# Supplementary material for: The signature of liver cancer in immune cells DNA methylation
Source: Clin Epigenetics. 2018 Jan 18;10:8. doi: 10.1186/s13148-017-0436-1 (PMC5774119; doi:10.1186/s13148-017-0436-1)
Supplement: Supplementary file 1 — CG sites whose quantitative level of DNA methylation correlates with the stage of HCC as determined by a Pearson correlation analysis (P<1x10-7). (CSV 675 kb) [file 13148_2017_436_MOESM1_ESM.csv]

TargetID	r	P.Val	adj.P.Val	Chr	Start	End	Annotation	Detailed.Annotation	Distance.to.TSS	Nearest.PromoterID	Entrez.ID	Nearest.Unigene	Nearest.Refseq	Nearest.Ensembl	Gene.Name	CAN4-CON
cg00000289	-0.883087456	0	0	chr14	69341139	69341140	3' UTR (NM_001130005, exon 21 of 21)	3' UTR (NM_001130005, exon 21 of 21)	-78180	NM_001244701	677	Hs.85155	NM_004926	HPRD:03041	ZFP36L1	-0.440830719
cg00006090	-0.886464953	0	0	chr16	72206655	72206656	promoter-TSS (NM_001160213)	promoter-TSS (NM_001160213)	-307	NM_001160213	83449	Hs.714939	NM_031293	HPRD:10157	PMFBP1	-0.24915062
cg00008629	0.893824756	0	0	chr9	115093661	115093662	intron (NM_001163790, intron 1 of 14)	intron (NM_001163790, intron 1 of 14)	1644	NM_001244898	9991	Hs.269988	NM_005156	HPRD:09603	PTBP3	0.271611165
cg00014638	-0.901905179	0	0	chr10	94113651	94113652	TTS (NM_017824)	TTS (NM_017824)	62732	NM_017824	54708	Hs.573490	NM_017824	HPRD:07909	05-Mar	-0.498427891
cg00021044	-0.831528842	0	0	chr4	42316848	42316849	Intergenic	LTR12D|LTR|ERV1	-83007	NM_001080505	152573	Hs.370904	NM_001080505	ENSG00000178343	SHISA3	-0.200979976
cg00038675	-0.84937489	0	0	chr1	152853543	152853544	intron (NM_030663, intron 1 of 1)	intron (NM_030663, intron 1 of 1)	2746	NM_030663	4184	Hs.111850	NM_030663	HPRD:03093	SMCP	-0.26103518
cg00043792	-0.813816667	0	0	chr10	26219304	26219305	intron (NR_120650, intron 2 of 3)	L3|LINE|CR1	3334	NR_120650	101929073	Hs.409816	NR_120650		LOC101929073	-0.202302586
cg00054210	-0.875081658	0	0	chr8	65711644	65711645	promoter-TSS (NM_004820)	promoter-TSS (NM_004820)	-297	NM_004820	9420	Hs.667720	NM_004820	HPRD:04753	CYP7B1	-0.254947902
cg00059652	0.829692364	0	0	chr17	67605498	67605499	intron (NR_109971, intron 2 of 5)	intron (NR_109971, intron 2 of 5)	15371	NR_109972	101928122	Hs.579342	NR_109971	ENSG00000227517	LINC01483	0.20075655
cg00062020	-0.810093939	0	0	chr1	85100819	85100820	promoter-TSS (NR_027379)	promoter-TSS (NR_027379)	-117	NR_027379	439927	Hs.407054	NM_001033660	HPRD:08182	C1orf180	-0.236662509
cg00064778	0.859483898	0	0	chr5	126564742	126564743	Intergenic	Intergenic	-61713	NM_001256545	84466	Hs.438709	NM_032446	HPRD:14384	MEGF10	0.274780277
cg00067720	0.81766063	0	0	chr5	67521141	67521142	intron (NM_181523, intron 1 of 15)	intron (NM_181523, intron 1 of 15)	9558	NM_181523	5295	Hs.132225	NM_181504	HPRD:01381	PIK3R1	0.212168554
cg00074313	-0.80369091	0	0	chr2	179371342	179371343	intron (NR_031666, intron 3 of 4)	intron (NR_031666, intron 3 of 4)	-16211	NR_038272	100506866	Hs.710694	NR_038271	ENSG00000237298	TTN-AS1	-0.313749788
cg00074771	-0.842558861	0	0	chr15	44120341	44120342	exon (NM_001167941, exon 2 of 13)	exon (NM_001167941, exon 2 of 13)	1230	NM_024908	79968	Hs.250154	NM_024908	HPRD:07804	WDR76	-0.300020347
cg00079302	-0.864039123	0	0	chr19	1439985	1439986	intron (NM_001018, intron 2 of 3)	CpG	1623	NM_001018	6209	Hs.406683	NM_001018	HPRD:01613	RPS15	-0.201080083
cg00088885	0.886938572	0	0	chr4	88896634	88896635	promoter-TSS (NM_000582)	promoter-TSS (NM_000582)	-167	NM_001040060	6696	Hs.313	NM_000582	HPRD:01325	SPP1	0.270665935
cg00090521	0.872553825	0	0	chr15	27959995	27959996	Intergenic	Intergenic	384462	NM_001300984	4948	Hs.654411	NM_000275	HPRD:01945	OCA2	0.20508669
cg00091064	-0.835397422	0	0	chr6	41376604	41376605	Intergenic	CpG	73077	NM_001199510	9436	Hs.194721	NM_004828	HPRD:05168	NCR2	-0.228365467
cg00093544	0.913038015	0	0	chr22	30901640	30901641	promoter-TSS (NM_001161368)	promoter-TSS (NM_001161368)	57	NM_174977	284904	Hs.517541	NM_174977	HPRD:15312	SEC14L4	0.35478711
cg00093794	0.91407007	0	0	chr1	55250817	55250818	3' UTR (NM_017904, exon 6 of 6)	3' UTR (NM_017904, exon 6 of 6)	16123	NM_001114108	55001	Hs.16230	NM_017904	HPRD:07932	TTC22	0.232049313
cg00094595	0.833565474	0	0	chr12	91775374	91775375	Intergenic	Intergenic	-198569	NM_001920	1634	Hs.156316	NM_001920	HPRD:00501	DCN	0.250927066
cg00099766	0.830914438	0	0	chr6	90120705	90120706	intron (NM_021244, intron 1 of 6)	intron (NM_021244, intron 1 of 6)	1289	NM_021244	58528	Hs.31712	NM_021244	HPRD:12199	RRAGD	0.232722711
cg00103398	-0.815445423	0	0	chr1	173834155	173834156	promoter-TSS (NR_003940)	promoter-TSS (NR_003940)	-115	NR_003940	26774		NR_003940	ENSG00000234741	SNORD80	-0.226008248
cg00115194	-0.889959157	0	0	chr9	124978446	124978447	intron (NM_199160, intron 5 of 8)	MIRb|SINE|MIR	5572	NM_001242335	26468	Hs.103137	NM_014368	HPRD:10498	LHX6	-0.27388071
cg00124920	-0.874008596	0	0	chr1	178515751	178515752	intron (NR_033186, intron 2 of 2)	intron (NR_033186, intron 2 of 2)	3821	NR_033186	400798	Hs.668085	NM_207467	HPRD:13417	C1orf220	-0.238206819
cg00135497	-0.861837745	0	0	chr4	155661849	155661850	Intergenic	CpG	-3313	NM_004744	9227	Hs.658427	NM_004744	HPRD:05332	LRAT	-0.207209999
cg00147332	0.827090502	0	0	chr15	23094174	23094175	TTS (NR_040057)	TTS (NR_040057)	-7332	NM_001142275	123606	Hs.511797	NM_144599	HPRD:10487	NIPA1	0.273957172
cg00167275	-0.802803814	0	0	chr10	88854588	88854589	promoter-TSS (NM_019054)	promoter-TSS (NM_019054)	187	NM_005271	2746	Hs.500409	NM_005271	HPRD:11748	GLUD1	-0.405980808
cg00172872	-0.832355142	0	0	chr12	89461426	89461427	Intergenic	L2|LINE|L2	-47958	NR_038385	728084	Hs.132563	NR_038385	ENSG00000246363	LOC728084	-0.346037341
cg00175153	-0.867786229	0	0	chr16	2012763	2012764	promoter-TSS (NR_002327)	promoter-TSS (NR_002327)	-297	NR_002327	574042	Hs.679928	NR_002327		SNORA10	-0.238920191
cg00175844	0.887198865	0	0	chr8	141580128	141580129	intron (NM_012154, intron 3 of 18)	intron (NM_012154, intron 3 of 18)	58048	NR_040712	54108	Hs.279704	NM_017444	HPRD:06275	CHRAC1	0.214474383
cg00178984	-0.815231442	0	0	chr12	60091171	60091172	intron (NR_073055, intron 1 of 6)	intron (NR_073055, intron 1 of 6)	8054	NR_073056	9194	Hs.88156	NM_004731	HPRD:06791	SLC16A7	-0.233403112
cg00189276	-0.866992652	0	0	chr6	1410267	1410268	Intergenic	Intergenic	-19622	NR_106778	102466720		NR_106778		MIR6720	-0.745777105
cg00203037	0.839188874	0	0	chr3	16360321	16360322	intron (NM_015150, intron 9 of 9)	intron (NM_015150, intron 9 of 9)	53655	NM_138381	92106	Hs.655449	NM_138381	HPRD:14446	OXNAD1	0.221748035
cg00210249	0.848069251	0	0	chr10	71135679	71135680	intron (NM_033497, intron 10 of 20)	intron (NM_033497, intron 10 of 20)	40994	NM_001057	6865	Hs.88372	NM_001057	HPRD:01207	TACR2	0.217353238
cg00211496	-0.851220548	0	0	chr7	39234456	39234457	intron (NM_001166018, intron 3 of 10)	LTR12_|LTR|ERV1	211488	NR_046711	100861520	Hs.571292	NR_046711	ENSG00000224122	POU6F2-AS1	-0.201702822
cg00223899	-0.888121963	0	0	chr16	88299326	88299327	Intergenic	MIRc|SINE|MIR	71440	NR_110944	101928880	Hs.634835	NR_110944	ENSG00000260420	LOC101928880	-0.258525431
cg00225006	-0.872159481	0	0	chr15	83477872	83477873	promoter-TSS (NM_001080435)	promoter-TSS (NM_001080435)	-507	NM_001080435	123720	Hs.377360	NM_001080435	ENSG00000156232	WHAMM	-0.223610147
cg00232903	-0.820412278	0	0	chr15	49779212	49779213	3' UTR (NM_002009, exon 4 of 4)	3' UTR (NM_002009, exon 4 of 4)	63838	NM_002009	2252	Hs.567268	NM_002009		FGF7	-0.22899794
cg00232952	-0.847375274	0	0	chr18	30047736	30047737	intron (NM_001242409, intron 1 of 5)	intron (NM_001242409, intron 1 of 5)	2710	NM_022751	64762	Hs.444314	NM_022751	HPRD:12685	GAREM	-0.204847804
cg00241002	-0.863252878	0	0	chr10	26931912	26931913	promoter-TSS (NR_026794)	promoter-TSS (NR_026794)	-124	NR_026794	731789	Hs.178186	NR_026794	ENSG00000231976	LINC00202-2	-0.227418402
cg00248242	-0.939222217	0	0	chr2	240867059	240867060	Intergenic	L1MD2|LINE|L1	15451	NR_039949	100616417		NR_039949	miRBase:MI0017433	MIR4786	-0.406245556
cg00251678	-0.89981544	0	0	chr1	3305629	3305630	intron (NM_022114, intron 4 of 16)	intron (NM_022114, intron 4 of 16)	-65517	NM_014448	27237	Hs.87435	NM_014448	HPRD:12478	ARHGEF16	-0.211161784
cg00257775	0.840766728	0	0	chr6	37904681	37904682	intron (NM_021943, intron 2 of 5)	intron (NM_021943, intron 2 of 5)	117375	NM_021943	60685	Hs.36959	NM_021943	HPRD:12121	ZFAND3	0.344218032
cg00275362	-0.823131859	0	0	chr19	20277051	20277052	promoter-TSS (NM_052852)	promoter-TSS (NM_052852)	-971	NM_052852	90649	Hs.590991	NM_052852	ENSG00000256229	ZNF486	-0.224326562
cg00286878	-0.853339553	0	0	chr7	130131633	130131634	promoter-TSS (NM_002402)	promoter-TSS (NM_002402)	-265	NM_002402	4232	Hs.270978	NM_002402	HPRD:06776	MEST	-0.221461133
cg00292432	0.907772183	0	0	chr12	3393872	3393873	3' UTR (NM_001168320, exon 8 of 8)	3' UTR (NM_001168320, exon 8 of 8)	-96642	NM_001256536	56341	Hs.504530	NM_019854	HPRD:11029	PRMT8	0.205213849
cg00293940	0.886393011	0	0	chr12	60044871	60044872	intron (NM_001270622, intron 1 of 5)	intron (NM_001270622, intron 1 of 5)	-38246	NR_073055	9194	Hs.88156	NM_004731	HPRD:06791	SLC16A7	0.238601343
cg00294267	-0.894507229	0	0	chr16	49572227	49572228	intron (NM_015069, intron 5 of 7)	intron (NM_015069, intron 5 of 7)	164420	NM_144602	123970	Hs.125875	NM_144602	HPRD:14560	C16orf78	-0.225036601
cg00300216	0.82687819	0	0	chr2	6992700	6992701	intron (NR_046236, intron 3 of 4)	L2c|LINE|L2	13249	NM_207315	129607	Hs.7155	NM_207315	HPRD:11233	CMPK2	0.250339593
cg00308665	0.858626068	0	0	chr13	47469654	47469655	exon (NM_000621, exon 2 of 4)	exon (NM_000621, exon 2 of 4)	1556	NM_001165947	3356	Hs.72630	NM_000621	HPRD:01638	HTR2A	0.213656809
cg00310940	0.816319287	0	0	chr1	9129648	9129649	5' UTR (NM_001135585, exon 1 of 5)	5' UTR (NM_001135585, exon 1 of 5)	238	NM_001135585	6518	Hs.530003	NM_003039	HPRD:00690	SLC2A5	0.215875335
cg00320216	-0.852654457	0	0	chr11	128450029	128450030	intron (NM_001143820, intron 1 of 9)	intron (NM_001143820, intron 1 of 9)	7423	NM_001143820	2113	Hs.369438	NM_005238	HPRD:01260	ETS1	-0.24138596
cg00321614	-0.884036601	0	0	chr5	172856932	172856933	Intergenic	MIR|SINE|MIR	82475	NR_107023	102465862		NR_107023		MIR8056	-0.324587019
cg00330825	-0.905521929	0	0	chr11	811545	811546	promoter-TSS (NR_002585)	promoter-TSS (NR_002585)	-135	NR_002585	619565	Hs.689713	NR_002585		SNORA52	-0.209296335
cg00332048	0.858177304	0	0	chr7	18535072	18535073	promoter-TSS (NM_001204145)	promoter-TSS (NM_001204145)	-296	NM_001204146	9734	Hs.196054	NM_014707	HPRD:05944	HDAC9	0.212071715
cg00333843	-0.850164711	0	0	chr16	79627884	79627885	3' UTR (NM_005360, exon 2 of 2)	3' UTR (NM_005360, exon 2 of 2)	6737	NM_005360	4094	Hs.134859	NM_005360	HPRD:01518	MAF	-0.20417822
cg00343349	-0.827780068	0	0	chr7	57639252	57639253	Intergenic	REP522|Satellite|telo	129370	NM_001159279	441234	Hs.533121	NM_001159279	ENSG00000182111	ZNF716	-0.259789197
cg00346208	0.816726208	0	0	chr1	20669905	20669906	intron (NM_001039500, intron 16 of 21)	CpG-583	52494	NM_001039500	127731	Hs.205178	NM_144623	HPRD:08732	VWA5B1	0.246505862
cg00350607	0.935574591	0	0	chr6	159057720	159057721	3' UTR (NM_006519, exon 5 of 5)	3' UTR (NM_006519, exon 5 of 5)	8097	NM_006519	6993	Hs.445999	NM_006519	HPRD:15987	DYNLT1	0.241214204
cg00350932	-0.884600878	0	0	chr2	86335912	86335913	intron (NM_017952, intron 3 of 23)	intron (NM_017952, intron 3 of 23)	2608	NM_017952	55037	Hs.323489	NM_017952	HPRD:08631	PTCD3	-0.48165854
cg00351283	0.844970524	0	0	chr1	89448431	89448432	exon (NM_019610, exon 2 of 2)	exon (NM_019610, exon 2 of 2)	10211	NM_019610	494115	Hs.481898	NM_019610	HPRD:17417	RBMXL1	0.278354322
cg00352780	0.830095291	0	0	chr20	33544183	33544184	promoter-TSS (NM_000178)	promoter-TSS (NM_000178)	546	NM_020884	57644	Hs.414122	NM_020884	HPRD:11379	MYH7B	0.200437666
cg00353571	0.893443525	0	0	chr19	49238653	49238654	exon (NM_017805, exon 4 of 12)	exon (NM_017805, exon 4 of 12)	5316	NM_017805	54922	Hs.233955	NM_017805	HPRD:15214	RASIP1	0.229727889
cg00355656	-0.868349493	0	0	chr1	229692519	229692520	intron (NM_012089, intron 1 of 12)	intron (NM_012089, intron 1 of 12)	1922	NM_012089	23456	Hs.17614	NM_012089	HPRD:09263	ABCB10	-0.210899956
cg00357213	0.88848871	0	0	chr10	15902731	15902732	promoter-TSS (NM_024948)	promoter-TSS (NM_024948)	-213	NM_024948	80013	Hs.158870	NM_024948	HPRD:10702	FAM188A	0.205989323
cg00358570	-0.837227881	0	0	chr7	114026072	114026073	intron (NR_033766, intron 2 of 19)	LTR17|LTR|ERV1	-28979	NM_148898	93986	Hs.282787	NM_014491	HPRD:05611	FOXP2	-0.202606685
cg00361155	-0.875693381	0	0	chr2	109651951	109651952	Intergenic	L1MDa|LINE|L1	-46124	NM_022336	10913	Hs.171971	NM_022336	HPRD:04974	EDAR	-0.3843588
cg00364026	0.849152505	0	0	chr15	64122626	64122627	intron (NM_003922, intron 1 of 77)	L1MC4a|LINE|L1	3520	NM_003922	8925	Hs.210385	NM_003922	HPRD:06894	HERC1	0.262291327
cg00384205	0.847662091	0	0	chr3	128713392	128713393	promoter-TSS (NM_020741)	promoter-TSS (NM_020741)	-407	NM_020741	57501	Hs.518247	NM_020741	ENSG00000114656	KIAA1257	0.233097549
cg00389785	-0.845873237	0	0	chr6	55035173	55035174	Intergenic	L1MA4A|LINE|L1	-3897	NM_001526	3062	Hs.151624	NM_001526	HPRD:08374	HCRTR2	-0.252006966
cg00391320	0.938431323	0	0	chr12	112127825	112127826	intron (NM_001136538, intron 1 of 21)	MER2|DNA|TcMar-Tigger	3969	NM_001136538	80724	Hs.331141	NM_025247	HPRD:10625	ACAD10	0.225328511
cg00393376	0.848095655	0	0	chr7	26237954	26237955	intron (NM_031243, intron 1 of 11)	intron (NM_031243, intron 1 of 11)	2458	NM_031243	3181	Hs.487774	NM_002137	HPRD:02526	HNRNPA2B1	0.291824777
cg00399683	-0.819027722	0	0	chr7	153109375	153109376	promoter-TSS (NR_125776)	promoter-TSS (NR_125776)	-57	NR_125776	103724390	Hs.614280	NR_125776		LINC01287	-0.427371018
cg00404641	0.803543448	0	0	chr3	131080516	131080517	promoter-TSS (NR_002949)	promoter-TSS (NR_002949)	-172	NR_002949	152195	Hs.380350	NM_194289	HPRD:14093	NUDT16P1	0.338761131
cg00413849	-0.880657136	0	0	chr1	167906156	167906157	promoter-TSS (NR_026550)	promoter-TSS (NR_026550)	150	NM_015415	25874	Hs.517768	NM_015415	HPRD:08525	MPC2	-0.268107904
cg00426486	-0.859393001	0	0	chr16	86605100	86605101	Intergenic	Intergenic	-3734	NR_125795	103752587	Hs.609366	NR_125795		FOXC2-AS1	-0.223372974
cg00426720	0.89256829	0	0	chr2	157187204	157187205	5' UTR (NM_006186, exon 2 of 8)	5' UTR (NM_006186, exon 2 of 8)	2082	NM_006186	4929	Hs.563344	NM_006186	HPRD:03493	NR4A2	0.315912365
cg00431968	0.885431588	0	0	chr8	92528313	92528314	Intergenic	Intergenic	266798	NM_052832	115111	Hs.354013	NM_052832	HPRD:10533	SLC26A7	0.230087096
cg00440217	0.889363706	0	0	chr6	71012765	71012766	promoter-TSS (NM_001851)	promoter-TSS (NM_001851)	20	NM_001851	1297	Hs.590892	NM_001851	HPRD:00367	COL9A1	0.213344878
cg00448395	0.927493393	0	0	chr7	124570359	124570360	promoter-TSS (NM_001042594)	promoter-TSS (NM_001042594)	-323	NR_003102	25913	Hs.31968	NM_015450	HPRD:07572	POT1	0.34558747
cg00448707	-0.822538018	0	0	chr1	68512928	68512929	exon (NM_004675, exon 2 of 2)	exon (NM_004675, exon 2 of 2)	3531	NM_004675	9077	Hs.194695	NM_004675	HPRD:05547	DIRAS3	-0.21627679
cg00448720	0.892153144	0	0	chr13	24883014	24883015	promoter-TSS (NM_178540)	promoter-TSS (NM_178540)	-701	NM_178540	338872	Hs.362854	NM_178540	HPRD:14659	C1QTNF9	0.204424793
cg00454650	-0.864230633	0	0	chr3	56165731	56165732	intron (NM_015576, intron 6 of 16)	L1MA5|LINE|L1	-279110	NR_037502	100500875		NR_037502		MIR3938	-0.233035299
cg00458932	-0.943341911	0	0	chr2	208199465	208199466	Intergenic	Intergenic	-80426	NR_110283	101927865	Hs.574609	NR_110283	ENSG00000234902	LOC101927865	-0.449994861
cg00459913	-0.88027674	0	0	chr8	11469136	11469137	Intergenic	L1MB3|LINE|L1	35093	NR_040035	83655	Hs.742430	NR_040035	ENSG00000170983	LINC00208	-0.303240256
cg00460983	0.829233706	0	0	chr10	91133941	91133942	Intergenic	Intergenic	-3871	NM_001010987	439996	Hs.500491	NM_001010987	HPRD:17129	IFIT1B	0.219278945
cg00464046	-0.859331787	0	0	chr7	134854551	134854552	promoter-TSS (NM_001243753)	promoter-TSS (NM_001243753)	-326	NM_001243755	78996	Hs.732134	NM_024033	HPRD:08333	C7orf49	-0.218338494
cg00465137	-0.836908698	0	0	chr2	944510	944511	Intergenic	Intergenic	-2043	NM_018968	54221	Hs.595069	NM_018968	HPRD:16374	SNTG2	-0.292428209
cg00476653	0.841689646	0	0	chr13	47169346	47169347	intron (NM_001164211, intron 1 of 19)	intron (NM_001164211, intron 1 of 19)	42051	NM_015116	23143	Hs.507971	NM_015116	HPRD:14307	LRCH1	0.289565084
cg00476771	0.86361444	0	0	chr5	64398066	64398067	Intergenic	Intergenic	333322	NM_001297644	10283	Hs.371372	NM_005869	HPRD:11541	CWC27	0.215972109
cg00479463	-0.832286298	0	0	chr19	33726786	33726787	Intergenic	CpG	-10031	NM_019849	56301	Hs.58679	NM_019849	HPRD:12137	SLC7A10	-0.203301745
cg00483304	0.87239033	0	0	chr2	64976962	64976963	Intergenic	Intergenic	-95917	NM_014755	9792	Hs.591569	NM_014755	HPRD:18040	SERTAD2	0.340825926
cg00493716	0.879452705	0	0	chr18	77545028	77545029	Intergenic	CpG	-78639	NM_012283	26251	Hs.247905	NM_012283	HPRD:12036	KCNG2	0.235222813
cg00495443	0.85861659	0	0	chr22	17568163	17568164	intron (NM_014339, intron 1 of 12)	intron (NM_014339, intron 1 of 12)	2315	NM_014339	23765	Hs.48353	NM_014339	HPRD:10399	IL17RA	0.245735611
cg00499139	-0.884562194	0	0	chr3	150826472	150826473	intron (NM_053002, intron 1 of 42)	intron (NM_053002, intron 1 of 42)	21797	NM_053002	116931	Hs.744234	NM_053002	HPRD:10278	MED12L	-0.244002239
cg00502077	0.879268229	0	0	chr1	226186128	226186129	intron (NM_152608, intron 1 of 6)	intron (NM_152608, intron 1 of 6)	937	NM_152608	163859	Hs.520192	NM_152608	HPRD:08180	SDE2	0.206480751
cg00503017	0.89234966	0	0	chr10	79151564	79151565	intron (NM_001271518, intron 1 of 27)	intron (NM_001271518, intron 1 of 27)	246012	NM_001271520	3778	Hs.144795	NM_002247	HPRD:15967	KCNMA1	0.207421522
cg00507945	0.893428445	0	0	chr5	180614561	180614562	Intergenic	Intergenic	4346	NR_108031	102577426	Hs.277359	NR_108031		LOC102577426	0.228366016
cg00510718	0.881020188	0	0	chr7	106505961	106505962	promoter-TSS (NM_002649)	promoter-TSS (NM_002649)	38	NM_002649	5294	Hs.32942	NM_002649	HPRD:03135	PIK3CG	0.236042437
cg00524708	-0.830048084	0	0	chr16	31159558	31159559	intron (NM_001258291, intron 5 of 13)	intron (NM_001258291, intron 5 of 13)	1856	NM_001258291	146547	Hs.256632	NM_173502	HPRD:07119	PRSS36	-0.326906128
cg00528040	-0.880527437	0	0	chr1	171220764	171220765	intron (NM_001282693, intron 1 of 8)	intron (NM_001282693, intron 1 of 8)	3155	NM_001282694	2326	Hs.1424	NM_002021	HPRD:00631	FMO1	-0.22561622
cg00547480	0.852274418	0	0	chr10	103875961	103875962	intron (NM_001113407, intron 1 of 10)	AluSx|SINE|Alu	-1239	NM_003893	8861	Hs.454418	NM_003893	HPRD:09144	LDB1	0.22612204
cg00548633	-0.835526824	0	0	chr19	46094335	46094336	exon (NM_005282, exon 2 of 2)	exon (NM_005282, exon 2 of 2)	-6214	NM_025136	80207	Hs.466945	NM_025136	HPRD:05956	OPA3	-0.208605618
cg00555393	0.829562485	0	0	chr10	15077929	15077930	Intergenic	Intergenic	-7965	NM_018324	55301	Hs.24309	NM_018324	HPRD:07731	OLAH	0.225632856
cg00560632	0.899000406	0	0	chr1	19147074	19147075	Intergenic	Intergenic	39080	NM_152232	80834	Hs.553548	NM_152232	HPRD:06940	TAS1R2	0.279895649
cg00563768	-0.841203034	0	0	chr17	34174170	34174171	TTS (NM_139215)	TTS (NM_139215)	21724	NM_152781	256957	Hs.514820	NM_152781	HPRD:08142	HEATR9	-0.225736737
cg00568910	0.869017541	0	0	chr1	43429380	43429381	intron (NR_033967, intron 1 of 3)	L1ME3A|LINE|L1	-4534	NM_006516	6513	Hs.473721	NM_006516	HPRD:00683	SLC2A1	0.318036675
cg00569673	-0.839116871	0	0	chr6	32160462	32160463	5' UTR (NM_001276501, exon 1 of 4).3	5' UTR (NM_001276501, exon 1 of 4).3	229	NM_001276501	63940	Hs.520046	NM_022107	HPRD:13605	GPSM3	-0.246166817
cg00570391	-0.888806641	0	0	chr7	815417	815418	intron (NR_075098, intron 11 of 12)	intron (NR_075098, intron 11 of 12)	-39776	NM_001171946	23353	Hs.438072	NM_025154	HPRD:16257	SUN1	-0.202547421
cg00572487	-0.865834951	0	0	chr16	3070063	3070064	promoter-TSS (NM_016639)	promoter-TSS (NM_016639)	-249	NM_016639	51330	Hs.355899	NM_016639	HPRD:05801	TNFRSF12A	-0.200700107
cg00587465	-0.893739223	0	0	chr19	45429910	45429911	promoter-TSS (NR_028412)	promoter-TSS (NR_028412)	-149	NR_028413	342	Hs.110675	NR_028412	ENSG00000214855	APOC1P1	-0.257318247
cg00587523	-0.820427239	0	0	chr17	46212998	46212999	intron (NM_003726, intron 12 of 12)	AluJr4|SINE|Alu	20874	NR_031607	100302211		NR_031607		MIR1203	-0.246196154
cg00591890	-0.849232137	0	0	chr12	65257986	65257987	intron (NM_015279, intron 8 of 11)	intron (NM_015279, intron 8 of 11)	-19567	NR_033988	400046	Hs.591032	NR_033988	ENSG00000255693	FLJ41278	-0.202707737
cg00602115	-0.861495733	0	0	chr18	32398987	32398988	intron (NM_032981, intron 1 of 7)	intron (NM_032981, intron 1 of 7)	686	NM_032980	1837	Hs.643454	NM_001390	HPRD:03141	DTNA	-0.219562457
cg00609630	0.802344263	0	0	chr12	123258653	123258654	promoter-TSS (NR_027918)	promoter-TSS (NR_027918)	-402	NR_027918	84660	Hs.592008	NM_032573	HPRD:15575	CCDC62	0.233963724
cg00612751	0.875397623	0	0	chr2	153468347	153468348	intron (NM_052905, intron 11 of 25)	intron (NM_052905, intron 11 of 25)	105627	NM_017892	55660	Hs.643580	NM_017892	ENSG00000196504	PRPF40A	0.273918215
cg00637745	-0.844935417	0	0	chr2	121497334	121497335	Intergenic	Intergenic	-57532	NM_005270	2736	Hs.111867	NM_005270	HPRD:01312	GLI2	-0.427292939
cg00640053	-0.866542399	0	0	chr7	155305911	155305912	intron (NM_001103176, intron 1 of 3)	intron (NM_001103176, intron 1 of 3)	20627	NM_001103176	285888	Hs.146751	NM_001103176	ENSG00000146910	CNPY1	-0.25216087
cg00643235	0.817313135	0	0	chr6	24650840	24650841	3' UTR (NM_016614, exon 7 of 7)	3' UTR (NM_016614, exon 7 of 7)	-4458	NM_014809	9856	Hs.26441	NM_014809	HPRD:18713	KIAA0319	0.215020818
cg00658740	0.881878853	0	0	chr3	136579741	136579742	intron (NR_110175, intron 1 of 3)	intron (NR_110175, intron 1 of 3)	1163	NR_110175	101927597	Hs.559587	NR_110175		NCK1-AS1	0.209596171
cg00659129	0.844832599	0	0	chr8	131414614	131414615	intron (NM_018482, intron 1 of 29)	intron (NM_018482, intron 1 of 29)	41291	NM_001247996	50807	Hs.655552	NM_018482	HPRD:05809	ASAP1	0.229079862
cg00665827	-0.874196827	0	0	chr1	7293835	7293836	intron (NM_015215, intron 4 of 22)	L2c|LINE|L2	448452	NR_038934	23261	Hs.397705	NM_015215	HPRD:16681	CAMTA1	-0.238462375
cg00681566	-0.905664623	0	0	chr10	54170928	54170929	Intergenic	CpG	44103	NR_120642	101928687	Hs.380362	NR_120641	ENSG00000231131	LINC01468	-0.229355141
cg00692752	-0.833525956	0	0	chr8	123086057	123086058	Intergenic	Intergenic	-432428	NM_005328	3037	Hs.159226	NM_005328		HAS2	-0.31960348
cg00692780	0.841212571	0	0	chr2	222434778	222434779	intron (NM_004438, intron 1 of 17)	intron (NM_004438, intron 1 of 17)	2231	NM_004438	2043	Hs.371218	NM_004438	HPRD:03719	EPHA4	0.237424701
cg00698169	-0.890629947	0	0	chr1	2784666	2784667	Intergenic	Intergenic	-78437	NM_001242672	100287898	Hs.632363	NM_001242672	ENSG00000215912	TTC34	-0.224475383
cg00699617	0.894295335	0	0	chr17	44026428	44026429	intron (NM_001123066, intron 1 of 14).2	L1MB7|LINE|L1	-50187	NM_001007532	246744	Hs.661831	NM_001007532	HPRD:06142	STH	0.226472175
cg00702231	-0.919404864	0	0	chr6	144329473	144329474	promoter-TSS (NM_006718)	promoter-TSS (NM_006718)	67	NM_001080953	5325	Hs.743225	NM_002656	HPRD:16010	PLAGL1	-0.209624247
cg00713247	0.90607059	0	0	chr10	675888	675889	intron (NM_014974, intron 1 of 36)	intron (NM_014974, intron 1 of 36)	11829	NR_049884	100847086		NR_049884		MIR5699	0.239326496
cg00719651	-0.901081324	0	0	chr12	47225449	47225450	Intergenic	CpG	-5670	NM_018018	55089	Hs.446077	NM_018018	HPRD:12159	SLC38A4	-0.281916322
cg00726151	0.87308532	0	0	chr14	97881274	97881275	Intergenic	Intergenic	-43878	NR_110165	101929241	Hs.650839	NR_110165	ENSG00000246084	LOC101929241	0.253938101
cg00733115	-0.866665959	0	0	chr6	37105406	37105407	Intergenic	Intergenic	-32515	NM_002648	5292	Hs.81170	NM_002648	HPRD:01292	PIM1	-0.20301811
cg00734471	-0.854530752	0	0	chr8	102110139	102110140	Intergenic	Intergenic	45858	NR_033962	441374	Hs.652045	NR_033962	ENSG00000248599	FLJ42969	-0.20753406
cg00739644	-0.814172208	0	0	chr21	42879658	42879659	intron (NM_005656, intron 1 of 13)	CpG	333	NM_001135099	7113	Hs.439309	NM_005656	HPRD:03637	TMPRSS2	-0.202887797
cg00744866	0.818360627	0	0	chr3	33701209	33701210	promoter-TSS (NM_001207044)	promoter-TSS (NM_001207044)	-277	NM_001207044	23122	Hs.108614	NM_015097	HPRD:12054	CLASP2	0.344699609
cg00750555	0.884268761	0	0	chr16	22204290	22204291	Intergenic	Intergenic	-13301	NM_013302	29904	Hs.498892	NM_013302		EEF2K	0.224519031
cg00751770	0.874302745	0	0	chr3	79071297	79071298	intron (NM_002941, intron 3 of 30)	intron (NM_002941, intron 3 of 30)	-2689	NM_133631	6091	Hs.744218	NM_002941	HPRD:03890	ROBO1	0.221301007
cg00754836	-0.871124506	0	0	chr15	89013275	89013276	intron (NM_176805, intron 2 of 4)	AluSg|SINE|Alu	2592	NM_176805	64963	Hs.111286	NM_022839	HPRD:14776	MRPS11	-0.209376524
cg00754989	0.89154017	0	0	chr15	72530044	72530045	Intergenic	Intergenic	-6318	NM_182471	5315	Hs.534770	NM_002654	HPRD:01529	PKM	0.400273406
cg00758816	0.925520241	0	0	chr15	69843549	69843550	Intergenic	Intergenic	-10509	NR_026979	145837	Hs.410126	NR_026979		LOC145837	0.251252897
cg00758915	0.865117848	0	0	chr5	140773539	140773540	exon (NM_032088, exon 1 of 4)	exon (NM_032088, exon 1 of 4)	2057	NM_014004	9708	Hs.368160	NM_014004	HPRD:09385	PCDHGA8	0.324946415
cg00759807	-0.864050031	0	0	chr16	89390789	89390790	exon (NM_001242885, exon 3 of 3)	exon (NM_001242885, exon 3 of 3)	3249	NM_001242885	100287036	Hs.656995	NM_001242885		LOC100287036	-0.325654671
cg00764514	-0.827421844	0	0	chr7	64253680	64253681	Intergenic	MLT1H|LTR|ERVL-MaLR	-1085	NR_073389	7697	Hs.184080	NM_006524	HPRD:07244	ZNF138	-0.233670088
cg00773060	0.848014414	0	0	chr1	235587038	235587039	intron (NM_001287802, intron 4 of 15)	intron (NM_001287802, intron 4 of 15)	56364	NM_001079515	6905	Hs.744998	NM_003193	HPRD:05381	TBCE	0.238018827
cg00777895	-0.878335893	0	0	chr1	225965676	225965677	exon (NM_001130440, exon 1 of 4)	exon (NM_001130440, exon 1 of 4)	162	NM_001130440	6726	Hs.511425	NM_003133	HPRD:02830	SRP9	-0.281483352
cg00781519	0.80467689	0	0	chr9	25678683	25678684	5' UTR (NM_001004125, exon 1 of 1)	5' UTR (NM_001004125, exon 1 of 1)	172	NM_001004125	286319	Hs.26268	NM_001004125	HPRD:18247	TUSC1	0.2588813
cg00815832	0.834044039	0	0	chr1	228658973	228658974	Intergenic	CpG	9199	NR_039812	100616308		NR_039812	miRBase:MI0017296	MIR4666A	0.328713092
cg00817377	-0.870008349	0	0	chr7	73441057	73441058	Intergenic	Intergenic	-1061	NM_001278914	2006	Hs.647061	NM_000501	HPRD:00556	ELN	-0.204215338
cg00817502	0.859150231	0	0	chr4	119758193	119758194	promoter-TSS (NM_014822)	promoter-TSS (NM_014822)	-868	NM_014822	9871	Hs.189641	NM_014822	HPRD:06218	SEC24D	0.209097821
cg00820958	-0.851855218	0	0	chr8	146032149	146032150	intron (NM_213605, intron 4 of 4)	AluSq|SINE|Alu	7889	NM_213605	340385	Hs.521942	NM_213605	HPRD:15815	ZNF517	-0.229104438
cg00828618	0.845234752	0	0	chr19	7754029	7754030	3' UTR (NM_002002, exon 11 of 11)	3' UTR (NM_002002, exon 11 of 11)	8323	NM_001042462	126003	Hs.432413	NM_174894	ENSG00000181029	TRAPPC5	0.20627523
cg00852565	0.867930889	0	0	chr19	4326524	4326525	intron (NM_001013841, intron 9 of 12)	intron (NM_001013841, intron 9 of 12)	12322	NM_001013841	55620	Hs.194385	NM_017720	HPRD:07430	STAP2	0.249921368
cg00859858	-0.848423839	0	0	chr1	37944257	37944258	intron (NM_025079, intron 2 of 5)	MIR|SINE|MIR	-1573	NR_106790	102465438		NR_106790		MIR6732	-0.285651518
cg00864568	-0.810653806	0	0	chr4	742377	742378	intron (NM_006315, intron 8 of 10)	intron (NM_006315, intron 8 of 10)	33258	NR_036512	100129917	Hs.731755	NR_036511	ENSG00000249592	LOC100129917	-0.253535283
cg00868652	0.832545519	0	0	chr15	50411535	50411536	promoter-TSS (NM_024837)	promoter-TSS (NM_024837)	-117	NM_024837	79895	Hs.511311	NM_024837	HPRD:10681	ATP8B4	0.253016061
cg00880918	-0.855625987	0	0	chr10	135436212	135436213	Intergenic	CpG	4086	NM_001080998	441581	Hs.690471	NM_001080998	ENSG00000225899	FRG2B	-0.301725131
cg00887153	0.905770242	0	0	chr16	71559593	71559594	promoter-TSS (NM_005769)	promoter-TSS (NM_005769)	-429	NM_005769	10164	Hs.251383	NM_005769	HPRD:07477	CHST4	0.295084721
cg00901138	0.83373946	0	0	chr7	29329370	29329371	intron (NM_001293072, intron 1 of 12)	intron (NM_001293072, intron 1 of 12)	-80785	NR_120522	102724484	Hs.638665	NR_120522		LOC102724484	0.207175884
cg00906838	-0.8964504	0	0	chr1	34315299	34315300	intron (NM_052896, intron 5 of 69)	AluJo|SINE|Alu	-10776	NM_145205	127540	Hs.568628	NM_145205	HPRD:14038	HMGB4	-0.231928737
cg00913289	-0.886214733	0	0	chr2	232573281	232573282	promoter-TSS (NM_001099285)	promoter-TSS (NM_001099285)	47	NM_001099285	5757	Hs.459927	NM_002823	HPRD:01778	PTMA	-0.279439616
cg00913521	-0.877291441	0	0	chr12	89893799	89893800	intron (NM_172240, intron 2 of 11)	intron (NM_172240, intron 2 of 11)	24783	NM_003774	8693	Hs.25130	NM_003774	HPRD:09152	GALNT4	-0.23956185
cg00916640	0.836696804	0	0	chr12	34498372	34498373	Intergenic	Intergenic	323157	NM_032834	84920	Hs.102971	NM_032834		ALG10	0.243373511
cg00931874	0.834856629	0	0	chr13	113274535	113274536	Intergenic	Intergenic	-26822	NM_207440	400165	Hs.591213	NM_207440	HPRD:16926	ATP11AUN	0.291007057
cg00949008	0.895859301	0	0	chr6	33288743	33288744	exon (NM_001254717, exon 2 of 7)	exon (NM_001254717, exon 2 of 7)	2049	NM_001254717	1616	Hs.336916	NM_001350	HPRD:04424	DAXX	0.261659863
cg00960857	-0.877544343	0	0	chr10	133938631	133938632	intron (NM_001105521, intron 2 of 23)	L1MEg|LINE|L1	20319	NM_001105521	282973	Hs.106254	NM_194303	HPRD:12574	JAKMIP3	-0.262848952
cg00964446	-0.816846371	0	0	chr1	203023637	203023638	intron (NM_015053, intron 2 of 16)	intron (NM_015053, intron 2 of 16)	3327	NM_015053	8497	Hs.153648	NM_015053	HPRD:16012	PPFIA4	-0.213868424
cg00978415	-0.813041031	0	0	chr1	151345771	151345772	promoter-TSS (NM_001258288)	promoter-TSS (NM_001258288)	-562	NM_003944	8991	Hs.632460	NM_003944	HPRD:05007	SELENBP1	-0.200960818
cg00982521	-0.888912559	0	0	chr6	41374806	41374807	Intergenic	CpG	71279	NM_001199510	9436	Hs.194721	NM_004828	HPRD:05168	NCR2	-0.288434664
cg00986445	-0.841063023	0	0	chr1	145507653	145507654	promoter-TSS (NM_005105)	promoter-TSS (NM_005105)	97	NM_005105	9939	Hs.591455	NM_005105	HPRD:05609	RBM8A	-0.235336158
cg00990690	0.830880821	0	0	chr13	26302267	26302268	intron (NM_016529, intron 25 of 36)	intron (NM_016529, intron 25 of 36)	322930	NM_001007538	387914	Hs.433791	NM_001007538	HPRD:16589	SHISA2	0.219426628
cg00992153	0.818447113	0	0	chr8	22456121	22456122	promoter-TSS (NM_173686)	promoter-TSS (NM_173686)	-992	NM_173686	541565	Hs.743508	NM_173686	HPRD:18675	C8orf58	0.202209307
cg00993830	0.822148323	0	0	chr7	129499233	129499234	intron (NM_003344, intron 3 of 6)	intron (NM_003344, intron 3 of 6)	-84380	NR_029615	406959		NR_029615	miRBase:MI0000273	MIR183	0.341845777
cg00995520	0.827745914	0	0	chr1	111218282	111218283	promoter-TSS (NM_002232)	promoter-TSS (NM_002232)	-628	NM_002232	3738	Hs.169948	NM_002232	HPRD:15937	KCNA3	0.245851436
cg01005425	-0.847863913	0	0	chr13	95309323	95309324	Intergenic	Tigger4|DNA|TcMar-Tigger	51416	NR_120417	101927248	Hs.626095	NR_120417		LOC101927248	-0.229597056
cg01012572	-0.849402308	0	0	chr5	16785051	16785052	intron (NM_012334, intron 4 of 40)	intron (NM_012334, intron 4 of 40)	151333	NM_012334	4651	Hs.481720	NM_012334	HPRD:03283	MYO10	-0.278817184
cg01012595	-0.832902849	0	0	chr8	42266931	42266932	Intergenic	Intergenic	17653	NM_001135694	7419	Hs.699301	NM_005662	HPRD:06750	VDAC3	-0.221684391
cg01014399	-0.915384829	0	0	chr5	3322697	3322698	Intergenic	(TG)n|Simple_repeat|Simple_repeat	144749	NR_104617	102467074	Hs.575250	NR_104617		LINC01377	-0.290557168
cg01026233	-0.864172757	0	0	chr2	206713941	206713942	Intergenic	Intergenic	166718	NM_201264	8828	Hs.471200	NM_003872	HPRD:03643	NRP2	-0.210427584
cg01027929	-0.820629597	0	0	chr7	26241406	26241407	promoter-TSS (NM_002137)	promoter-TSS (NM_002137)	83	NM_016587	11335	Hs.381189	NM_007276	HPRD:05130	CBX3	-0.282396165
cg01032675	0.853186309	0	0	chr19	3136430	3136431	5' UTR (NM_002068, exon 1 of 7)	5' UTR (NM_002068, exon 1 of 7)	401	NM_002068	2769	Hs.73797	NM_002068	HPRD:00760	GNA15	0.300360448
cg01036828	0.893260241	0	0	chr2	71452797	71452798	intron (NM_020459, intron 1 of 3)	intron (NM_020459, intron 1 of 3)	1435	NM_020459	400961	Hs.416735	NM_020459	ENSG00000124374	PAIP2B	0.220251786
cg01041284	-0.904863119	0	0	chr1	44397571	44397572	TTS (NM_001270463)	TTS (NM_001270463)	-1420	NM_001136215	9048	Hs.632404	NM_003976	HPRD:04863	ARTN	-0.217284917
cg01064725	0.890618205	0	0	chr1	204461714	204461715	Intergenic	Intergenic	-2241	NM_002646	5287	Hs.497487	NM_002646	HPRD:04160	PIK3C2B	0.247014054
cg01065822	-0.808636725	0	0	chr7	20320648	20320649	Intergenic	Intergenic	-15682	NR_110117	101927769	Hs.256080	NR_110117	ENSG00000226097	LOC101927769	-0.263840552
cg01077100	0.887359202	0	0	chr10	124067280	124067281	intron (NM_144587, intron 10 of 15)	intron (NM_144587, intron 10 of 15)	36460	NM_144587	118663	Hs.422466	NM_144587	HPRD:12594	BTBD16	0.226438806
cg01099448	-0.817565143	0	0	chr2	214182538	214182539	3' UTR (NM_001025436, exon 5 of 5)	3' UTR (NM_001025436, exon 5 of 5)	33436	NR_047659	79582	Hs.743365	NM_024532	HPRD:18089	SPAG16	-0.216010734
cg01100931	0.871627152	0	0	chr17	80982625	80982626	intron (NM_001009905, intron 4 of 12)	intron (NM_001009905, intron 4 of 12)	27060	NM_001009905	146712	Hs.607824	NM_001009905	HPRD:14071	B3GNTL1	0.233585802
cg01101522	-0.894005001	0	0	chr5	1037853	1037854	intron (NM_001271082, intron 10 of 10)	intron (NM_001271082, intron 10 of 10)	25235	NR_039778	100616479		NR_039778		MIR4635	-0.201972669
cg01116137	0.828075647	0	0	chr20	25034263	25034264	intron (NM_001252677, intron 1 of 11)	intron (NM_001252677, intron 1 of 11)	4554	NM_001252675	84532	Hs.529353	NM_032501	HPRD:12413	ACSS1	0.346306456
cg01127300	-0.883152604	0	0	chr22	38614796	38614797	TTS (NM_001195072)	TTS (NM_001195072)	15770	NM_001161573	23764	Hs.517617	NM_012323	HPRD:05343	MAFF	-0.268621619
cg01129238	-0.817993343	0	0	chr6	11779817	11779818	promoter-TSS (NM_001143948)	promoter-TSS (NM_001143948)	-538	NM_032744	84830	Hs.126409	NM_032744	HPRD:12836	ADTRP	-0.235689078
cg01138673	-0.836279809	0	0	chr5	14159230	14159231	intron (NM_007118, intron 1 of 56)	intron (NM_007118, intron 1 of 56)	15402	NM_007118	7204	Hs.130031	NM_007118	HPRD:03537	TRIO	-0.332683032
cg01142475	0.884451747	0	0	chr17	10452905	10452906	promoter-TSS (NM_001100112)	promoter-TSS (NM_001100112)	34	NM_001100112	4620	Hs.667534	NM_017534	HPRD:01173	MYH2	0.252247201
cg01150799	0.813784122	0	0	chr4	108955838	108955839	3' UTR (NM_005327, exon 8 of 8)	3' UTR (NM_005327, exon 8 of 8)	44969	NM_005327	3033	Hs.438289	NM_005327	ENSG00000138796	HADH	0.210760744
cg01151584	-0.849957764	0	0	chr11	64627528	64627529	exon (NM_006795, exon 3 of 5)	exon (NM_006795, exon 3 of 5)	-15488	NM_017525	55561	Hs.293590	NM_017525	HPRD:13013	CDC42BPG	-0.295120136
cg01152624	0.893730581	0	0	chr11	106239635	106239636	Intergenic	Intergenic	117502	NR_120551	101928535	Hs.409078	NR_120551	ENSG00000254811	LOC101928535	0.301008258
cg01165909	-0.843250751	0	0	chr17	41521676	41521677	promoter-TSS (NR_031751)	promoter-TSS (NR_031751)	-497	NR_031751	100313779		NR_031751	miRBase:MI0010636	MIR2117	-0.215951503
cg01169559	0.887894869	0	0	chr10	831247	831248	Intergenic	Intergenic	-95640	NM_014974	22982	Hs.432397	NM_014974	HPRD:17200	DIP2C	0.269195059
cg01171360	-0.809000731	0	0	chr6	293285	293286	intron (NR_104475, intron 1 of 3)	intron (NR_104475, intron 1 of 3)	1229	NM_001286555	56940	Hs.29106	NM_020185	HPRD:13255	DUSP22	-0.406245076
cg01171670	-0.816818297	0	0	chr11	71083308	71083309	Intergenic	Intergenic	51091	NR_038862	399923	Hs.128191	NM_001001680	HPRD:13457	FLJ42102	-0.201820443
cg01175832	-0.843334198	0	0	chr11	362581	362582	Intergenic	ERVL-E-int|LTR|ERVL	-7213	NM_178537	338707	Hs.148074	NM_178537	HPRD:08046	B4GALNT4	-0.202065732
cg01176715	0.853583097	0	0	chr2	211037310	211037311	Intergenic	Intergenic	-1260	NM_152519	151050	Hs.282260	NM_152519	HPRD:08679	KANSL1L	0.225534823
cg01178971	0.870267272	0	0	chr11	2464851	2464852	Intergenic	Intergenic	-1369	NM_000218	3784	Hs.95162	NM_000218	HPRD:06341	KCNQ1	0.20344921
cg01196996	-0.845220745	0	0	chr4	39481740	39481741	promoter-TSS (NR_026854)	promoter-TSS (NR_026854)	-134	NR_026854	401127	Hs.383197	NR_026854	ENSG00000224097	LOC401127	-0.237617561
cg01199952	-0.837078333	0	0	chr13	25591486	25591487	Intergenic	SUBTEL_sa|Satellite|Satellite	-48880	NR_026730	646405	Hs.620592	NM_001126062		TPTE2P1	-0.291015986
cg01209199	-0.863273621	0	0	chr6	43274833	43274834	intron (NM_206922, intron 4 of 7)	MIRc|SINE|MIR	1696	NM_206922	401262	Hs.653165	NM_206922	HPRD:16755	CRIP3	-0.230338716
cg01214050	-0.898172498	0	0	chr16	54155639	54155640	Intergenic	Intergenic	82335	NR_103838	100505692		NR_103838		FTO-IT1	-0.305588242
cg01216388	-0.874844015	0	0	chr18	7563847	7563848	Intergenic	AluJr|SINE|Alu	-3466	NM_002845	5797	Hs.49774	NM_002845	HPRD:01479	PTPRM	-0.260191183
cg01226278	-0.844521463	0	0	chr10	119774576	119774577	exon (NM_014904, exon 4 of 5)	exon (NM_014904, exon 4 of 5)	31537	NM_014904	22841	Hs.173656	NM_014904	HPRD:10548	RAB11FIP2	-0.379260647
cg01232748	0.814680874	0	0	chr4	54928819	54928820	intron (NM_012110, intron 1 of 5)	intron (NM_012110, intron 1 of 5)	1995	NM_012110	26511	Hs.335393	NM_012110	HPRD:10373	CHIC2	0.207414967
cg01238343	0.869995296	0	0	chr14	23938207	23938208	promoter-TSS (NM_015514)	promoter-TSS (NM_015514)	-690	NM_015514	25983	Hs.9043	NM_015514	ENSG00000129460	NGDN	0.206080474
cg01238435	0.823018432	0	0	chr5	141595696	141595697	Intergenic	Intergenic	107373	NM_030571	80762	Hs.9788	NM_030571	HPRD:14816	NDFIP1	0.208381102
cg01238991	0.949037552	0	0	chr8	99076314	99076315	promoter-TSS (NM_001170806)	promoter-TSS (NM_001170806)	-435	NM_173549	203111	Hs.171455	NM_173549	HPRD:08802	ERICH5	0.32021566
cg01239717	-0.864961803	0	0	chr6	107077302	107077303	promoter-TSS (NM_032730)	promoter-TSS (NM_032730)	70	NM_032730	84816	Hs.155839	NM_032730		RTN4IP1	-0.20285869
cg01240599	-0.80361259	0	0	chr11	67418045	67418046	promoter-TSS (NM_080658)	promoter-TSS (NM_080658)	84	NM_080658	91703	Hs.126265	NM_080658	HPRD:12422	ACY3	-0.216372435
cg01243823	-0.833064973	0	0	chr16	50732212	50732213	intron (NM_022162, intron 1 of 11)	intron (NM_022162, intron 1 of 11)	-1048	NM_001293557	64127	Hs.592072	NM_022162	HPRD:05810	NOD2	-0.28420025
cg01244270	0.803662062	0	0	chr2	172953630	172953631	3' UTR (NM_001038493, exon 2 of 2)	3' UTR (NM_001038493, exon 2 of 2)	3423	NM_001038493	1745	Hs.407015	NM_178120	HPRD:08961	DLX1	0.20263516
cg01245356	0.824572623	0	0	chr1	28559620	28559621	promoter-TSS (NM_014280)	promoter-TSS (NM_014280)	-79	NM_014280	22826	Hs.433540	NM_014280	HPRD:13236	DNAJC8	0.257311133
cg01257889	0.857129037	0	0	chr12	113230065	113230066	5' UTR (NM_001143854, exon 2 of 22)	5' UTR (NM_001143854, exon 2 of 22)	517	NM_001143854	22895	Hs.21239	NM_014954	HPRD:15273	RPH3A	0.290098557
cg01264729	0.885997832	0	0	chr16	14622974	14622975	intron (NM_001134477, intron 21 of 23)	intron (NM_001134477, intron 21 of 23)	101153	NM_002582	5073	Hs.253197	NM_002582	HPRD:07250	PARN	0.201736921
cg01268022	0.86584878	0	0	chr7	30065277	30065278	intron (NM_017946, intron 1 of 3)	intron (NM_017946, intron 1 of 3)	1139	NR_046479	55033	Hs.390838	NM_017946	HPRD:16898	FKBP14	0.246593062
cg01279426	0.849940419	0	0	chr17	40116432	40116433	intron (NM_031421, intron 10 of 10)	intron (NM_031421, intron 10 of 10)	-2326	NM_033133	1267	Hs.273621	NM_033133	HPRD:00448	CNP	0.209214567
cg01282174	0.811310589	0	0	chr11	119630144	119630145	Intergenic	Intergenic	29852	NR_120587	102724301	Hs.637640	NR_120587		LOC102724301	0.254478908
cg01285926	0.805793881	0	0	chr7	56242554	56242555	Intergenic	CpG	-58465	NM_001145712	389493	Hs.177948	NM_001145712	ENSG00000185290	NUPR1L	0.205446489
cg01291381	0.815425038	0	0	chr22	40811960	40811961	intron (NM_001282661, intron 13 of 13)	L2a|LINE|L2	45366	NM_015705	27352	Hs.474914	NM_015705	HPRD:15285	SGSM3	0.249290318
cg01302562	0.845015347	0	0	chr12	130998679	130998680	intron (NM_015347, intron 1 of 18)	intron (NM_015347, intron 1 of 18)	3730	NM_015347	23504	Hs.657441	NM_015347	HPRD:17183	RIMBP2	0.414169004
cg01303420	-0.800502717	0	0	chr3	157296174	157296175	3' UTR (NM_001099777, exon 5 of 5)	3' UTR (NM_001099777, exon 5 of 5)	35042	NM_001130002	152078	Hs.259046	NM_001099777	ENSG00000174899	C3orf55	-0.205888512
cg01303721	0.917170525	0	0	chr13	45223839	45223840	Intergenic	Intergenic	-73139	NM_183422	8848	Hs.436383	NM_006022		TSC22D1	0.250900969
cg01331772	0.842408478	0	0	chr2	131094827	131094828	TTS (NM_032357)	TTS (NM_032357)	5128	NM_032357	84317	Hs.104203	NM_032357	HPRD:14428	CCDC115	0.281058641
cg01339704	0.806658268	0	0	chr17	4488235	4488236	exon (NM_001114974, exon 1 of 8)	exon (NM_001114974, exon 1 of 8)	402	NM_001114974	342527	Hs.441709	NM_198501	HPRD:13463	SMTNL2	0.25112436
cg01359534	0.836236477	0	0	chr1	154293651	154293652	promoter-TSS (NM_080429)	promoter-TSS (NM_080429)	60	NM_080429	89872	Hs.259048	NM_080429	HPRD:07361	AQP10	0.203789554
cg01359822	-0.906993806	0	0	chr21	40176597	40176598	promoter-TSS (NM_001256295)	promoter-TSS (NM_001256295)	-633	NM_001256295	2114	Hs.644231	NM_005239	HPRD:01263	ETS2	-0.562267623
cg01359962	0.848549843	0	0	chr3	43148002	43148003	promoter-TSS (NM_032806)	promoter-TSS (NM_032806)	-428	NM_032806	84892	Hs.745002	NM_032806	HPRD:07863	POMGNT2	0.23297451
cg01360627	-0.86815393	0	0	chr6	31544931	31544932	exon (NM_000594, exon 4 of 4).3	exon (NM_000594, exon 4 of 4).3	1588	NM_000594	7124	Hs.241570	NM_000594	HPRD:01855	TNF	-0.268946495
cg01366985	0.801581442	0	0	chr6	25167695	25167696	Intergenic	Intergenic	-29076	NR_027626	8418	Hs.484918	NR_002174		CMAHP	0.31349159
cg01367899	-0.887586474	0	0	chr17	54961807	54961808	non-coding (NR_027025, exon 1 of 1)	non-coding (NR_027025, exon 1 of 1)	466	NR_027025	246754	Hs.720736	NR_027025		MTVR2	-0.242361585
cg01372366	-0.867992043	0	0	chr11	48041783	48041784	intron (NM_002843, intron 1 of 24)	intron (NM_002843, intron 1 of 24)	39674	NM_002843	5795	Hs.318547	NM_002843	HPRD:02955	PTPRJ	-0.319187249
cg01377475	-0.80840373	0	0	chr17	45505249	45505250	intron (NM_152347, intron 23 of 24)	L1MC4|LINE|L1	64736	NR_033934	653479	Hs.537279	NR_033934		MRPL45P2	-0.363280716
cg01379207	-0.847484648	0	0	chr11	127811604	127811605	Intergenic	Intergenic	580600	NM_005238	2113	Hs.369438	NM_005238	HPRD:01260	ETS1	-0.200327214
cg01381374	-0.81436497	0	0	chr7	93474158	93474159	Intergenic	Intergenic	46144	NM_006528	7980	Hs.438231	NM_006528	HPRD:08962	TFPI2	-0.255763596
cg01389506	0.838022113	0	0	chr12	109203581	109203582	intron (NM_001161330, intron 6 of 13)	intron (NM_001161330, intron 6 of 13)	17745	NM_001161331	54434	Hs.199763	NM_018984	HPRD:09486	SSH1	0.212350269
cg01411912	-0.922908843	0	0	chr1	153517265	153517266	exon (NM_002961, exon 2 of 3)	exon (NM_002961, exon 2 of 3)	1016	NM_019554	6275	Hs.654444	NM_002961	HPRD:15914	S100A4	-0.311733986
cg01417062	-0.866194546	0	0	chr10	63246532	63246533	intron (NR_120643, intron 5 of 5)	intron (NR_120643, intron 5 of 5)	6734	NR_120644	101928781	Hs.568856	NR_120643		TMEM26-AS1	-0.315747637
cg01419670	-0.832923889	0	0	chr5	115696151	115696152	Intergenic	Intergenic	14115	NR_104675	101927190	Hs.639849	NR_104675		LOC101927190	-0.213795358
cg01435442	0.885826528	0	0	chr15	101773125	101773126	intron (NM_014918, intron 2 of 2)	intron (NM_014918, intron 2 of 2)	19011	NM_014918	22856	Hs.110488	NM_014918	HPRD:10493	CHSY1	0.238411612
cg01444716	0.827701926	0	0	chr20	11898557	11898558	promoter-TSS (NM_014962)	promoter-TSS (NM_014962)	45	NM_014962	22903	Hs.709366	NM_014962	HPRD:12538	BTBD3	0.282942175
cg01462668	-0.859305263	0	0	chr4	96292858	96292859	intron (NM_003728, intron 1 of 15)	MIR|SINE|MIR	177502	NM_003728	8633	Hs.388565	NM_003728	HPRD:04678	UNC5C	-0.24048191
cg01480708	-0.832449913	0	0	chr17	30846118	30846119	intron (NM_015194, intron 21 of 21)	CpG	32014	NM_003885	8851	Hs.500015	NM_003885	HPRD:04586	CDK5R1	-0.288624639
cg01503218	-0.875813484	0	0	chr13	50273942	50273943	3' UTR (NM_002267, exon 17 of 17)	3' UTR (NM_002267, exon 17 of 17)	-8320	NM_032565	84650	Hs.433278	NM_032565	HPRD:13258	EBPL	-0.236032734
cg01503299	-0.814789414	0	0	chr4	2963264	2963265	intron (NM_001291979, intron 1 of 16)	intron (NM_001291979, intron 1 of 16)	1968	NM_001291978	8602	Hs.627133	NM_003703	HPRD:12827	NOP14	-0.283213642
cg01505312	0.897499681	0	0	chr11	56258856	56258857	promoter-TSS (NM_001005282)	promoter-TSS (NM_001005282)	-11	NM_001005282	219484	Hs.554522	NM_001005282	HPRD:17768	OR5M8	0.223232464
cg01508600	0.839784682	0	0	chr7	4536838	4536839	Intergenic	LTR12C|LTR|ERV1	-185091	NM_001037165	221937	Hs.487393	NM_001037165	HPRD:18750	FOXK1	0.241467097
cg01508988	-0.888939559	0	0	chr1	1310123	1310124	exon (NM_001127230, exon 2 of 4)	exon (NM_001127230, exon 2 of 4)	438	NM_001127230	54998	Hs.632515	NM_017900	HPRD:16457	AURKAIP1	-0.26594378
cg01510388	-0.870355487	0	0	chr8	65711658	65711659	promoter-TSS (NM_004820)	promoter-TSS (NM_004820)	-311	NM_004820	9420	Hs.667720	NM_004820	HPRD:04753	CYP7B1	-0.226179542
cg01514465	-0.872599602	0	0	chr4	118004215	118004216	TTS (NM_152402)	TTS (NM_152402)	2520	NM_152402	133022	Hs.570737	NM_152402	HPRD:11643	TRAM1L1	-0.309577507
cg01528349	0.862867534	0	0	chr12	71030996	71030997	TTS (NM_002849)	TTS (NM_002849)	223	NM_001109754	5787	Hs.434375	NM_002837	HPRD:01474	PTPRB	0.277023484
cg01533966	-0.805558264	0	0	chr1	90363165	90363166	intron (NM_001134479, intron 2 of 2)	intron (NM_001134479, intron 2 of 2)	75686	NM_018103	55144	Hs.482087	NM_018103	HPRD:11287	LRRC8D	-0.38485582
cg01537645	-0.851282239	0	0	chr1	217110605	217110606	intron (NM_001243512, intron 1 of 8)	intron (NM_001243512, intron 1 of 8)	2409	NM_001243512	2104	Hs.444225	NM_001438	HPRD:04274	ESRRG	-0.270705377
cg01538522	-0.869859278	0	0	chr20	57463974	57463975	promoter-TSS (NR_003259)	promoter-TSS (NR_003259)	-205	NR_003259	2778	Hs.125898	NM_000516	HPRD:00761	GNAS	-0.281951151
cg01546046	-0.883615971	0	0	chr14	31494849	31494850	promoter-TSS (NM_001254728)	promoter-TSS (NM_001254728)	174	NM_007077	11154	Hs.293411	NM_007077	HPRD:06257	AP4S1	-0.301166657
cg01551787	-0.816621244	0	0	chr3	72982378	72982379	intron (NM_001080393, intron 3 of 6)	intron (NM_001080393, intron 3 of 6)	44994	NM_001080393	727936	Hs.710275	NM_001080393		GXYLT2	-0.262707808
cg01554474	-0.884164095	0	0	chr1	155107599	155107600	promoter-TSS (NM_001287590)	promoter-TSS (NM_001287590)	-220	NM_001287591	55974	Hs.292154	NM_018845	HPRD:17427	SLC50A1	-0.274832207
cg01565291	-0.862613857	0	0	chr1	245812674	245812675	intron (NM_018012, intron 10 of 14)	intron (NM_018012, intron 10 of 14)	494388	NM_018012	55083	Hs.368096	NM_018012	ENSG00000162849	KIF26B	-0.311821704
cg01574241	-0.865101993	0	0	chr1	165873825	165873826	intron (NM_012474, intron 5 of 6)	intron (NM_012474, intron 5 of 6)	-3332	NR_037431	100500832		NR_037431		MIR3658	-0.228814924
cg01578057	-0.853244007	0	0	chr4	89618667	89618668	exon (NM_153757, exon 1 of 1)	exon (NM_153757, exon 1 of 1)	355	NM_153757	266812	Hs.12554	NM_153757	HPRD:17626	NAP1L5	-0.210761654
cg01579884	0.911957443	0	0	chr7	37004390	37004391	intron (NM_001206480, intron 16 of 21)	intron (NM_001206480, intron 16 of 21)	20326	NM_001039459	9844	Hs.434989	NM_014800	HPRD:12102	ELMO1	0.282671646
cg01582066	-0.850488603	0	0	chr22	32057065	32057066	Intergenic	Intergenic	-30256	NM_014338	23761	Hs.420559	NM_014338	HPRD:17854	PISD	-0.285375129
cg01596289	0.846365929	0	0	chr6	163520766	163520767	intron (NM_001080379, intron 4 of 4)	intron (NM_001080379, intron 4 of 4)	-45574	NR_110871	101929239	Hs.571035	NR_110871	ENSG00000225437	LOC101929239	0.219456896
cg01603912	0.879429519	0	0	chr16	88039185	88039186	intron (NM_001173543, intron 5 of 13)	intron (NM_001173543, intron 5 of 13)	35562	NM_001173543	54971	Hs.461705	NM_017869	HPRD:16538	BANP	0.313899465
cg01607187	-0.859893501	0	0	chr1	167060565	167060566	promoter-TSS (NM_005814)	promoter-TSS (NM_005814)	-698	NM_005814	10223	Hs.651244	NM_005814	HPRD:03704	GPA33	-0.257605486
cg01611777	0.897724688	0	0	chr2	102359027	102359028	intron (NM_145686, intron 2 of 30)	intron (NM_145686, intron 2 of 30)	44490	NM_145687	9448	Hs.701013	NM_004834	HPRD:05235	MAP4K4	0.334603395
cg01627669	-0.815329492	0	0	chr12	8068706	8068707	Intergenic	Intergenic	20185	NM_006931	6515	Hs.419240	NM_006931	HPRD:00686	SLC2A3	-0.217770471
cg01628140	-0.811573446	0	0	chr12	102590990	102590991	3' UTR (NM_017915, exon 11 of 11)	3' UTR (NM_017915, exon 11 of 11)	623	NM_002674	5367	Hs.707990	NM_002674	HPRD:01459	PMCH	-0.288998703
cg01632474	-0.866901338	0	0	chr2	242799312	242799313	intron (NM_005018, intron 1 of 4)	intron (NM_005018, intron 1 of 4)	1745	NM_005018	5133	Hs.158297	NM_005018	HPRD:02590	PDCD1	-0.205671483
cg01641136	-0.822107315	0	0	chr3	50645242	50645243	exon (NM_013324, exon 4 of 4)	exon (NM_013324, exon 4 of 4)	4019	NM_013324	1154	Hs.655334	NM_013324	HPRD:03897	CISH	-0.202528855
cg01683756	-0.85965991	0	0	chr6	88054070	88054071	promoter-TSS (NM_001010868)	promoter-TSS (NM_001010868)	-500	NM_001010868	206412	Hs.646309	NM_001010868	HPRD:16659	C6orf163	-0.200064354
cg01684248	0.896782994	0	0	chr16	86536239	86536240	intron (NR_036444, intron 1 of 3)	intron (NR_036444, intron 1 of 3)	6226	NR_036444	400550	Hs.448825	NR_033925	ENSG00000268388	FENDRR	0.239771412
cg01687189	0.875097513	0	0	chr12	102225365	102225366	promoter-TSS (NM_024312)	promoter-TSS (NM_024312)	-721	NM_024312	79158	Hs.46850	NM_024312	HPRD:11350	GNPTAB	0.238359162
cg01687862	-0.859476209	0	0	chr7	75814979	75814980	Intergenic	Intergenic	-16231	NM_001110199	222183	Hs.511025	NM_001039212	HPRD:08219	SRRM3	-0.204946085
cg01691104	-0.869459152	0	0	chr17	71612776	71612777	intron (NM_001144952, intron 1 of 44)	intron (NM_001144952, intron 1 of 44)	27450	NM_001144952	54549	Hs.435719	NM_019064	HPRD:06239	SDK2	-0.218124838
cg01695643	0.827471495	0	0	chr14	95237330	95237331	promoter-TSS (NM_173849)	promoter-TSS (NM_173849)	-832	NM_173849	145258	Hs.440438	NM_173849	HPRD:15928	GSC	0.20152305
cg01696603	-0.88423717	0	0	chr6	125623444	125623445	promoter-TSS (NM_016063)	promoter-TSS (NM_016063)	-163	NM_016063	51020	Hs.32826	NM_016063	HPRD:12897	HDDC2	-0.31060382
cg01697487	-0.812382162	0	0	chr17	48588559	48588560	intron (NM_032133, intron 1 of 18)	intron (NM_032133, intron 1 of 18)	2815	NM_032133	84073	Hs.398196	NM_032133	HPRD:11378	MYCBPAP	-0.221559385
cg01697902	0.828643739	0	0	chr14	25046117	25046118	promoter-TSS (NM_001911)	promoter-TSS (NM_001911)	-652	NM_001911	1511	Hs.421724	NM_001911	HPRD:00289	CTSG	0.20954488
cg01698579	-0.882137895	0	0	chr13	112823520	112823521	Intergenic	CpG	-28126	NR_108094	101928698	Hs.528451	NR_108094	ENSG00000260102	LINC01070	-0.595722231
cg01705029	-0.824783027	0	0	chr12	26191423	26191424	intron (NM_001164747, intron 2 of 5)	intron (NM_001164747, intron 2 of 5)	-14067	NM_001164746	11228	Hs.696433	NM_007211	HPRD:07084	RASSF8	-0.291555092
cg01706991	-0.83182466	0	0	chr8	104185501	104185502	intron (NM_001024372, intron 1 of 1)	intron (NM_001024372, intron 1 of 1)	-1134	NR_109954	100499183	Hs.654812	NR_034092	ENSG00000247081	BAALC-AS1	-0.241826965
cg01711322	-0.862395465	0	0	chr1	200842126	200842127	promoter-TSS (NM_005298)	promoter-TSS (NM_005298)	44	NM_005298	2848	Hs.534316	NM_005298	HPRD:03707	GPR25	-0.217639692
cg01719995	0.839087844	0	0	chr4	144104893	144104894	Intergenic	Intergenic	-1176	NM_001290325	84640	Hs.480848	NM_032557		USP38	0.249716648
cg01727302	-0.854743659	0	0	chr7	24321351	24321352	Intergenic	L1ME1|LINE|L1	-2455	NM_000905	4852	Hs.1832	NM_000905	HPRD:01214	NPY	-0.22588247
cg01729116	-0.809012175	0	0	chr16	89254724	89254725	intron (NM_004933, intron 7 of 13)	intron (NM_004933, intron 7 of 13)	11804	NM_001242757	146429	Hs.447544	NM_001242757		SLC22A31	-0.222732268
cg01730064	0.852995038	0	0	chr1	235362916	235362917	intron (NM_031371, intron 16 of 22)	intron (NM_031371, intron 16 of 22)	-9486	NR_039908	100616224		NR_039908		MIR4753	0.205761809
cg01732538	-0.869898856	0	0	chr2	181738144	181738145	intron (NR_104320, intron 3 of 3)	intron (NR_104320, intron 3 of 3)	-106967	NM_182678	10477	Hs.470804	NM_006357	HPRD:05000	UBE2E3	-0.327541999
cg01747036	0.90312171	0	0	chr13	113140125	113140126	3' UTR (NM_001286277, exon 22 of 22)	3' UTR (NM_001286277, exon 22 of 22)	102373	NM_006322	10426	Hs.224152	NM_006322	HPRD:10289	TUBGCP3	0.229824449
cg01748970	-0.832014382	0	0	chr14	62088363	62088364	intron (NR_039985, intron 1 of 2)	intron (NR_039985, intron 1 of 2)	-50993	NR_110416	101927780	Hs.254789	NR_110416	ENSG00000250548	LOC101927780	-0.217916424
cg01750221	-0.821003616	0	0	chr12	109985316	109985317	Intergenic	Intergenic	26041	NM_052845	326625	Hs.12106	NM_052845	HPRD:07398	MMAB	-0.290243487
cg01758115	-0.811598063	0	0	chr16	48357692	48357693	intron (NM_001300948, intron 10 of 13)	intron (NM_001300948, intron 10 of 13)	-31903	NR_040677	100507577	Hs.744137	NR_040677	ENSG00000102910	LOC100507577	-0.223332905
cg01760846	0.882837534	0	0	chr14	90722706	90722707	promoter-TSS (NM_002802)	promoter-TSS (NM_002802)	-187	NM_002802	5700	Hs.356654	NM_002802	HPRD:04084	PSMC1	0.232970188
cg01762581	0.81394428	0	0	chr8	42234614	42234615	promoter-TSS (NM_014420)	promoter-TSS (NM_014420)	59	NM_014420	27121	Hs.159311	NM_014420	HPRD:05660	DKK4	0.213785269
cg01773144	-0.801984012	0	0	chr8	73918933	73918934	Intergenic	Intergenic	-2163	NM_017489	7013	Hs.442707	NM_003218	HPRD:02975	TERF1	-0.228717227
cg01777861	-0.8246997	0	0	chr4	56023843	56023844	Intergenic	CpG	-32082	NM_002253	3791	Hs.479756	NM_002253	HPRD:01867	KDR	-0.299321951
cg01778589	0.829704344	0	0	chr7	96629660	96629661	intron (NR_015448, intron 1 of 2)	intron (NR_015448, intron 1 of 2)	-5629	NM_005222	1750	Hs.249196	NM_005222	HPRD:02493	DLX6	0.247892569
cg01784265	-0.830284715	0	0	chr4	25080650	25080651	Intergenic	THE1B|LTR|ERVL-MaLR	-48237	NM_018176	55203	Hs.12488	NM_018176	HPRD:06431	LGI2	-0.264218753
cg01793320	-0.846116006	0	0	chr8	20030779	20030780	intron (NM_003053, intron 5 of 15)	intron (NM_003053, intron 5 of 15)	9937	NM_001142325	6570	Hs.158322	NM_003053	HPRD:01897	SLC18A1	-0.32707446
cg01795955	-0.815972149	0	0	chr2	200468626	200468627	Intergenic	CpG	-4164	NR_110270	101927641	Hs.549598	NR_110270	ENSG00000238217	LOC101927641	-0.236457677
cg01809281	0.827284694	0	0	chr2	24162256	24162257	Intergenic	MER92B|LTR|ERV1	-1119	NM_181713	165324	Hs.591576	NM_181713		UBXN2A	0.204063122
cg01809675	-0.877221942	0	0	chr5	170884278	170884279	3' UTR (NM_003862, exon 5 of 5)	3' UTR (NM_003862, exon 5 of 5)	37612	NM_003862	8817	Hs.87191	NM_003862	HPRD:04766	FGF18	-0.215147493
cg01810593	-0.863400757	0	0	chr8	22464288	22464289	intron (NM_021174, intron 4 of 20)	intron (NM_021174, intron 4 of 20)	1750	NM_021174	57805	Hs.744848	NM_021174	HPRD:09159	CCAR2	-0.333690044
cg01812328	-0.846280456	0	0	chr2	211091510	211091511	Intergenic	Intergenic	-1296	NM_001608	33	Hs.471277	NM_001608	HPRD:01939	ACADL	-0.206485361
cg01816482	-0.820722401	0	0	chr3	193313692	193313693	intron (NM_130834, intron 1 of 29)	intron (NM_130834, intron 1 of 29)	2760	NM_015560	4976	Hs.594504	NM_015560	HPRD:05596	OPA1	-0.261995774
cg01820962	0.826394558	0	0	chr6	116511817	116511818	intron (NM_152729, intron 6 of 11)	intron (NM_152729, intron 6 of 11)	63443	NM_021648	23270	Hs.284141	NM_021648	HPRD:18236	TSPYL4	0.261537094
cg01821022	0.835240602	0	0	chr12	42775908	42775909	intron (NM_001143789, intron 4 of 7)	intron (NM_001143789, intron 4 of 7)	55962	NM_201439	51535	Hs.444157	NM_016488	HPRD:10488	PPHLN1	0.231916263
cg01828328	0.922581792	0	0	chr8	134310946	134310947	Intergenic	MIR3|SINE|MIR	-1400	NM_006096	10397	Hs.372914	NM_006096	HPRD:05586	NDRG1	0.318086233
cg01837275	0.872901261	0	0	chr13	97874533	97874534	promoter-TSS (NM_207304)	promoter-TSS (NM_207304)	-16	NM_207304	10150	Hs.657347	NM_144778	HPRD:09543	MBNL2	0.254952107
cg01839860	0.945016682	0	0	chr5	138957422	138957423	intron (NM_181838, intron 2 of 7)	intron (NM_181838, intron 2 of 7)	16672	NM_181838	7322	Hs.108332	NM_003339	HPRD:04268	UBE2D2	0.366297754
cg01866434	-0.826254427	0	0	chr5	55479377	55479378	exon (NM_024669, exon 3 of 12)	exon (NM_024669, exon 3 of 12)	49808	NM_024669	79722	Hs.436214	NM_024669	HPRD:07758	ANKRD55	-0.207775035
cg01872077	0.862119615	0	0	chr2	219646372	219646373	promoter-TSS (NM_000784)	promoter-TSS (NM_000784)	-99	NM_000784	1593	Hs.516700	NM_000784	HPRD:05939	CYP27A1	0.202797691
cg01883662	-0.830628514	0	0	chr3	196065289	196065290	promoter-TSS (NM_001204898)	promoter-TSS (NM_001204898)	1	NR_037950	100534611	Hs.733180	NR_037950		TM4SF19-TCTEX1D2	-0.258160793
cg01890083	-0.902339697	0	0	chr4	183966200	183966201	Intergenic	LTR12C|LTR|ERV1	7383	NR_003612	403315	Hs.652187	NR_003612	ENSG00000230219	FAM92A1P2	-0.215857842
cg01896432	-0.801828086	0	0	chr4	68904160	68904161	Intergenic	Intergenic	-15065	NR_046116	550113	Hs.130270	NR_046116		LOC550113	-0.288387323
cg01896579	-0.803596497	0	0	chr4	76599597	76599598	promoter-TSS (NM_203505)	promoter-TSS (NM_203505)	-931	NM_203504	9908	Hs.303676	NM_012297	HPRD:06570	G3BP2	-0.228262005
cg01905967	-0.822480798	0	0	chr5	172185201	172185202	5' UTR (NM_001287812, exon 2 of 4)	5' UTR (NM_001287812, exon 2 of 4)	2696	NM_001287812	101928093	Hs.646902	NM_001287812		LOC101928093	-0.421335633
cg01913604	-0.883014917	0	0	chr17	16570850	16570851	Intergenic	Intergenic	-13684	NM_020787	57547	Hs.128078	NM_020787	HPRD:18359	ZNF624	-0.206715945
cg01924561	0.812879741	0	0	chr1	43416103	43416104	intron (NM_006516, intron 1 of 9)	intron (NM_006516, intron 1 of 9)	-8616	NR_033967	440584	Hs.260928	NR_033967	ENSG00000227533	SLC2A1-AS1	0.200528626
cg01924644	-0.820961654	0	0	chr11	24518894	24518895	intron (NM_001252008, intron 1 of 11)	intron (NM_001252008, intron 1 of 11)	379	NM_001252008	338645	Hs.144138	NM_001009909	HPRD:17348	LUZP2	-0.202730506
cg01933073	-0.882850349	0	0	chr4	186732942	186732943	promoter-TSS (NM_001145671)	promoter-TSS (NM_001145671)	467	NM_001145670	8470	Hs.619806	NM_003603	HPRD:12473	SORBS2	-0.338884288
cg01933228	0.916879058	0	0	chr1	100316637	100316638	exon (NM_000642, exon 2 of 34)	exon (NM_000642, exon 2 of 34)	107	NM_000646	178	Hs.904	NM_000028	HPRD:01984	AGL	0.383300898
cg01948217	0.805508375	0	0	chr20	36932385	36932386	promoter-TSS (NM_001725)	promoter-TSS (NM_001725)	-166	NM_001725	671	Hs.529019	NM_001725	HPRD:00174	BPI	0.220476171
cg01966878	0.910494268	0	0	chr4	90757139	90757140	promoter-TSS (NR_045481)	promoter-TSS (NR_045481)	-412	NR_045481	644248	Hs.553954	NR_045481	ENSG00000247775	SNCA-AS1	0.394152907
cg01971258	-0.832809269	0	0	chr3	22732998	22732999	Intergenic	MLT2B1|LTR|ERVL	-511785	NM_152653	7325	Hs.475688	NM_152653		UBE2E2	-0.204395751
cg01975453	-0.829011083	0	0	chr1	211304166	211304167	intron (NM_172362, intron 1 of 10)	intron (NM_172362, intron 1 of 10)	3290	NM_002238	3756	Hs.553187	NM_002238		KCNH1	-0.207765948
cg01994308	0.887243271	0	0	chr8	57122990	57122991	intron (NM_002655, intron 1 of 4)	intron (NM_002655, intron 1 of 4)	868	NM_001114635	5324	Hs.14968	NM_002655	HPRD:04321	PLAG1	0.448869485
cg02001279	0.863803685	0	0	chr19	940967	940968	intron (NM_005224, intron 3 of 8)	CpG	14931	NM_005224	1820	Hs.501296	NM_005224		ARID3A	0.377787133
cg02010481	-0.835641921	0	0	chr7	28218524	28218525	intron (NM_175061, intron 1 of 4)	intron (NM_175061, intron 1 of 4)	-1551	NR_034097	100128081	Hs.434307	NR_034097		JAZF1-AS1	-0.268207225
cg02015053	0.863928795	0	0	chr15	44853982	44853983	TTS (NM_001160227)	TTS (NM_001160227)	24717	NM_003758	8669	Hs.404056	NM_003758	HPRD:04883	EIF3J	0.32873219
cg02058870	0.867576182	0	0	chr14	72053146	72053147	5' UTR (NM_001284246, exon 1 of 21)	5' UTR (NM_001284246, exon 1 of 21)	149	NM_001284246	26037	Hs.654657	NM_015556	HPRD:11559	SIPA1L1	0.267397478
cg02059980	-0.810770333	0	0	chr12	109204756	109204757	intron (NM_001161330, intron 6 of 13)	intron (NM_001161330, intron 6 of 13)	16570	NM_001161331	54434	Hs.199763	NM_018984	HPRD:09486	SSH1	-0.258581463
cg02065051	0.800953329	0	0	chr20	25674725	25674726	intron (NM_015655, intron 1 of 4)	intron (NM_015655, intron 1 of 4)	2814	NM_015655	26152	Hs.61881	NM_015655	HPRD:15779	ZNF337	0.218529687
cg02066331	0.839639962	0	0	chr6	17282778	17282779	promoter-TSS (NM_153020)	promoter-TSS (NM_153020)	-153	NM_153020	221662	Hs.519904	NM_153020	HPRD:15228	RBM24	0.223720447
cg02073054	-0.806526423	0	0	chr1	207000757	207000758	intron (NM_153758, intron 1 of 5)	AluYf4|SINE|Alu	-1464	NM_013371	29949	Hs.661017	NM_013371	HPRD:05747	IL19	-0.287843831
cg02078896	-0.825745344	0	0	chr20	15176557	15176558	promoter-TSS (NM_001033087)	promoter-TSS (NM_001033087)	-946	NM_001033087	140733	Hs.661576	NM_080676	HPRD:16640	MACROD2	-0.239440162
cg02082887	-0.919456542	0	0	chr17	37820361	37820362	TTS (NM_001165938)	TTS (NM_001165938)	-1237	NM_003673	8557	Hs.77628	NM_003673		TCAP	-0.201069972
cg02085119	0.847439289	0	0	chr8	120219902	120219903	promoter-TSS (NM_052886)	promoter-TSS (NM_052886)	-707	NM_052886	114569	Hs.201083	NM_052886	HPRD:14351	MAL2	0.242984123
cg02086174	-0.872876704	0	0	chr14	90358168	90358169	intron (NM_145231, intron 5 of 5)	CpG	62732	NM_001284269	90141	Hs.123232	NM_145231	HPRD:16609	EFCAB11	-0.221721692
cg02095456	-0.806152046	0	0	chr2	153189667	153189668	Intergenic	Intergenic	-2083	NM_052905	114793	Hs.654630	NM_052905	HPRD:13545	FMNL2	-0.235570978
cg02114341	-0.812097609	0	0	chr10	73081892	73081893	intron (NR_033413, intron 1 of 4)	L1MC4a|LINE|L1	2883	NM_018344	55315	Hs.438419	NM_018344	HPRD:11570	SLC29A3	-0.218714387
cg02121547	0.847344518	0	0	chr11	113649020	113649021	Intergenic	MIR|SINE|MIR	-1497	NM_001101389	644672	Hs.705360	NM_001101389	ENSG00000228607	CLDN25	0.233645689
cg02125365	0.814138949	0	0	chr5	78813058	78813059	Intergenic	Intergenic	-3400	NM_001277078	9456	Hs.591761	NM_004272		HOMER1	0.243945832
cg02140579	0.803497612	0	0	chr4	159091837	159091838	exon (NM_001128424, exon 2 of 5)	exon (NM_001128424, exon 2 of 5)	1880	NM_016613	51313	Hs.567498	NM_016613	HPRD:13194	FAM198B	0.24340514
cg02142483	0.812018931	0	0	chr16	84560555	84560556	Intergenic	Intergenic	-22268	NM_020947	57707	Hs.288274	NM_020947		TLDC1	0.300109734
cg02142896	0.818270802	0	0	chr14	56424872	56424873	Intergenic	Intergenic	-160220	NM_021255	57161	Hs.657926	NM_021255	HPRD:17835	PELI2	0.207218977
cg02145701	0.87276262	0	0	chr16	88038949	88038950	intron (NM_001173543, intron 5 of 13)	intron (NM_001173543, intron 5 of 13)	35326	NM_001173543	54971	Hs.461705	NM_017869	HPRD:16538	BANP	0.291372307
cg02150335	-0.818874955	0	0	chr12	51828070	51828071	intron (NM_001258403, intron 1 of 16)	L1MC5|LINE|L1	9170	NM_001258403	9498	Hs.4749	NM_004858	HPRD:05430	SLC4A8	-0.267419689
cg02155891	-0.896092176	0	0	chr5	1026937	1026938	intron (NM_033120, intron 3 of 9)	intron (NM_033120, intron 3 of 9)	17861	NM_001271082	85409	Hs.240951	NM_033120	HPRD:08483	NKD2	-0.219487373
cg02158880	-0.840599	0	0	chr13	53174818	53174819	Intergenic	Intergenic	-16786	NM_001011724	144983	Hs.447506	NM_001011724	HPRD:17300	HNRNPA1L2	-0.20315622
cg02162745	0.841686785	0	0	chr6	7427274	7427275	Intergenic	LTR12C|LTR|ERV1	24395	NM_153005	83732	Hs.437474	NM_031480	HPRD:17978	RIOK1	0.263407555
cg02163378	0.889923573	0	0	chr14	57341666	57341667	intron (NR_029385, intron 1 of 3)	MIR|SINE|MIR	61766	NR_029385	100309464	Hs.637962	NR_029385	ENSG00000248550	OTX2-AS1	0.297077913
cg02198513	0.803690314	0	0	chr4	38987121	38987122	intron (NM_024943, intron 5 of 6)	intron (NM_024943, intron 5 of 6)	46919	NM_024943	80008	Hs.374147	NM_024943	HPRD:08022	TMEM156	0.323152658
cg02224164	-0.817342699	0	0	chr12	57883315	57883316	exon (NM_004990, exon 4 of 21)	exon (NM_004990, exon 4 of 21)	1580	NM_004990	4141	Hs.632707	NM_004990	HPRD:08864	MARS	-0.217561017
cg02224314	0.816539347	0	0	chr14	99641151	99641152	exon (NM_138576, exon 4 of 4)	exon (NM_138576, exon 4 of 4)	96898	NM_022898	64919	Hs.709690	NM_022898	HPRD:05950	BCL11B	0.420644573
cg02244583	0.819470644	0	0	chr2	236773260	236773261	intron (NM_001037131, intron 9 of 17)	intron (NM_001037131, intron 9 of 17)	303391	NM_001485	2637	Hs.184945	NM_001485	HPRD:03087	GBX2	0.212004229
cg02265239	-0.807048321	0	0	chr14	59748448	59748449	intron (NM_001270520, intron 2 of 24)	L2c|LINE|L2	18290	NM_014992	23002	Hs.19156	NM_014992	HPRD:09433	DAAM1	-0.242248745
cg02265379	-0.877155304	0	0	chr5	87898506	87898507	intron (NR_015436, intron 3 of 4)	CpG	64250	NR_030741	407047		NR_030741	miRBase:MI0000467	MIR9-2	-0.316164926
cg02268156	0.851202428	0	0	chr16	66162107	66162108	Intergenic	Intergenic	-238417	NM_001795	1003	Hs.76206	NM_001795	HPRD:03075	CDH5	0.202128148
cg02269496	-0.878329992	0	0	chr13	113105282	113105283	Intergenic	Intergenic	74632	NM_145248	122258	Hs.97592	NM_145248	HPRD:14022	SPACA7	-0.30449049
cg02272851	-0.835048795	0	0	chr10	3797471	3797472	Intergenic	Intergenic	30001	NM_001300	1316	Hs.4055	NM_001300	HPRD:03632	KLF6	-0.550050122
cg02276361	-0.806391716	0	0	chr10	65351566	65351567	intron (NM_001001330, intron 2 of 7)	intron (NM_001001330, intron 2 of 7)	70444	NM_001001330	221035	Hs.499833	NM_001001330	HPRD:16582	REEP3	-0.219880787
cg02279625	0.819966853	0	0	chr15	78384520	78384521	promoter-TSS (NM_001101404)	promoter-TSS (NM_001101404)	-406	NM_001101404	646892	Hs.569511	NM_001101404		SH2D7	0.219692118
cg02302089	0.847808897	0	0	chr7	23401203	23401204	exon (NM_006547, exon 5 of 15)	exon (NM_006547, exon 5 of 15)	62264	NM_138446	115416	Hs.87385	NM_138446		MALSU1	0.231545714
cg02303324	0.823555231	0	0	chr6	136872323	136872324	promoter-TSS (NM_001198616)	promoter-TSS (NM_001198616)	-367	NM_003980	9053	Hs.486548	NM_003980	HPRD:04982	MAP7	0.251780402
cg02306162	0.866514981	0	0	chr3	138051670	138051671	Intergenic	Intergenic	-2943	NM_178130	347736	Hs.660992	NM_178130	HPRD:18250	NME9	0.222926248
cg02306639	-0.838070333	0	0	chr3	32026021	32026022	intron (NM_001137674, intron 1 of 1)	LTR8A|LTR|ERV1	-2680	NM_017784	114884	Hs.150122	NM_017784		OSBPL10	-0.207237693
cg02308798	0.822636127	0	0	chr2	211034024	211034025	intron (NM_152519, intron 1 of 14)	L1ME4a|LINE|L1	2026	NM_152519	151050	Hs.282260	NM_152519	HPRD:08679	KANSL1L	0.200213037
cg02313379	-0.839220047	0	0	chr16	33956717	33956718	Intergenic	Intergenic	5785	NR_038368	649159	Hs.532675	NM_001040069	ENSG00000256642	LINC00273	-0.269748345
cg02320474	0.800753236	0	0	chr16	1758022	1758023	intron (NM_015133, intron 1 of 31)	intron (NM_015133, intron 1 of 31)	1802	NM_015133	23162	Hs.207763	NM_015133	HPRD:12014	MAPK8IP3	0.230321842
cg02325880	-0.887435377	0	0	chr1	84971750	84971751	exon (NM_005274, exon 2 of 4)	exon (NM_005274, exon 2 of 4)	511	NM_005274	2787	Hs.645427	NM_005274	HPRD:11865	GNG5	-0.265264239
cg02325951	0.894156873	0	0	chr14	89878619	89878620	exon (NM_001085471, exon 2 of 7)	exon (NM_001085471, exon 2 of 7)	4834	NM_005197	1112	Hs.434286	NM_005197	HPRD:07533	FOXN3	0.245448766
cg02329038	-0.836937726	0	0	chr17	46710001	46710002	promoter-TSS (NR_029582)	promoter-TSS (NR_029582)	-81	NR_029582	406972		NR_029582	miRBase:MI0000238	MIR196A1	-0.212862159
cg02339083	0.905134797	0	0	chr22	45740309	45740310	3' UTR (NM_001291501, exon 23 of 23)	3' UTR (NM_001291501, exon 23 of 23)	34525	NM_017911	55007	Hs.265018	NM_017911	HPRD:07936	FAM118A	0.275767673
cg02339793	0.841412365	0	0	chr17	79225573	79225574	intron (NM_138570, intron 13 of 13)	intron (NM_138570, intron 13 of 13)	12463	NM_001086521	284184	Hs.356545	NM_001086521	ENSG00000224877	C17orf89	0.209671197
cg02347074	0.8390764	0	0	chr2	223155925	223155926	intron (NM_001127366, intron 4 of 8)	CpG	-6940	NM_153038	151278	Hs.350729	NM_153038	HPRD:08132	CCDC140	0.204466627
cg02359433	0.857350349	0	0	chr6	1315143	1315144	TTS (NM_033260)	TTS (NM_033260)	2469	NM_033260	94234	Hs.591352	NM_033260	HPRD:17015	FOXQ1	0.243698028
cg02360868	0.834637523	0	0	chr5	33298053	33298054	Intergenic	MER48|LTR|ERV1	-142748	NM_001258437	6897	Hs.481860	NM_152295	HPRD:01762	TARS	0.233479411
cg02363960	-0.870316684	0	0	chr7	79080535	79080536	intron (NM_001301128, intron 1 of 20)	L3|LINE|CR1	-1737	NR_038346	100505881	Hs.31474	NR_038343	ENSG00000234456	MAGI2-AS3	-0.227158554
cg02369921	-0.908217788	0	0	chr9	137482619	137482620	Intergenic	Intergenic	-51031	NM_001278074	1289	Hs.210283	NM_000093	HPRD:00368	COL5A1	-0.200971893
cg02375208	0.82450974	0	0	chr5	77804381	77804382	intron (NM_005779, intron 4 of 4)	intron (NM_005779, intron 4 of 4)	140266	NM_005779	10184	Hs.79299	NM_005779	HPRD:17272	LHFPL2	0.223529184
cg02376806	-0.816047132	0	0	chr4	52883875	52883876	promoter-TSS (NM_001024611)	promoter-TSS (NM_001024611)	-90	NM_001024611	339977	Hs.661450	NM_001024611	HPRD:18593	LRRC66	-0.267137075
cg02376843	-0.856473982	0	0	chr5	172083710	172083711	intron (NM_001142651, intron 1 of 4)	intron (NM_001142651, intron 1 of 4)	15435	NM_001142651	54492	Hs.91521	NM_001142651	ENSG00000214357	NEURL1B	-0.279106943
cg02380135	0.836625338	0	0	chr2	149866270	149866271	intron (NR_111932, intron 16 of 19)	intron (NR_111932, intron 16 of 19)	-28710	NM_177964	130576	Hs.357567	NM_177964	HPRD:14045	LYPD6B	0.209212468
cg02381279	0.820790708	0	0	chr19	16394366	16394367	Intergenic	Intergenic	-41284	NM_016270	10365	Hs.744182	NM_016270	HPRD:03602	KLF2	0.280419651
cg02383666	-0.822454154	0	0	chr16	88534398	88534399	promoter-TSS (NR_049821)	promoter-TSS (NR_049821)	-927	NR_049821	100847057		NR_049821		MIR5189	-0.302809095
cg02389317	-0.861070216	0	0	chr12	76577488	76577489	Intergenic	Intergenic	-98751	NM_004537	4673	Hs.524599	NM_004537	HPRD:01248	NAP1L1	-0.308653472
cg02397571	0.834314287	0	0	chr8	28175463	28175464	intron (NM_006228, intron 1 of 3)	intron (NM_006228, intron 1 of 3)	815	NM_006228	5368	Hs.88218	NM_006228	HPRD:03268	PNOC	0.21583348
cg02397768	0.841108203	0	0	chr4	113430989	113430990	Intergenic	Intergenic	6338	NM_024019	63973	Hs.744415	NM_024019	HPRD:06976	NEUROG2	0.205951755
cg02401589	-0.86597687	0	0	chr11	93584748	93584749	Intergenic	Intergenic	-1081	NM_001144871	387804	Hs.512252	NM_001144871		VSTM5	-0.253621929
cg02402706	-0.926199138	0	0	chr5	176125405	176125406	Intergenic	Intergenic	-44800	NR_108030	102577424	Hs.349025	NR_108030		LOC102577424	-0.293385272
cg02423267	-0.837523639	0	0	chr7	55799829	55799830	Intergenic	Intergenic	-27570	NR_003949	360132	Hs.446691	NM_182827	HPRD:16900	FKBP9P1	-0.234167435
cg02450832	-0.857030511	0	0	chr16	80308154	80308155	intron (NR_120307, intron 2 of 5)	intron (NR_120307, intron 2 of 5)	-266699	NM_130897	83657	Hs.98849	NM_130897	HPRD:06204	DYNLRB2	-0.229277563
cg02457461	0.83845675	0	0	chr8	9913680	9913681	intron (NM_012331, intron 1 of 5)	intron (NM_012331, intron 1 of 5)	1902	NM_001135670	4482	Hs.490981	NM_012331	HPRD:03152	MSRA	0.308590354
cg02466798	-0.891845524	0	0	chr19	941571	941572	intron (NM_005224, intron 3 of 8)	CpG	15535	NM_005224	1820	Hs.501296	NM_005224		ARID3A	-0.250943765
cg02482718	-0.871560335	0	0	chr1	4726759	4726760	intron (NM_001042478, intron 1 of 5)	CpG	11655	NM_018836	55966	Hs.25924	NM_018836	HPRD:15339	AJAP1	-0.369724312
cg02483204	0.862732887	0	0	chr12	116893985	116893986	Intergenic	Intergenic	-27863	NR_039683	100616309		NR_039683	miRBase:MI0016824	MIR4472-2	0.23105377
cg02493740	0.82945013	0	0	chr2	85810744	85810745	promoter-TSS (NM_006634)	promoter-TSS (NM_006634)	-786	NM_006634	10791	Hs.534373	NM_006634	HPRD:09513	VAMP5	0.265766017
cg02500042	-0.87533468	0	0	chr4	77342788	77342789	Intergenic	Intergenic	-13464	NM_020859	57619	Hs.702168	NM_020859	HPRD:07053	SHROOM3	-0.200456825
cg02505588	-0.812568069	0	0	chr5	105753028	105753029	Intergenic	Intergenic	593686	NR_104671	102467213	Hs.570923	NR_104671		LOC102467213	-0.203233361
cg02506716	0.837905228	0	0	chr2	110370368	110370369	intron (NR_047585, intron 1 of 8)	MIRc|SINE|MIR	1414	NM_178584	151011	Hs.469615	NM_144710	HPRD:15325	10-Sep	0.254522983
cg02506717	0.861592472	0	0	chr7	28338790	28338791	promoter-TSS (NM_182899)	promoter-TSS (NM_182899)	-149	NM_182899	9586	Hs.437075	NM_004904	HPRD:09896	CREB5	0.219992684
cg02508743	0.82267797	0	0	chr8	56903623	56903624	intron (NM_001111097, intron 10 of 12)	intron (NM_001111097, intron 10 of 12)	82836	NR_002437	26795		NR_002437		SNORD54	0.230308596
cg02512902	-0.818571985	0	0	chr17	25799447	25799448	intron (NM_014238, intron 1 of 20)	intron (NM_014238, intron 1 of 20)	412	NM_014238	8844	Hs.133534	NM_014238		KSR1	-0.241977194
cg02516442	-0.805627108	0	0	chr12	122714821	122714822	Intergenic	Intergenic	-2741	NM_019887	56616	Hs.169611	NM_019887	HPRD:05560	DIABLO	-0.221479556
cg02523585	-0.862815261	0	0	chr2	192229245	192229246	intron (NM_001130158, intron 11 of 30)	L2a|LINE|L2	118992	NM_001161819	4430	Hs.439620	NM_012223	HPRD:08407	MYO1B	-0.281082078
cg02531227	0.841082335	0	0	chr12	129460621	129460622	intron (NM_144669, intron 7 of 7)	intron (NM_144669, intron 7 of 7)	122541	NM_144669	144423	Hs.655668	NM_144669	HPRD:08115	GLT1D1	0.274832047
cg02534850	-0.805603981	0	0	chr12	66228466	66228467	intron (NM_001300919, intron 2 of 3)	L2b|LINE|L2	-7713	NR_026825	204010	Hs.558686	NR_026825	ENSG00000241749	RPSAP52	-0.218732197
cg02542806	-0.82837826	0	0	chr8	119390383	119390384	3' UTR (NM_207506, exon 4 of 4)	3' UTR (NM_207506, exon 4 of 4)	-242856	NR_038210	552860	Hs.571527	NR_038210		SAMD12-AS1	-0.245298359
cg02544257	-0.888682008	0	0	chr16	70510663	70510664	intron (NM_145059, intron 20 of 23)	intron (NM_145059, intron 20 of 23)	22166	NM_145059	197258	Hs.7907	NM_145059	HPRD:16365	FUK	-0.287835212
cg02556393	0.831179857	0	0	chr3	168866705	168866706	intron (NM_001205194, intron 1 of 15)	intron (NM_001205194, intron 1 of 15)	-1184	NM_001164000	2122	Hs.744090	NM_004991	HPRD:01310	MECOM	0.228764882
cg02556954	0.927578211	0	0	chr5	137848577	137848578	exon (NM_001282185, exon 5 of 10)	exon (NM_001282185, exon 5 of 10)	28822	NM_001282185	2107	Hs.483494	NM_004730	HPRD:02616	ETF1	0.386312952
cg02558570	-0.860139072	0	0	chr13	67702292	67702293	intron (NM_203487, intron 2 of 4)	intron (NM_203487, intron 2 of 4)	102175	NM_020403	5101	Hs.654709	NM_020403	HPRD:04661	PCDH9	-0.239493141
cg02559410	-0.800526619	0	0	chr16	14169732	14169733	intron (NM_014048, intron 1 of 16)	intron (NM_014048, intron 1 of 16)	4537	NM_014048	57496	Hs.49143	NM_014048	HPRD:17577	MKL2	-0.397918011
cg02566952	-0.886279285	0	0	chr2	317618	317619	Intergenic	Intergenic	-29311	NM_001002919	285016	Hs.355207	NM_001002919	HPRD:17344	FAM150B	-0.221544137
cg02578087	-0.843459308	0	0	chr3	8671361	8671362	exon (NM_015931, exon 7 of 12)	exon (NM_015931, exon 7 of 12)	15122	NR_046358	51066	Hs.736935	NM_015931	HPRD:11267	SSUH2	-0.418421149
cg02585724	0.820015311	0	0	chr15	81116461	81116462	intron (NM_018689, intron 1 of 28)	intron (NM_018689, intron 1 of 28)	17952	NR_030393	693132		NR_030393	miRBase:MI0003679	MIR549A	0.255347751
cg02590572	0.827854395	0	0	chr1	111769481	111769482	promoter-TSS (NM_001025197)	promoter-TSS (NM_001025197)	-799	NM_004000	1117	Hs.514840	NM_004000	HPRD:03315	CHI3L2	0.270191501
cg02592403	-0.838757694	0	0	chr19	51614910	51614911	Intergenic	Intergenic	-3264	NM_145232	90353	Hs.148425	NM_145232	HPRD:14270	CTU1	-0.262369012
cg02598071	0.885916948	0	0	chr2	191271975	191271976	Intergenic	MIR|SINE|MIR	-1105	NM_017694	54842	Hs.418581	NM_017694	HPRD:13369	MFSD6	0.283452974
cg02599498	-0.849227488	0	0	chr7	154998107	154998108	Intergenic	MLT1B|LTR|ERVL-MaLR	-91378	NM_198337	3638	Hs.520819	NM_005542	HPRD:03633	INSIG1	-0.30085296
cg02600514	0.893303096	0	0	chr16	67472499	67472500	exon (NM_004691, exon 8 of 8)	exon (NM_004691, exon 8 of 8)	7464	NM_000196	3291	Hs.1376	NM_000196	HPRD:01958	HSD11B2	0.237120311
cg02618000	-0.858249307	0	0	chr16	71876165	71876166	Intergenic	AluSx1|SINE|Alu	-3728	NM_001137675	342371	Hs.743239	NM_001137675	ENSG00000224470	ATXN1L	-0.21093082
cg02618061	0.836734295	0	0	chr5	92913741	92913742	intron (NR_109818, intron 1 of 6)	intron (NR_109818, intron 1 of 6)	3284	NR_021491	441094	Hs.457407	NR_015369	ENSG00000237187	NR2F1-AS1	0.205069824
cg02629976	-0.878179729	0	0	chr2	220411924	220411925	intron (NM_001005209, intron 2 of 4)	intron (NM_001005209, intron 2 of 4)	1944	NR_036082	100423039		NR_036082	miRBase:MI0014152	MIR3132	-0.251583762
cg02633371	0.860877633	0	0	chr17	35298618	35298619	intron (NM_005568, intron 3 of 4)	CpG-10485	3847	NM_005568	3975	Hs.443727	NM_005568	HPRD:09067	LHX1	0.230937709
cg02634187	-0.825577378	0	0	chr4	186350559	186350560	promoter-TSS (NM_001114357)	promoter-TSS (NM_001114357)	15	NM_001114357	441054	Hs.549398	NM_001114357	ENSG00000205129	C4orf47	-0.219134635
cg02636348	-0.892901659	0	0	chr10	78923827	78923828	intron (NM_001271519, intron 5 of 28)	MIR3|SINE|MIR	23239	NR_120654	101929310	Hs.666457	NR_120654	ENSG00000225497	KCNMA1-AS2	-0.21066257
cg02642298	-0.813939273	0	0	chr2	55509105	55509106	promoter-TSS (NR_027258)	promoter-TSS (NR_027258)	-349	NR_027258	344405	Hs.445292	NM_001080459	ENSG00000162997	PRORSD1P	-0.256496831
cg02642565	0.803861141	0	0	chr16	4579402	4579403	intron (NM_001199055, intron 1 of 5)	intron (NM_001199055, intron 1 of 5)	9068	NM_001199054	29965	Hs.654653	NM_013399	HPRD:12676	CDIP1	0.212435016
cg02645710	0.875542283	0	0	chr12	85430085	85430086	promoter-TSS (NM_001100917)	promoter-TSS (NM_001100917)	-13	NM_001079910	84125	Hs.402200	NM_032165	HPRD:09952	LRRIQ1	0.22178949
cg02648589	0.860466957	0	0	chr13	114877260	114877261	intron (NM_007368, intron 1 of 23)	intron (NM_007368, intron 1 of 23)	20834	NM_007368	22821	Hs.593075	NM_007368	HPRD:05537	RASA3	0.287569451
cg02653117	0.906294286	0	0	chr6	32938824	32938825	promoter-TSS (NM_001199455).5	promoter-TSS (NM_001199455).5	160	NM_001113182	6046	Hs.75243	NM_005104	HPRD:03326	BRD2	0.231591951
cg02657823	0.8496117	0	0	chr5	66284024	66284025	intron (NM_001290226, intron 1 of 26)	intron (NM_001290226, intron 1 of 26)	15957	NR_111908	101928794	Hs.672435	NR_111908		LOC101928794	0.208428447
cg02673901	0.80393672	0	0	chr1	204828056	204828057	intron (NM_001005388, intron 1 of 29)	intron (NM_001005388, intron 1 of 29)	30275	NM_001005388	23114	Hs.13349	NM_015090	HPRD:12372	NFASC	0.204790114
cg02679503	0.853767991	0	0	chr2	42794680	42794681	promoter-TSS (NM_020744)	promoter-TSS (NM_020744)	-504	NM_001282756	57504	Hs.435413	NM_020744	HPRD:12359	MTA3	0.219714119
cg02698708	0.917301714	0	0	chr8	17580113	17580114	promoter-TSS (NM_001166393)	promoter-TSS (NM_001166393)	-30	NM_001166393	57509	Hs.7946	NM_020749	HPRD:11376	MTUS1	0.202320277
cg02705958	0.84159112	0	0	chr6	6901065	6901066	Intergenic	Intergenic	-206764	NM_001168344	6239	Hs.298248	NM_002955	HPRD:03733	RREB1	0.269424847
cg02725398	-0.804865062	0	0	chr3	9988144	9988145	promoter-TSS (NR_046734)	promoter-TSS (NR_046734)	-943	NR_046734	100874032	Hs.616388	NR_046734	ENSG00000230082	PRRT3-AS1	-0.279536409
cg02735486	0.905891538	0	0	chr4	113970935	113970936	exon (NM_001148, exon 1 of 46)	exon (NM_001148, exon 1 of 46)	151	NM_020977	287	Hs.620557	NM_001148	HPRD:00110	ANK2	0.242434564
cg02740606	-0.889244735	0	0	chr11	67206418	67206419	exon (NM_020441, exon 10 of 11)	exon (NM_020441, exon 10 of 11)	-1266	NM_005608	5790	Hs.155975	NM_005608		PTPRCAP	-0.224244781
cg02743878	0.806535304	0	0	chr2	169937094	169937095	promoter-TSS (NM_001142271)	promoter-TSS (NM_001142271)	-522	NM_001142271	10170	Hs.179608	NM_005771	HPRD:09916	DHRS9	0.252814286
cg02749789	-0.878252566	0	0	chr17	1303531	1303532	promoter-TSS (NM_006761)	promoter-TSS (NM_006761)	24	NR_024058	7531	Hs.513851	NM_006761	HPRD:05457	YWHAE	-0.313081702
cg02755555	-0.832448483	0	0	chr6	30981960	30981961	intron (NM_001198815, intron 2 of 4).6	HAL1|LINE|L1	8232	NM_001198815	100507679	Hs.582967	NM_001198815	ENSG00000261272	MUC22	-0.284513673
cg02758552	-0.888279259	0	0	chr3	49395714	49395715	promoter-TSS (NM_201397)	promoter-TSS (NM_201397)	76	NM_201397	2876	Hs.76686	NM_000581	HPRD:11749	GPX1	-0.309626833
cg02758706	-0.815478444	0	0	chr17	43445247	43445248	Intergenic	Charlie7|DNA|hAT-Charlie	-50818	NM_003954	9020	Hs.404183	NM_003954		MAP3K14	-0.209550088
cg02760962	0.814452231	0	0	chr11	35683421	35683422	promoter-TSS (NM_017583)	promoter-TSS (NM_017583)	-931	NM_017583	54765	Hs.192103	NM_017583		TRIM44	0.259137778
cg02768760	-0.80079788	0	0	chr16	5117824	5117825	Intergenic	Intergenic	-1679	NM_152459	146556	Hs.11782	NM_152459	HPRD:11353	C16orf89	-0.203498748
cg02771240	0.80674684	0	0	chr3	193789377	193789378	Intergenic	(TGAA)n|Simple_repeat|Simple_repeat	-64553	NM_005524	3280	Hs.250666	NM_005524	HPRD:00770	HES1	0.238786416
cg02772266	0.836483598	0	0	chr12	4060781	4060782	Intergenic	Intergenic	-78168	NM_001286521	57097	Hs.657268	NM_020367	HPRD:15101	PARP11	0.238555042
cg02774129	-0.81030035	0	0	chr1	58712062	58712063	intron (NM_021080, intron 1 of 16)	L2c|LINE|L2	4148	NM_021080	1600	Hs.477370	NM_021080	HPRD:04582	DAB1	-0.211820053
cg02775804	-0.872836769	0	0	chr2	120974080	120974081	TTS (NM_024121)	TTS (NM_024121)	6903	NM_024121	79134	Hs.376722	NM_024121		TMEM185B	-0.243478903
cg02782634	-0.902178109	0	0	chr17	57916643	57916644	intron (NM_030938, intron 11 of 11)	AluSq2|SINE|Alu	-1983	NR_029493	406991	Hs.444569	NR_029493	miRBase:MI0000077	MIR21	-0.420070271
cg02786368	-0.892136693	0	0	chr2	201824645	201824646	intron (NR_033915, intron 1 of 16)	AluJr|SINE|Alu	3778	NR_033915	4999	Hs.444870	NM_006190		ORC2	-0.214647576
cg02786378	-0.828679621	0	0	chr8	17396844	17396845	intron (NM_003046, intron 1 of 11)	intron (NM_003046, intron 1 of 11)	559	NM_001164771	6542	Hs.448520	NM_003046	HPRD:03524	SLC7A2	-0.201039217
cg02790305	-0.809930801	0	0	chr4	186732932	186732933	promoter-TSS (NM_001145671)	promoter-TSS (NM_001145671)	477	NM_001145670	8470	Hs.619806	NM_003603	HPRD:12473	SORBS2	-0.230231149
cg02794963	-0.853203535	0	0	chr2	216794742	216794743	Intergenic	L2b|LINE|L2	83603	NM_018000	55686	Hs.620391	NM_018000		MREG	-0.310600311
cg02795981	-0.808570087	0	0	chr10	81045119	81045120	intron (NM_020338, intron 8 of 24)	MIR|SINE|MIR	-62100	NM_005729	10105	Hs.381072	NM_005729	HPRD:06839	PPIF	-0.248396886
cg02811232	0.824950814	0	0	chr18	44790841	44790842	Intergenic	Intergenic	-15288	NM_001278063	652991	Hs.585834	NM_001037802	ENSG00000215474	SKOR2	0.221357956
cg02814858	-0.886757016	0	0	chr3	129690199	129690200	Intergenic	MER74A|LTR|ERVL	-3036	NM_007117	7200	Hs.182231	NM_007117	HPRD:08944	TRH	-0.230952658
cg02825511	0.864548683	0	0	chr16	69344779	69344780	promoter-TSS (NM_013245)	promoter-TSS (NM_013245)	-507	NM_013245	27183	Hs.128420	NM_013245	HPRD:11676	VPS4A	0.207699599
cg02841199	0.812551796	0	0	chr6	80247907	80247908	promoter-TSS (NM_001122769)	promoter-TSS (NM_001122769)	-761	NM_001122769	167691	Hs.21945	NM_181714	HPRD:10791	LCA5	0.261432623
cg02852407	0.800665259	0	0	chr1	208085455	208085456	promoter-TSS (NM_001773)	promoter-TSS (NM_001773)	-773	NM_001773	947	Hs.374990	NM_001773	HPRD:00790	CD34	0.207940775
cg02853948	0.809438884	0	0	chr6	55105271	55105272	intron (NM_001526, intron 1 of 6)	intron (NM_001526, intron 1 of 6)	66201	NM_001526	3062	Hs.151624	NM_001526	HPRD:08374	HCRTR2	0.226776931
cg02854928	-0.928777874	0	0	chr12	125253380	125253381	Intergenic	Intergenic	95138	NM_005505	949	Hs.731377	NM_005505	HPRD:03024	SCARB1	-0.202602187
cg02858402	0.825561643	0	0	chr1	204183519	204183520	promoter-TSS (NM_198447)	promoter-TSS (NM_198447)	-300	NM_198447	127845	Hs.532401	NM_198447	HPRD:13465	GOLT1A	0.234051828
cg02863594	-0.815627277	0	0	chr6	33280199	33280200	intron (NM_172209, intron 2 of 6).4	intron (NM_172209, intron 2 of 6).4	1964	NM_172209	6892	Hs.370937	NM_003190	HPRD:09061	TAPBP	-0.442865861
cg02877657	-0.837261021	0	0	chr2	55493212	55493213	intron (NM_002453, intron 3 of 15)	MER2|DNA|TcMar-Tigger	3102	NM_001005369	4528	Hs.149894	NM_002453	HPRD:04792	MTIF2	-0.286519664
cg02880032	-0.821733475	0	0	chr2	179629472	179629473	exon (NM_133432, exon 41 of 192)	exon (NM_133432, exon 41 of 192)	-12180	NR_120594	101927055	Hs.570275	NR_120594	ENSG00000266413	LOC101927055	-0.222814484
cg02895588	-0.813995779	0	0	chr6	485915	485916	non-coding (NR_073064, exon 30 of 30)	non-coding (NR_073064, exon 30 of 30)	94177	NM_002460	3662	Hs.401013	NM_002460	HPRD:03543	IRF4	-0.245516087
cg02896354	-0.918039978	0	0	chr1	2262923	2262924	intron (NM_024848, intron 12 of 13)	intron (NM_024848, intron 12 of 13)	21176	NR_024489	100129534	Hs.655313	NM_001127577		LOC100129534	-0.219106701
cg02896705	-0.897020042	0	0	chr19	18112042	18112043	5' UTR (NM_001025604, exon 1 of 8)	5' UTR (NM_001025604, exon 1 of 8)	102	NM_001025604	27106	Hs.515249	NM_015683	HPRD:12492	ARRDC2	-0.247286603
cg02914652	0.885560095	0	0	chr12	4417142	4417143	Intergenic	Intergenic	-13216	NM_020375	57103	Hs.504545	NM_020375		C12orf5	0.414550608
cg02916272	0.843126416	0	0	chr11	1769443	1769444	intron (NM_001170820, intron 1 of 2)	CpG	2380	NM_001170820	402778	Hs.121575	NM_001170820	ENSG00000244242	IFITM10	0.250247637
cg02919122	0.858145893	0	0	chr3	112109797	112109798	Intergenic	Intergenic	57882	NM_005944	4345	Hs.79015	NM_005944	ENSG00000091972	CD200	0.24826766
cg02920396	-0.892664969	0	0	chr11	68782211	68782212	intron (NR_120541, intron 4 of 5)	MLT1A0|LTR|ERVL-MaLR	-1362	NM_001098515	116535	Hs.118513	NM_145015	ENSG00000172935	MRGPRF	-0.252677364
cg02923264	0.883553565	0	0	chr22	30901647	30901648	promoter-TSS (NM_001161368)	promoter-TSS (NM_001161368)	50	NM_174977	284904	Hs.517541	NM_174977	HPRD:15312	SEC14L4	0.273318458
cg02930721	0.800076365	0	0	chr16	89375113	89375114	intron (NM_001256182, intron 4 of 13)	L1ME3|LINE|L1	-12427	NM_001242885	100287036	Hs.656995	NM_001242885		LOC100287036	0.236593327
cg02949523	-0.81646204	0	0	chr13	111334467	111334468	intron (NM_024537, intron 6 of 14)	L1MC1|LINE|L1	24012	NM_024537	79587	Hs.508725	NM_024537	HPRD:07763	CARS2	-0.283896075
cg02951062	-0.823615313	0	0	chr4	74269908	74269909	promoter-TSS (NM_000477)	promoter-TSS (NM_000477)	-63	NM_000477	213	Hs.418167	NM_000477	HPRD:00062	ALB	-0.233909121
cg02953927	-0.826754749	0	0	chr15	44038812	44038813	promoter-TSS (NR_002318)	promoter-TSS (NR_002318)	223	NM_005313	2923	Hs.591095	NM_005313	HPRD:03625	PDIA3	-0.256475725
cg02970218	0.819668651	0	0	chr5	126365232	126365233	intron (NM_178450, intron 1 of 4)	Eulor9C|DNA|DNA	1267	NM_178450	115123	Hs.132441	NM_178450	HPRD:14362	03-Mar	0.207564875
cg02976588	0.802933037	0	0	chr1	150135546	150135547	Intergenic	Intergenic	13377	NM_016274	51177	Hs.438824	NM_016274	HPRD:12217	PLEKHO1	0.339456974
cg02986451	-0.859101892	0	0	chr18	59159403	59159404	intron (NM_031891, intron 1 of 10)	L2a|LINE|L2	1629	NM_031891	28316	Hs.671510	NM_031891	HPRD:10429	CDH20	-0.200667786
cg02987906	0.842282712	0	0	chr4	54243303	54243304	promoter-TSS (NM_030917)	promoter-TSS (NM_030917)	-516	NM_001134938	81608	Hs.624245	NM_030917	HPRD:09646	FIP1L1	0.212441024
cg02991085	-0.830273867	0	0	chr20	30073537	30073538	promoter-TSS (NR_024358)	promoter-TSS (NR_024358)	-43	NR_024358	140875	Hs.283478	NR_024358	ENSG00000233354	LINC00028	-0.340441099
cg02995013	-0.921251237	0	0	chr10	43365572	43365573	Intergenic	Intergenic	87619	NM_014753	9790	Hs.10848	NM_014753	HPRD:10689	BMS1	-0.208970268
cg03024301	0.888352811	0	0	chr6	52440589	52440590	intron (NM_012288, intron 1 of 10)	intron (NM_012288, intron 1 of 10)	1272	NM_012288	9697	Hs.520182	NM_012288	HPRD:16338	TRAM2	0.25519865
cg03035849	0.855037272	0	0	chr6	91003200	91003201	intron (NM_021813, intron 1 of 8)	intron (NM_021813, intron 1 of 8)	3426	NM_021813	60468	Hs.269764	NM_021813	HPRD:12012	BACH2	0.397297946
cg03037030	-0.832306266	0	0	chr6	31543300	31543301	promoter-TSS (NM_000594).3	promoter-TSS (NM_000594).3	-43	NM_000594	7124	Hs.241570	NM_000594	HPRD:01855	TNF	-0.200900887
cg03042180	0.856152713	0	0	chr2	105034083	105034084	Intergenic	Intergenic	-9294	NR_037885	100287010	Hs.694603	NR_037885		LOC100287010	0.279683729
cg03043157	0.826858342	0	0	chr6	97010903	97010904	intron (NM_001170807, intron 1 of 5)	intron (NM_001170807, intron 1 of 5)	480	NM_001170807	9457	Hs.632608	NM_020482	HPRD:05497	FHL5	0.292009155
cg03044573	-0.876488984	0	0	chr1	173835265	173835266	promoter-TSS (NR_003939)	promoter-TSS (NR_003939)	-100	NR_002750	26806		NR_002750		SNORD44	-0.343216456
cg03048432	0.811046898	0	0	chr14	51290751	51290752	intron (NM_182946, intron 2 of 29)	intron (NM_182946, intron 2 of 29)	7087	NM_016350	51199	Hs.310429	NM_016350	HPRD:09785	NIN	0.201447224
cg03062196	-0.871488512	0	0	chr1	64934334	64934335	Intergenic	Intergenic	-2141	NM_020925	57685	Hs.443891	NM_020925	HPRD:13874	CACHD1	-0.230478906
cg03062944	-0.882496893	0	0	chr10	6183455	6183456	Intergenic	Intergenic	-3387	NM_001145443	5209	Hs.195471	NM_004566	HPRD:05612	PFKFB3	-0.379563237
cg03078043	0.832344055	0	0	chr11	66791038	66791039	intron (NM_177963, intron 1 of 7)	CpG	223	NM_177963	91683	Hs.287636	NM_177963		SYT12	0.23710296
cg03090171	-0.821431696	0	0	chr8	72130951	72130952	intron (NM_172059, intron 10 of 15)	intron (NM_172059, intron 10 of 15)	137794	NM_172059	2138	Hs.491997	NM_000503	HPRD:03388	EYA1	-0.20017902
cg03094728	0.89178443	0	0	chr7	91687463	91687464	intron (NM_147185, intron 22 of 49)	intron (NM_147185, intron 22 of 49)	76376	NM_000786	1595	Hs.417077	NM_000786	HPRD:03381	CYP51A1	0.240208507
cg03111039	-0.813140333	0	0	chr10	90751583	90751584	promoter-TSS (NM_001141945)	promoter-TSS (NM_001141945)	-437	NM_001141945	59	Hs.500483	NM_001613	HPRD:00031	ACTA2	-0.399173225
cg03114573	-0.811964512	0	0	chr12	45410052	45410053	3' UTR (NM_001004329, exon 4 of 4)	3' UTR (NM_001004329, exon 4 of 4)	34829	NM_001004329	440097	Hs.302764	NM_001004329	HPRD:16910	DBX2	-0.230015126
cg03117577	0.876059592	0	0	chr17	20187457	20187458	intron (NM_001033553, intron 12 of 14)	L1MEc|LINE|L1	-37029	NR_023380	348254	Hs.462475	NR_023380		CCDC144CP	0.268785357
cg03119028	0.832125723	0	0	chr1	89458849	89458850	promoter-TSS (NM_001008661)	promoter-TSS (NM_001008661)	-207	NM_001008661	56267	Hs.481898	NM_001008661	HPRD:13752	CCBL2	0.268665933
cg03125400	-0.82205838	0	0	chr2	43327937	43327938	Intergenic	CpG	-61256	NR_110585	102723854	Hs.570165	NR_110585		LOC102723854	-0.223874228
cg03136916	-0.927394509	0	0	chr13	113712471	113712472	intron (NM_001112732, intron 4 of 29)	intron (NM_001112732, intron 4 of 29)	-47630	NM_000131	2155	Hs.36989	NM_000131	HPRD:01965	F7	-0.209046281
cg03143849	0.819036961	0	0	chr11	2904951	2904952	3' UTR (NM_001122631, exon 4 of 4)	3' UTR (NM_001122631, exon 4 of 4)	2043	NM_001122631	1028	Hs.106070	NM_000076	HPRD:02913	CDKN1C	0.206633899
cg03144560	-0.85305351	0	0	chr20	55043299	55043300	promoter-TSS (NM_001283037)	promoter-TSS (NM_001283037)	-341	NM_001283036	51507	Hs.517134	NM_016407	HPRD:12769	RTFDC1	-0.208056899
cg03147852	-0.814093828	0	0	chr16	81353400	81353401	intron (NM_022041, intron 1 of 10)	intron (NM_022041, intron 1 of 10)	4830	NM_022041	8139	Hs.112569	NM_022041		GAN	-0.296675522
cg03152121	0.873368382	0	0	chr3	26146913	26146914	Intergenic	Intergenic	-231728	NR_034055	285326	Hs.145246	NR_034055	ENSG00000230891	LINC00692	0.234493118
cg03159660	-0.936461329	0	0	chr11	2078197	2078198	Intergenic	Intergenic	-59133	NR_002196	283120	Hs.533566	NR_002196	ENSG00000130600	H19	-0.236059206
cg03161803	0.83551228	0	0	chr6	27649120	27649121	Intergenic	Intergenic	-12693	NR_038293	100507173	Hs.635987	NR_038292		LINC01012	0.266314161
cg03163878	0.824563622	0	0	chr3	128840803	128840804	promoter-TSS (NM_001204888)	promoter-TSS (NM_001204888)	-39	NM_001204885	339122	Hs.381132	NM_198490	HPRD:17947	RAB43	0.230951363
cg03167633	0.833766103	0	0	chr2	145338509	145338510	Intergenic	Intergenic	59075	NR_110570	101928455	Hs.333693	NR_110570	ENSG00000232606	LINC01412	0.28543668
cg03174228	0.896342516	0	0	chr9	124658583	124658584	intron (NM_001139442, intron 6 of 8)	intron (NM_001139442, intron 6 of 8)	153520	NM_138709	153090	Hs.522378	NM_032552	HPRD:09903	DAB2IP	0.234748862
cg03174931	-0.890542209	0	0	chr2	108446590	108446591	intron (NM_182588, intron 1 of 22)	intron (NM_182588, intron 1 of 22)	3203	NM_182588	285190	Hs.449164	NM_182588		RGPD4	-0.221449629
cg03193322	0.846762002	0	0	chr6	96610720	96610721	intron (NM_006581, intron 2 of 2)	L1MCa|LINE|L1	146876	NM_006581	10690	Hs.49117	NM_006581	HPRD:06036	FUT9	0.250239593
cg03198010	0.871640146	0	0	chr13	113274482	113274483	Intergenic	Intergenic	-26875	NM_207440	400165	Hs.591213	NM_207440	HPRD:16926	ATP11AUN	0.285575363
cg03204322	0.823141038	0	0	chr1	84767878	84767879	promoter-TSS (NM_001134664)	promoter-TSS (NM_001134664)	-455	NM_001134664	148418	Hs.591445	NM_001010971	HPRD:17302	SAMD13	0.397482642
cg03206681	0.823166966	0	0	chr3	193512175	193512176	Intergenic	Intergenic	-167055	NR_046634	100873941	Hs.679364	NR_046634	ENSG00000224855	OPA1-AS1	0.206761042
cg03218192	-0.825672865	0	0	chr17	33914403	33914404	5' UTR (NM_001282, exon 1 of 21)	5' UTR (NM_001282, exon 1 of 21)	122	NM_001030006	163	Hs.514819	NM_001282	HPRD:03015	AP2B1	-0.279410751
cg03223659	-0.890477538	0	0	chr1	23340833	23340834	intron (NM_001242521, intron 1 of 2)	intron (NM_001242521, intron 1 of 2)	1509	NM_001242521	729059	Hs.236896	NM_001242521	ENSG00000227868	C1orf234	-0.24696035
cg03226203	-0.907937884	0	0	chr8	145024637	145024638	exon (NM_201380, exon 1 of 32)	exon (NM_201380, exon 1 of 32)	406	NM_201380	5339	Hs.434248	NM_000445	HPRD:03180	PLEC	-0.210849196
cg03229561	0.82272768	0	0	chr7	63498186	63498187	Intergenic	CpG	-7634	NM_001159522	442319	Hs.640774	NM_001159522	ENSG00000257482	ZNF727P	0.226909984
cg03252499	0.939376414	0	0	chr11	124324477	124324478	Intergenic	Intergenic	-13497	NM_012378	26493	Hs.351822	NM_012378	ENSG00000197125	OR8B8	0.508555639
cg03272310	-0.830138028	0	0	chr17	39704454	39704455	Intergenic	Intergenic	6292	NR_038442	147093	Hs.680576	NR_038442	ENSG00000226629	LINC00974	-0.234037963
cg03272326	0.895990312	0	0	chr1	166136939	166136940	promoter-TSS (NM_001017961)	promoter-TSS (NM_001017961)	-982	NM_001017961	149297	Hs.133029	NM_001017961	HPRD:18557	FAM78B	0.243978876
cg03287929	-0.902236521	0	0	chr6	168682455	168682456	Intergenic	CpG	37978	NM_001286351	168002	Hs.673059	NM_214462	HPRD:12345	DACT2	-0.215550156
cg03287936	0.833673775	0	0	chr16	84029672	84029673	intron (NM_019065, intron 8 of 12)	CpG	27436	NM_019065	54550	Hs.140950	NM_019065	HPRD:13263	NECAB2	0.207910222
cg03289764	0.820949018	0	0	chr12	9799858	9799859	promoter-TSS (NR_046451)	promoter-TSS (NR_046451)	-656	NR_046451	374443	Hs.569124	NR_002814	ENSG00000256594	LOC374443	0.260393712
cg03290748	0.843062639	0	0	chr15	68370885	68370886	intron (NM_016166, intron 1 of 13)	intron (NM_016166, intron 1 of 13)	24314	NM_016166	8554	Hs.162458	NM_016166	HPRD:16029	PIAS1	0.22056458
cg03298167	-0.873739898	0	0	chr2	227663911	227663912	promoter-TSS (NM_005544)	promoter-TSS (NM_005544)	-406	NM_005544	3667	Hs.471508	NM_005544	HPRD:00943	IRS1	-0.32970819
cg03298700	0.827673256	0	0	chr2	220295753	220295754	Intergenic	Intergenic	-3946	NM_005876	10290	Hs.21639	NM_005876	HPRD:10653	SPEG	0.241630612
cg03300078	0.827885568	0	0	chr11	1769522	1769523	intron (NM_001170820, intron 1 of 2)	CpG	2301	NM_001170820	402778	Hs.121575	NM_001170820	ENSG00000244242	IFITM10	0.244089782
cg03303119	-0.858134449	0	0	chr7	42725434	42725435	intron (NR_110833, intron 1 of 2)	L2b|LINE|L2	20611	NR_110833	101928795	Hs.566753	NR_110833	ENSG00000238284	LINC01448	-0.216599795
cg03318573	0.873845994	0	0	chr14	57856465	57856466	promoter-TSS (NM_001011713)	promoter-TSS (NM_001011713)	-805	NM_001011713	122830	Hs.165465	NM_001011713		NAA30	0.256051724
cg03319082	-0.805851877	0	0	chr16	1295309	1295310	Intergenic	L1MC3|LINE|L1	4632	NM_003294	7177	Hs.405479	NM_003294	HPRD:01848	TPSAB1	-0.320858993
cg03321020	0.850702882	0	0	chr1	11958326	11958327	Intergenic	Intergenic	28158	NM_138346	90231	Hs.520094	NM_138346	HPRD:14576	KIAA2013	0.209273314
cg03348466	0.814756632	0	0	chr15	91104770	91104771	intron (NM_001042574, intron 2 of 14)	intron (NM_001042574, intron 2 of 14)	31653	NM_022769	64784	Hs.567572	NM_022769	HPRD:13384	CRTC3	0.260246919
cg03359540	0.83731699	0	0	chr6	2750213	2750214	intron (NM_001012418, intron 1 of 12)	intron (NM_001012418, intron 1 of 12)	940	NM_001012418	340156	Hs.127830	NM_001012418	HPRD:17355	MYLK4	0.216536985
cg03359964	0.815192342	0	0	chr6	27125955	27125956	Intergenic	tRNA-His-CAY_|tRNA|tRNA	10551	NR_036096	100422934		NR_036096	miRBase:MI0014167	MIR3143	0.219073223
cg03378645	-0.846751213	0	0	chr16	81659528	81659529	intron (NM_198390, intron 3 of 20)	intron (NM_198390, intron 3 of 20)	14576	NR_106759	102465251		NR_106759		MIR6504	-0.258584975
cg03387593	-0.835640371	0	0	chr8	67529475	67529476	Intergenic	AluSx|SINE|Alu	-3992	NM_001294282	4603	Hs.445898	NM_001080416	ENSG00000185697	MYBL1	-0.206632596
cg03395546	-0.821526885	0	0	chr19	41222599	41222600	promoter-TSS (NM_025194)	promoter-TSS (NM_025194)	190	NM_024876	79934	Hs.130712	NM_024876	HPRD:10632	ADCK4	-0.225858853
cg03403155	0.84624505	0	0	chr8	103422885	103422886	intron (NM_015902, intron 1 of 58)	intron (NM_015902, intron 1 of 58)	2031	NM_001282873	51366	Hs.492445	NM_015902	HPRD:06436	UBR5	0.232154558
cg03411133	0.825995862	0	0	chr17	58256027	58256028	3' UTR (NM_032582, exon 34 of 34)	3' UTR (NM_032582, exon 34 of 34)	28726	NM_000717	762	Hs.89485	NM_000717	HPRD:00261	CA4	0.234767075
cg03412735	-0.838198364	0	0	chr16	68482518	68482519	promoter-TSS (NM_018667)	promoter-TSS (NM_018667)	-110	NM_018667	55512	Hs.368421	NM_018667	HPRD:16154	SMPD3	-0.263741159
cg03420245	-0.814488351	0	0	chr1	87549880	87549881	exon (NM_001134492, exon 3 of 5)	exon (NM_001134492, exon 3 of 5)	-45567	NR_026989	339524	Hs.306423	NM_207357	HPRD:14169	LINC01140	-0.27312038
cg03432151	-0.897841096	0	0	chr15	89745000	89745001	3' UTR (NM_152924, exon 11 of 11)	3' UTR (NM_152924, exon 11 of 11)	19921	NM_000326	6017	Hs.1933	NM_000326	HPRD:01572	RLBP1	-0.414683845
cg03442350	0.819865942	0	0	chr6	28641629	28641630	Intergenic	tRNA-Ala-GCG|tRNA|tRNA	-86518	NM_052923	114821	Hs.176980	NM_052923	HPRD:11720	ZBED9	0.265291543
cg03443360	0.807862818	0	0	chr20	2902387	2902388	intron (NM_080840, intron 1 of 22)	ERV3-16A3_LTR|LTR|ERVL	-1465	NM_080841	5786	Hs.269577	NM_002836	HPRD:01476	PTPRA	0.21592374
cg03454425	0.886791229	0	0	chr2	134786158	134786159	Intergenic	Intergenic	-98537	NR_037450	100500878		NR_037450	miRBase:MI0016080	MIR3679	0.25208333
cg03455284	-0.825066924	0	0	chr5	52283121	52283122	Intergenic	Charlie1a|DNA|hAT-Charlie	-2034	NM_002203	3673	Hs.482077	NM_002203	HPRD:01893	ITGA2	-0.218326318
cg03461704	-0.818722606	0	0	chr1	205818484	205818485	intron (NM_152491, intron 1 of 12)	intron (NM_152491, intron 1 of 12)	791	NM_152491	148811	Hs.177744	NM_152491	HPRD:08133	PM20D1	-0.25283629
cg03462171	-0.879861832	0	0	chr16	1664488	1664489	promoter-TSS (NM_020825)	promoter-TSS (NM_020825)	-152	NM_020825	57585	Hs.603676	NM_020825	HPRD:13092	CRAMP1L	-0.223424102
cg03466930	0.842519999	0	0	chr13	20703169	20703170	Intergenic	Intergenic	32013	NM_021954	2700	Hs.130313	NM_021954	HPRD:00415	GJA3	0.251546851
cg03467813	-0.874864697	0	0	chr6	3851047	3851048	3' UTR (NM_012135, exon 2 of 2)	3' UTR (NM_012135, exon 2 of 2)	1416	NM_012135	26240	Hs.140944	NM_012135	HPRD:16883	FAM50B	-0.302724597
cg03471346	0.832190514	0	0	chr1	179112077	179112078	exon (NM_001136000, exon 1 of 13)	exon (NM_001136000, exon 1 of 13)	146	NM_005158	27	Hs.159472	NM_005158	HPRD:01259	ABL2	0.251848812
cg03479705	0.899844289	0	0	chr11	20668525	20668526	intron (NM_004211, intron 14 of 15)	intron (NM_004211, intron 14 of 15)	-22571	NM_006157	4745	Hs.657172	NM_006157	HPRD:09081	NELL1	0.255921788
cg03481488	-0.908006012	0	0	chr10	81091172	81091173	Intergenic	Intergenic	-16047	NM_005729	10105	Hs.381072	NM_005729	HPRD:06839	PPIF	-0.340510741
cg03483626	0.864377141	0	0	chr1	111218276	111218277	promoter-TSS (NM_002232)	promoter-TSS (NM_002232)	-622	NM_002232	3738	Hs.169948	NM_002232	HPRD:15937	KCNA3	0.312504414
cg03494429	0.834206641	0	0	chr12	4417093	4417094	Intergenic	Intergenic	-13265	NM_020375	57103	Hs.504545	NM_020375		C12orf5	0.3156798
cg03496780	0.92535001	0	0	chr7	92466842	92466843	promoter-TSS (NM_001145306)	promoter-TSS (NM_001145306)	-902	NM_001145306	1021	Hs.119882	NM_001259	HPRD:04533	CDK6	0.302977923
cg03523538	-0.865762413	0	0	chr16	29820460	29820461	intron (NM_001276276, intron 2 of 2)	intron (NM_001276276, intron 2 of 2)	2603	NM_001276276	4150	Hs.23650	NM_002383	HPRD:02999	MAZ	-0.217383415
cg03523835	0.897068918	0	0	chr1	207223119	207223120	intron (NM_018566, intron 1 of 1)	intron (NM_018566, intron 1 of 1)	1302	NM_018566	55432	Hs.567533	NM_018566	HPRD:10312	YOD1	0.285789842
cg03528037	0.92660594	0	0	chr7	75695731	75695732	3' UTR (NM_001282404, exon 8 of 8)	3' UTR (NM_001282404, exon 8 of 8)	18395	NM_005918	4191	Hs.520967	NM_005918	HPRD:01099	MDH2	0.233423214
cg03532815	-0.834023178	0	0	chr19	18771327	18771328	intron (NM_018316, intron 1 of 2)	CpG	-23097	NM_015321	23373	Hs.371096	NM_015321	HPRD:06339	CRTC1	-0.219899159
cg03535830	-0.803368747	0	0	chr1	110934327	110934328	promoter-TSS (NM_004696)	promoter-TSS (NM_004696)	-624	NM_001201549	9122	Hs.351306	NM_004696	HPRD:04855	SLC16A4	-0.285197168
cg03538480	0.804652035	0	0	chr2	8785262	8785263	Intergenic	Intergenic	36728	NR_110153	100506299	Hs.439031	NR_110153		ID2-AS1	0.20198513
cg03542031	-0.832017124	0	0	chr1	28906210	28906211	promoter-TSS (NR_003077)	promoter-TSS (NR_003077)	194	NR_002987	677838	Hs.632377	NR_002987	ENSG00000197989	SNORA61	-0.204805521
cg03555836	-0.902764082	0	0	chr8	41422764	41422765	Intergenic	Intergenic	-12942	NM_178819	137964	Hs.355753	NM_178819	HPRD:12175	AGPAT6	-0.460626856
cg03564661	-0.857165039	0	0	chr12	66642180	66642181	3' UTR (NM_007199, exon 12 of 12)	3' UTR (NM_007199, exon 12 of 12)	-2681	NR_106757	102465249		NR_106757		MIR6502	-0.206298332
cg03567830	0.86549753	0	0	chr20	61339871	61339872	promoter-TSS (NM_002531)	promoter-TSS (NM_002531)	-317	NM_002531	4923	Hs.590869	NM_002531	HPRD:01218	NTSR1	0.233589062
cg03568673	0.81212914	0	0	chr13	20796216	20796217	3' UTR (NM_001110220, exon 4 of 4)	3' UTR (NM_001110220, exon 4 of 4)	9155	NM_006783	10804	Hs.511757	NM_006783	HPRD:05107	GJB6	0.215125267
cg03590031	-0.845770597	0	0	chr20	62200285	62200286	exon (NM_001037335, exon 6 of 20)	exon (NM_001037335, exon 6 of 20)	-1179	NM_033405	85441	Hs.517180	NM_033405	HPRD:11459	HELZ2	-0.212870034
cg03604763	0.895455956	0	0	chr1	85527490	85527491	promoter-TSS (NM_145172)	promoter-TSS (NM_145172)	-490	NM_001288563	126820	Hs.97933	NM_145172	HPRD:11409	WDR63	0.263868436
cg03606269	0.841270328	0	0	chr5	77779546	77779547	Intergenic	L2|LINE|L2	-123182	NR_105014	728769	Hs.586193	NR_105014	ENSG00000245556	SCAMP1-AS1	0.30092348
cg03606954	0.850455403	0	0	chr11	43701349	43701350	promoter-TSS (NM_016142)	promoter-TSS (NM_016142)	-793	NM_016142	51144	Hs.132513	NM_016142	HPRD:09989	HSD17B12	0.219486986
cg03621504	0.828832507	0	0	chr12	116571240	116571241	intron (NM_015335, intron 2 of 30)	intron (NM_015335, intron 2 of 30)	15218	NR_030351	693205		NR_030351		MIR620	0.233839481
cg03637066	-0.927292645	0	0	chr5	913111	913112	intron (NM_004237, intron 10 of 12)	intron (NM_004237, intron 10 of 12)	20143	NM_004237	9319	Hs.436187	NM_004237	HPRD:05145	TRIP13	-0.242839527
cg03639396	-0.833491504	0	0	chr13	114114198	114114199	intron (NM_001014283, intron 5 of 6)	L1ME3C|LINE|L1	-6360	NM_138430	113622	Hs.98669	NM_138430	HPRD:12431	ADPRHL1	-0.263200232
cg03639671	0.907241285	0	0	chr4	145430689	145430690	Intergenic	Intergenic	-136458	NM_022475	64399	Hs.507991	NM_022475		HHIP	0.300412441
cg03655684	-0.803553879	0	0	chr16	1508785	1508786	intron (NM_001287, intron 7 of 24)	intron (NM_001287, intron 7 of 24)	-14296	NM_001143980	645811	Hs.355232	NM_001143980	ENSG00000197599	CCDC154	-0.215208971
cg03658699	0.9214679	0	0	chr19	4564376	4564377	Intergenic	AluSx|SINE|Alu	-4606	NM_032108	10501	Hs.465642	NM_020241	HPRD:12322	SEMA6B	0.279403181
cg03665818	-0.865555465	0	0	chr16	54724064	54724065	Intergenic	Intergenic	238625	NR_034106	643911	Hs.237396	NR_034105		CRNDE	-0.277976371
cg03668274	0.843403935	0	0	chr12	54426903	54426904	promoter-TSS (NM_018953)	promoter-TSS (NM_018953)	72	NM_018953	3222	Hs.549040	NM_018953	HPRD:00859	HOXC5	0.205984514
cg03672997	0.838980615	0	0	chr10	7859623	7859624	promoter-TSS (NM_031923)	promoter-TSS (NM_031923)	-843	NM_031923	83860	Hs.527688	NM_031923		TAF3	0.273795651
cg03684571	-0.853184581	0	0	chr16	87468092	87468093	intron (NM_015144, intron 2 of 12)	intron (NM_015144, intron 2 of 12)	42292	NM_022818	81631	Hs.356061	NM_022818	HPRD:14358	MAP1LC3B	-0.237508587
cg03687765	-0.911103725	0	0	chr10	43867041	43867042	promoter-TSS (NM_001184963)	promoter-TSS (NM_001184963)	-50	NM_001184963	53828	Hs.130497	NM_173160	HPRD:07019	FXYD4	-0.218583763
cg03699601	-0.809794784	0	0	chr14	105995755	105995756	exon (NM_025268, exon 2 of 2)	exon (NM_025268, exon 2 of 2)	2803	NM_025268	80757	Hs.157527	NM_025268	HPRD:14652	TMEM121	-0.236447599
cg03702660	-0.879861414	0	0	chr11	134832688	134832689	Intergenic	Intergenic	526313	NR_033852	283177	Hs.504390	NR_033852		LOC283177	-0.279549006
cg03706977	-0.905724406	0	0	chr19	464934	464935	intron (NM_182577, intron 3 of 3)	intron (NM_182577, intron 3 of 3)	-3939	NM_012435	25759	Hs.30965	NM_012435	ENSG00000129946	SHC2	-0.201574832
cg03708694	-0.841236472	0	0	chr11	44489577	44489578	Intergenic	MLT1K|LTR|ERVL-MaLR	-97563	NM_002231	3732	Hs.527778	NM_002231		CD82	-0.200909713
cg03731740	0.902115941	0	0	chr1	29062689	29062690	promoter-TSS (NM_001173128)	promoter-TSS (NM_001173128)	-443	NM_001173128	51441	Hs.532286	NM_016258	HPRD:06587	YTHDF2	0.324876357
cg03736781	-0.844117045	0	0	chr7	158784655	158784656	Intergenic	L1MC1|LINE|L1	-16389	NR_024394	154822	Hs.544783	NM_198345	ENSG00000231419	LINC00689	-0.249503123
cg03763518	0.833695173	0	0	chr1	150245044	150245045	promoter-TSS (NM_024579)	promoter-TSS (NM_024579)	-138	NM_024579	79630	Hs.91283	NM_024579	HPRD:08020	C1orf54	0.247916541
cg03764364	0.827178121	0	0	chr10	29480551	29480552	Intergenic	Intergenic	-97438	NM_032517	84569	Hs.558572	NM_032517	HPRD:14336	LYZL1	0.243575101
cg03770952	0.891262054	0	0	chr19	46475804	46475805	intron (NM_002516, intron 1 of 3)	intron (NM_002516, intron 1 of 3)	852	NM_002516	4858	Hs.375439	NM_002516		NOVA2	0.202808834
cg03772567	0.808708727	0	0	chr1	55676815	55676816	intron (NM_015306, intron 1 of 67)	intron (NM_015306, intron 1 of 67)	4223	NM_015306	23358	Hs.477009	NM_015306	ENSG00000162402	USP24	0.252070689
cg03773413	0.802053452	0	0	chr1	247335974	247335975	promoter-TSS (NM_001243740)	promoter-TSS (NM_001243740)	-656	NM_001297567	7678	Hs.421238	NM_003431	HPRD:01936	ZNF124	0.237553353
cg03773647	0.869494796	0	0	chr11	57417949	57417950	promoter-TSS (NM_145008)	promoter-TSS (NM_145008)	-533	NM_145008	219539	Hs.135978	NM_145008	HPRD:08081	YPEL4	0.226195471
cg03779374	0.828060269	0	0	chr3	114343825	114343826	promoter-TSS (NM_001164347)	promoter-TSS (NM_001164347)	-34	NM_001164346	26137	Hs.202577	NM_015642	HPRD:05822	ZBTB20	0.258064422
cg03804621	-0.845559597	0	0	chr10	124638756	124638757	promoter-TSS (NR_027282)	promoter-TSS (NR_027282)	-392	NR_027282	399815	Hs.113871	NR_027282		LOC399815	-0.248650539
cg03814644	0.815804482	0	0	chr6	166354095	166354096	non-coding (NR_026860, exon 2 of 2)	non-coding (NR_026860, exon 2 of 2)	-46943	NR_027284	441177	Hs.708964	NM_001013720		LINC00602	0.216059826
cg03821557	-0.822797835	0	0	chr17	43023947	43023948	intron (NM_001264573, intron 1 of 14)	MIR|SINE|MIR	1131	NM_001265577	146909	Hs.135094	NM_001080443	ENSG00000186185	KIF18B	-0.255861776
cg03827626	-0.83570677	0	0	chr3	181431306	181431307	3' UTR (NM_003106, exon 1 of 1)	3' UTR (NM_003106, exon 1 of 1)	1595	NM_003106	6657	Hs.518438	NM_003106	HPRD:08921	SOX2	-0.287570239
cg03829739	0.826730072	0	0	chr7	56515510	56515511	intron (NR_029420, intron 1 of 5)	AluSp|SINE|Alu	557	NR_029420	650226	Hs.448401	NR_029420		LOC650226	0.385589451
cg03834567	0.837804914	0	0	chr2	218808745	218808746	promoter-TSS (NM_022648)	promoter-TSS (NM_022648)	50	NM_022648	7145	Hs.471381	NM_022648	HPRD:02512	TNS1	0.239110187
cg03837903	-0.834527135	0	0	chr20	57464000	57464001	promoter-TSS (NR_003259)	promoter-TSS (NR_003259)	-179	NR_003259	2778	Hs.125898	NM_000516	HPRD:00761	GNAS	-0.298598547
cg03846022	0.888138711	0	0	chr16	2652948	2652949	promoter-TSS (NR_015441)	promoter-TSS (NR_015441)	-436	NR_015441	652276	Hs.720448	NR_015441	ENSG00000215154	LOC652276	0.249307729
cg03846767	-0.919952214	0	0	chr1	3607292	3607293	promoter-TSS (NM_001126242)	promoter-TSS (NM_001126242)	57	NM_001126240	7161	Hs.192132	NM_005427	HPRD:03587	TP73	-0.226833447
cg03865648	0.844620943	0	0	chr3	173113856	173113857	Intergenic	(CGG)n|Simple_repeat|Simple_repeat	-2381	NM_014932	22871	Hs.478289	NM_014932	HPRD:07195	NLGN1	0.234667399
cg03870816	-0.866007984	0	0	chr4	27058359	27058360	Intergenic	Intergenic	196047	NM_020860	57620	Hs.744950	NM_020860	HPRD:11609	STIM2	-0.23325531
cg03878654	-0.841260731	0	0	chr16	73081124	73081125	intron (NM_006885, intron 1 of 9)	intron (NM_006885, intron 1 of 9)	1149	NM_006885	463	Hs.598297	NM_006885	HPRD:00075	ZFHX3	-0.20969559
cg03881294	-0.844452798	0	0	chr2	11884333	11884334	intron (NM_001261427, intron 2 of 20)	intron (NM_001261427, intron 2 of 20)	-2388	NM_145693	23175	Hs.467740	NM_145693	HPRD:09271	LPIN1	-0.251932246
cg03883331	0.884415329	0	0	chr1	244217328	244217329	exon (NM_205768, exon 2 of 2)	exon (NM_205768, exon 2 of 2)	822	NM_006352	10472	Hs.69997	NM_006352	HPRD:12231	ZBTB18	0.224634971
cg03887528	-0.857628763	0	0	chr2	231090531	231090532	promoter-TSS (NM_001185015)	promoter-TSS (NM_001185015)	87	NM_001278453	11262	Hs.632549	NM_007237	HPRD:09780	SP140	-0.200626885
cg03899643	-0.902887642	0	0	chr1	90205170	90205171	Intergenic	Intergenic	-81402	NM_001134479	55144	Hs.482087	NM_018103	HPRD:11287	LRRC8D	-0.314483709
cg03906115	0.853243232	0	0	chr2	33359529	33359530	promoter-TSS (NM_001166266)	promoter-TSS (NM_001166266)	-134	NM_001166264	4052	Hs.619315	NM_000627	HPRD:01039	LTBP1	0.332722074
cg03909800	0.906112731	0	0	chr6	76458005	76458006	promoter-TSS (NM_004999)	promoter-TSS (NM_004999)	-887	NM_001300899	4646	Hs.149387	NM_004999	HPRD:02985	MYO6	0.355329727
cg03910874	-0.915330827	0	0	chr6	209712	209713	Intergenic	Intergenic	-61554	NR_109817	441123		NR_109817	ENSG00000170590	LINC00266-3	-0.250448426
cg03911306	-0.832953155	0	0	chr3	16648294	16648295	Intergenic	L1MEd|LINE|L1	-1289	NM_001351	1618	Hs.131179	NM_001351	HPRD:09029	DAZL	-0.480488124
cg03913456	-0.80369705	0	0	chr2	97000924	97000925	promoter-TSS (NM_001281712)	promoter-TSS (NM_001281712)	-554	NM_001281711	23397	Hs.308045	NM_015341	HPRD:03820	NCAPH	-0.28359871
cg03919779	-0.868400216	0	0	chr17	16284127	16284128	promoter-TSS (NM_001281720)	promoter-TSS (NM_001281720)	17	NM_018955	7314	Hs.356190	NM_018955	HPRD:06771	UBB	-0.294598106
cg03928247	-0.817942202	0	0	chr11	70229575	70229576	non-coding (NR_045286, exon 29 of 29)	non-coding (NR_045286, exon 29 of 29)	-15036	NM_001184740	2017	Hs.596164	NM_005231	HPRD:01268	CTTN	-0.354343541
cg03933490	0.905449808	0	0	chr20	43053214	43053215	TTS (NM_001287184)	TTS (NM_001287184)	16455	NR_037419	100500813		NR_037419		MIR3646	0.232193396
cg03934782	-0.853220642	0	0	chr16	77822989	77822990	intron (NM_020927, intron 1 of 8)	CpG	507	NM_020927	57687	Hs.461405	NM_020927	HPRD:13875	VAT1L	-0.213666995
cg03950000	-0.823188901	0	0	chr1	160617327	160617328	promoter-TSS (NM_003037)	promoter-TSS (NM_003037)	-227	NM_003037	6504	Hs.523660	NM_003037	HPRD:04603	SLAMF1	-0.229969218
cg03956042	-0.859203458	0	0	chr3	194206497	194206498	Intergenic	Intergenic	-1371	NR_033929	401106	Hs.407087	NR_033929		LINC00884	-0.303521345
cg03957124	-0.836527586	0	0	chr6	37016869	37016870	Intergenic	Intergenic	43447	NM_173558	221472	Hs.509664	NM_173558	HPRD:05478	FGD2	-0.22036151
cg03976645	0.816961825	0	0	chr7	16724981	16724982	intron (NR_027624, intron 5 of 10)	LTR81A|LTR|Gypsy	39223	NM_001159767	28969	Hs.487635	NM_014038	HPRD:16571	BZW2	0.35544857
cg03976754	-0.83368665	0	0	chr1	33330006	33330007	3' UTR (NM_001171941, exon 5 of 5)	3' UTR (NM_001171941, exon 5 of 5)	6407	NM_153756	252995	Hs.524234	NM_153756	HPRD:17009	FNDC5	-0.275659223
cg03983740	0.842314363	0	0	chr10	85049656	85049657	Intergenic	Intergenic	-849528	NM_014394	27069	Hs.352656	NM_014394	HPRD:17038	GHITM	0.267564588
cg04005059	0.880420387	0	0	chr2	23719838	23719839	intron (NM_052920, intron 2 of 13)	MamRep564|Unknown|Unknown	111541	NM_052920	114818	Hs.130593	NM_025067	ENSG00000119771	KLHL29	0.302437817
cg04013089	-0.816042721	0	0	chr12	133356567	133356568	intron (NM_005895, intron 18 of 23)	(CA)n|Simple_repeat|Simple_repeat	-18094	NM_015114	23141	Hs.654628	NM_015114	ENSG00000176915	ANKLE2	-0.292340866
cg04018625	-0.896191478	0	0	chr2	171608293	171608294	intron (NR_110185, intron 1 of 5)	intron (NR_110185, intron 1 of 5)	-18898	NM_001290031	285141	Hs.443729	NM_001289947		ERICH2	-0.322877964
cg04021544	0.826031148	0	0	chr7	2705189	2705190	TTS (NM_025250)	TTS (NM_025250)	-13966	NM_133463	155185	Hs.42221	NM_133463	HPRD:17232	AMZ1	0.36219663
cg04043538	-0.868043721	0	0	chr2	75570917	75570918	Intergenic	MLT1K|LTR|ERVL-MaLR	-144273	NM_001058	6869	Hs.633301	NM_001058	HPRD:01208	TACR1	-0.250689711
cg04069539	0.824529588	0	0	chr16	89168963	89168964	intron (NR_104293, intron 3 of 10)	intron (NR_104293, intron 3 of 10)	8747	NM_174917	197322	Hs.461727	NM_174917	HPRD:14117	ACSF3	0.237318315
cg04071270	0.909230769	0	0	chr5	140457553	140457554	promoter-TSS (NR_105056)	promoter-TSS (NR_105056)	55	NR_105056	101926905	Hs.570900	NR_105056		LOC101926905	0.343564864
cg04077303	-0.855486572	0	0	chr1	236308094	236308095	intron (NM_003272, intron 1 of 6)	intron (NM_003272, intron 1 of 6)	2263	NM_003272	7107	Hs.498160	NM_003272	HPRD:06878	GPR137B	-0.207367045
cg04086928	-0.881103873	0	0	chr9	134612644	134612645	intron (NM_005312, intron 1 of 23)	intron (NM_005312, intron 1 of 23)	280	NM_005312	2889	Hs.127897	NM_005312	HPRD:02627	RAPGEF1	-0.202546945
cg04087740	-0.820987642	0	0	chr3	71804142	71804143	promoter-TSS (NM_001134649)	promoter-TSS (NM_001134649)	-219	NM_173359	317649	Hs.581355	NM_173359	HPRD:10687	EIF4E3	-0.277867387
cg04088338	-0.831837893	0	0	chr5	58187171	58187172	Intergenic	Intergenic	108587	NM_001197223	5144	Hs.117545	NM_006203	HPRD:02530	PDE4D	-0.319826358
cg04089246	-0.855948031	0	0	chr7	47579217	47579218	intron (NM_022748, intron 1 of 30)	intron (NM_022748, intron 1 of 30)	42524	NM_022748	64759	Hs.520814	NM_022748	ENSG00000136205	TNS3	-0.200916131
cg04090347	0.877723217	0	0	chr21	44061597	44061598	Intergenic	Intergenic	-12264	NM_001001571	5152	Hs.473927	NM_002606	HPRD:09115	PDE9A	0.305836372
cg04104235	-0.837346315	0	0	chr2	20104329	20104330	Intergenic	THE1B|LTR|ERVL-MaLR	-2586	NM_001008237	130502	Hs.591547	NM_001008237	HPRD:17296	TTC32	-0.226603518
cg04104820	0.922323883	0	0	chr3	52291169	52291170	3' UTR (NM_025222, exon 9 of 9)	3' UTR (NM_025222, exon 9 of 9)	10984	NM_001122870	132160	Hs.373560	NM_144641	HPRD:12350	PPM1M	0.276832677
cg04121731	-0.855051279	0	0	chr16	31886923	31886924	intron (NM_001265588, intron 2 of 4)	intron (NM_001265588, intron 2 of 4)	1845	NM_001265588	10308	Hs.460645	NM_003414	HPRD:06883	ZNF267	-0.271175559
cg04124201	-0.836022854	0	0	chr5	113590940	113590941	Intergenic	L2c|LINE|L2	-107075	NM_021614	3781	Hs.98280	NM_021614	HPRD:09323	KCNN2	-0.226095295
cg04137405	-0.806036711	0	0	chr14	62414451	62414452	Intergenic	L2c|LINE|L2	-48089	NM_031914	83851	Hs.404139	NM_031914	HPRD:15461	SYT16	-0.201466694
cg04144521	0.853098571	0	0	chr2	191276183	191276184	intron (NM_017694, intron 1 of 7)	intron (NM_017694, intron 1 of 7)	3103	NM_017694	54842	Hs.418581	NM_017694	HPRD:13369	MFSD6	0.295874937
cg04164499	-0.888682306	0	0	chr14	77738721	77738722	Intergenic	MIR3|SINE|MIR	-1067	NM_021257	58157	Hs.274363	NM_021257	HPRD:05602	NGB	-0.209803788
cg04171808	-0.9148947	0	0	chr11	35188437	35188438	intron (NM_001202555, intron 1 of 9)	intron (NM_001202555, intron 1 of 9)	28021	NM_001202556	960	Hs.502328	NM_000610	HPRD:00115	CD44	-0.415884266
cg04194840	-0.844424307	0	0	chr16	58545502	58545503	non-coding (NR_040072, exon 14 of 14)	non-coding (NR_040072, exon 14 of 14)	-3880	NM_024860	79918	Hs.731691	NM_024860	HPRD:07956	SETD6	-0.24004193
cg04203453	0.85549432	0	0	chr8	96504381	96504382	intron (NR_038207, intron 2 of 2)	intron (NR_038207, intron 2 of 2)	-222920	NM_177965	157657	Hs.548157	NM_177965	HPRD:14104	C8orf37	0.208283133
cg04205664	-0.848929584	0	0	chr7	139209511	139209512	intron (NM_001080511, intron 1 of 4)	intron (NM_001080511, intron 1 of 4)	838	NM_001080511	154790	Hs.57806	NM_001080511	ENSG00000236279	CLEC2L	-0.229563611
cg04211179	-0.874818623	0	0	chr1	16301562	16301563	intron (NM_001242884, intron 1 of 14)	intron (NM_001242884, intron 1 of 14)	1064	NM_001287603	7709	Hs.433764	NM_003443	HPRD:04968	ZBTB17	-0.259682778
cg04228709	0.886822701	0	0	chr6	155537930	155537931	promoter-TSS (NM_001010927)	promoter-TSS (NM_001010927)	-166	NM_001010927	26230	Hs.586279	NM_012454	HPRD:05273	TIAM2	0.27376575
cg04233620	-0.817215562	0	0	chr21	46629219	46629220	intron (NR_027673, intron 10 of 12)	intron (NR_027673, intron 10 of 12)	78591	NM_133635	23275	Hs.592164	NM_015227	HPRD:09846	POFUT2	-0.202104799
cg04238038	0.864959061	0	0	chr3	164913073	164913074	intron (NM_014926, intron 1 of 1)	intron (NM_014926, intron 1 of 1)	1395	NM_014926	22865	Hs.101745	NM_014926	HPRD:18064	SLITRK3	0.278287542
cg04238789	-0.86891675	0	0	chr14	106662949	106662950	Intergenic	HERVS71-int|LTR|ERV1	-81319	NR_033375	338004	Hs.569411	NR_033375	ENSG00000229084	LINC00226	-0.260942211
cg04252889	-0.810496986	0	0	chr22	32756957	32756958	3' UTR (NM_006604, exon 3 of 3)	3' UTR (NM_006604, exon 3 of 3)	3104	NM_001098535	10738	Hs.558455	NM_006604	HPRD:09339	RFPL3	-0.2372967
cg04262934	-0.877960086	0	0	chr6	33173581	33173582	intron (NM_014234, intron 5 of 8).2	intron (NM_014234, intron 5 of 8).2	1168	NM_014234	7923	Hs.415058	NM_014234	HPRD:03248	HSD17B8	-0.251740382
cg04270489	-0.811496079	0	0	chr11	85827505	85827506	Intergenic	Intergenic	-46583	NM_001206947	8301	Hs.163893	NM_007166	HPRD:04320	PICALM	-0.226153297
cg04282258	-0.854719281	0	0	chr1	220250989	220250990	intron (NM_001286149, intron 1 of 7)	intron (NM_001286149, intron 1 of 7)	12205	NM_001286149	10380	Hs.406134	NM_006085	HPRD:06814	BPNT1	-0.388421489
cg04284993	0.853678167	0	0	chr5	45038752	45038753	Intergenic	Intergenic	229726	NM_016640	10884	Hs.124165	NM_016640	HPRD:17597	MRPS30	0.224528357
cg04289036	-0.876255929	0	0	chr1	43751270	43751271	promoter-TSS (NM_001164829)	promoter-TSS (NM_001164829)	17	NM_001164829	149466	Hs.158963	NM_182517	HPRD:14677	C1orf210	-0.235574496
cg04306992	0.837195337	0	0	chr1	4712355	4712356	Intergenic	Charlie4a|DNA|hAT-Charlie	-2749	NM_001042478	55966	Hs.25924	NM_018836	HPRD:15339	AJAP1	0.226060433
cg04307107	0.830573797	0	0	chr20	50180603	50180604	Intergenic	Intergenic	-1234	NM_001258294	4773	Hs.744148	NM_012340	HPRD:02730	NFATC2	0.237869979
cg04309480	-0.854636192	0	0	chr1	204655678	204655679	Intergenic	Intergenic	-1082	NM_201630	10446	Hs.26312	NM_006338	HPRD:16109	LRRN2	-0.230456702
cg04310488	0.876885653	0	0	chr6	160675744	160675745	intron (NM_003058, intron 2 of 10)	intron (NM_003058, intron 2 of 10)	4218	NM_003058	6582	Hs.436385	NM_003058	HPRD:04008	SLC22A2	0.225665428
cg04318546	-0.858772576	0	0	chr15	101147087	101147088	intron (NM_024708, intron 2 of 4)	AluSc|SINE|Alu	4333	NM_198243	140460	Hs.31845	NM_024708	HPRD:10674	ASB7	-0.208732196
cg04320595	0.894750714	0	0	chr12	45458701	45458702	non-coding (NR_026583, exon 1 of 1)	non-coding (NR_026583, exon 1 of 1)	492	NR_026583	83956	Hs.650500	NM_032032		RACGAP1P	0.214022641
cg04342425	-0.873207331	0	0	chr16	84475861	84475862	intron (NM_014861, intron 14 of 26)	L1MB7|LINE|L1	35668	NM_001291454	9914	Hs.6168	NM_014861	HPRD:13812	ATP2C2	-0.284602824
cg04348305	0.805622041	0	0	chr20	25230959	25230960	intron (NM_002862, intron 1 of 19)	intron (NM_002862, intron 1 of 19)	2254	NM_002862	5834	Hs.368157	NM_002862	HPRD:00720	PYGB	0.240676524
cg04351541	-0.908163488	0	0	chr2	241666333	241666334	exon (NM_001244008, exon 39 of 49)	exon (NM_001244008, exon 39 of 49)	35072	NM_198998	375318	Hs.534650	NM_198998	HPRD:16504	AQP12A	-0.201436668
cg04363228	0.839900315	0	0	chr6	32155141	32155142	exon (NM_002586, exon 6 of 9).3	exon (NM_002586, exon 6 of 9).3	2821	NM_002586	5089	Hs.509545	NM_002586	HPRD:08890	PBX2	0.240519068
cg04368843	-0.864317834	0	0	chr20	3660815	3660816	intron (NM_001282447, intron 1 of 21)	intron (NM_001282447, intron 1 of 21)	1962	NM_025220	80332	Hs.173716	NM_025220	HPRD:06173	ADAM33	-0.227119867
cg04385818	-0.929524958	0	0	chr19	49468626	49468627	promoter-TSS (NM_000146)	promoter-TSS (NM_000146)	61	NM_000146	2512	Hs.433670	NM_000146	HPRD:00616	FTL	-0.378993986
cg04392082	-0.838608086	0	0	chr4	186732926	186732927	promoter-TSS (NM_001145671)	promoter-TSS (NM_001145671)	483	NM_001145670	8470	Hs.619806	NM_003603	HPRD:12473	SORBS2	-0.32606207
cg04393693	0.940963566	0	0	chr3	195750802	195750803	Intergenic	Intergenic	-33653	NR_003264	255812	Hs.566872	NR_003264	ENSG00000185485	SDHAP1	0.233356287
cg04395071	0.873006701	0	0	chr12	76100610	76100611	Intergenic	Intergenic	-195193	NM_007043	11103	Hs.645517	NM_007043	HPRD:11027	KRR1	0.327253422
cg04396998	-0.908269584	0	0	chr19	49376722	49376723	exon (NM_014330, exon 2 of 3)	exon (NM_014330, exon 2 of 3)	1074	NM_014330	23645	Hs.631593	NM_014330	HPRD:06572	PPP1R15A	-0.332206578
cg04398282	0.859365165	0	0	chr4	68424256	68424257	promoter-TSS (NM_012108)	promoter-TSS (NM_012108)	-189	NM_012108	26228	Hs.435579	NM_012108	HPRD:16053	STAP1	0.360213507
cg04399565	-0.855259418	0	0	chr16	24856162	24856163	Intergenic	MIR|SINE|MIR	-1021	NM_001258413	115584	Hs.164118	NM_052944	ENSG00000158865	SLC5A11	-0.230527759
cg04400496	-0.864382684	0	0	chr12	75057913	75057914	Intergenic	Intergenic	126363	NM_001136262	552889	Hs.744849	NM_001136262	ENSG00000253719	ATXN7L3B	-0.42738129
cg04414518	0.871596217	0	0	chr8	101162204	101162205	promoter-TSS (NM_005034)	promoter-TSS (NM_005034)	-634	NM_005034	5440	Hs.351475	NM_005034	HPRD:05826	POLR2K	0.242665311
cg04414860	0.851025581	0	0	chr6	116575894	116575895	promoter-TSS (NM_021648)	promoter-TSS (NM_021648)	-634	NM_021648	23270	Hs.284141	NM_021648	HPRD:18236	TSPYL4	0.284059284
cg04415176	0.801068604	0	0	chr2	176957842	176957843	exon (NM_000523, exon 1 of 2)	exon (NM_000523, exon 1 of 2)	311	NM_000523	3239	Hs.152414	NM_000523	HPRD:00872	HOXD13	0.25588228
cg04418434	0.841654837	0	0	chr6	7110773	7110774	intron (NM_001003698, intron 1 of 11)	intron (NM_001003698, intron 1 of 11)	2688	NM_001003699	6239	Hs.298248	NM_002955	HPRD:03733	RREB1	0.288130928
cg04421392	-0.836618245	0	0	chr6	48030011	48030012	intron (NM_207499, intron 1 of 2)	intron (NM_207499, intron 1 of 2)	6413	NM_001013732	442213	Hs.659409	NM_207499	HPRD:18470	PTCHD4	-0.278703095
cg04431935	0.861401916	0	0	chr16	1413516	1413517	TTS (NM_032520)	TTS (NM_032520)	11617	NM_032520	84572	Hs.241575	NM_032520	HPRD:06384	GNPTG	0.224114607
cg04432695	-0.892451882	0	0	chr6	41746092	41746093	intron (NM_006653, intron 1 of 6)	intron (NM_006653, intron 1 of 6)	1550	NM_006653	10817	Hs.194208	NM_006653	HPRD:06373	FRS3	-0.326450513
cg04435236	0.91752398	0	0	chr6	74074136	74074137	TTS (NM_001017361)	TTS (NM_001017361)	1737	NM_001017361	154288	Hs.128326	NM_001017361	HPRD:18560	KHDC3L	0.29066005
cg04442417	-0.808159828	0	0	chr20	62191507	62191508	intron (NM_033405, intron 12 of 13)	CpG	7135	NM_024059	79025	Hs.197755	NM_024059	HPRD:14682	C20orf195	-0.264714726
cg04451880	0.809557915	0	0	chr3	128717483	128717484	Intergenic	Intergenic	-2988	NM_024768	79825	Hs.134807	NM_024768	HPRD:08569	EFCC1	0.255943174
cg04456219	0.844136894	0	0	chr7	17274337	17274338	Intergenic	Intergenic	-63938	NM_001621	196	Hs.171189	NM_001621	HPRD:02596	AHR	0.213967349
cg04474366	-0.847433507	0	0	chr3	186505347	186505348	promoter-TSS (NR_002588)	promoter-TSS (NR_002588)	-54	NR_002588	619568	Hs.743897	NR_002588		SNORA4	-0.26988808
cg04478428	0.84317106	0	0	chr20	61584072	61584073	promoter-TSS (NM_022082)	promoter-TSS (NM_022082)	74	NM_022082	63910	Hs.512686	NM_022082	HPRD:12777	SLC17A9	0.21392143
cg04481170	0.8437711	0	0	chr3	158445995	158445996	intron (NM_206963, intron 1 of 5)	MER112|DNA|hAT-Charlie	4279	NM_002888	5918	Hs.131269	NM_002888	HPRD:05477	RARRES1	0.250160427
cg04492287	-0.86206764	0	0	chr6	26169666	26169667	intron (NM_138720, intron 1 of 1)	intron (NM_138720, intron 1 of 1)	11318	NM_138720	3017	Hs.591797	NM_021063	HPRD:07535	HIST1H2BD	-0.247846184
cg04502407	0.913133919	0	0	chr1	33805507	33805508	intron (NM_198040, intron 8 of 13)	Tigger4a|DNA|TcMar-Tigger	-7415	NR_037400	100500853		NR_037400		MIR3605	0.213792537
cg04511182	-0.846719682	0	0	chr4	103269584	103269585	Intergenic	7SLRNA|srpRNA|srpRNA	-2930	NM_001135146	64116	Hs.288034	NM_022154	HPRD:12286	SLC39A8	-0.291104069
cg04522821	-0.850134015	0	0	chr19	54041329	54041330	promoter-TSS (NM_001253800)	promoter-TSS (NM_001253800)	-3	NM_001079906	55422	Hs.185674	NM_018555	HPRD:05827	ZNF331	-0.277081294
cg04525683	0.905486345	0	0	chr14	71290144	71290145	Intergenic	Intergenic	-14257	NM_033141	4293	Hs.445496	NM_033141	HPRD:15965	MAP3K9	0.245179084
cg04525852	0.817636132	0	0	chr4	125632538	125632539	intron (NM_020337, intron 1 of 4)	intron (NM_020337, intron 1 of 4)	1348	NM_001167882	57182	Hs.480694	NM_020337	HPRD:13843	ANKRD50	0.261027883
cg04528445	-0.919202209	0	0	chr14	103545835	103545836	Intergenic	Intergenic	-20645	NM_001077594	91828	Hs.37712	NM_001077594	ENSG00000205436	EXOC3L4	-0.224172294
cg04536922	0.821026683	0	0	chr4	89978566	89978567	promoter-TSS (NM_014883)	promoter-TSS (NM_014883)	-221	NM_014883	10144	Hs.97270	NM_014883	HPRD:10944	FAM13A	0.317303548
cg04548463	0.851067185	0	0	chr3	12837740	12837741	promoter-TSS (NM_012298)	promoter-TSS (NM_012298)	-430	NM_012298	23066	Hs.343664	NM_012298	ENSG00000144712	CAND2	0.210215324
cg04550103	-0.821883619	0	0	chr2	234762281	234762282	intron (NM_018410, intron 2 of 8)	MIR|SINE|MIR	930	NM_018410	55355	Hs.532968	NM_018410	ENSG00000123485	HJURP	-0.205901813
cg04552811	-0.812428653	0	0	chr3	149708132	149708133	Intergenic	Intergenic	19067	NR_036538	646903	Hs.632559	NR_036538		LOC646903	-0.22177002
cg04570442	-0.876668513	0	0	chr16	4024422	4024423	intron (NM_001116, intron 10 of 10)	intron (NM_001116, intron 10 of 10)	-23978	NR_120311	102724927	Hs.364739	NR_120311		LOC102724927	-0.270134814
cg04570551	0.902668476	0	0	chr13	113917124	113917125	promoter-TSS (NR_107042)	promoter-TSS (NR_107042)	-109	NR_107042	102465874		NR_107042		MIR8075	0.213785217
cg04588710	0.825179577	0	0	chr14	20585753	20585754	exon (NM_001004715, exon 1 of 1)	exon (NM_001004715, exon 1 of 1)	188	NM_001004715	390436	Hs.553765	NM_001004715	HPRD:14979	OR4K17	0.213538114
cg04591648	-0.837878823	0	0	chr7	155791233	155791234	Intergenic	Intergenic	35908	NM_001291913	389602	Hs.583071	NM_001291913		LOC389602	-0.250825769
cg04606397	0.847539127	0	0	chr6	157129618	157129619	intron (NM_020732, intron 1 of 19)	intron (NM_020732, intron 1 of 19)	-28754	NR_039676	100616154		NR_039676	miRBase:MI0016817	MIR4466	0.241492679
cg04629204	-0.893243432	0	0	chr1	26348325	26348326	promoter-TSS (NM_004455)	promoter-TSS (NM_004455)	55	NM_004455	2134	Hs.150956	NM_004455	HPRD:03441	EXTL1	-0.218183148
cg04641860	-0.887576342	0	0	chr10	43891547	43891548	intron (NM_004966, intron 2 of 3)	CpG	731	NM_001098208	3185	Hs.808	NM_004966	HPRD:03023	HNRNPF	-0.344254245
cg04645039	-0.838963985	0	0	chr17	36667233	36667234	3' UTR (NM_001199417, exon 24 of 24)	3' UTR (NM_001199417, exon 24 of 24)	82514	NM_001199417	57636	Hs.374446	NM_020876	ENSG00000225485	ARHGAP23	-0.214632601
cg04645914	0.823739231	0	0	chr19	52452317	52452318	promoter-TSS (NR_103847)	promoter-TSS (NR_103847)	-69	NR_103847	101669766	Hs.637744	NR_103847	ENSG00000269235	ZNF350-AS1	0.24005028
cg04648334	0.898602784	0	0	chr6	27236866	27236867	Intergenic	Intergenic	21365	NM_005865	10279	Hs.274407	NM_005865	HPRD:06205	PRSS16	0.288044075
cg04654489	-0.914119363	0	0	chr16	17165002	17165003	Intergenic	Intergenic	399735	NM_022166	64131	Hs.22907	NM_022166	HPRD:12168	XYLT1	-0.300044506
cg04656070	0.821044922	0	0	chr8	116661063	116661064	intron (NM_001282903, intron 1 of 6)	intron (NM_001282903, intron 1 of 6)	19175	NM_001282902	7227	Hs.657018	NM_014112	HPRD:05091	TRPS1	0.300789531
cg04678462	0.800452352	0	0	chr8	143560821	143560822	exon (NM_001702, exon 7 of 30)	exon (NM_001702, exon 7 of 30)	15445	NM_001702	575	Hs.194654	NM_001702	HPRD:04062	BAI1	0.216570383
cg04680393	-0.81337595	0	0	chr6	168686460	168686461	Intergenic	CpG	33973	NM_001286351	168002	Hs.673059	NM_214462	HPRD:12345	DACT2	-0.294884828
cg04682802	0.84929347	0	0	chr20	11898478	11898479	promoter-TSS (NM_014962)	promoter-TSS (NM_014962)	-34	NM_001282554	22903	Hs.709366	NM_014962	HPRD:12538	BTBD3	0.261124074
cg04685253	-0.844657362	0	0	chr19	50117948	50117949	intron (NM_020719, intron 7 of 13)	intron (NM_020719, intron 7 of 13)	23037	NM_020719	57479	Hs.590971	NM_020719	ENSG00000126464	PRR12	-0.211063443
cg04706229	-0.804533601	0	0	chr14	50550589	50550590	exon (NM_001014830, exon 5 of 5)	exon (NM_001014830, exon 5 of 5)	8771	NM_001014830	196913	Hs.406934	NM_001014830	HPRD:18572	C14orf183	-0.216807222
cg04716530	-0.836272359	0	0	chr16	30485684	30485685	intron (NM_001114380, intron 2 of 28)	CpG-9095	1702	NM_001114380	3683	Hs.174103	NM_002209	HPRD:01079	ITGAL	-0.200681909
cg04718234	-0.92953217	0	0	chr1	148241581	148241582	intron (NR_102404, intron 6 of 18).2	U1|snRNA|snRNA	-39046	NM_001164261	645142	Hs.730589	NM_001164261	ENSG00000256374	PPIAL4D	-0.2271127
cg04724477	0.882345438	0	0	chr8	124780013	124780014	promoter-TSS (NM_144963)	promoter-TSS (NM_144963)	-868	NM_144963	157769	Hs.459174	NM_144963	HPRD:08676	FAM91A1	0.240919256
cg04725405	-0.890134096	0	0	chr12	10127367	10127368	intron (NM_201623, intron 1 of 4)	MIR|SINE|MIR	3360	NM_201623	160364	Hs.190519	NM_138337	HPRD:14719	CLEC12A	-0.230061934
cg04731120	0.910138369	0	0	chr17	29158087	29158088	promoter-TSS (NM_024857)	promoter-TSS (NM_024857)	-935	NM_024857	79915	Hs.528902	NM_024857	HPRD:07792	ATAD5	0.278761689
cg04732596	-0.85822016	0	0	chr2	66789740	66789741	intron (NM_002398, intron 9 of 12)	intron (NM_002398, intron 9 of 12)	-11421	NR_110156	100507073	Hs.667940	NR_110156		LOC100507073	-0.206518537
cg04737405	0.907000124	0	0	chr6	29364418	29364419	promoter-TSS (NM_013936).6	promoter-TSS (NM_013936).6	3	NM_013936	26529	Hs.247862	NM_013936	HPRD:17678	OR12D2	0.219724386
cg04743510	-0.88089323	0	0	chr17	39793142	39793143	intron (NR_033415, intron 2 of 10)	intron (NR_033415, intron 2 of 10)	3308	NR_033415	284116	Hs.725790	NR_033415	ENSG00000214514	KRT42P	-0.206207719
cg04756597	-0.925158799	0	0	chr22	44730607	44730608	Intergenic	(TG)n|Simple_repeat|Simple_repeat	-21877	NM_001099294	85352	Hs.6829	NM_001099294	ENSG00000138944	KIAA1644	-0.282277724
cg04765857	-0.804175735	0	0	chr16	877071	877072	Intergenic	(TG)n|Simple_repeat|Simple_repeat	21629	NM_001013638	388199	Hs.528461	NM_001013638	HPRD:18379	PRR25	-0.226578555
cg04767753	0.89975816	0	0	chr6	3258655	3258656	promoter-TSS (NM_001135750)	promoter-TSS (NM_001135750)	-506	NM_001128591	389362	Hs.207069	NM_001128591	ENSG00000180822	PSMG4	0.23555799
cg04768557	-0.853796959	0	0	chr10	62114363	62114364	intron (NM_001204403, intron 2 of 43)	intron (NM_001204403, intron 2 of 43)	35270	NM_020987	288	Hs.499725	NM_001149	HPRD:02715	ANK3	-0.274483296
cg04774043	0.803796947	0	0	chr10	104498430	104498431	3' UTR (NM_178858, exon 12 of 12)	3' UTR (NM_178858, exon 12 of 12)	-5296	NM_001083913	54838	Hs.500897	NM_017787	HPRD:12567	WBP1L	0.242227549
cg04790923	-0.887967229	0	0	chr12	131580385	131580386	intron (NM_198827, intron 15 of 24)	intron (NM_198827, intron 15 of 24)	-69170	NR_026670	116437	Hs.675497	NR_026670	ENSG00000204603	LINC01257	-0.282463397
cg04803153	0.811154425	0	0	chr19	37329859	37329860	promoter-TSS (NM_001242802)	promoter-TSS (NM_001242802)	-574	NM_206894	388536	Hs.282067	NM_206894		ZNF790	0.209499646
cg04843085	0.915566504	0	0	chr11	128776548	128776549	promoter-TSS (NM_145013)	promoter-TSS (NM_145013)	-423	NR_045767	219833	Hs.689860	NM_145013	HPRD:11344	C11orf45	0.224861159
cg04879235	-0.908111274	0	0	chr17	42018862	42018863	exon (NM_002722, exon 2 of 4)	exon (NM_002722, exon 2 of 4)	970	NM_002722	5539	Hs.558368	NM_002722	HPRD:01340	PPY	-0.206875464
cg04879343	0.908063233	0	0	chr20	48732979	48732980	promoter-TSS (NM_021988)	promoter-TSS (NM_021988)	-484	NM_001257393	7335	Hs.420529	NM_021988	ENSG00000244687	UBE2V1	0.209577036
cg04882213	0.807981372	0	0	chr8	61880392	61880393	promoter-TSS (NR_034003)	promoter-TSS (NR_034003)	-86	NR_034003	100130298	Hs.636194	NR_034003		LOC100130298	0.269796871
cg04890036	-0.801998019	0	0	chr17	56058734	56058735	intron (NM_007146, intron 3 of 5)	intron (NM_007146, intron 3 of 5)	6880	NM_007146	7716	Hs.463569	NM_007146		VEZF1	-0.203384003
cg04905434	0.824322462	0	0	chr8	144512773	144512774	promoter-TSS (NM_201589)	promoter-TSS (NM_201589)	-172	NM_201589	389692	Hs.521914	NM_201589	HPRD:14346	MAFA	0.245101499
cg04912297	0.826851189	0	0	chr8	17943293	17943294	promoter-TSS (NM_004315)	promoter-TSS (NM_004315)	-787	NM_004315	427	Hs.527412	NM_004315	HPRD:01969	ASAH1	0.203878462
cg04912778	-0.819457293	0	0	chr10	78956948	78956949	intron (NM_001271519, intron 3 of 28)	intron (NM_001271519, intron 3 of 28)	56360	NR_120654	101929310	Hs.666457	NR_120654	ENSG00000225497	KCNMA1-AS2	-0.213479476
cg04918696	0.846688569	0	0	chr8	1004106	1004107	intron (NR_073397, intron 3 of 3)	intron (NR_073397, intron 3 of 3)	246716	NR_111948	286083	Hs.382131	NR_033895	ENSG00000253640	LOC286083	0.309717119
cg04918831	0.818437576	0	0	chr1	241795170	241795171	3' UTR (NM_001821, exon 1 of 1)	3' UTR (NM_001821, exon 1 of 1)	4061	NM_001821	1122	Hs.654545	NM_001821	HPRD:00341	CHML	0.255614716
cg04922803	0.840474188	0	0	chr12	104444418	104444419	promoter-TSS (NM_031302)	promoter-TSS (NM_031302)	-504	NM_031302	83468	Hs.631650	NM_031302	HPRD:14260	GLT8D2	0.204918736
cg04923875	-0.819857717	0	0	chr1	175533566	175533567	intron (NM_003285, intron 1 of 22)	intron (NM_003285, intron 1 of 22)	179185	NM_003285	7143	Hs.659864	NM_003285	HPRD:03589	TNR	-0.231585495
cg04931037	-0.829285264	0	0	chr2	190448262	190448263	Intergenic	Intergenic	-2726	NM_014585	30061	Hs.643005	NM_014585	HPRD:05229	SLC40A1	-0.215675163
cg04934382	0.814031243	0	0	chr17	77766335	77766336	Intergenic	CpG	4579	NM_020649	57332	Hs.387258	NM_020649		CBX8	0.219287281
cg04936009	0.84331882	0	0	chr2	223846845	223846846	Intergenic	Intergenic	-69802	NM_080671	23704	Hs.348522	NM_080671	HPRD:09689	KCNE4	0.200059214
cg04940570	0.808897614	0	0	chr11	12696758	12696759	intron (NM_021961, intron 1 of 12)	CpG	790	NM_021961	7003	Hs.655331	NM_021961	HPRD:01802	TEAD1	0.211993097
cg04942380	-0.812174559	0	0	chr3	129149956	129149957	3' UTR (NM_001276273, exon 7 of 7)	3' UTR (NM_001276273, exon 7 of 7)	-2463	NM_207307	90288	Hs.652347	NM_207307	HPRD:11276	EFCAB12	-0.211455532
cg04951104	-0.819915593	0	0	chr17	41739195	41739196	promoter-TSS (NM_004527)	promoter-TSS (NM_004527)	66	NM_001040002	4222	Hs.438	NM_004527	HPRD:02537	MEOX1	-0.256325833
cg04982834	0.889409959	0	0	chr1	93258288	93258289	promoter-TSS (NM_005665)	promoter-TSS (NM_005665)	-328	NM_005665	7813	Hs.594434	NM_005665	HPRD:04249	EVI5	0.214695049
cg04983977	-0.839117289	0	0	chr1	200842145	200842146	promoter-TSS (NM_005298)	promoter-TSS (NM_005298)	63	NM_005298	2848	Hs.534316	NM_005298	HPRD:03707	GPR25	-0.223226579
cg04984052	-0.867133379	0	0	chr1	46268207	46268208	Intergenic	Intergenic	-1077	NM_015112	23139	Hs.319481	NM_015112	HPRD:11294	MAST2	-0.265179327
cg04986336	-0.842889488	0	0	chr11	67418358	67418359	promoter-TSS (NM_080658)	promoter-TSS (NM_080658)	-229	NM_080658	91703	Hs.126265	NM_080658	HPRD:12422	ACY3	-0.23328668
cg04988273	0.865531564	0	0	chr20	32308529	32308530	promoter-TSS (NM_183397)	promoter-TSS (NM_183397)	-394	NM_183397	11264	Hs.654857	NM_007238	HPRD:10177	PXMP4	0.214651905
cg04993276	0.805605471	0	0	chr1	65730339	65730340	promoter-TSS (NM_014787)	promoter-TSS (NM_014787)	-37	NM_001256865	9829	Hs.647643	NM_014787	HPRD:16326	DNAJC6	0.224414732
cg04996868	0.856996775	0	0	chr14	36997867	36997868	Intergenic	AluJr|SINE|Alu	-8438	NM_001079668	7080	Hs.94367	NM_003317	HPRD:02798	NKX2-1	0.21484665
cg05001908	-0.918086529	0	0	chr7	128045859	128045860	exon (NM_001142573, exon 1 of 14)	exon (NM_001142573, exon 1 of 14)	164	NM_001142574	3614	Hs.654401	NM_000883	HPRD:08853	IMPDH1	-0.227722517
cg05002041	-0.845340848	0	0	chr16	23652837	23652838	promoter-TSS (NM_024675)	promoter-TSS (NM_024675)	151	NM_032486	84516	Hs.435941	NM_032486		DCTN5	-0.204420148
cg05013913	0.933962643	0	0	chr16	72046522	72046523	intron (NM_001361, intron 2 of 8)	MIR|SINE|MIR	3880	NM_001361	1723	Hs.654427	NM_001361	HPRD:00521	DHODH	0.203094633
cg05030553	0.819065094	0	0	chr21	44061403	44061404	Intergenic	Intergenic	-12458	NM_001001571	5152	Hs.473927	NM_002606	HPRD:09115	PDE9A	0.303181976
cg05033369	-0.928320467	0	0	chr1	161676469	161676470	promoter-TSS (NM_001184867)	promoter-TSS (NM_001184867)	-292	NM_001184870	84824	Hs.266331	NM_032738	ENSG00000132185	FCRLA	-0.36655681
cg05036279	0.878766954	0	0	chr16	2917040	2917041	Intergenic	Intergenic	-8870	NM_022119	64063	Hs.459709	NM_022119	HPRD:08336	PRSS22	0.24501763
cg05036615	0.800988317	0	0	chr7	77552789	77552790	3' UTR (NM_001127360, exon 9 of 9)	3' UTR (NM_001127360, exon 9 of 9)	83343	NM_001127357	57157	Hs.203965	NM_020432	HPRD:15130	PHTF2	0.233393112
cg05036715	-0.850613058	0	0	chr10	58777720	58777721	Intergenic	LTR18B|LTR|ERVL	286598	NR_037490	100500834		NR_037490	miRBase:MI0016432	MIR3924	-0.200420632
cg05040778	-0.808269918	0	0	chr1	41001235	41001236	intron (NM_152373, intron 2 of 4)	L1M5|LINE|L1	4003	NM_152373	127396	Hs.524767	NM_152373	HPRD:11328	ZNF684	-0.252956599
cg05052501	-0.871444345	0	0	chr8	69240774	69240775	intron (NR_038877, intron 1 of 2)	AluJo|SINE|Alu	-2182	NM_052958	116328	Hs.491941	NM_052958	HPRD:18281	C8orf34	-0.207454497
cg05060085	-0.822634816	0	0	chr2	672793	672794	intron (NM_152834, intron 3 of 4)	intron (NM_152834, intron 3 of 4)	4645	NM_152834	129787	Hs.43899	NM_152834		TMEM18	-0.264849987
cg05064936	0.901885986	0	0	chr17	45764416	45764417	Intergenic	L2a|LINE|L2	-8213	NM_014726	9755	Hs.94790	NM_014726	HPRD:12239	TBKBP1	0.225311803
cg05080154	0.804800808	0	0	chr18	76739409	76739410	promoter-TSS (NM_171999)	promoter-TSS (NM_171999)	-865	NM_171999	27164	Hs.700557	NM_171999		SALL3	0.301646104
cg05080787	-0.918078005	0	0	chr22	50277948	50277949	exon (NM_014838, exon 2 of 2)	exon (NM_014838, exon 2 of 2)	30452	NM_014838	9889	Hs.475208	NM_014838	HPRD:11692	ZBED4	-0.230793871
cg05081845	0.85467875	0	0	chr16	89384937	89384938	intron (NM_001256182, intron 3 of 13)	intron (NM_001256182, intron 3 of 13)	-2603	NM_001242885	100287036	Hs.656995	NM_001242885		LOC100287036	0.210671718
cg05086021	-0.928958058	0	0	chr6	28829253	28829254	non-coding (NR_033379, exon 2 of 2).3	non-coding (NR_033379, exon 2 of 2).3	2200	NR_033379	401242	Hs.448285	NR_033379	ENSG00000225595	LOC401242	-0.33735628
cg05091135	0.862028778	0	0	chr13	51103373	51103374	TTS (NR_109974)	TTS (NR_109974)	-1789	NR_125753	103689915	Hs.722230	NR_125753		DLEU1-AS1	0.219841718
cg05099186	0.903392851	0	0	chr13	39923838	39923839	intron (NM_005780, intron 3 of 3)	L2c|LINE|L2	253517	NM_005780	10186	Hs.507798	NM_005780	HPRD:09464	LHFP	0.383008797
cg05100067	0.880021572	0	0	chr2	2295969	2295970	intron (NM_015025, intron 1 of 24)	intron (NM_015025, intron 1 of 24)	-27034	NR_024468	730811	Hs.629472	NR_024468	ENSG00000225619	MYT1L-AS1	0.246444267
cg05107686	-0.892411113	0	0	chr2	27616225	27616226	non-coding (NR_002201, exon 1 of 1)	non-coding (NR_002201, exon 1 of 1)	217	NR_002201	2498	Hs.658438	NR_002201		FTH1P3	-0.288959447
cg05118587	-0.841166854	0	0	chr1	157062170	157062171	3' UTR (NM_001004341, exon 5 of 5)	3' UTR (NM_001004341, exon 5 of 5)	7429	NM_001004341	440695	Hs.127138	NM_001004341	HPRD:13365	ETV3L	-0.206798178
cg05124129	0.818964779	0	0	chr12	39299501	39299502	promoter-TSS (NM_153634)	promoter-TSS (NM_153634)	-82	NM_153634	144402	Hs.40910	NM_153634	HPRD:16747	CPNE8	0.249965516
cg05142833	0.910590827	0	0	chr2	200604518	200604519	Intergenic	Intergenic	111377	NR_034096	348751	Hs.734578	NR_034096	ENSG00000226124	FTCDNL1	0.215718864
cg05144285	0.865519106	0	0	chr7	158935647	158935648	intron (NM_003382, intron 1 of 12)	intron (NM_003382, intron 1 of 12)	2001	NM_003382	7434	Hs.585052	NM_003382	HPRD:03576	VIPR2	0.278466596
cg05146089	0.814102292	0	0	chr5	927400	927401	Intergenic	CpG	34432	NM_004237	9319	Hs.436187	NM_004237	HPRD:05145	TRIP13	0.204109495
cg05156850	-0.840104997	0	0	chr2	88355134	88355135	intron (NM_016618, intron 1 of 3)	CpG	113	NM_016618	51315	Hs.469254	NM_016618	HPRD:11269	KRCC1	-0.204700762
cg05158854	-0.875701964	0	0	chr14	96729656	96729657	intron (NM_000710, intron 2 of 2)	intron (NM_000710, intron 2 of 2)	7110	NM_000710	623	Hs.525572	NM_000710	HPRD:02639	BDKRB1	-0.209513983
cg05190790	0.811441243	0	0	chr11	15672856	15672857	intron (NM_001293172, intron 1 of 2)	intron (NM_001293172, intron 1 of 2)	7426	NM_001293172	102724957	Hs.512245	NM_001293172		LOC102724957	0.215843502
cg05191313	0.899465144	0	0	chr5	118747345	118747346	Intergenic	Intergenic	-40792	NM_000414	3295	Hs.406861	NM_000414	HPRD:03514	HSD17B4	0.221247403
cg05191839	-0.87482816	0	0	chr13	50819265	50819266	intron (NR_109974, intron 2 of 6)	intron (NR_109974, intron 2 of 6)	73112	NR_002183	145165	Hs.511834	NM_153290		ST13P4	-0.284106995
cg05210373	-0.878491044	0	0	chr14	105173786	105173787	exon (NM_001031714, exon 8 of 22)	exon (NM_001031714, exon 8 of 22)	-16747	NM_152328	122622	Hs.592327	NM_152328	HPRD:12433	ADSSL1	-0.207644831
cg05219445	-0.804725945	0	0	chr6	139855396	139855397	Intergenic	Intergenic	-59664	NR_033919	645434	Hs.666240	NR_033919		LOC645434	-0.206957932
cg05223061	-0.862570465	0	0	chr2	233768377	233768378	intron (NM_019850, intron 5 of 14)	intron (NM_019850, intron 5 of 14)	24483	NM_001114090	25791	Hs.97316	NM_019850	HPRD:10442	NGEF	-0.265180491
cg05228338	-0.898348391	0	0	chr1	150048339	150048340	exon (NM_007259, exon 4 of 15)	exon (NM_007259, exon 4 of 15)	8615	NM_001279354	11311	Hs.443750	NM_007259	HPRD:10301	VPS45	-0.314194837
cg05233324	-0.826641262	0	0	chr2	8628196	8628197	Intergenic	Intergenic	95725	NR_110257	101929567	Hs.634706	NR_110257	ENSG00000236008	LOC101929567	-0.246194651
cg05236720	0.809049845	0	0	chr2	37893255	37893256	intron (NM_001270436, intron 1 of 1)	intron (NM_001270436, intron 1 of 1)	6086	NM_006449	10602	Hs.369574	NM_006449	HPRD:09364	CDC42EP3	0.252719627
cg05237436	0.843712151	0	0	chr5	138533428	138533429	intron (NM_001037633, intron 1 of 10)	intron (NM_001037633, intron 1 of 10)	636	NM_022464	64374	Hs.483521	NM_022464	HPRD:12150	SIL1	0.295052617
cg05241157	-0.872683108	0	0	chr5	17354674	17354675	Intergenic	CpG	32744	NR_033975	401177	Hs.508311	NR_033975	ENSG00000250822	LOC401177	-0.263184056
cg05244682	-0.846044064	0	0	chr10	7839613	7839614	intron (NM_001001973, intron 3 of 9)	intron (NM_001001973, intron 3 of 9)	9521	NM_005174	509	Hs.271135	NM_005174	HPRD:00156	ATP5C1	-0.207686136
cg05251190	0.821167827	0	0	chr10	104196206	104196207	promoter-TSS (NR_030169)	promoter-TSS (NR_030169)	-62	NR_030169	574447		NR_030169	miRBase:MI0003129	MIR146B	0.212951217
cg05253165	-0.865817547	0	0	chr16	84033146	84033147	intron (NM_019065, intron 10 of 12)	intron (NM_019065, intron 10 of 12)	30910	NM_019065	54550	Hs.140950	NM_019065	HPRD:13263	NECAB2	-0.244611638
cg05255915	-0.835972965	0	0	chr17	20687912	20687913	Intergenic	CpG	72154	NR_073509	100287072	Hs.676308	NR_073509		LOC100287072	-0.262496223
cg05265328	-0.886293113	0	0	chr10	133871022	133871023	Intergenic	Intergenic	-47290	NM_001105521	282973	Hs.106254	NM_194303	HPRD:12574	JAKMIP3	-0.211132717
cg05269440	-0.845640838	0	0	chr2	92262806	92262807	Intergenic	CpG	133648	NR_027714	440888	Hs.730239	NM_001032412	ENSG00000226481	ACTR3BP2	-0.217810356
cg05276108	-0.842471004	0	0	chr19	55544238	55544239	intron (NM_001083899, intron 1 of 7)	CpG	5393	NM_016363	51206	Hs.661752	NM_016363	HPRD:10406	GP6	-0.213163347
cg05283335	-0.821487129	0	0	chr7	83786897	83786898	intron (NM_006080, intron 1 of 16)	intron (NM_006080, intron 1 of 16)	37319	NM_006080	10371	Hs.252451	NM_006080		SEMA3A	-0.200488866
cg05294112	0.806523323	0	0	chr13	112617069	112617070	Intergenic	Intergenic	-9554	NR_120392	100505996	Hs.654853	NR_120392		LINC00403	0.202954285
cg05303901	0.914178848	0	0	chr7	28338625	28338626	promoter-TSS (NM_182899)	promoter-TSS (NM_182899)	-314	NM_182899	9586	Hs.437075	NM_004904	HPRD:09896	CREB5	0.200121819
cg05304806	0.869082093	0	0	chr14	89030280	89030281	intron (NM_024824, intron 2 of 16)	intron (NM_024824, intron 2 of 16)	590	NM_207661	79882	Hs.686171	NM_024824	HPRD:13348	ZC3H14	0.238016198
cg05312779	-0.855083168	0	0	chr15	90328239	90328240	3' UTR (NM_001150, exon 21 of 21)	3' UTR (NM_001150, exon 21 of 21)	8651	NM_001039958	145873	Hs.37311	NM_001039958	ENSG00000188095	MESP2	-0.227323081
cg05315195	-0.823036194	0	0	chr6	109294784	109294785	3' UTR (NM_001286609, exon 17 of 17)	3' UTR (NM_001286609, exon 17 of 17)	35406	NM_001199934	27244	Hs.591336	NM_014454	HPRD:07310	SESN1	-0.221780555
cg05318454	-0.836212337	0	0	chr19	46117805	46117806	intron (NM_001193268, intron 20 of 21)	L3|LINE|CR1	-12340	NM_005282	2828	Hs.17170	NM_005282	HPRD:02773	GPR4	-0.242684868
cg05327068	0.832475483	0	0	chr15	34634045	34634046	3' UTR (NM_018648, exon 2 of 2)	3' UTR (NM_018648, exon 2 of 2)	1316	NM_018648	55505	Hs.14317	NM_018648	HPRD:07571	NOP10	0.254765645
cg05330360	-0.894213915	0	0	chr17	38023993	38023994	promoter-TSS (NM_199321)	promoter-TSS (NM_199321)	-461	NM_198844	124626	Hs.367245	NM_198844	HPRD:18365	ZPBP2	-0.266887859
cg05337192	-0.853152275	0	0	chr1	108113367	108113368	TTS (NM_001079874)	TTS (NM_001079874)	117758	NM_001079874	10451	Hs.267659	NM_006113	HPRD:05706	VAV3	-0.256216441
cg05338187	0.802857757	0	0	chr1	236686598	236686599	promoter-TSS (NM_006499)	promoter-TSS (NM_006499)	-140	NM_006499	3964	Hs.4082	NM_006499	HPRD:09356	LGALS8	0.278718747
cg05339037	-0.891709626	0	0	chr19	13951168	13951169	Intergenic	Intergenic	-3696	NR_029495	407010		NR_029495	miRBase:MI0000079	MIR23A	-0.259756498
cg05339633	0.886034906	0	0	chr3	183542176	183542177	intron (NM_024871, intron 1 of 2)	L1ME4a|LINE|L1	1216	NM_024871	79929	Hs.478465	NM_024871	HPRD:07793	MAP6D1	0.235265167
cg05340042	-0.897100568	0	0	chr5	150224636	150224637	Intergenic	(TG)n|Simple_repeat|Simple_repeat	-1448	NM_001145805	345611	Hs.519680	NM_001145805	ENSG00000237693	IRGM	-0.23910988
cg05340085	-0.889442563	0	0	chr7	47134186	47134187	Intergenic	(TG)n|Simple_repeat|Simple_repeat	487555	NM_022748	64759	Hs.520814	NM_022748	ENSG00000136205	TNS3	-0.213456026
cg05357835	-0.865347922	0	0	chr6	125871312	125871313	Intergenic	MIR|SINE|MIR	-124186	NR_038906	643623	Hs.520367	NR_038906	ENSG00000224506	LOC643623	-0.24400523
cg05363955	-0.813168585	0	0	chr2	225875689	225875690	promoter-TSS (NR_039641)	promoter-TSS (NR_039641)	-433	NR_039641	100616207		NR_039641		MIR4439	-0.235930137
cg05366561	-0.860885143	0	0	chr20	30437731	30437732	Intergenic	CpG	-4312	NM_004118	2307	Hs.516971	NM_004118	HPRD:04246	FOXS1	-0.249578693
cg05367885	0.861348152	0	0	chr8	26305656	26305657	Intergenic	MER5A1|DNA|hAT-Charlie	65134	NM_004331	665	Hs.131226	NM_004331	HPRD:07288	BNIP3L	0.217469036
cg05375333	0.899122655	0	0	chr12	99549023	99549024	promoter-TSS (NM_001204070)	promoter-TSS (NM_001204070)	-156	NM_001204067	56899	Hs.506458	NM_020140	HPRD:07426	ANKS1B	0.456493888
cg05376756	-0.80517149	0	0	chr1	101493828	101493829	intron (NR_109849, intron 1 of 4)	intron (NR_109849, intron 1 of 4)	2427	NR_109849	102606465	Hs.593669	NR_109849		LOC102606465	-0.303453905
cg05399244	0.801581502	0	0	chr17	179611	179612	intron (NM_001190411, intron 1 of 8)	Charlie1a|DNA|hAT-Charlie	-1384	NM_001242780	100506388	Hs.627744	NM_001242780		LOC100506388	0.241302844
cg05421392	-0.839671731	0	0	chr11	55704601	55704602	promoter-TSS (NM_006637)	promoter-TSS (NM_006637)	-726	NM_006637	10798	Hs.533706	NM_006637	HPRD:09772	OR5I1	-0.267311802
cg05422796	0.814412236	0	0	chr18	5297381	5297382	promoter-TSS (NM_001243704)	promoter-TSS (NM_001243704)	-330	NM_001243704	7541	Hs.592340	NM_003409	HPRD:03674	ZBTB14	0.207736857
cg05423018	0.897949517	0	0	chr7	36193854	36193855	5' UTR (NM_030636, exon 2 of 8)	5' UTR (NM_030636, exon 2 of 8)	1019	NM_030636	80820	Hs.487994	NM_030636	HPRD:13884	EEPD1	0.304437252
cg05426956	-0.89838469	0	0	chr10	124246168	124246169	intron (NM_002775, intron 1 of 8)	intron (NM_002775, intron 1 of 8)	25128	NM_002775	5654	Hs.501280	NM_002775	HPRD:03725	HTRA1	-0.236800862
cg05429117	0.83929348	0	0	chr10	83630419	83630420	Intergenic	Intergenic	-4650	NM_001165972	10718	Hs.125119	NM_001010848	HPRD:16115	NRG3	0.219200812
cg05440785	0.833834887	0	0	chr13	112979932	112979933	Intergenic	Intergenic	-50718	NM_145248	122258	Hs.97592	NM_145248	HPRD:14022	SPACA7	0.208066568
cg05462761	0.849959075	0	0	chr1	6545157	6545158	intron (NM_198681, intron 2 of 21)	CpG	371	NM_001265593	57449	Hs.284232	NM_020631	HPRD:11104	PLEKHG5	0.2515542
cg05467597	0.896785259	0	0	chr4	1986980	1986981	intron (NM_005663, intron 7 of 10)	intron (NM_005663, intron 7 of 10)	1223	NR_030641	100126332		NR_030641		MIR943	0.219763381
cg05475107	-0.850340426	0	0	chr3	159355151	159355152	intron (NM_001197108, intron 1 of 6)	intron (NM_001197108, intron 1 of 6)	131249	NR_121669	100874433	Hs.601476	NR_121669		IQCJ-SCHIP1-AS1	-0.202135552
cg05476182	-0.848358095	0	0	chr5	133913122	133913123	intron (NM_001289985, intron 11 of 11)	intron (NM_001289985, intron 11 of 11)	51325	NM_015288	23338	Hs.732155	NM_015288	HPRD:15124	JADE2	-0.200289939
cg05483915	-0.808483303	0	0	chr17	80145575	80145576	intron (NM_198082, intron 7 of 16)	intron (NM_198082, intron 7 of 16)	25113	NM_198082	284001	Hs.631724	NM_152675	HPRD:08041	CCDC57	-0.212103044
cg05486191	0.827603281	0	0	chr7	5937190	5937191	Intergenic	MER51E|LTR|ERV1	-1150	NM_015622	51622	Hs.530000	NM_015622	HPRD:12915	CCZ1	0.420415317
cg05500575	0.913026154	0	0	chr5	2537834	2537835	Intergenic	Intergenic	213934	NM_001134222	153572	Hs.282089	NM_033267	HPRD:09368	IRX2	0.267822635
cg05501617	-0.800680757	0	0	chr4	185339075	185339076	intron (NM_002199, intron 5 of 8)	intron (NM_002199, intron 5 of 8)	56650	NM_002199	3660	Hs.654566	NM_002199	HPRD:00962	IRF2	-0.218145914
cg05502766	-0.910302162	0	0	chr3	122604506	122604507	promoter-TSS (NR_024618)	promoter-TSS (NR_024618)	-853	NR_024618	100129550	Hs.61558	NR_024618	ENSG00000273033	LOC100129550	-0.29772911
cg05509179	-0.833476484	0	0	chr3	64887780	64887781	intron (NR_038264, intron 4 of 5)	intron (NR_038264, intron 4 of 5)	182098	NR_030317	693126		NR_030317	miRBase:MI0003598	MIR548A2	-0.24088842
cg05510560	-0.854288757	0	0	chr17	39254747	39254748	promoter-TSS (NM_031960)	promoter-TSS (NM_031960)	-373	NM_031960	728224	Hs.307019	NM_031960	ENSG00000204880	KRTAP4-8	-0.217445874
cg05518778	-0.873319447	0	0	chr7	148730143	148730144	Intergenic	U6|snRNA|snRNA	-4362	NM_004911	9601	Hs.93659	NM_004911	HPRD:06501	PDIA4	-0.249580625
cg05527185	0.901984215	0	0	chr5	79330799	79330800	promoter-TSS (NM_003248)	promoter-TSS (NM_003248)	-370	NM_003248	7060	Hs.211426	NM_003248	HPRD:02836	THBS4	0.273151477
cg05529343	-0.834225476	0	0	chr3	22412124	22412125	Intergenic	MIRb|SINE|MIR	413494	NR_046876	100874221	Hs.160616	NR_046876		ZNF385D-AS2	-0.244758511
cg05531309	0.827515006	0	0	chr7	135046749	135046750	3' UTR (NM_013316, exon 11 of 11)	3' UTR (NM_013316, exon 11 of 11)	130019	NM_182489	346673	Hs.592279	NM_182489	HPRD:18123	STRA8	0.24311226
cg05535113	0.821232438	0	0	chr16	71559579	71559580	promoter-TSS (NM_005769)	promoter-TSS (NM_005769)	-443	NM_005769	10164	Hs.251383	NM_005769	HPRD:07477	CHST4	0.203038211
cg05538632	0.912710547	0	0	chr6	30156375	30156376	intron (NM_003449, intron 9 of 9).8	intron (NM_003449, intron 9 of 9).8	24895	NM_003449	7726	Hs.485041	NM_003449	HPRD:02901	TRIM26	0.211192813
cg05544854	-0.814807773	0	0	chr5	38822051	38822052	intron (NR_109951, intron 1 of 3)	LTR12D|LTR|ERV1	23879	NR_109951	101929768	Hs.546623	NR_109951		OSMR-AS1	-0.201210258
cg05564412	0.824557424	0	0	chr2	98961601	98961602	Intergenic	Intergenic	-1016	NM_001079878	1261	Hs.234785	NM_001298	HPRD:02504	CNGA3	0.234866666
cg05571448	0.868518353	0	0	chr4	102227740	102227741	intron (NM_001130691, intron 1 of 12)	intron (NM_001130691, intron 1 of 12)	40887	NM_001130692	5530	Hs.435512	NM_000944	HPRD:00234	PPP3CA	0.253173
cg05577016	0.911955535	0	0	chr4	7945149	7945150	Intergenic	MER63D|DNA|hAT-Blackjack	-3497	NM_001134647	60312	Hs.529369	NM_021638	HPRD:09747	AFAP1	0.295947819
cg05580001	-0.86945194	0	0	chr10	102422713	102422714	Intergenic	Intergenic	-82754	NM_003988	5076	Hs.155644	NM_000278	HPRD:01330	PAX2	-0.214885616
cg05581469	0.8434484	0	0	chr12	49413435	49413436	promoter-TSS (NM_001206710)	promoter-TSS (NM_001206710)	-807	NM_001206709	5571	Hs.530862	NM_002733	HPRD:04118	PRKAG1	0.306720479
cg05581878	0.881720126	0	0	chr3	159886981	159886982	intron (NR_108088, intron 3 of 9)	intron (NR_108088, intron 3 of 9)	37897	NR_108088	101928376	Hs.565865	NR_108088	ENSG00000244040	IL12A-AS1	0.279632916
cg05582310	-0.877351582	0	0	chr4	5760808	5760809	intron (NM_153717, intron 11 of 20)	LTR43|LTR|ERV1	47885	NM_153717	2121	Hs.646899	NM_014556	HPRD:05319	EVC	-0.347091427
cg05585379	-0.874875963	0	0	chr3	196501959	196501960	intron (NM_002577, intron 1 of 14)	intron (NM_002577, intron 1 of 14)	35232	NM_002577	5062	Hs.518530	NM_002577	HPRD:05428	PAK2	-0.2909118
cg05590451	-0.833850443	0	0	chr16	20890534	20890535	intron (NM_173475, intron 1 of 2)	intron (NM_173475, intron 1 of 2)	-21022	NM_020424	57149	Hs.745012	NM_020424	HPRD:14254	LYRM1	-0.328980485
cg05591270	-0.850308478	0	0	chr10	80732609	80732610	intron (NR_015429, intron 3 of 7)	intron (NR_015429, intron 3 of 7)	94595	NR_024429	283050	Hs.309176	NR_015429	ENSG00000224596	ZMIZ1-AS1	-0.320869218
cg05592147	-0.840085089	0	0	chr2	73428372	73428373	Intergenic	Intergenic	-1013	NM_001134462	344022	Hs.694384	NM_001134462		NOTO	-0.220976152
cg05594814	-0.801936448	0	0	chr3	149527911	149527912	Intergenic	LTR83|LTR|ERVL	-2563	NM_007282	11342	Hs.12333	NM_007282	HPRD:11503	RNF13	-0.245593146
cg05596350	-0.860930741	0	0	chr7	1802343	1802344	Intergenic	MLT1K|LTR|ERVL-MaLR	-20398	NR_120508	101927125	Hs.633957	NR_120508	ENSG00000236081	ELFN1-AS1	-0.304061512
cg05603367	-0.865290284	0	0	chr2	73511020	73511021	Intergenic	Intergenic	9808	NM_001965	1961	Hs.3052	NM_001965	HPRD:00550	EGR4	-0.232484622
cg05626073	0.859232843	0	0	chr11	971527	971528	intron (NM_012305, intron 3 of 21)	intron (NM_012305, intron 3 of 21)	45719	NM_012305	161	Hs.19121	NM_012305	HPRD:06256	AP2A2	0.231309082
cg05634376	-0.846336663	0	0	chr11	66659993	66659994	intron (NM_001040716, intron 3 of 22)	intron (NM_001040716, intron 3 of 22)	15346	NM_022172	5091	Hs.89890	NM_000920	HPRD:02032	PC	-0.206154855
cg05647733	0.870772183	0	0	chr12	106474322	106474323	intron (NM_014840, intron 4 of 6)	intron (NM_014840, intron 4 of 6)	59488	NM_014840	9891	Hs.524692	NM_014840	HPRD:12171	NUAK1	0.23651576
cg05650628	-0.924114168	0	0	chr11	62677384	62677385	exon (NM_000738, exon 2 of 2)	exon (NM_000738, exon 2 of 2)	11627	NM_000738	1128	Hs.632119	NM_000738	HPRD:00338	CHRM1	-0.23583056
cg05658707	-0.855201006	0	0	chr3	11722129	11722130	intron (NM_001284390, intron 2 of 6)	intron (NM_001284390, intron 2 of 6)	-36679	NM_001128219	9686	Hs.740389	NM_014667	HPRD:11672	VGLL4	-0.235118139
cg05659486	-0.805661917	0	0	chr6	53792689	53792690	Intergenic	Intergenic	-70998	NR_046832	100874282	Hs.571169	NR_046832	ENSG00000236996	MLIP-IT1	-0.258808153
cg05660005	-0.833706915	0	0	chr1	145507663	145507664	5' UTR (NM_005105, exon 1 of 6)	5' UTR (NM_005105, exon 1 of 6)	107	NM_005105	9939	Hs.591455	NM_005105	HPRD:05609	RBM8A	-0.244480231
cg05666949	-0.847524762	0	0	chr21	43914634	43914635	intron (NM_080860, intron 1 of 8)	intron (NM_080860, intron 1 of 8)	1829	NM_001286506	89765	Hs.661069	NM_080860	HPRD:11651	RSPH1	-0.211784552
cg05667311	0.838092148	0	0	chr10	98797490	98797491	exon (NM_003061, exon 22 of 37)	exon (NM_003061, exon 22 of 37)	56450	NM_015652	26148	Hs.14555	NM_015652	HPRD:12563	C10orf12	0.222901059
cg05672223	-0.838190556	0	0	chr2	43328033	43328034	Intergenic	CpG	-61352	NR_110585	102723854	Hs.570165	NR_110585		LOC102723854	-0.209795775
cg05682333	0.864936173	0	0	chr2	233274291	233274292	exon (NM_031313, exon 11 of 11)	exon (NM_031313, exon 11 of 11)	2740	NM_031313	251	Hs.333509	NM_031313	HPRD:01380	ALPPL2	0.287438197
cg05696969	-0.81218189	0	0	chr5	145326228	145326229	intron (NM_152550, intron 2 of 9)	intron (NM_152550, intron 2 of 9)	10103	NM_152550	153769	Hs.443728	NM_152550	HPRD:10229	SH3RF2	-0.243308852
cg05705813	0.813858032	0	0	chr11	86383809	86383810	promoter-TSS (NM_001161586)	promoter-TSS (NM_001161586)	-132	NM_001161586	10873	Hs.199743	NM_006680	HPRD:06862	ME3	0.233006111
cg05711842	-0.825418711	0	0	chr8	116440901	116440902	intron (NM_001282902, intron 4 of 5)	intron (NM_001282902, intron 4 of 5)	239337	NM_001282902	7227	Hs.657018	NM_014112	HPRD:05091	TRPS1	-0.203667377
cg05714729	0.808417916	0	0	chr18	33234096	33234097	promoter-TSS (NM_020474)	promoter-TSS (NM_020474)	-436	NM_020474	2589	Hs.514806	NM_020474	HPRD:03781	GALNT1	0.273698502
cg05723552	-0.830464363	0	0	chr16	57026029	57026030	Intergenic	MLT1C|LTR|ERVL-MaLR	-24956	NM_032206	84166	Hs.528836	NM_032206	HPRD:14831	NLRC5	-0.253937318
cg05725719	-0.809782565	0	0	chr7	150433828	150433829	promoter-TSS (NM_018384)	promoter-TSS (NM_018384)	-607	NM_018384	55340	Hs.647079	NM_018384	HPRD:16280	GIMAP5	-0.260820957
cg05746523	0.816091001	0	0	chr6	108437684	108437685	Intergenic	Intergenic	-41744	NM_014028	28962	Hs.226780	NM_014028	HPRD:09628	OSTM1	0.213199923
cg05753328	0.842187583	0	0	chr8	124171421	124171422	Intergenic	Intergenic	-19865	NM_207006	84985	Hs.379821	NM_032899	HPRD:17489	FAM83A	0.226648882
cg05757007	-0.812254548	0	0	chr6	101053555	101053556	exon (NM_006828, exon 33 of 42)	exon (NM_006828, exon 33 of 42)	-142005	NM_005068	6492	Hs.520293	NM_005068	HPRD:07049	SIM1	-0.471950616
cg05757530	-0.863593698	0	0	chr16	57038916	57038917	Intergenic	Intergenic	-12069	NM_032206	84166	Hs.528836	NM_032206	HPRD:14831	NLRC5	-0.217180874
cg05765011	0.817453504	0	0	chr16	4103225	4103226	intron (NM_001116, intron 2 of 10)	intron (NM_001116, intron 2 of 10)	62960	NM_001116	115	Hs.391860	NM_001116	HPRD:04489	ADCY9	0.241238975
cg05782078	-0.859922707	0	0	chr7	140179173	140179174	non-coding (NR_117084, exon 1 of 6)	non-coding (NR_117084, exon 1 of 6)	195	NM_001145125	23608	Hs.744883	NM_013446	HPRD:09673	MKRN1	-0.24022909
cg05783134	-0.835080564	0	0	chr16	87511403	87511404	intron (NM_015144, intron 1 of 12)	CpG	14056	NM_015144	23174	Hs.156231	NM_015144	HPRD:18316	ZCCHC14	-0.320407834
cg05783185	0.808843017	0	0	chr8	119121281	119121282	intron (NM_000127, intron 1 of 10)	intron (NM_000127, intron 1 of 10)	2776	NM_000127	2131	Hs.492618	NM_000127		EXT1	0.271836583
cg05784856	-0.850075841	0	0	chr13	103821459	103821460	Intergenic	THE1D|LTR|ERVL-MaLR	-102264	NM_000452	6555	Hs.194783	NM_000452	HPRD:03189	SLC10A2	-0.231876801
cg05807023	-0.911536813	0	0	chr4	135874116	135874117	Intergenic	Intergenic	-751214	NM_001114734	132430	Hs.49889	NM_001114734	ENSG00000254535	PABPC4L	-0.280532281
cg05813221	0.801795423	0	0	chr6	29629988	29629989	intron (NM_206810, intron 2 of 6).5	AluSp|SINE|Alu	5231	NM_206809	4340	Hs.141308	NM_002433	HPRD:11831	MOG	0.232439902
cg05822633	0.823280394	0	0	chr20	11898531	11898532	promoter-TSS (NM_014962)	promoter-TSS (NM_014962)	19	NM_014962	22903	Hs.709366	NM_014962	HPRD:12538	BTBD3	0.263615009
cg05842943	-0.862405896	0	0	chr6	467105	467106	Intergenic	Intergenic	75367	NM_002460	3662	Hs.401013	NM_002460	HPRD:03543	IRF4	-0.256650982
cg05844402	-0.862704754	0	0	chr22	50531970	50531971	intron (NM_018995, intron 2 of 26)	AluJr|SINE|Alu	3286	NM_001164105	54456	Hs.62880	NM_018995	HPRD:16158	MOV10L1	-0.250586096
cg05862039	-0.883380353	0	0	chr2	173792879	173792880	promoter-TSS (NM_001282901)	promoter-TSS (NM_001282901)	-53	NM_001282901	11069	Hs.470646	NM_007023	HPRD:06929	RAPGEF4	-0.229448583
cg05874478	-0.824244261	0	0	chr14	24615768	24615769	promoter-TSS (NM_002818)	promoter-TSS (NM_002818)	86	NM_002818	5721	Hs.434081	NM_002818	HPRD:03697	PSME2	-0.250953014
cg05874882	-0.89737016	0	0	chr4	1763078	1763079	Intergenic	Intergenic	-31960	NM_000142	2261	Hs.1420	NM_000142	HPRD:00624	FGFR3	-0.31552144
cg05881808	-0.923891544	0	0	chr14	106143757	106143758	Intergenic	MER31A|LTR|ERV1	-4614	NR_046211	2003	Hs.744419	NR_046211		ELK2AP	-0.23838713
cg05888947	-0.875897229	0	0	chr11	8705581	8705582	promoter-TSS (NR_002580)	promoter-TSS (NR_002580)	-192	NR_002580	619562	Hs.745527	NR_002580		SNORA45A	-0.250405952
cg05890855	-0.844057918	0	0	chr2	216783091	216783092	Intergenic	Intergenic	-74833	NR_037195	646324	Hs.655713	NR_037195	ENSG00000235770	LINC00607	-0.271530562
cg05893889	-0.885532379	0	0	chr2	65432239	65432240	Intergenic	Intergenic	-22589	NM_005722	10097	Hs.643727	NM_005722	HPRD:05023	ACTR2	-0.211140232
cg05897465	-0.928130031	0	0	chr6	106583161	106583162	Intergenic	Intergenic	36425	NM_182907	639	Hs.436023	NM_001198	HPRD:04572	PRDM1	-0.277141385
cg05915794	-0.848456204	0	0	chr17	77127220	77127221	intron (NM_001082575, intron 4 of 14)	(TG)n|Simple_repeat|Simple_repeat	56202	NM_001042573	64772	Hs.29288	NM_022759		ENGASE	-0.3687475
cg05924652	0.890047908	0	0	chr6	39016363	39016364	promoter-TSS (NM_002062)	promoter-TSS (NM_002062)	-193	NM_002062	2740	Hs.389103	NM_002062	HPRD:00677	GLP1R	0.312488776
cg05927579	0.819013178	0	0	chr20	43378669	43378670	intron (NM_022358, intron 1 of 1)	CpG	4182	NM_022358	60598	Hs.528664	NM_022358		KCNK15	0.240455755
cg05935833	-0.930318654	0	0	chr10	81318306	81318307	intron (NM_001098668, intron 4 of 5)	intron (NM_001098668, intron 4 of 5)	1856	NM_001098668	729238	Hs.523084	NM_001098668	ENSG00000185303	SFTPA2	-0.253704057
cg05938423	-0.87860018	0	0	chr1	85085313	85085314	intron (NR_125761, intron 1 of 2)	intron (NR_125761, intron 1 of 2)	1400	NR_125761	103695366	Hs.576097	NR_125761		LINC01461	-0.24768825
cg05941376	-0.888097405	0	0	chr5	167836834	167836835	intron (NM_015238, intron 7 of 22)	intron (NM_015238, intron 7 of 22)	-76628	NM_002887	5917	Hs.654907	NM_002887	HPRD:00142	RARS	-0.368751814
cg05951275	-0.883760273	0	0	chr6	168611528	168611529	Intergenic	Intergenic	-32089	NR_110870	101929420	Hs.571211	NR_110870	ENSG00000234647	LOC101929420	-0.240056691
cg05960677	0.829344809	0	0	chr2	152117363	152117364	intron (NM_198557, intron 1 of 3)	intron (NM_198557, intron 1 of 3)	1025	NM_198557	375287	Hs.302442	NM_198557	HPRD:10992	RBM43	0.250188096
cg05961707	-0.842442036	0	0	chr10	104881879	104881880	intron (NM_001134373, intron 3 of 17)	AluSx1|SINE|Alu	71183	NM_012229	22978	Hs.97439	NM_012229	HPRD:02686	NT5C2	-0.315230589
cg05965288	-0.808454275	0	0	chr16	32823000	32823001	Intergenic	CpG	73462	NR_003083	386757	Hs.433146	NM_198857	HPRD:13479	SLC6A10P	-0.290376551
cg05981038	0.826824963	0	0	chr5	40841590	40841591	exon (NM_032587, exon 1 of 3)	exon (NM_032587, exon 1 of 3)	181	NM_032587	84674	Hs.200242	NM_032587	HPRD:09871	CARD6	0.266760206
cg05999692	0.935933709	0	0	chr6	23414372	23414373	Intergenic	Intergenic	-712041	NM_080723	140767	Hs.726270	NM_080723	HPRD:18285	NRSN1	0.41833018
cg06000878	0.80479306	0	0	chr11	122051193	122051194	intron (NR_024430, intron 1 of 3)	intron (NR_024430, intron 1 of 3)	22576	NR_024430	399959	Hs.44098	NR_024430	ENSG00000255248	MIR100HG	0.201494507
cg06002952	-0.83039397	0	0	chr11	129013349	129013350	intron (NM_001142685, intron 2 of 21)	MER44C|DNA|TcMar-Tigger	48743	NM_001142685	9743	Hs.440379	NM_014715	HPRD:12257	ARHGAP32	-0.204542485
cg06007201	-0.839436591	0	0	chr16	88850218	88850219	intron (NM_001142864, intron 1 of 50)	CpG	1153	NM_001142864	9780	Hs.377001	NM_001142864	HPRD:10945	PIEZO1	-0.205564833
cg06031041	-0.819764972	0	0	chr7	4810741	4810742	3' UTR (NM_001037165, exon 9 of 9)	3' UTR (NM_001037165, exon 9 of 9)	-4520	NM_014855	9907	Hs.558440	NM_014855		AP5Z1	-0.248208819
cg06047881	-0.825605929	0	0	chr20	57465132	57465133	intron (NR_003259, intron 1 of 12)	CpG	953	NR_003259	2778	Hs.125898	NM_000516	HPRD:00761	GNAS	-0.20381786
cg06048750	-0.866170228	0	0	chr10	3823844	3823845	exon (NM_001160125, exon 2 of 3)	exon (NM_001160125, exon 2 of 3)	3628	NM_001300	1316	Hs.4055	NM_001300	HPRD:03632	KLF6	-0.234291393
cg06057750	-0.859030902	0	0	chr16	2731600	2731601	promoter-TSS (NM_018992)	promoter-TSS (NM_018992)	-894	NM_018992	54442	Hs.61960	NM_018992	HPRD:13768	KCTD5	-0.215856529
cg06063519	-0.809395492	0	0	chr15	99274532	99274533	intron (NM_001291858, intron 2 of 20)	intron (NM_001291858, intron 2 of 20)	-53122	NR_039864	100616432		NR_039864		MIR4714	-0.234385723
cg06083669	0.866822004	0	0	chr20	3189437	3189438	promoter-TSS (NM_033453)	promoter-TSS (NM_033453)	-76	NR_052000	3704	Hs.415299	NM_033453	HPRD:08856	ITPA	0.256722491
cg06086071	0.925923586	0	0	chr1	151847151	151847152	3' UTR (NM_053055, exon 6 of 6)	3' UTR (NM_053055, exon 6 of 6)	-20979	NM_182578	284486	Hs.132648	NM_182578	HPRD:08233	THEM5	0.209225109
cg06093152	-0.818953335	0	0	chr1	212662017	212662018	Intergenic	Intergenic	55789	NM_013349	29937	Hs.461787	NM_013349	HPRD:11603	NENF	-0.227928536
cg06099001	-0.857333362	0	0	chr6	33363497	33363498	intron (NM_002263, intron 1 of 10).2	intron (NM_002263, intron 1 of 10).2	4185	NM_002263	3833	Hs.436912	NM_002263	ENSG00000237649	KIFC1	-0.225140991
cg06107304	-0.805202365	0	0	chr10	70204599	70204600	intron (NR_102264, intron 9 of 21)	intron (NR_102264, intron 9 of 21)	27130	NM_001080449	1763	Hs.532446	NM_001080449	ENSG00000138346	DNA2	-0.200239983
cg06110458	-0.866849422	0	0	chr16	85256305	85256306	Intergenic	Intergenic	-60258	NR_038859	197196	Hs.679002	NM_153238		LINC00311	-0.226541323
cg06121514	-0.816161692	0	0	chr15	25362188	25362189	non-coding (NR_023915, exon 1 of 3)	non-coding (NR_023915, exon 1 of 3)	497	NR_023915	3653	Hs.555970	NR_023915		IPW	-0.221593413
cg06126019	0.888038099	0	0	chr11	9253566	9253567	intron (NM_015213, intron 1 of 22)	intron (NM_015213, intron 1 of 22)	33306	NM_001243254	23258	Hs.501857	NM_015213	HPRD:11475	DENND5A	0.261759297
cg06127801	0.824460804	0	0	chr2	239625367	239625368	Intergenic	Intergenic	-131305	NM_057179	117581	Hs.422585	NM_057179	HPRD:09616	TWIST2	0.204713469
cg06141561	-0.852019787	0	0	chr16	2011215	2011216	TTS (NM_002952)	TTS (NM_002952)	1251	NR_002327	574042	Hs.679928	NR_002327		SNORA10	-0.228070054
cg06151145	0.898175299	0	0	chr4	48346434	48346435	intron (NM_020846, intron 1 of 7)	intron (NM_020846, intron 1 of 7)	2822	NM_020846	57606	Hs.479677	NM_020846	ENSG00000109171	SLAIN2	0.372942621
cg06167937	-0.918051481	0	0	chr2	121591928	121591929	intron (NM_005270, intron 1 of 12)	MER74A|LTR|ERVL	37062	NM_005270	2736	Hs.111867	NM_005270	HPRD:01312	GLI2	-0.225402119
cg06176750	-0.865545571	0	0	chr11	7112356	7112357	TTS (NM_014469)	TTS (NM_014469)	2192	NM_014469	27288	Hs.121605	NM_014469	HPRD:05672	RBMXL2	-0.302551954
cg06181187	-0.847094893	0	0	chr2	209010896	209010897	promoter-TSS (NM_005210)	promoter-TSS (NM_005210)	-20	NM_005210	1419	Hs.248102	NM_005210	HPRD:00434	CRYGB	-0.202722156
cg06193328	-0.805074573	0	0	chr6	11711971	11711972	Intergenic	Intergenic	67308	NM_001143948	84830	Hs.126409	NM_032744	HPRD:12836	ADTRP	-0.214286056
cg06193597	-0.804461062	0	0	chr2	241896910	241896911	non-coding (NR_033841, exon 6 of 9)	non-coding (NR_033841, exon 6 of 9)	9957	NR_033841	200772	Hs.647893	NR_033841	ENSG00000233392	LOC200772	-0.774502978
cg06194421	0.88014096	0	0	chr17	33570128	33570129	promoter-TSS (NM_144975)	promoter-TSS (NM_144975)	43	NM_144975	162394	Hs.709347	NM_144975		SLFN5	0.51859568
cg06194982	0.893420219	0	0	chr1	185703877	185703878	5' UTR (NM_031935, exon 1 of 107)	5' UTR (NM_031935, exon 1 of 107)	195	NM_031935	83872	Hs.58877	NM_031935	HPRD:06509	HMCN1	0.239861402
cg06201717	-0.865934074	0	0	chr1	2949633	2949634	Intergenic	Intergenic	11588	NM_080431	140625	Hs.236635	NM_080431	HPRD:12254	ACTRT2	-0.206287021
cg06212297	0.901764095	0	0	chr16	48079666	48079667	Intergenic	Intergenic	101014	NM_033226	94160	Hs.410111	NM_033226	HPRD:06128	ABCC12	0.245502998
cg06220761	0.824178457	0	0	chr10	7455518	7455519	Intergenic	Intergenic	-2071	NM_001029880	57713	Hs.407983	NM_001018039	ENSG00000198879	SFMBT2	0.209602437
cg06231565	-0.838281214	0	0	chr12	1738268	1738269	promoter-TSS (NM_032642)	promoter-TSS (NM_032642)	-143	NM_032642	81029	Hs.306051	NM_030775	HPRD:05899	WNT5B	-0.204570983
cg06245711	-0.878626704	0	0	chr17	74260776	74260777	promoter-TSS (NM_182565)	promoter-TSS (NM_182565)	-509	NM_182565	283991	Hs.744981	NM_182565	HPRD:14533	UBALD2	-0.357556333
cg06263473	-0.913728833	0	0	chr15	25441607	25441608	Intergenic	Intergenic	1540	NR_003306	100033451		NR_003306	ENSG00000199960	SNORD115-14	-0.20041878
cg06271387	0.847254634	0	0	chr16	7138889	7138890	intron (NM_018723, intron 4 of 15)	intron (NM_018723, intron 4 of 15)	-243861	NM_145891	54715	Hs.459842	NM_018723	HPRD:16091	RBFOX1	0.316482749
cg06291266	-0.828765213	0	0	chr16	56481617	56481618	intron (NM_007006, intron 2 of 6)	intron (NM_007006, intron 2 of 6)	3643	NM_007006	11051	Hs.528834	NM_007006	HPRD:05400	NUDT21	-0.200212542
cg06328456	-0.886891425	0	0	chr11	66397365	66397366	TTS (NM_001198837)	TTS (NM_001198837)	-8722	NM_001198843	5936	Hs.523822	NM_002896	HPRD:03982	RBM4	-0.269210391
cg06339657	0.935215294	0	0	chr5	76505932	76505933	promoter-TSS (NM_001029853)	promoter-TSS (NM_001029853)	-773	NM_001029851	8622	Hs.584830	NM_003719	HPRD:04546	PDE8B	0.250207853
cg06348134	-0.847289264	0	0	chr5	42991495	42991496	non-coding (NR_104643, exon 1 of 2)	non-coding (NR_104643, exon 1 of 2)	1939	NR_104643	643977	Hs.535791	NR_104643		FLJ32255	-0.298229089
cg06349546	-0.940054178	0	0	chr22	43011285	43011286	promoter-TSS (NM_178136)	promoter-TSS (NM_178136)	35	NR_029422	267010	Hs.574857	NR_029422	ENSG00000270022	RNU12	-0.40259071
cg06360604	-0.856801689	0	0	chr1	19725051	19725052	intron (NM_001206540, intron 2 of 9)	intron (NM_001206540, intron 2 of 9)	86149	NM_001282162	832	Hs.432760	NM_004930	HPRD:11872	CAPZB	-0.23562454
cg06369407	-0.843295932	0	0	chr1	234045196	234045197	intron (NM_173508, intron 2 of 7)	intron (NM_173508, intron 2 of 7)	4739	NM_173508	148641	Hs.158748	NM_173508	HPRD:15378	SLC35F3	-0.240712583
cg06373723	-0.804563284	0	0	chr17	412925	412926	3' UTR (NM_001128159, exon 22 of 22)	3' UTR (NM_001128159, exon 22 of 22)	-117195	NM_182705	359845	Hs.345588	NM_182705	HPRD:14646	FAM101B	-0.212201544
cg06399109	0.911235452	0	0	chr17	17390793	17390794	intron (NM_018019, intron 1 of 1)	LTR12C|LTR|ERV1	8915	NM_016084	51655	Hs.25829	NM_016084	HPRD:08958	RASD1	0.202521867
cg06400745	0.864989102	0	0	chr6	30168896	30168897	5' UTR (NM_001242783, exon 2 of 9).7	5' UTR (NM_001242783, exon 2 of 9).7	12374	NM_003449	7726	Hs.485041	NM_003449	HPRD:02901	TRIM26	0.200900022
cg06409824	0.918507099	0	0	chr6	30227825	30227826	non-coding (NR_027822, exon 2 of 7).4	non-coding (NR_027822, exon 2 of 7).4	487	NR_027822	3139	Hs.656020	NR_027822	ENSG00000243753	HLA-L	0.221847644
cg06415087	-0.87452364	0	0	chr7	12726571	12726572	promoter-TSS (NM_001195396)	promoter-TSS (NM_001195396)	120	NM_212460	10124	Hs.245540	NM_005738	HPRD:11987	ARL4A	-0.261254187
cg06415891	0.803722322	0	0	chr1	2467096	2467097	Intergenic	CpG	-5413	NM_001010926	388585	Hs.57971	NM_001010926	HPRD:16240	HES5	0.249485178
cg06419268	-0.896175444	0	0	chr1	206879950	206879951	intron (NM_032960, intron 1 of 9)	intron (NM_032960, intron 1 of 9)	21586	NM_004759	9261	Hs.643566	NM_004759	HPRD:11882	MAPKAPK2	-0.252762321
cg06425026	-0.922461569	0	0	chr16	2577404	2577405	intron (NM_001145815, intron 3 of 10)	intron (NM_001145815, intron 3 of 10)	4004	NM_001048212	752014	Hs.433499	NM_001048212	ENSG00000205923	CEMP1	-0.201095404
cg06427502	-0.840170622	0	0	chr11	3012800	3012801	intron (NM_005969, intron 1 of 15)	CpG	806	NM_005969	4676	Hs.731784	NM_005969	HPRD:11873	NAP1L4	-0.212039791
cg06440404	-0.877894521	0	0	chr4	170176388	170176389	intron (NM_020870, intron 2 of 11)	intron (NM_020870, intron 2 of 11)	15860	NM_020870	57630	Hs.301804	NM_020870	HPRD:15335	SH3RF1	-0.205823286
cg06445343	0.910953343	0	0	chr7	94538403	94538404	promoter-TSS (NM_001166162)	promoter-TSS (NM_001166162)	-806	NM_001166162	55607	Hs.21816	NM_017650	ENSG00000158528	PPP1R9A	0.272348832
cg06448424	0.869850516	0	0	chr17	39852911	39852912	Intergenic	L2b|LINE|L2	7785	NM_005801	10209	Hs.150580	NM_005801		EIF1	0.201310127
cg06462874	0.854409158	0	0	chr17	7342585	7342586	promoter-TSS (NM_004112)	promoter-TSS (NM_004112)	-103	NM_004112	2256	Hs.655193	NM_004112	HPRD:03304	FGF11	0.219665127
cg06473288	-0.810149312	0	0	chr6	32820102	32820103	intron (NM_001292022, intron 2 of 10)	intron (NM_001292022, intron 2 of 10)	461	NM_001292022	6890	Hs.352018	NM_000593	HPRD:01359	TAP1	-0.252827751
cg06480353	-0.84389919	0	0	chr7	30209180	30209181	Intergenic	LTR88c|LTR|Gypsy?	34629	NM_152793	222166	Hs.200100	NM_152793	HPRD:07635	MTURN	-0.257304145
cg06486129	-0.844792843	0	0	chr21	45573410	45573411	Intergenic	Intergenic	19917	NM_004649	8209	Hs.413482	NM_004649	HPRD:09044	C21orf33	-0.200720249
cg06488081	-0.914454937	0	0	chr1	17248394	17248395	promoter-TSS (NM_014675)	promoter-TSS (NM_014675)	-50	NM_014675	9696	Hs.309403	NM_014675	HPRD:16758	CROCC	-0.273424047
cg06489668	-0.909325361	0	0	chr3	52031194	52031195	Intergenic	L2a|LINE|L2	-1237	NM_000992	6159	Hs.425125	NM_000992	HPRD:03495	RPL29	-0.266043639
cg06491451	-0.892927587	0	0	chr18	77723518	77723519	Intergenic	LTR57|LTR|ERVL	-1063	NM_001136180	440498	Hs.191582	NM_001136180	ENSG00000226742	HSBP1L1	-0.294394398
cg06500079	0.838484943	0	0	chr17	619033	619034	promoter-TSS (NM_001128159)	promoter-TSS (NM_001128159)	-938	NM_018289	55275	Hs.461819	NM_018289	HPRD:07720	VPS53	0.286706185
cg06516476	-0.891377568	0	0	chr6	86174584	86174585	intron (NM_002526, intron 1 of 8)	L2|LINE|L2	15283	NM_002526	4907	Hs.153952	NM_002526	HPRD:00552	NT5E	-0.251568687
cg06524039	0.911867261	0	0	chr7	97912149	97912150	intron (NM_001159491, intron 2 of 2)	intron (NM_001159491, intron 2 of 2)	1171	NM_001159491	25798	Hs.567438	NM_015379	HPRD:16562	BRI3	0.289407664
cg06529600	0.819152176	0	0	chr6	112652308	112652309	Intergenic	Intergenic	-16223	NM_001013734	442247	Hs.448264	NM_001013734	HPRD:18472	RFPL4B	0.20224904
cg06538345	-0.853303909	0	0	chr19	49993186	49993187	promoter-TSS (NR_000021)	promoter-TSS (NR_000021)	-36	NR_000021	26819		NR_000021		SNORD32A	-0.314685746
cg06547490	0.873888135	0	0	chr10	134222053	134222054	intron (NM_138499, intron 2 of 2)	intron (NM_138499, intron 2 of 2)	11352	NM_001098637	170394	Hs.527751	NM_138499	HPRD:11465	PWWP2B	0.26763218
cg06557644	0.805719435	0	0	chr7	30510463	30510464	intron (NM_006092, intron 1 of 13)	intron (NM_006092, intron 1 of 13)	7929	NM_006092	10392	Hs.405153	NM_006092	HPRD:05815	NOD1	0.213372072
cg06572093	-0.841290951	0	0	chr14	69095231	69095232	Intergenic	CpG	165399	NM_004926	677	Hs.85155	NM_004926	HPRD:03041	ZFP36L1	-0.495907329
cg06580853	0.927713454	0	0	chr2	230391333	230391334	intron (NM_139072, intron 5 of 12)	MER1B|DNA|hAT-Charlie	187952	NM_139072	92737	Hs.234074	NM_139072	HPRD:09531	DNER	0.200062981
cg06582708	0.823158622	0	0	chr17	21029295	21029296	promoter-TSS (NM_015510)	promoter-TSS (NM_015510)	-945	NM_015510	25979	Hs.386989	NM_015510	HPRD:13215	DHRS7B	0.203608682
cg06583577	0.80145824	0	0	chr5	115897444	115897445	intron (NM_020796, intron 1 of 18)	intron (NM_020796, intron 1 of 18)	13177	NM_001300780	57556	Hs.156967	NM_020681	HPRD:06906	SEMA6A	0.202785784
cg06636682	-0.834400892	0	0	chr1	146990815	146990816	Intergenic	LTR16A1|LTR|ERVL	-1117	NR_038423	100289211	Hs.323484	NR_038423		LINC00624	-0.272773228
cg06663317	0.83449471	0	0	chr16	56641101	56641102	Intergenic	L2a|LINE|L2	-1376	NM_005953	4502	Hs.534330	NM_005953		MT2A	0.228892408
cg06665535	-0.836805463	0	0	chr1	205719527	205719528	promoter-TSS (NM_022731)	promoter-TSS (NM_022731)	-156	NM_022731	64710	Hs.213061	NM_022731	HPRD:11406	NUCKS1	-0.248240821
cg06675190	0.820505559	0	0	chr15	89346205	89346206	promoter-TSS (NM_013227)	promoter-TSS (NM_013227)	-468	NM_001135	176	Hs.2159	NM_001135	HPRD:01123	ACAN	0.208459852
cg06684288	-0.822236836	0	0	chr5	157156134	157156135	Intergenic	HUERS-P3b-int|LTR|ERV1	-2188	NM_017872	54974	Hs.353090	NM_017872		THG1L	-0.280386554
cg06689619	-0.811163008	0	0	chr4	99935464	99935465	intron (NM_015143, intron 1 of 10)	HERVI-int|LTR|ERV1	16927	NR_037455	100500867		NR_037455		MIR3684	-0.235373388
cg06699848	-0.825714529	0	0	chr11	8847662	8847663	intron (NM_005418, intron 3 of 22)	intron (NM_005418, intron 3 of 22)	-14781	NM_139157	6764	Hs.117715	NM_005418	HPRD:00780	ST5	-0.248492165
cg06701796	-0.874244452	0	0	chr19	47745582	47745583	Intergenic	Intergenic	-9560	NM_001127242	27113	Hs.467020	NM_014417	HPRD:16165	BBC3	-0.209898467
cg06716358	-0.863278091	0	0	chr17	79204738	79204739	intron (NM_144679, intron 10 of 11)	intron (NM_144679, intron 10 of 11)	-7988	NM_014984	22994	Hs.514578	NM_014984	HPRD:16532	CEP131	-0.25204596
cg06718276	-0.87969631	0	0	chr12	54134485	54134486	Intergenic	L2|LINE|L2	11133	NR_104333	102216268	Hs.742074	NR_104332		CISTR	-0.208088275
cg06721231	0.887074113	0	0	chr16	69222939	69222940	intron (NM_006750, intron 1 of 6)	intron (NM_006750, intron 1 of 6)	1890	NM_006750	6645	Hs.461117	NM_006750	HPRD:02491	SNTB2	0.248296403
cg06724409	-0.871200204	0	0	chr10	3821491	3821492	non-coding (NR_027653, exon 4 of 4)	non-coding (NR_027653, exon 4 of 4)	5981	NM_001300	1316	Hs.4055	NM_001300	HPRD:03632	KLF6	-0.21841328
cg06728793	-0.862628043	0	0	chr7	644702	644703	intron (NR_110055, intron 1 of 1)	intron (NR_110055, intron 1 of 1)	1668	NR_110055	101926963	Hs.521338	NR_110054		LOC101926963	-0.243849075
cg06737942	-0.806360066	0	0	chr7	158613567	158613568	intron (NM_020728, intron 1 of 21)	intron (NM_020728, intron 1 of 21)	8751	NM_020728	57488	Hs.490795	NM_020728	HPRD:13053	ESYT2	-0.213187604
cg06750410	0.82488662	0	0	chr5	55412925	55412926	intron (NM_024669, intron 8 of 11)	L1M5|LINE|L1	116260	NM_024669	79722	Hs.436214	NM_024669	HPRD:07758	ANKRD55	0.223986282
cg06769994	-0.859693527	0	0	chr17	48288538	48288539	Intergenic	Intergenic	-3516	NR_110806	101927230	Hs.514326	NR_110806	ENSG00000251085	LOC101927230	-0.300440005
cg06791415	0.910524666	0	0	chr11	18978391	18978392	Intergenic	Intergenic	-21843	NM_147199	259249	Hs.711459	NM_147199	HPRD:06246	MRGPRX1	0.239013863
cg06792126	-0.861787021	0	0	chr15	90365488	90365489	Intergenic	Intergenic	-7417	NM_001150	290	Hs.1239	NM_001150	HPRD:01055	ANPEP	-0.289653184
cg06792538	-0.823794127	0	0	chr1	2954250	2954251	Intergenic	Intergenic	16205	NM_080431	140625	Hs.236635	NM_080431	HPRD:12254	ACTRT2	-0.219903737
cg06793796	0.891153216	0	0	chr13	112705699	112705700	intron (NR_120392, intron 1 of 3)	intron (NR_120392, intron 1 of 3)	-16213	NM_005986	6656	Hs.202526	NM_005986	HPRD:03687	SOX1	0.2365618
cg06794244	0.808620632	0	0	chr2	196434818	196434819	Intergenic	Intergenic	-86713	NM_001127257	57181	Hs.650158	NM_020342	HPRD:10572	SLC39A10	0.244901384
cg06813554	0.813050032	0	0	chr14	23066769	23066770	promoter-TSS (NM_022060)	promoter-TSS (NM_022060)	-377	NM_022060	63874	Hs.445665	NM_022060	HPRD:12406	ABHD4	0.245955254
cg06815910	-0.874328077	0	0	chr16	67043406	67043407	3' UTR (NM_001190201, exon 12 of 12)	3' UTR (NM_001190201, exon 12 of 12)	8991	NM_001190201	283848	Hs.346947	NM_173815	HPRD:07116	CES4A	-0.225316573
cg06817772	0.837528288	0	0	chr12	50678007	50678008	promoter-TSS (NM_016357)	promoter-TSS (NM_016357)	-655	NM_016357	51474	Hs.525419	NM_016357	HPRD:09755	LIMA1	0.251601792
cg06819704	-0.849137366	0	0	chr5	159707559	159707560	exon (NM_024565, exon 3 of 7)	exon (NM_024565, exon 3 of 7)	32013	NM_024565	79616	Hs.14070	NM_024565	HPRD:07853	CCNJL	-0.217555786
cg06821582	-0.863110065	0	0	chr3	133115942	133115943	3' UTR (NM_001136469, exon 6 of 6)	3' UTR (NM_001136469, exon 6 of 6)	-2896	NM_003571	8419	Hs.659862	NM_003571	HPRD:04444	BFSP2	-0.284393061
cg06832677	0.863054097	0	0	chr2	119976764	119976765	Intergenic	Intergenic	-4619	NM_001008410	55240	Hs.647822	NM_018234	HPRD:10285	STEAP3	0.220460501
cg06833613	-0.832705379	0	0	chr17	1042351	1042352	intron (NM_001159746, intron 1 of 22)	LTR61|LTR|ERV1	-30012	NM_001092	29	Hs.159306	NM_001092	HPRD:02649	ABR	-0.223631298
cg06837308	0.852191448	0	0	chr4	10686335	10686336	promoter-TSS (NM_052964)	promoter-TSS (NM_052964)	50	NM_052964	116449	Hs.678910	NM_052964		CLNK	0.223013485
cg06852350	0.80088681	0	0	chr15	75119324	75119325	intron (NM_001030005, intron 1 of 2)	intron (NM_001030005, intron 1 of 2)	374	NM_001030005	594855	Hs.187694	NM_001030005	ENSG00000213578	CPLX3	0.20512234
cg06860823	0.910722077	0	0	chr19	12375108	12375109	Intergenic	Intergenic	30605	NM_001164276	51710	Hs.296731	NM_016264	HPRD:01927	ZNF44	0.22418217
cg06872548	0.83952713	0	0	chr17	78716983	78716984	intron (NM_020761, intron 5 of 33)	intron (NM_020761, intron 5 of 33)	62448	NR_110852	101928855	Hs.670692	NR_110852	ENSG00000262833	LOC101928855	0.22400548
cg06874640	-0.885171354	0	0	chr6	12716655	12716656	promoter-TSS (NM_001242648)	promoter-TSS (NM_001242648)	-381	NM_001242648	221692	Hs.436996	NM_030948		PHACTR1	-0.297811213
cg06879746	0.924157798	0	0	chr6	30883768	30883769	exon (NM_001167733, exon 5 of 29).4	exon (NM_001167733, exon 5 of 29).4	1661	NM_001167734	57176	Hs.597526	NM_020442	HPRD:11670	VARS2	0.41334162
cg06880615	-0.814213812	0	0	chr16	10051500	10051501	intron (NM_000833, intron 3 of 13)	intron (NM_000833, intron 3 of 13)	224423	NM_001134408	2903	Hs.411472	NM_000833	HPRD:00698	GRIN2A	-0.235348419
cg06881898	0.851738453	0	0	chr1	95006539	95006540	intron (NM_001178096, intron 1 of 4)	intron (NM_001178096, intron 1 of 4)	873	NM_001178096	2152	Hs.62192	NM_001993	HPRD:00603	F3	0.232704855
cg06884401	0.802795291	0	0	chr4	89978251	89978252	promoter-TSS (NM_014883)	promoter-TSS (NM_014883)	94	NM_014883	10144	Hs.97270	NM_014883	HPRD:10944	FAM13A	0.275326543
cg06892141	-0.824323118	0	0	chr14	106113192	106113193	Intergenic	Intergenic	6688	NR_107059	102466889		NR_107059		MIR8071-2	-0.202851954
cg06892548	0.818113923	0	0	chr6	43243945	43243946	intron (NM_032538, intron 13 of 14)	CpG	-22052	NM_006672	10864	Hs.485438	NM_006672	HPRD:05409	SLC22A7	0.217540436
cg06908855	-0.880798697	0	0	chr7	93201042	93201043	intron (NM_001164737, intron 2 of 15)	MIRc|SINE|MIR	2999	NM_001742	799	Hs.489127	NM_001742	HPRD:00239	CALCR	-0.349489858
cg06908857	-0.897000194	0	0	chr16	1353627	1353628	Intergenic	Intergenic	-5526	NM_194260	7329	Hs.302903	NM_003345	HPRD:09045	UBE2I	-0.218744971
cg06916059	0.860950828	0	0	chr2	207998329	207998330	intron (NM_001270943, intron 1 of 3)	intron (NM_001270943, intron 1 of 3)	531	NM_001270944	8609	Hs.59908	NM_003709	HPRD:07279	KLF7	0.227227763
cg06922731	-0.828262925	0	0	chr6	7770019	7770020	intron (NM_001718, intron 1 of 6)	intron (NM_001718, intron 1 of 6)	43009	NM_001718	654	Hs.285671	NM_001718	HPRD:00211	BMP6	-0.215291601
cg06924878	-0.851283133	0	0	chr6	33134045	33134046	intron (NM_080679, intron 57 of 62).2	intron (NM_080679, intron 57 of 62).2	26199	NM_080680	1302	Hs.390171	NM_080679	HPRD:00376	COL11A2	-0.213918697
cg06928952	0.808663964	0	0	chr16	87736670	87736671	Intergenic	CpG	62927	NM_017566	54758	Hs.123450	NM_017566	HPRD:11180	KLHDC4	0.227161875
cg06928983	0.833520412	0	0	chr5	49738016	49738017	promoter-TSS (NM_198449)	promoter-TSS (NM_198449)	-783	NM_198449	133418	Hs.561411	NM_198449	HPRD:13271	EMB	0.234801395
cg06934132	0.801681459	0	0	chr4	7774768	7774769	non-coding (NR_026892, exon 2 of 2)	non-coding (NR_026892, exon 2 of 2)	18952	NR_026892	84740	Hs.663029	NM_032654	ENSG00000272620	AFAP1-AS1	0.200723401
cg06951647	-0.860053599	0	0	chr13	111057782	111057783	intron (NM_001846, intron 4 of 47)	intron (NM_001846, intron 4 of 47)	64478	NR_107040	102465872		NR_107040		MIR8073	-0.259640133
cg06964190	0.913517058	0	0	chr11	61275247	61275248	promoter-TSS (NR_039708)	promoter-TSS (NR_039708)	-820	NR_039708	100616470		NR_039708	miRBase:MI0016849	MIR4488	0.241685983
cg06967124	-0.894507945	0	0	chr5	180045597	180045598	intron (NM_002020, intron 21 of 29)	intron (NM_002020, intron 21 of 29)	-27111	NM_052863	92304	Hs.62492	NM_052863	HPRD:05932	SCGB3A1	-0.219743656
cg06977935	-0.867712498	0	0	chr16	11336360	11336361	Intergenic	Intergenic	13678	NM_003745	8651	Hs.50640	NM_003745	HPRD:04669	SOCS1	-0.282035019
cg06983551	-0.837207794	0	0	chr2	111435583	111435584	promoter-TSS (NM_004336)	promoter-TSS (NM_004336)	100	NM_001278617	699	Hs.469649	NM_004336	HPRD:03907	BUB1	-0.254274264
cg06992846	0.830533206	0	0	chr8	126448837	126448838	3' UTR (NM_025195, exon 3 of 3)	3' UTR (NM_025195, exon 3 of 3)	4387	NM_001282985	10221	Hs.444947	NM_025195	HPRD:09863	TRIB1	0.220956394
cg07023317	0.830931365	0	0	chr8	28961315	28961316	intron (NM_015254, intron 35 of 39)	intron (NM_015254, intron 35 of 39)	159294	NM_015254	23303	Hs.444767	NM_015254	HPRD:09556	KIF13B	0.233115148
cg07031542	-0.82787925	0	0	chr1	214567074	214567075	exon (NM_005401, exon 10 of 19)	exon (NM_005401, exon 10 of 19)	112510	NM_020197	56950	Hs.66170	NM_020197	HPRD:15406	SMYD2	-0.264964768
cg07036530	0.8428756	0	0	chr10	125425262	125425263	promoter-TSS (NM_153442)	promoter-TSS (NM_153442)	-608	NM_153442	2849	Hs.12751	NM_153442		GPR26	0.243098763
cg07044414	0.894981563	0	0	chr17	73316622	73316623	exon (NM_002086, exon 6 of 6)	exon (NM_002086, exon 6 of 6)	-31093	NM_001126121	60386	Hs.514470	NM_021734	HPRD:08405	SLC25A19	0.219938656
cg07051960	-0.887799382	0	0	chr19	42499619	42499620	Intergenic	Intergenic	-1192	NM_152296	478	Hs.515427	NM_152296	HPRD:01666	ATP1A3	-0.239804127
cg07056260	-0.8383044	0	0	chr12	130195777	130195778	intron (NM_133448, intron 1 of 8)	L2b|LINE|L2	192434	NM_133448	121256	Hs.507268	NM_133448	HPRD:13906	TMEM132D	-0.207033945
cg07067577	0.862716317	0	0	chr17	43506829	43506830	3' UTR (NM_174919, exon 4 of 4)	3' UTR (NM_174919, exon 4 of 4)	833	NM_001282290	201176	Hs.205326	NM_174919	HPRD:12477	ARHGAP27	0.23874735
cg07069759	0.88285619	0	0	chr10	47134171	47134172	promoter-TSS (NR_003277)	promoter-TSS (NR_003277)	-336	NR_003277	728643	Hs.711067	NR_003277	ENSG00000213412	HNRNPA1P33	0.210484856
cg07072643	0.864000022	0	0	chr19	14785593	14785594	5' UTR (NM_032571, exon 1 of 16)	5' UTR (NM_032571, exon 1 of 16)	136	NM_001289159	84658	Hs.658712	NM_032571	HPRD:07309	EMR3	0.287628422
cg07094298	-0.825950027	0	0	chr4	2748026	2748027	intron (NM_024309, intron 2 of 5)	intron (NM_024309, intron 2 of 5)	9725	NM_001161527	79155	Hs.368551	NM_024309	HPRD:18207	TNIP2	-0.200316941
cg07095671	0.815615177	0	0	chr8	86133288	86133289	promoter-TSS (NM_001099670)	promoter-TSS (NM_001099670)	-638	NR_120681	401466	Hs.443072	NM_001099670	ENSG00000176731	C8orf59	0.236405892
cg07115559	-0.875823498	0	0	chr11	122932847	122932848	5' UTR (NM_006597, exon 1 of 9)	5' UTR (NM_006597, exon 1 of 9)	195	NM_006597	3312	Hs.180414	NM_006597	HPRD:07205	HSPA8	-0.208359184
cg07118376	0.866348386	0	0	chr8	62624872	62624873	intron (NM_004318, intron 1 of 24)	intron (NM_004318, intron 1 of 24)	2326	NM_004318	444	Hs.332422	NM_004318	HPRD:08996	ASPH	0.341696832
cg07119830	0.821771741	0	0	chr10	104412306	104412307	intron (NM_030912, intron 1 of 5)	L2c|LINE|L2	8055	NM_030912	81603	Hs.336810	NM_030912	HPRD:06934	TRIM8	0.291027968
cg07123170	0.889567852	0	0	chr3	64009746	64009747	promoter-TSS (NM_001271781)	promoter-TSS (NM_001271781)	-61	NM_001271780	9861	Hs.152536	NM_014814	HPRD:18370	PSMD6	0.215933278
cg07123481	-0.845666885	0	0	chr1	1101431	1101432	Intergenic	Intergenic	-1052	NR_029639	406984		NR_029639	miRBase:MI0000342	MIR200B	-0.205524716
cg07123548	-0.898013115	0	0	chr19	40896163	40896164	promoter-TSS (NM_144685)	promoter-TSS (NM_144685)	-70	NM_144685	147746	Hs.79363	NM_144685	HPRD:13652	HIPK4	-0.223992016
cg07123701	-0.860754371	0	0	chr4	56024434	56024435	Intergenic	Intergenic	-32673	NM_002253	3791	Hs.479756	NM_002253	HPRD:01867	KDR	-0.241223496
cg07128102	0.950265467	0	0	chr16	84221332	84221333	promoter-TSS (NM_005679)	promoter-TSS (NM_005679)	-657	NM_001243156	9013	Hs.153022	NM_005679	HPRD:05364	TAF1C	0.310559507
cg07131398	-0.839897811	0	0	chr13	25338113	25338114	promoter-TSS (NM_031277)	promoter-TSS (NM_031277)	-187	NM_001184993	56163	Hs.97464	NM_031277	HPRD:05779	RNF17	-0.297824062
cg07131864	0.903972387	0	0	chr18	72797640	72797641	Intergenic	Intergenic	123640	NM_175907	284273	Hs.465433	NM_175907		ZADH2	0.225327379
cg07133347	0.916327	0	0	chr1	107600762	107600763	3' UTR (NM_018137, exon 1 of 1)	3' UTR (NM_018137, exon 1 of 1)	1496	NM_018137	55170	Hs.26006	NM_018137	HPRD:10505	PRMT6	0.277692206
cg07138768	-0.815274358	0	0	chr7	917805	917806	intron (NM_015949, intron 1 of 8)	CpG	1615	NM_015949	51608	Hs.107387	NM_015949	HPRD:12909	GET4	-0.244542156
cg07141527	-0.83957535	0	0	chr12	121202554	121202555	3' UTR (NM_139015, exon 11 of 11)	3' UTR (NM_139015, exon 11 of 11)	38984	NM_000017	35	Hs.507076	NM_000017	HPRD:06053	ACADS	-0.349559347
cg07142667	0.827386498	0	0	chr1	204041849	204041850	promoter-TSS (NM_005686)	promoter-TSS (NM_005686)	-396	NM_005686	9580	Hs.201671	NM_005686	ENSG00000143842	SOX13	0.208943944
cg07143583	-0.842654824	0	0	chr2	85776941	85776942	3' UTR (NM_001142269, exon 14 of 14)	3' UTR (NM_001142269, exon 14 of 14)	10841	NM_005911	4144	Hs.516157	NM_005911	HPRD:03275	MAT2A	-0.25771729
cg07145988	0.889632463	0	0	chr1	8692312	8692313	intron (NM_012102, intron 3 of 23)	intron (NM_012102, intron 3 of 23)	185386	NM_012102	473	Hs.463041	NM_012102	HPRD:05566	RERE	0.385535146
cg07157834	0.826396942	0	0	chr1	205819609	205819610	promoter-TSS (NM_152491)	promoter-TSS (NM_152491)	-334	NM_152491	148811	Hs.177744	NM_152491	HPRD:08133	PM20D1	0.276325939
cg07158230	0.851323903	0	0	chr7	63391463	63391464	Intergenic	CpG	99016	NR_039987	100506050	Hs.405628	NR_039987		LINC01005	0.222656788
cg07165260	-0.813495934	0	0	chr16	85062881	85062882	intron (NM_001286566, intron 1 of 11)	intron (NM_001286566, intron 1 of 11)	1525	NM_001286566	9764	Hs.301658	NM_014732	HPRD:17192	KIAA0513	-0.238457875
cg07168526	0.830994308	0	0	chr7	116797907	116797908	intron (NM_018412, intron 8 of 14)	L4|LINE|RTE	-12262	NR_002331	93654	Hs.628891	NR_002331	ENSG00000226367	ST7-AS2	0.266106733
cg07171527	0.816082656	0	0	chr1	8377844	8377845	promoter-TSS (NM_001080397)	promoter-TSS (NM_001080397)	-300	NM_001080397	50651	Hs.463036	NM_001080397	ENSG00000162426	SLC45A1	0.230589016
cg07172007	-0.805947423	0	0	chr12	26133416	26133417	intron (NM_001164747, intron 1 of 5)	intron (NM_001164747, intron 1 of 5)	6729	NM_001164747	11228	Hs.696433	NM_007211	HPRD:07084	RASSF8	-0.298524231
cg07179016	-0.810532391	0	0	chr1	1066277	1066278	Intergenic	Intergenic	-6119	NR_038869	254099	Hs.680488	NR_038869	ENSG00000223823	LINC01342	-0.255095246
cg07179068	-0.858660221	0	0	chr5	176060165	176060166	intron (NM_001099408, intron 1 of 8)	MLT1N2|LTR|ERVL-MaLR	2483	NM_001099408	253314	Hs.448362	NM_001099408	ENSG00000175766	EIF4E1B	-0.203892446
cg07185587	-0.805438697	0	0	chr14	32981885	32981886	intron (NM_004274, intron 2 of 13)	intron (NM_004274, intron 2 of 13)	183407	NM_004274	9472	Hs.509083	NM_004274	HPRD:05257	AKAP6	-0.25339632
cg07195224	-0.803883255	0	0	chr1	159047034	159047035	promoter-TSS (NM_004833)	promoter-TSS (NM_004833)	-388	NM_004833	9447	Hs.733411	NM_004833	HPRD:05202	AIM2	-0.277234035
cg07207660	0.910356104	0	0	chr6	31477847	31477848	3' UTR (NM_001289160, exon 6 of 6)	3' UTR (NM_001289160, exon 6 of 6)	12021	NM_005931	4277	Hs.731446	NM_005931	HPRD:03894	MICB	0.233369386
cg07212747	0.854921699	0	0	chr16	4539233	4539234	intron (NM_001286269, intron 2 of 6)	intron (NM_001286269, intron 2 of 6)	-6586	NM_001286270	3163	Hs.284279	NM_002134	HPRD:00783	HMOX2	0.31236708
cg07223648	-0.91421032	0	0	chr16	57033970	57033971	Intergenic	MER5B|DNA|hAT-Charlie	-17015	NM_032206	84166	Hs.528836	NM_032206	HPRD:14831	NLRC5	-0.252959778
cg07228987	-0.805417597	0	0	chr16	31408900	31408901	intron (NM_005353, intron 3 of 29)	intron (NM_005353, intron 3 of 29)	4268	NM_005353	3681	Hs.679163	NM_005353	ENSG00000156886	ITGAD	-0.201360549
cg07229402	-0.848979294	0	0	chr4	154369277	154369278	Intergenic	Intergenic	-18220	NM_001131007	23240	Hs.732450	NM_015196	HPRD:13823	KIAA0922	-0.201396668
cg07234199	0.845234275	0	0	chr20	37059825	37059826	intron (NR_027241, intron 2 of 6)	intron (NR_027241, intron 2 of 6)	-1379	NR_003017	677839	Hs.711516	NR_003017	ENSG00000201512	SNORA71C	0.205813324
cg07241909	0.826772928	0	0	chr11	17566163	17566164	promoter-TSS (NR_123738)	promoter-TSS (NR_123738)	-201	NM_005709	10083	Hs.502072	NM_005709	HPRD:09241	USH1C	0.223349931
cg07243202	-0.839703679	0	0	chr8	134315520	134315521	Intergenic	Intergenic	-5974	NM_006096	10397	Hs.372914	NM_006096	HPRD:05586	NDRG1	-0.228964635
cg07259905	-0.845676184	0	0	chr12	43078495	43078496	Intergenic	MLT1G|LTR|ERVL-MaLR	-38196	NR_110042	101927058	Hs.434238	NR_110042	ENSG00000257510	LOC101927058	-0.226708478
cg07261920	0.83514601	0	0	chr5	156885069	156885070	Intergenic	LTR64|LTR|ERV1	-1957	NM_001172292	348938	Hs.4285	NM_001099287	ENSG00000172548	NIPAL4	0.257458648
cg07264329	0.856956363	0	0	chr6	36331034	36331035	intron (NM_001207039, intron 6 of 6)	LTR12C|LTR|ERV1	24533	NM_001207038	51513	Hs.272398	NM_016135	HPRD:16095	ETV7	0.226893622
cg07274618	0.867946267	0	0	chr17	74070698	74070699	promoter-TSS (NM_003857)	promoter-TSS (NM_003857)	-183	NM_003857	8811	Hs.666366	NM_003857	HPRD:04735	GALR2	0.218131211
cg07284231	-0.850568295	0	0	chr8	700689	700690	intron (NR_073397, intron 1 of 3)	intron (NR_073397, intron 1 of 3)	13085	NR_073397	619343	Hs.667939	NR_073397		ERICH1-AS1	-0.20350658
cg07314043	-0.835187733	0	0	chr6	26659931	26659932	promoter-TSS (NM_024639)	promoter-TSS (NM_024639)	48	NM_001242797	79692	Hs.126280	NM_024639		ZNF322	-0.263901562
cg07317705	-0.862860501	0	0	chr5	170678780	170678781	intron (NM_022897, intron 24 of 27)	intron (NM_022897, intron 24 of 27)	-57507	NM_021025	30012	Hs.249125	NM_021025	HPRD:06868	TLX3	-0.20853538
cg07340007	0.841072559	0	0	chr13	99103124	99103125	3' UTR (NM_003576, exon 11 of 11)	3' UTR (NM_003576, exon 11 of 11)	71254	NM_003576	8428	Hs.508514	NM_003576	HPRD:10385	STK24	0.259814538
cg07368265	-0.825660706	0	0	chr1	219375142	219375143	intron (NM_001300770, intron 3 of 4)	intron (NM_001300770, intron 3 of 4)	26832	NM_001300772	127018	Hs.657617	NM_138794	HPRD:14335	LYPLAL1	-0.303986071
cg07369507	0.876594365	0	0	chr6	28304287	28304288	promoter-TSS (NM_001243244)	promoter-TSS (NM_001243244)	-136	NM_001243242	64288	Hs.656413	NM_030899	HPRD:15772	ZSCAN31	0.21491303
cg07381872	0.879031181	0	0	chr1	61408076	61408077	intron (NR_110617, intron 5 of 6)	intron (NR_110617, intron 5 of 6)	28371	NR_110617	100996570	Hs.46616	NR_110617		NFIA-AS2	0.349596604
cg07387429	-0.899449646	0	0	chr1	153234809	153234810	TTS (NM_000427)	TTS (NM_000427)	2631	NM_000427	4014	Hs.251680	NM_000427	HPRD:01070	LOR	-0.421313065
cg07387607	0.80572021	0	0	chr6	31587714	31587715	promoter-TSS (NM_080686).3	promoter-TSS (NM_080686).3	-735	NM_004638	7916	Hs.123239	NM_004638	HPRD:00807	PRRC2A	0.243888852
cg07405178	0.863218546	0	0	chr3	25635650	25635651	intron (NM_001290266, intron 6 of 7)	intron (NM_001290266, intron 6 of 7)	70212	NM_001068	7155	Hs.475733	NM_001068	HPRD:00537	TOP2B	0.237233238
cg07410339	0.831942797	0	0	chr10	76768310	76768311	intron (NM_001256469, intron 13 of 17)	intron (NM_001256469, intron 13 of 17)	49961	NM_001003892	338599	Hs.535090	NM_001003892	HPRD:16846	DUPD1	0.267458842
cg07419021	0.8525033	0	0	chr2	162274436	162274437	intron (NM_006593, intron 2 of 5)	intron (NM_006593, intron 2 of 5)	1817	NM_006593	10716	Hs.210862	NM_006593		TBR1	0.218580563
cg07425204	0.811634064	0	0	chr17	66511183	66511184	promoter-TSS (NM_001276290)	promoter-TSS (NM_001276290)	-351	NM_001276290	5573	Hs.280342	NM_002734	HPRD:01786	PRKAR1A	0.200615474
cg07429743	-0.885561883	0	0	chr5	9195084	9195085	intron (NM_003966, intron 10 of 22)	intron (NM_003966, intron 10 of 22)	-141078	NR_039779	100616326		NR_039779		MIR4636	-0.234070029
cg07437919	-0.829375684	0	0	chr8	142234483	142234484	intron (NM_001286646, intron 1 of 7)	L1MEf|LINE|L1	4189	NM_001080431	57210	Hs.372492	NM_001080431	ENSG00000022567	SLC45A4	-0.300270407
cg07452217	0.912350893	0	0	chr16	54967786	54967787	3' UTR (NM_001252197, exon 3 of 3)	3' UTR (NM_001252197, exon 3 of 3)	2676	NM_001252197	10265	Hs.435730	NM_005853	HPRD:08395	IRX5	0.262623646
cg07462448	-0.840267181	0	0	chr10	115441840	115441841	intron (NM_001267057, intron 1 of 6)	intron (NM_001267057, intron 1 of 6)	2413	NM_033338	840	Hs.9216	NM_001227	HPRD:03457	CASP7	-0.2990801
cg07472159	-0.834241927	0	0	chr6	116447667	116447668	promoter-TSS (NM_000493)	promoter-TSS (NM_000493)	-372	NM_000493	1300	Hs.520339	NM_000493	HPRD:00357	COL10A1	-0.246207404
cg07472943	-0.87305969	0	0	chr19	437061	437062	intron (NM_012435, intron 4 of 12)	intron (NM_012435, intron 4 of 12)	23934	NM_012435	25759	Hs.30965	NM_012435	ENSG00000129946	SHC2	-0.203274356
cg07474076	-0.808128893	0	0	chr16	2972993	2972994	intron (NM_020912, intron 2 of 8)	intron (NM_020912, intron 2 of 8)	11014	NM_020912	84256	Hs.655321	NM_020912	HPRD:13222	FLYWCH1	-0.211790216
cg07479492	-0.855849206	0	0	chr16	10483353	10483354	intron (NM_024997, intron 1 of 11)	intron (NM_024997, intron 1 of 11)	3442	NR_045816	80063	Hs.513343	NM_024997	HPRD:16517	ATF7IP2	-0.278342999
cg07494499	-0.811243773	0	0	chr17	837017	837018	intron (NM_022463, intron 1 of 7)	intron (NM_022463, intron 1 of 7)	45980	NM_022463	64359	Hs.527989	NM_022463	HPRD:14858	NXN	-0.20586715
cg07504763	0.893104255	0	0	chr1	198575077	198575078	Intergenic	Intergenic	-33020	NM_001267798	5788	Hs.654514	NM_002838	HPRD:01050	PTPRC	0.293604792
cg07522416	0.880563915	0	0	chr6	39016326	39016327	promoter-TSS (NM_002062)	promoter-TSS (NM_002062)	-230	NM_002062	2740	Hs.389103	NM_002062	HPRD:00677	GLP1R	0.22657056
cg07527324	0.908600628	0	0	chr14	91591619	91591620	intron (NM_001286471, intron 1 of 13)	LTR10C|LTR|ERV1	-1150	NR_003709	100124539	Hs.693444	NR_003709	ENSG00000221102	SNORA11B	0.268718783
cg07553580	-0.818724155	0	0	chr21	47172629	47172630	Intergenic	L1MC4a|LINE|L1	83703	NR_038876	100129027	Hs.689591	NR_038876	ENSG00000205424	LOC100129027	-0.209162522
cg07563725	-0.845232487	0	0	chr11	95408124	95408125	Intergenic	Intergenic	114829	NM_144664	143684	Hs.288304	NM_144664	HPRD:11333	FAM76B	-0.200292185
cg07572949	-0.925216734	0	0	chr11	7985563	7985564	promoter-TSS (NM_176821)	promoter-TSS (NM_176821)	-505	NM_176821	338322	Hs.449636	NM_176821	HPRD:14802	NLRP10	-0.218700518
cg07583137	0.831901193	0	0	chr8	82644012	82644013	promoter-TSS (NM_152284)	promoter-TSS (NM_152284)	-675	NM_152284	92421	Hs.183861	NM_152284	HPRD:18135	CHMP4C	0.239998068
cg07588875	-0.868252039	0	0	chr2	65571948	65571949	exon (NM_181784, exon 2 of 6)	exon (NM_181784, exon 2 of 6)	21982	NM_001128210	200734	Hs.59332	NM_181784	HPRD:18100	SPRED2	-0.243859082
cg07613752	0.801330209	0	0	chr3	27756421	27756422	Intergenic	CpG	7784	NM_001278182	8320	Hs.591663	NM_005442	HPRD:07054	EOMES	0.228180435
cg07614448	-0.92829591	0	0	chr19	40896506	40896507	promoter-TSS (NM_144685)	promoter-TSS (NM_144685)	-413	NM_144685	147746	Hs.79363	NM_144685	HPRD:13652	HIPK4	-0.27853924
cg07615497	0.839041471	0	0	chr4	147554144	147554145	Intergenic	Intergenic	-5900	NM_004575	5458	Hs.266	NM_004575	HPRD:00220	POU4F2	0.235860736
cg07618780	0.802910924	0	0	chr2	240142806	240142807	intron (NM_006037, intron 3 of 26)	L1MDa|LINE|L1	-25654	NR_026664	85009	Hs.744565	NM_032923		MGC16025	0.216611908
cg07664000	0.858721972	0	0	chr17	28659293	28659294	intron (NM_206832, intron 1 of 6)	intron (NM_206832, intron 1 of 6)	1771	NM_206832	388364	Hs.371005	NM_206832	HPRD:18274	TMIGD1	0.26544311
cg07673230	0.80821836	0	0	chr8	98789233	98789234	intron (NM_018407, intron 1 of 6)	intron (NM_018407, intron 1 of 6)	1425	NM_018407	55353	Hs.492314	NM_018407		LAPTM4B	0.223796565
cg07711566	-0.853940487	0	0	chr6	30178514	30178515	intron (NM_003449, intron 1 of 9).8	Tigger7|DNA|TcMar-Tigger	2756	NM_003449	7726	Hs.485041	NM_003449	HPRD:02901	TRIM26	-0.21029182
cg07714266	-0.870280445	0	0	chr7	28075371	28075372	intron (NM_175061, intron 1 of 4)	intron (NM_175061, intron 1 of 4)	-144704	NR_034097	100128081	Hs.434307	NR_034097		JAZF1-AS1	-0.3655927
cg07717198	0.917249382	0	0	chr8	12521467	12521468	intron (NR_047662, intron 1 of 8)	intron (NR_047662, intron 1 of 8)	1652	NR_047662	729732	Hs.322761	NR_047662		LOC729732	0.243639448
cg07722678	0.859059095	0	0	chr10	133528587	133528588	Intergenic	L1M3|LINE|L1	93947	NR_038365	399827	Hs.523353	NM_001001677	HPRD:13530	LINC01164	0.261006194
cg07735586	0.8145594	0	0	chr3	57945651	57945652	Intergenic	Intergenic	-48475	NM_001457	2317	Hs.476448	NM_001457	HPRD:04543	FLNB	0.222444958
cg07737810	0.888361335	0	0	chr18	48083223	48083224	Intergenic	MLT1A1|LTR|ERVL-MaLR	-3260	NM_002747	5596	Hs.433728	NM_002747	HPRD:01497	MAPK4	0.216142391
cg07739369	-0.804452956	0	0	chr17	80241456	80241457	Intergenic	Intergenic	-9839	NR_110578	1453	Hs.631725	NM_001893	HPRD:02920	CSNK1D	-0.24285926
cg07745373	0.860211015	0	0	chr11	58941415	58941416	intron (NM_015177, intron 1 of 8)	intron (NM_015177, intron 1 of 8)	1604	NM_015177	23220	Hs.523696	NM_015177	ENSG00000110042	DTX4	0.278450013
cg07749454	-0.816160202	0	0	chr19	56028883	56028884	exon (NM_001144950, exon 14 of 14)	exon (NM_001144950, exon 14 of 14)	19551	NM_001101401	646643	Hs.532676	NM_001101401	ENSG00000187550	SBK2	-0.283309028
cg07757577	-0.820839107	0	0	chr8	122264107	122264108	Intergenic	Intergenic	-387478	NR_002835	594842	Hs.668686	NR_002835		HAS2-AS1	-0.24772266
cg07757702	-0.910440326	0	0	chr3	126401175	126401176	Intergenic	Intergenic	20252	NR_034158	255330	Hs.145435	NM_174935	ENSG00000198284	NUP210P1	-0.231325125
cg07802362	0.813335478	0	0	chr1	172313798	172313799	intron (NM_015569, intron 17 of 20)	intron (NM_015569, intron 17 of 20)	-76029	NM_139240	92346	Hs.517991	NM_139240	HPRD:14291	C1orf105	0.242447011
cg07803377	-0.90958178	0	0	chr7	1641886	1641887	Intergenic	CpG	-12219	NR_001288	260341	Hs.534596	NR_001288		TFAMP1	-0.212239116
cg07807695	0.890945971	0	0	chr5	81608485	81608486	exon (NM_001017971, exon 9 of 10)	exon (NM_001017971, exon 9 of 10)	33205	NM_001017971	92270	Hs.729805	NM_001017971	HPRD:18710	ATP6AP1L	0.238938051
cg07817505	-0.866502941	0	0	chr19	17972324	17972325	intron (NM_000980, intron 2 of 4)	intron (NM_000980, intron 2 of 4)	-1072	NR_000012	26780	Hs.684118	NR_000012		SNORA68	-0.200170106
cg07823755	0.887734532	0	0	chr2	234668355	234668356	promoter-TSS (NM_000463)	promoter-TSS (NM_000463)	-563	NM_000463	54658	Hs.554822	NM_000463	HPRD:08933	UGT1A1	0.275711961
cg07825270	-0.88307023	0	0	chr5	173415991	173415992	promoter-TSS (NM_001144954)	promoter-TSS (NM_001144954)	-170	NM_001144954	133491	Hs.131469	NM_001144954	ENSG00000185056	C5orf47	-0.224860425
cg07830269	0.902388155	0	0	chr1	240363446	240363447	intron (NM_020066, intron 4 of 17)	intron (NM_020066, intron 4 of 17)	108262	NM_020066	56776	Hs.24889	NM_020066	HPRD:10449	FMN2	0.22608968
cg07833083	-0.827198446	0	0	chr1	75547360	75547361	Intergenic	Intergenic	-46758	NM_001001933	431707	Hs.403934	NM_001001933	HPRD:17275	LHX8	-0.207457282
cg07833104	-0.855332494	0	0	chr1	109797333	109797334	intron (NM_001408, intron 1 of 33)	intron (NM_001408, intron 1 of 33)	4693	NM_001408	1952	Hs.57652	NM_001408	HPRD:05040	CELSR2	-0.24335832
cg07838483	0.816746771	0	0	chr19	30202712	30202713	intron (NM_001256047, intron 1 of 2)	intron (NM_001256047, intron 1 of 2)	3250	NM_001031726	83636	Hs.529094	NM_031448		C19orf12	0.280100135
cg07849616	-0.920448661	0	0	chr22	19117315	19117316	TTS (NM_022719)	TTS (NM_022719)	-1005	NM_053006	23617	Hs.694070	NM_053006	HPRD:10255	TSSK2	-0.206550836
cg07855319	-0.828537345	0	0	chr16	69123283	69123284	Intergenic	Intergenic	-16183	NM_001199280	3038	Hs.592069	NM_005329	HPRD:03889	HAS3	-0.2065431
cg07872302	-0.878634453	0	0	chr6	3064805	3064806	Intergenic	Intergenic	-12252	NM_003804	8737	Hs.519842	NM_003804	HPRD:04583	RIPK1	-0.203434313
cg07873848	-0.838148236	0	0	chr2	223288635	223288636	promoter-TSS (NM_152386)	promoter-TSS (NM_152386)	-686	NM_152386	130367	Hs.591604	NM_152386		SGPP2	-0.210030379
cg07880854	0.82344383	0	0	chr2	112895559	112895560	promoter-TSS (NM_001128165)	promoter-TSS (NM_001128165)	-402	NM_001128165	129804	Hs.437696	NM_153214	HPRD:08783	FBLN7	0.215218296
cg07882059	-0.864417136	0	0	chr11	68924751	68924752	intron (NR_104161, intron 2 of 2)	CpG	14278	NR_104161	338694	Hs.564235	NR_104161	ENSG00000261070	LOC338694	-0.280594541
cg07892879	0.892609894	0	0	chr17	79845984	79845985	3' UTR (NM_005782, exon 6 of 6)	3' UTR (NM_005782, exon 6 of 6)	-2681	NM_001289414	51529	Hs.534456	NM_016476	HPRD:12452	ANAPC11	0.266762946
cg07902192	-0.876490891	0	0	chr6	45393977	45393978	intron (NM_001024630, intron 3 of 8)	intron (NM_001024630, intron 3 of 8)	3664	NM_001278478	860	Hs.535845	NM_004348	HPRD:02566	RUNX2	-0.245456331
cg07905696	0.867492199	0	0	chr6	5026164	5026165	Intergenic	Intergenic	-21868	NM_001286132	10799	Hs.511756	NM_006638	HPRD:09361	RPP40	0.205623402
cg07906179	0.89357239	0	0	chr17	79368407	79368408	Intergenic	CpG	-5113	NM_001291324	57597	Hs.514580	NM_024696	ENSG00000171282	BAHCC1	0.239572185
cg07912766	0.808589101	0	0	chr18	45458698	45458699	Intergenic	Intergenic	-1182	NM_001003652	4087	Hs.12253	NM_005901	HPRD:03221	SMAD2	0.237104192
cg07914250	-0.826856792	0	0	chr12	122434665	122434666	intron (NM_144668, intron 19 of 21)	intron (NM_144668, intron 19 of 21)	-25195	NM_020993	605	Hs.530970	NM_020993		BCL7A	-0.207231518
cg07929642	-0.910939574	0	0	chr16	89390685	89390686	exon (NM_001242885, exon 3 of 3)	exon (NM_001242885, exon 3 of 3)	3145	NM_001242885	100287036	Hs.656995	NM_001242885		LOC100287036	-0.32571627
cg07933378	-0.839236677	0	0	chr8	145641996	145641997	promoter-TSS (NM_017767)	promoter-TSS (NM_017767)	-80	NM_017767	55630	Hs.521934	NM_017767	HPRD:06137	SLC39A4	-0.228415144
cg07934321	0.847777486	0	0	chr14	40887312	40887313	Intergenic	Intergenic	-536603	NR_109758	644919	Hs.434414	NR_109757		LOC644919	0.203748285
cg07939445	0.831356168	0	0	chr6	116602398	116602399	intron (NM_001080976, intron 1 of 5)	MLT1D|LTR|ERVL-MaLR	1116	NM_001080976	29940	Hs.458358	NM_013352	HPRD:05807	DSE	0.201750026
cg07943849	-0.810270071	0	0	chr7	151201868	151201869	intron (NM_005614, intron 1 of 7)	L1ME1|LINE|L1	15141	NM_005614	6009	Hs.283521	NM_005614	HPRD:03188	RHEB	-0.310440061
cg07953845	-0.897844255	0	0	chr7	25946223	25946224	Intergenic	MER2B|DNA|TcMar-Tigger	43382	NR_029597	406940		NR_029597	miRBase:MI0000253	MIR148A	-0.201705623
cg07960693	-0.84982115	0	0	chr14	89496795	89496796	Intergenic	Intergenic	206299	NM_001288782	123016	Hs.303055	NM_144596	ENSG00000165533	TTC8	-0.222653333
cg07965640	0.870860517	0	0	chr2	214149735	214149736	promoter-TSS (NM_001242575)	promoter-TSS (NM_001242575)	633	NR_047659	79582	Hs.743365	NM_024532	HPRD:18089	SPAG16	0.279843935
cg07971716	-0.818008125	0	0	chr1	199773294	199773295	Intergenic	Intergenic	-223435	NM_003822	2494	Hs.33446	NM_003822	HPRD:06830	NR5A2	-0.232731425
cg07977614	0.83758527	0	0	chr1	242310145	242310146	intron (NM_001195812, intron 4 of 8)	intron (NM_001195812, intron 4 of 8)	-147761	NM_001004343	440738	Hs.534971	NM_001004343	HPRD:14226	MAP1LC3C	0.353806243
cg07994696	-0.913789868	0	0	chr16	11680075	11680076	5' UTR (NM_004862, exon 1 of 4)	5' UTR (NM_004862, exon 1 of 4)	153	NM_004862	9516	Hs.459940	NM_004862	HPRD:10354	LITAF	-0.263598234
cg08009902	0.836122632	0	0	chr2	42793517	42793518	intron (NM_001282755, intron 2 of 17)	intron (NM_001282755, intron 2 of 17)	-1667	NM_001282756	57504	Hs.435413	NM_020744	HPRD:12359	MTA3	0.231113695
cg08017634	-0.825612009	0	0	chr8	144659831	144659832	exon (NM_001286829, exon 3 of 13)	exon (NM_001286829, exon 3 of 13)	689	NM_001286829	93100	Hs.493164	NM_145201	HPRD:15161	NAPRT	-0.406743753
cg08022281	-0.806574583	0	0	chr6	29648345	29648346	Intergenic	Intergenic	-3415	NM_001109809	346171	Hs.156326	NM_001109809	ENSG00000204644	ZFP57	-0.488028647
cg08027943	-0.848192871	0	0	chr14	53833982	53833983	Intergenic	Intergenic	213911	NR_110062	101927620		NR_110062	ENSG00000258731	LOC101927620	-0.253418426
cg08035323	-0.902751744	0	0	chr2	9843525	9843526	Intergenic	Intergenic	-72342	NM_006826	10971	Hs.74405	NM_006826	HPRD:00886	YWHAQ	-0.283824175
cg08035351	-0.874314785	0	0	chr7	130005993	130005994	intron (NM_001127441, intron 11 of 13)	intron (NM_001127441, intron 11 of 13)	-14296	NM_001868	1357	Hs.2879	NM_001868	HPRD:00269	CPA1	-0.276453919
cg08043782	-0.859262705	0	0	chr16	5008134	5008135	promoter-TSS (NM_014692)	promoter-TSS (NM_014692)	-183	NM_014692	9717	Hs.512856	NM_014692	ENSG00000103184	SEC14L5	-0.249427866
cg08066917	-0.849722207	0	0	chr6	167764146	167764147	Intergenic	L1MDa|LINE|L1	25573	NM_031949	83887	Hs.520554	NM_031949		TTLL2	-0.210311137
cg08082792	-0.872489452	0	0	chr12	133147971	133147972	exon (NM_001142641, exon 9 of 17)	exon (NM_001142641, exon 9 of 17)	-10611	NR_106821	102465975		NR_106821		MIR6763	-0.212391166
cg08085029	-0.850964427	0	0	chr13	40028098	40028099	intron (NM_005780, intron 2 of 3)	intron (NM_005780, intron 2 of 3)	149257	NM_005780	10186	Hs.507798	NM_005780	HPRD:09464	LHFP	-0.206766262
cg08085827	0.818631589	0	0	chr17	71361857	71361858	intron (NM_001144952, intron 37 of 44)	intron (NM_001144952, intron 37 of 44)	-53715	NM_012121	23580	Hs.3903	NM_012121	HPRD:08383	CDC42EP4	0.2479663
cg08089900	-0.868733764	0	0	chr13	31773410	31773411	promoter-TSS (NM_194318)	promoter-TSS (NM_194318)	-701	NM_194318	145173	Hs.13205	NM_194318	HPRD:12513	B3GALTL	-0.225849918
cg08091666	-0.923217595	0	0	chr17	79961769	79961770	intron (NR_045351, intron 6 of 14)	CpG	19015	NM_144998	201254	Hs.37616	NM_144998	HPRD:18121	STRA13	-0.217118843
cg08095654	0.888440013	0	0	chr19	58728560	58728561	Intergenic	CpG	-11509	NM_014480	27300	Hs.438994	NM_014480	HPRD:15830	ZNF544	0.267312411
cg08097631	0.88713634	0	0	chr14	94462309	94462310	Intergenic	L2c|LINE|L2	-1306	NR_024182	256369	Hs.143845	NM_152777	HPRD:12651	LINC00521	0.280740278
cg08099115	-0.842526317	0	0	chr3	55649447	55649448	intron (NM_015576, intron 16 of 16)	intron (NM_015576, intron 16 of 16)	44049	NR_024615	711	Hs.667161	NR_024615		ERC2-IT1	-0.229607661
cg08108289	-0.853001058	0	0	chr20	62462937	62462938	Intergenic	CpG	23509	NR_110081	101928604	Hs.676054	NR_110081		ZBTB46-AS1	-0.215995096
cg08111661	-0.822275102	0	0	chr12	2223540	2223541	intron (NM_001129832, intron 1 of 47)	MLT1G|LTR|ERVL-MaLR	61090	NM_199460	775	Hs.118262	NM_000719		CACNA1C	-0.223871579
cg08113187	0.821309924	0	0	chr16	87469329	87469330	intron (NM_015144, intron 2 of 12)	intron (NM_015144, intron 2 of 12)	43529	NM_022818	81631	Hs.356061	NM_022818	HPRD:14358	MAP1LC3B	0.346472646
cg08123444	-0.890209079	0	0	chr2	9833101	9833102	Intergenic	Intergenic	-61918	NM_006826	10971	Hs.74405	NM_006826	HPRD:00886	YWHAQ	-0.408707205
cg08125397	-0.801124513	0	0	chr20	47000124	47000125	TTS (NR_026958)	TTS (NR_026958)	11471	NR_026958	284749	Hs.299080	NR_026958	ENSG00000235621	LINC00494	-0.279320574
cg08134863	-0.914350092	0	0	chr16	89390968	89390969	exon (NM_001242885, exon 3 of 3)	exon (NM_001242885, exon 3 of 3)	3428	NM_001242885	100287036	Hs.656995	NM_001242885		LOC100287036	-0.456635092
cg08139206	-0.845304012	0	0	chr14	103748318	103748319	Intergenic	Intergenic	-52020	NM_001969	1983	Hs.433702	NM_001969	HPRD:03417	EIF5	-0.248254211
cg08156120	0.858267963	0	0	chr14	74111075	74111076	promoter-TSS (NM_031427)	promoter-TSS (NM_031427)	-502	NM_031427	83544	Hs.271270	NM_031427	HPRD:16616	DNAL1	0.20374076
cg08159406	-0.873298466	0	0	chr11	9351421	9351422	Intergenic	MIRc|SINE|MIR	-15107	NR_028491	440026	Hs.594563	NM_015012	HPRD:18632	TMEM41B	-0.23668131
cg08159945	-0.921586454	0	0	chr22	50686471	50686472	exon (NM_032019, exon 13 of 20)	exon (NM_032019, exon 13 of 20)	-3072	NM_020461	85378	Hs.336431	NM_020461	HPRD:15589	TUBGCP6	-0.255079851
cg08177126	-0.807055652	0	0	chr6	317205	317206	intron (NR_104473, intron 3 of 5)	intron (NR_104473, intron 3 of 5)	25149	NM_001286555	56940	Hs.29106	NM_020185	HPRD:13255	DUSP22	-0.253348647
cg08202144	0.871767998	0	0	chr8	1004177	1004178	intron (NR_073397, intron 3 of 3)	(CA)n|Simple_repeat|Simple_repeat	246645	NR_111948	286083	Hs.382131	NR_033895	ENSG00000253640	LOC286083	0.276908609
cg08213398	-0.826563835	0	0	chr11	9744126	9744127	intron (NM_015055, intron 3 of 11)	MER5A1|DNA|hAT-Charlie	-35713	NR_036485	283104	Hs.632156	NR_036485	ENSG00000246273	SBF2-AS1	-0.209333657
cg08220149	0.828657329	0	0	chr16	15766327	15766328	intron (NM_017668, intron 3 of 8)	intron (NM_017668, intron 3 of 8)	22245	NM_017668	54820	Hs.655378	NM_017668	HPRD:14815	NDE1	0.2353097
cg08226047	-0.872990847	0	0	chr21	15144580	15144581	Intergenic	Intergenic	48071	NR_107036	102466252		NR_107036		MIR8069-1	-0.356144716
cg08229532	-0.835950971	0	0	chr3	133381417	133381418	promoter-TSS (NM_007027)	promoter-TSS (NM_007027)	-681	NM_007027	11073	Hs.593379	NM_007027	HPRD:09678	TOPBP1	-0.311791425
cg08247053	-0.898963094	0	0	chr1	34175317	34175318	intron (NM_052896, intron 21 of 69)	intron (NM_052896, intron 21 of 69)	-150758	NM_145205	127540	Hs.568628	NM_145205	HPRD:14038	HMGB4	-0.326527781
cg08250081	0.800884187	0	0	chr4	10125330	10125331	Intergenic	Intergenic	-6758	NM_017491	9948	Hs.128548	NM_005112	HPRD:09199	WDR1	0.234215049
cg08253072	0.850294113	0	0	chr10	112680714	112680715	intron (NM_007373, intron 1 of 8)	intron (NM_007373, intron 1 of 8)	1414	NM_007373	8036	Hs.104315	NM_007373	HPRD:04144	SHOC2	0.218659147
cg08265926	-0.836445689	0	0	chr16	81039227	81039228	promoter-TSS (NM_001100625)	promoter-TSS (NM_001100625)	-875	NM_001270474	55839	Hs.726537	NM_018455	HPRD:12528	CENPN	-0.233264903
cg08267038	0.816519976	0	0	chr3	113325595	113325596	intron (NM_017699, intron 14 of 24)	intron (NM_017699, intron 14 of 24)	11873	NR_039648	100616476		NR_039648		MIR4446	0.282554016
cg08286551	-0.863904476	0	0	chr19	1168841	1168842	intron (NM_014963, intron 1 of 31)	CpG	5440	NM_014963	22904	Hs.408708	NM_014963	HPRD:17203	SBNO2	-0.266591789
cg08288016	0.873493075	0	0	chr4	187590536	187590537	intron (NM_005245, intron 2 of 26)	intron (NM_005245, intron 2 of 26)	54450	NM_005245	2195	Hs.481371	NM_005245	HPRD:02986	FAT1	0.270626805
cg08293303	-0.855614483	0	0	chr5	176731731	176731732	promoter-TSS (NM_130781)	promoter-TSS (NM_130781)	969	NM_013237	27166	Hs.744904	NM_013237	HPRD:16149	PRELID1	-0.243692408
cg08305942	-0.896502495	0	0	chr16	79692354	79692355	Intergenic	Intergenic	-57733	NM_001031804	4094	Hs.134859	NM_005360	HPRD:01518	MAF	-0.207857942
cg08306955	0.921527028	0	0	chr6	25137971	25137972	promoter-TSS (NR_002174)	promoter-TSS (NR_002174)	79	NR_002174	8418	Hs.484918	NR_002174		CMAHP	0.521277863
cg08314660	-0.921318173	0	0	chr11	394199	394200	promoter-TSS (NM_007183)	promoter-TSS (NM_007183)	-17	NM_007183	11187	Hs.534395	NM_007183	HPRD:05711	PKP3	-0.205154604
cg08318018	-0.818335593	0	0	chr11	120281137	120281138	intron (NM_001301084, intron 4 of 40)	intron (NM_001301084, intron 4 of 40)	25135	NM_001301084	23365	Hs.24598	NM_015313	HPRD:09207	ARHGEF12	-0.218076071
cg08322234	0.831786752	0	0	chr17	55663284	55663285	intron (NM_138962, intron 7 of 13)	intron (NM_138962, intron 7 of 13)	22488	NR_110807	101927539	Hs.680439	NR_110807	ENSG00000263499	LOC101927539	0.205969411
cg08336234	0.889900506	0	0	chr5	61711946	61711947	intron (NM_016338, intron 1 of 29)	MLT1B|LTR|ERVL-MaLR	-2764	NM_001134779	51194	Hs.482269	NM_016338	HPRD:10003	IPO11	0.259732152
cg08341710	-0.812071681	0	0	chr12	109013076	109013077	Intergenic	AluJb|SINE|Alu	12777	NM_001206609	6404	Hs.591014	NM_003006	HPRD:02845	SELPLG	-0.217541012
cg08360638	0.827259481	0	0	chr13	20781097	20781098	Intergenic	Intergenic	-13984	NM_004004	2706	Hs.524894	NM_004004	HPRD:00413	GJB2	0.214401383
cg08364772	-0.834976196	0	0	chr2	554341	554342	Intergenic	Intergenic	123097	NM_152834	129787	Hs.43899	NM_152834		TMEM18	-0.216035505
cg08383122	-0.86704421	0	0	chr11	124935932	124935933	intron (NM_198277, intron 1 of 18)	MER31-int|LTR|ERV1	2920	NM_198277	219855	Hs.352661	NM_198277		SLC37A2	-0.216551327
cg08410604	-0.884519517	0	0	chr7	138556982	138556983	intron (NM_001164665, intron 12 of 19)	AluSz|SINE|Alu	-74042	NM_130840	50617	Hs.98967	NM_020632	HPRD:05576	ATP6V0A4	-0.282477414
cg08412537	0.892245054	0	0	chr5	171720399	171720400	Intergenic	LTR41|LTR|ERVL	-9605	NM_152277	92181	Hs.131570	NM_152277	HPRD:13118	UBTD2	0.272779691
cg08421519	0.872134089	0	0	chr13	80913448	80913449	intron (NM_005842, intron 1 of 1)	CpG	1637	NM_005842	10253	Hs.18676	NM_005842	HPRD:03916	SPRY2	0.280758103
cg08435674	0.879172385	0	0	chr6	36308494	36308495	Intergenic	Intergenic	-3833	NM_001010903	389384	Hs.162104	NM_001010903	HPRD:16824	C6orf222	0.227900787
cg08440077	-0.809994817	0	0	chr2	241854588	241854589	Intergenic	MIRc|SINE|MIR	-19016	NM_001085437	79919	Hs.193745	NM_024861	HPRD:08003	C2orf54	-0.207644581
cg08441560	-0.833405793	0	0	chr19	38989910	38989911	intron (NM_000540, intron 43 of 105)	intron (NM_000540, intron 43 of 105)	65571	NM_001042723	6261	Hs.466664	NM_000540	HPRD:01618	RYR1	-0.210413229
cg08446215	-0.878886223	0	0	chr11	2721366	2721367	promoter-TSS (NR_002728)	promoter-TSS (NR_002728)	-139	NR_002728	10984	Hs.604823	NR_002728	ENSG00000269821	KCNQ1OT1	-0.210366151
cg08455089	-0.867455781	0	0	chr6	37292135	37292136	intron (NM_017772, intron 12 of 12)	intron (NM_017772, intron 12 of 12)	-29612	NR_046399	9025	Hs.485278	NM_003958	HPRD:11521	RNF8	-0.348176111
cg08457514	0.850771129	0	0	chr1	61803736	61803737	intron (NM_001145511, intron 4 of 10)	intron (NM_001145511, intron 4 of 10)	-84547	NR_104180	645030	Hs.632410	NR_104180		NFIA-AS1	0.242222723
cg08470264	0.90512383	0	0	chr16	86580384	86580385	intron (NR_027490, intron 4 of 7)	intron (NR_027490, intron 4 of 7)	8424	NM_001159380	64779	Hs.343627	NM_022764	HPRD:07808	MTHFSD	0.216778822
cg08479277	-0.8828789	0	0	chr1	85350632	85350633	intron (NM_012152, intron 1 of 2)	intron (NM_012152, intron 1 of 2)	8263	NM_012152	23566	Hs.674915	NM_012152	HPRD:05486	LPAR3	-0.275344339
cg08494755	-0.861462653	0	0	chr6	3460947	3460948	Intergenic	Intergenic	-4155	NM_015482	63027	Hs.713588	NM_015482	HPRD:12904	SLC22A23	-0.277839262
cg08496030	0.926225841	0	0	chr16	74331461	74331462	intron (NM_002811, intron 1 of 6)	intron (NM_002811, intron 1 of 6)	789	NM_002811	5713	Hs.440604	NM_002811	HPRD:01147	PSMD7	0.215806784
cg08509236	-0.868054092	0	0	chr12	49208409	49208410	promoter-TSS (NM_001206916)	promoter-TSS (NM_001206916)	195	NM_001206917	784	Hs.250712	NM_000725	HPRD:11879	CACNB3	-0.263370136
cg08521777	-0.811452508	0	0	chr16	3550080	3550081	promoter-TSS (NM_015041)	promoter-TSS (NM_015041)	-864	NM_015041	23059	Hs.155995	NM_015041	HPRD:10013	CLUAP1	-0.205980028
cg08529825	0.806948245	0	0	chr1	114489550	114489551	intron (NM_152696, intron 2 of 14)	intron (NM_152696, intron 2 of 14)	-4216	NM_198269	204851	Hs.532363	NM_152696	HPRD:06418	HIPK1	0.228080612
cg08547637	-0.811449766	0	0	chr1	225671432	225671433	Intergenic	Intergenic	-54876	NM_194442	3930	Hs.435166	NM_002296	HPRD:02488	LBR	-0.210342763
cg08548500	-0.887631893	0	0	chr13	113777160	113777161	promoter-TSS (NM_000504)	promoter-TSS (NM_000504)	48	NM_000504	2159	Hs.361463	NM_000504	HPRD:01966	F10	-0.207112437
cg08554554	-0.897128582	0	0	chr20	62330618	62330619	TTS (NR_037882)	TTS (NR_037882)	2615	NM_003823	8771	Hs.434878	NM_003823	HPRD:04527	TNFRSF6B	-0.376227271
cg08568561	-0.879925251	0	0	chr7	42834498	42834499	Intergenic	Intergenic	-88453	NR_110833	101928795	Hs.566753	NR_110833	ENSG00000238284	LINC01448	-0.377941735
cg08575688	-0.909239948	0	0	chr2	228678500	228678501	promoter-TSS (NM_001130046)	promoter-TSS (NM_001130046)	-57	NM_004591	6364	Hs.75498	NM_004591	HPRD:03571	CCL20	-0.41021413
cg08577341	0.918814838	0	0	chr5	167001123	167001124	intron (NM_001122679, intron 2 of 28)	intron (NM_001122679, intron 2 of 28)	289281	NM_001122679	57451	Hs.631957	NM_001080428	ENSG00000145934	TENM2	0.412005911
cg08585489	-0.867972553	0	0	chr19	35782865	35782866	promoter-TSS (NM_001199216)	promoter-TSS (NM_001199216)	-123	NM_002361	4099	Hs.643440	NM_002361	HPRD:01160	MAG	-0.203400368
cg08587775	-0.816867828	0	0	chr19	30363203	30363204	Intergenic	CpG	-51347	NM_001252641	8725	Hs.466391	NM_003796	HPRD:11943	URI1	-0.473519626
cg08594554	0.827036798	0	0	chr17	72231318	72231319	intron (NM_032646, intron 3 of 13)	intron (NM_032646, intron 3 of 13)	-13186	NM_052869	94015	Hs.27935	NM_032646	HPRD:16394	TTYH2	0.276247028
cg08599294	-0.908268452	0	0	chr13	96329351	96329352	promoter-TSS (NM_006260)	promoter-TSS (NM_006260)	-41	NM_006260	5611	Hs.59214	NM_006260	HPRD:03114	DNAJC3	-0.226141655
cg08604505	-0.837039292	0	0	chr8	128932775	128932776	intron (NR_003367, intron 1 of 7)	MIR|SINE|MIR	28193	NR_103558	641384	Hs.629674	NM_001037234		TMEM75	-0.221901805
cg08608952	0.872849286	0	0	chr1	22383198	22383199	intron (NM_044472, intron 1 of 5)	intron (NM_044472, intron 1 of 5)	4079	NM_044472	998	Hs.467637	NM_001791	HPRD:00309	CDC42	0.235802885
cg08617645	0.892246664	0	0	chr11	59666274	59666275	Intergenic	Intergenic	-32234	NM_001062	6947	Hs.2012	NM_001062	HPRD:01795	TCN1	0.209735957
cg08623979	-0.811847687	0	0	chr1	36936639	36936640	intron (NM_172313, intron 10 of 17)	MIR|SINE|MIR	-6600	NM_031280	64960	Hs.352839	NM_031280	HPRD:11372	MRPS15	-0.254182802
cg08634082	0.886686087	0	0	chr1	241801700	241801701	intron (NM_014322, intron 1 of 3)	intron (NM_014322, intron 1 of 3)	2000	NM_014322	23596	Hs.409081	NM_014322	HPRD:05985	OPN3	0.322260503
cg08637403	0.895115495	0	0	chr15	73093211	73093212	Intergenic	Intergenic	-17086	NM_031284	83440	Hs.654636	NM_031284	HPRD:12429	ADPGK	0.213268125
cg08640824	-0.891013503	0	0	chr1	2162506	2162507	intron (NM_003036, intron 1 of 6)	intron (NM_003036, intron 1 of 6)	2373	NM_003036	6497	Hs.656507	NM_003036	HPRD:01271	SKI	-0.271426171
cg08642068	0.818911016	0	0	chr20	31591776	31591777	intron (NM_080675, intron 1 of 12)	L2b|LINE|L2	462	NM_080675	140732	Hs.375186	NM_080675	HPRD:15422	SUN5	0.251255158
cg08644058	-0.816798389	0	0	chr17	412892	412893	3' UTR (NM_001128159, exon 22 of 22)	3' UTR (NM_001128159, exon 22 of 22)	-117162	NM_182705	359845	Hs.345588	NM_182705	HPRD:14646	FAM101B	-0.248455334
cg08644463	0.835083187	0	0	chr1	110106962	110106963	intron (NM_006496, intron 1 of 8)	T-rich|Low_complexity|Low_complexity	15777	NM_006496	2773	Hs.73799	NM_006496		GNAI3	0.268528017
cg08649216	-0.892405212	0	0	chr7	135344844	135344845	Intergenic	Intergenic	-2376	NM_001130929	647087	Hs.200022	NM_001130929		C7orf73	-0.312544685
cg08653114	-0.866425097	0	0	chr1	6666662	6666663	Intergenic	AluSx|SINE|Alu	-3734	NM_014851	9903	Hs.7764	NM_014851	HPRD:17239	KLHL21	-0.269887867
cg08654091	0.807298124	0	0	chr1	227015418	227015419	Intergenic	Intergenic	-42854	NM_012486	5664	Hs.25363	NM_000447	HPRD:02860	PSEN2	0.222762937
cg08655071	-0.840947032	0	0	chr1	209928895	209928896	promoter-TSS (NM_025228)	promoter-TSS (NM_025228)	-481	NM_025228	80342	Hs.147434	NM_025228	HPRD:16305	TRAF3IP3	-0.212661811
cg08656816	-0.853021324	0	0	chr17	34207454	34207455	promoter-TSS (NM_002985)	promoter-TSS (NM_002985)	-78	NM_002985	6352	Hs.514821	NM_002985	HPRD:01751	CCL5	-0.295999053
cg08666707	-0.908002496	0	0	chr6	41456441	41456442	Intergenic	Intergenic	-13740	NR_120347	103106903	Hs.563396	NR_120347		LINC01276	-0.252379694
cg08677347	-0.832083106	0	0	chr8	19615514	19615515	Intergenic	Intergenic	-59403	NM_018142	55174	Hs.512627	NM_018142	HPRD:07686	INTS10	-0.20545092
cg08679800	-0.887307405	0	0	chr8	101912325	101912326	Intergenic	MamRep1894|DNA|hAT	50473	NM_001135702	7534	Hs.492407	NM_003406	HPRD:03183	YWHAZ	-0.281771188
cg08679971	0.800998986	0	0	chr19	38281047	38281048	Intergenic	Intergenic	-10818	NM_152360	126231	Hs.531262	NM_152360	HPRD:15852	ZNF573	0.221118742
cg08706567	-0.855093539	0	0	chr1	43814983	43814984	exon (NM_005373, exon 10 of 12)	exon (NM_005373, exon 10 of 12)	-9642	NM_001255	991	Hs.524947	NM_001255	HPRD:04686	CDC20	-0.355480333
cg08711378	0.805275857	0	0	chr8	11471054	11471055	Intergenic	CpG	37011	NR_040035	83655	Hs.742430	NR_040035	ENSG00000170983	LINC00208	0.28210628
cg08720250	-0.913889229	0	0	chr12	107637226	107637227	Intergenic	Intergenic	-74970	NM_001018072	121551	Hs.271272	NM_152322	HPRD:12536	BTBD11	-0.215640616
cg08721112	0.89435935	0	0	chr1	146553807	146553808	Intergenic	Intergenic	2495	NR_121645	101447996		NR_121645		RNVU1-8	0.381239048
cg08722616	-0.852027476	0	0	chr2	242465721	242465722	Intergenic	MER11A|LTR|ERVK	-16735	NM_001282305	10494	Hs.516807	NM_006374	HPRD:03770	STK25	-0.205021489
cg08729279	-0.820046484	0	0	chr2	216708378	216708379	promoter-TSS (NR_037195)	promoter-TSS (NR_037195)	-120	NR_037195	646324	Hs.655713	NR_037195	ENSG00000235770	LINC00607	-0.223437076
cg08746986	-0.810261011	0	0	chr7	103112392	103112393	3' UTR (NM_173054, exon 64 of 64)	3' UTR (NM_173054, exon 64 of 64)	-25769	NM_206885	375611	Hs.585146	NM_198999	HPRD:09224	SLC26A5	-0.209572619
cg08749418	-0.816845417	0	0	chr10	97893715	97893716	intron (NM_001278525, intron 3 of 5)	intron (NM_001278525, intron 3 of 5)	3903	NM_001278525	9849	Hs.600823	NM_014803		ZNF518A	-0.229345718
cg08762306	-0.870050728	0	0	chr16	23652796	23652797	promoter-TSS (NM_024675)	promoter-TSS (NM_024675)	110	NM_032486	84516	Hs.435941	NM_032486		DCTN5	-0.23533103
cg08769212	-0.835688889	0	0	chr4	930351	930352	intron (NM_001297425, intron 1 of 8)	L1MD|LINE|L1	-4174	NM_001286833	2580	Hs.369607	NM_005255	HPRD:03631	GAK	-0.241942232
cg08774280	0.875770748	0	0	chr4	119826303	119826304	intron (NM_001128934, intron 1 of 4)	intron (NM_001128934, intron 1 of 4)	16308	NM_001128933	171024	Hs.655519	NM_133477	HPRD:15456	SYNPO2	0.225613133
cg08782899	-0.906622112	0	0	chr17	79652389	79652390	intron (NM_004712, intron 1 of 21)	intron (NM_004712, intron 1 of 21)	1428	NM_004712	9146	Hs.661056	NM_004712	HPRD:05085	HGS	-0.217597445
cg08783253	0.832248569	0	0	chr17	40996565	40996566	promoter-TSS (NM_009590)	promoter-TSS (NM_009590)	-43	NM_001158	314	Hs.143102	NM_001158	HPRD:11889	AOC2	0.203399879
cg08790036	-0.847110689	0	0	chr5	118732897	118732898	Intergenic	Intergenic	41383	NM_014350	25816	Hs.618488	NM_014350		TNFAIP8	-0.256740643
cg08802607	0.825668514	0	0	chr3	10380471	10380472	intron (NM_001001331, intron 21 of 22)	intron (NM_001001331, intron 21 of 22)	-17600	NM_001278946	6396	Hs.166924	NM_030673	HPRD:02538	SEC13	0.22656046
cg08808788	-0.814378977	0	0	chr6	168780797	168780798	Intergenic	Intergenic	-60364	NM_214462	168002	Hs.673059	NM_214462	HPRD:12345	DACT2	-0.210842791
cg08814736	-0.860858977	0	0	chr2	177065985	177065986	Intergenic	Intergenic	-12300	NR_033979	401022	Hs.98661	NR_033979		HAGLR	-0.256370507
cg08818385	0.864629149	0	0	chr2	96067685	96067686	promoter-TSS (NM_016044)	promoter-TSS (NM_016044)	-762	NM_016044	51011	Hs.531247	NM_016044	HPRD:13287	FAHD2A	0.214387255
cg08821669	-0.838666022	0	0	chr12	120875978	120875979	promoter-TSS (NM_004373)	promoter-TSS (NM_004373)	86	NM_004373	1337	Hs.369624	NM_004373	HPRD:03644	COX6A1	-0.203672307
cg08833741	0.909516454	0	0	chr8	37309846	37309847	intron (NR_121620, intron 3 of 6)	intron (NR_121620, intron 3 of 6)	41584	NR_121620	100507420	Hs.105962	NR_121620		LOC100507420	0.248093908
cg08836144	-0.823517978	0	0	chr11	66886918	66886919	non-coding (NR_027473, exon 1 of 21)	non-coding (NR_027473, exon 1 of 21)	179	NR_027473	22992	Hs.124147	NM_012308	HPRD:05741	KDM2A	-0.211338059
cg08840913	0.879271865	0	0	chr2	24139933	24139934	intron (NR_125717, intron 1 of 28)	MER91C|DNA|hAT-Tip100	10050	NR_125717	54454	Hs.467862	NM_017552	ENSG00000119778	ATAD2B	0.206224252
cg08843850	0.872057855	0	0	chr1	199092823	199092824	Intergenic	MLT1H2|LTR|ERVL-MaLR	-104731	NR_110525	102800316	Hs.568480	NR_110525		LINC01222	0.273073677
cg08850729	0.870163262	0	0	chr1	60036715	60036716	intron (NM_001113411, intron 8 of 16)	intron (NM_001113411, intron 8 of 16)	55415	NM_001278224	55277	Hs.444301	NM_018291	HPRD:07721	FGGY	0.227912591
cg08853735	-0.839599133	0	0	chr8	129139526	129139527	Intergenic	MIRb|SINE|MIR	-22835	NR_031613	100302281		NR_031613	miRBase:MI0006341	MIR1208	-0.241858432
cg08858272	-0.853319645	0	0	chr13	101706283	101706284	3' UTR (NM_052867, exon 44 of 44)	3' UTR (NM_052867, exon 44 of 44)	-109666	NR_047015	100874161	Hs.143791	NR_047015		LINC00411	-0.249956065
cg08861115	-0.908070743	0	0	chr2	113735377	113735378	promoter-TSS (NM_001278568)	promoter-TSS (NM_001278568)	-218	NM_001278568	56300	Hs.211238	NM_019618	HPRD:05707	IL36G	-0.299080241
cg08866695	0.815912127	0	0	chr12	109596187	109596188	intron (NM_001093, intron 1 of 51)	MER58B|DNA|hAT-Charlie	18986	NM_001093	32	Hs.234898	NM_001093	HPRD:07044	ACACB	0.269650528
cg08871608	0.822176576	0	0	chr19	40729274	40729275	intron (NM_024877, intron 4 of 4)	CpG	3322	NM_024877	79935	Hs.631603	NM_024877	HPRD:08581	CNTD2	0.329691592
cg08877257	-0.845802605	0	0	chr16	29820592	29820593	intron (NM_001276276, intron 2 of 2)	intron (NM_001276276, intron 2 of 2)	2735	NM_001276276	4150	Hs.23650	NM_002383	HPRD:02999	MAZ	-0.218189317
cg08883485	-0.830854893	0	0	chr1	201619787	201619788	intron (NM_020443, intron 1 of 29)	CpG	2338	NM_020443	89796	Hs.585374	NM_020443	HPRD:10113	NAV1	-0.23608347
cg08890345	0.878614783	0	0	chr16	68481248	68481249	intron (NM_018667, intron 1 of 8)	CpG	1160	NM_018667	55512	Hs.368421	NM_018667	HPRD:16154	SMPD3	0.22834612
cg08894487	0.820352972	0	0	chr19	941243	941244	intron (NM_005224, intron 3 of 8)	CpG	15207	NM_005224	1820	Hs.501296	NM_005224		ARID3A	0.384954119
cg08898775	0.878071129	0	0	chr15	59042684	59042685	promoter-TSS (NM_001110)	promoter-TSS (NM_001110)	-508	NM_001110	102	Hs.172028	NM_001110	HPRD:03723	ADAM10	0.20690707
cg08903425	0.806304038	0	0	chr1	181552984	181552985	intron (NM_001205293, intron 6 of 47)	intron (NM_001205293, intron 6 of 47)	100299	NM_001205294	777	Hs.437444	NM_000721	HPRD:03006	CACNA1E	0.210835519
cg08915824	0.841300011	0	0	chr1	204911863	204911864	intron (NM_001005388, intron 2 of 29)	L2c|LINE|L2	-1490	NM_001160331	23114	Hs.13349	NM_015090	HPRD:12372	NFASC	0.215674277
cg08921397	-0.824492335	0	0	chr10	115991467	115991468	3' UTR (NM_198795, exon 26 of 26)	3' UTR (NM_198795, exon 26 of 26)	-7545	NM_001272046	340706	Hs.197741	NM_198496		VWA2	-0.214874414
cg08922584	-0.843644083	0	0	chr13	101277847	101277848	exon (NM_032813, exon 15 of 19)	exon (NM_032813, exon 15 of 19)	-36802	NM_001195087	87769	Hs.350868	NM_033110		GGACT	-0.206916482
cg08928408	0.874442339	0	0	chr3	149454106	149454107	Intergenic	Intergenic	16179	NM_016094	51122	Hs.432729	NM_016094	HPRD:13081	COMMD2	0.269825002
cg08933160	0.903040349	0	0	chr12	112944601	112944602	3' UTR (NM_002834, exon 16 of 16)	3' UTR (NM_002834, exon 16 of 16)	88066	NM_002834	5781	Hs.506852	NM_002834	HPRD:01470	PTPN11	0.210693818
cg08938155	-0.826390207	0	0	chr5	77043612	77043613	intron (NM_001297738, intron 1 of 2)	intron (NM_001297738, intron 1 of 2)	28572	NM_001297740	6902	Hs.291212	NM_004607	HPRD:18166	TBCA	-0.285531577
cg08938727	-0.815882444	0	0	chr3	134074767	134074768	3' UTR (NM_001278685, exon 10 of 10)	3' UTR (NM_001278685, exon 10 of 10)	11936	NR_106885	102466744		NR_106885		MIR6827	-0.219424603
cg08943361	-0.820578754	0	0	chr16	56462172	56462173	TTS (NM_007006)	TTS (NM_007006)	-2723	NM_001144	267	Hs.295137	NM_001144	HPRD:09130	AMFR	-0.207431412
cg08944236	0.894704103	0	0	chr16	53242355	53242356	intron (NM_025134, intron 2 of 38)	intron (NM_025134, intron 2 of 38)	153411	NM_025134	80205	Hs.59159	NM_025134	HPRD:08570	CHD9	0.33397679
cg08947187	-0.828411877	0	0	chr12	50223355	50223356	intron (NR_027499, intron 2 of 2)	intron (NR_027499, intron 2 of 2)	1030	NR_027500	100286844	Hs.656019	NR_027499	ENSG00000258057	BCDIN3D-AS1	-0.297489041
cg08954277	-0.836906314	0	0	chr4	1535673	1535674	Intergenic	Intergenic	-135444	NM_001290079	54729	Hs.526396	NM_001290079		NKX1-1	-0.211662989
cg08958747	-0.88790673	0	0	chr16	2203176	2203177	exon (NM_014353, exon 8 of 9)	exon (NM_014353, exon 8 of 9)	1929	NR_002736	26788		NR_002736	ENSG00000206630	SNORD60	-0.28463511
cg08978092	-0.82677865	0	0	chr5	108023428	108023429	Intergenic	Intergenic	40533	NR_046368	100652853	Hs.133009	NR_046368	ENSG00000272523	LINC01023	-0.262317029
cg08988420	0.882062674	0	0	chr4	186435488	186435489	exon (NM_001257963, exon 2 of 5)	exon (NM_001257963, exon 2 of 5)	21223	NM_014476	27295	Hs.701364	NM_014476		PDLIM3	0.201958609
cg09023965	-0.802446187	0	0	chr2	72447698	72447699	intron (NM_015189, intron 20 of 21)	intron (NM_015189, intron 20 of 21)	-72708	NM_019885	56603	Hs.91546	NM_019885	HPRD:05550	CYP26B1	-0.251890211
cg09038267	0.826319873	0	0	chr10	104524861	104524862	intron (NM_001083913, intron 1 of 3)	intron (NM_001083913, intron 1 of 3)	-11026	NM_017787	54838	Hs.500897	NM_017787	HPRD:12567	WBP1L	0.212006842
cg09048128	-0.802286983	0	0	chr5	77659524	77659525	intron (NM_001290229, intron 1 of 7)	intron (NM_001290229, intron 1 of 7)	-3160	NR_105014	728769	Hs.586193	NR_105014	ENSG00000245556	SCAMP1-AS1	-0.221918052
cg09048334	-0.90146935	0	0	chr6	37012640	37012641	Intergenic	CpG	39218	NM_173558	221472	Hs.509664	NM_173558	HPRD:05478	FGD2	-0.516275161
cg09051837	0.89512521	0	0	chr6	28073389	28073390	Intergenic	Intergenic	14805	NR_024063	221584	Hs.634723	NR_024063		ZSCAN12P1	0.229536636
cg09063056	-0.866662145	0	0	chr6	8155299	8155300	Intergenic	MER96B|DNA|hAT	-52472	NM_004280	9521	Hs.602353	NM_004280	HPRD:10931	EEF1E1	-0.20567924
cg09063262	0.807397723	0	0	chr11	85358506	85358507	promoter-TSS (NM_032273)	promoter-TSS (NM_032273)	-456	NM_032273	84233	Hs.533725	NM_032273	HPRD:13216	TMEM126A	0.208874017
cg09084477	0.856629729	0	0	chr13	41768978	41768979	promoter-TSS (NM_032138)	promoter-TSS (NM_032138)	-277	NM_032138	84078	Hs.63841	NM_032138		KBTBD7	0.219698771
cg09107055	-0.828402698	0	0	chr16	46854830	46854831	intron (NM_001001436, intron 2 of 3)	L1ME3C|LINE|L1	10243	NM_001001436	388272	Hs.406551	NM_001001436	HPRD:17370	C16orf87	-0.313628485
cg09120959	-0.823750615	0	0	chr4	154684504	154684505	Intergenic	L1M5|LINE|L1	-3118	NM_173662	285533	Hs.388364	NM_173662	HPRD:15262	RNF175	-0.285024827
cg09129334	0.853903532	0	0	chr13	111837676	111837677	intron (NM_001113511, intron 3 of 19)	intron (NM_001113511, intron 3 of 19)	-1496	NM_001113513	8874	Hs.508738	NM_003899	HPRD:05688	ARHGEF7	0.271867678
cg09138133	-0.831163943	0	0	chr7	41741428	41741429	intron (NM_002192, intron 1 of 2)	intron (NM_002192, intron 1 of 2)	1277	NM_002192	3624	Hs.583348	NM_002192		INHBA	-0.201166651
cg09142829	0.826897681	0	0	chr12	8276482	8276483	exon (NM_016184, exon 1 of 6)	exon (NM_016184, exon 1 of 6)	255	NM_194448	50856	Hs.504657	NM_016184	HPRD:05604	CLEC4A	0.302645173
cg09144480	-0.870919406	0	0	chr1	120251062	120251063	Intergenic	L1PA6|LINE|L1	-3356	NM_006623	26227	Hs.487296	NM_006623	HPRD:06047	PHGDH	-0.226458377
cg09152813	-0.801751971	0	0	chr2	106391379	106391380	intron (NM_001004722, intron 1 of 3)	AluJr|SINE|Alu	29860	NM_001004722	8440	Hs.529244	NM_003581	HPRD:05378	NCK2	-0.266413025
cg09153282	-0.821190536	0	0	chr10	54216003	54216004	promoter-TSS (NR_120642)	promoter-TSS (NR_120642)	-972	NR_120642	101928687	Hs.380362	NR_120641	ENSG00000231131	LINC01468	-0.270696457
cg09161758	-0.828865528	0	0	chr1	205720516	205720517	Intergenic	Intergenic	-1145	NM_022731	64710	Hs.213061	NM_022731	HPRD:11406	NUCKS1	-0.211227464
cg09164168	0.872868419	0	0	chr16	89384721	89384722	intron (NM_001256182, intron 3 of 13)	intron (NM_001256182, intron 3 of 13)	-2819	NM_001242885	100287036	Hs.656995	NM_001242885		LOC100287036	0.215539812
cg09169117	-0.862562358	0	0	chr2	153302353	153302354	intron (NM_052905, intron 1 of 25)	intron (NM_052905, intron 1 of 25)	110603	NM_052905	114793	Hs.654630	NM_052905	HPRD:13545	FMNL2	-0.321680651
cg09178384	0.856036246	0	0	chr4	170193375	170193376	Intergenic	Intergenic	-1127	NM_020870	57630	Hs.301804	NM_020870	HPRD:15335	SH3RF1	0.215436925
cg09199486	-0.913788676	0	0	chr17	48259448	48259449	Intergenic	Intergenic	-9612	NR_024193	373861	Hs.25934	NM_194072		HILS1	-0.231859258
cg09231170	-0.89256978	0	0	chr4	3812267	3812268	Intergenic	Intergenic	43972	NM_000683	152	Hs.123022	NM_000683	HPRD:00085	ADRA2C	-0.223059438
cg09231418	-0.862215102	0	0	chr19	36202390	36202391	Intergenic	Intergenic	-1439	NM_014383	27033	Hs.99430	NM_014383	HPRD:12055	ZBTB32	-0.295021462
cg09238746	-0.815758407	0	0	chr17	78121135	78121136	promoter-TSS (NM_014740)	promoter-TSS (NM_014740)	-154	NM_014740	9775	Hs.389649	NM_014740	HPRD:06482	EIF4A3	-0.28406291
cg09241097	0.904054463	0	0	chr6	129478865	129478866	intron (NM_001079823, intron 8 of 63)	intron (NM_001079823, intron 8 of 63)	274580	NM_000426	3908	Hs.200841	NM_000426	HPRD:01125	LAMA2	0.284076214
cg09242541	-0.842849612	0	0	chr1	10490025	10490026	promoter-TSS (NM_198544)	promoter-TSS (NM_198544)	-133	NM_198544	100526739	Hs.412311	NM_198544	ENSG00000175279	APITD1-CORT	-0.259954345
cg09244071	-0.891934633	0	0	chr7	101768746	101768747	intron (NM_181552, intron 8 of 23)	intron (NM_181552, intron 8 of 23)	-159606	NM_020979	10603	Hs.489448	NM_020979		SH2B2	-0.303170466
cg09244635	0.817553282	0	0	chr3	57529873	57529874	intron (NM_001291661, intron 1 of 57)	intron (NM_001291661, intron 1 of 57)	197	NM_001291661	201625	Hs.201378	NM_178504	HPRD:08281	DNAH12	0.206150526
cg09245698	0.82031858	0	0	chr6	159084370	159084371	exon (NM_001242384, exon 5 of 19)	exon (NM_001242384, exon 5 of 19)	13325	NM_001242394	94120	Hs.436977	NM_001009991	HPRD:15462	SYTL3	0.207496258
cg09246953	-0.805642605	0	0	chr7	112575866	112575867	intron (NM_152556, intron 1 of 4)	intron (NM_152556, intron 1 of 4)	4065	NM_152556	154743	Hs.489734	NM_152556	HPRD:08108	C7orf60	-0.218288144
cg09247619	-0.81812048	0	0	chr1	198648849	198648850	intron (NR_052021, intron 2 of 2)	intron (NR_052021, intron 2 of 2)	40752	NM_002838	5788	Hs.654514	NM_002838	HPRD:01050	PTPRC	-0.226428343
cg09250423	-0.840483367	0	0	chr16	4717752	4717753	intron (NR_102267, intron 7 of 14)	intron (NR_102267, intron 7 of 14)	-3566	NR_106827	102466731		NR_106827		MIR6769A	-0.31304595
cg09255851	0.875545621	0	0	chr16	24555610	24555611	intron (NM_018703, intron 1 of 16)	intron (NM_018703, intron 1 of 16)	4703	NM_032626	5930	Hs.188553	NM_006910	HPRD:02964	RBBP6	0.201860698
cg09262171	0.871608198	0	0	chr16	4140361	4140362	intron (NM_001116, intron 2 of 10)	intron (NM_001116, intron 2 of 10)	25824	NM_001116	115	Hs.391860	NM_001116	HPRD:04489	ADCY9	0.283795521
cg09263164	0.8794806	0	0	chr14	77605789	77605790	exon (NM_174976, exon 2 of 3)	exon (NM_174976, exon 2 of 3)	2344	NM_174976	283576	Hs.525485	NM_174976	HPRD:12655	ZDHHC22	0.210898106
cg09267427	0.883993626	0	0	chr12	124953924	124953925	intron (NM_001077261, intron 6 of 47)	intron (NM_001077261, intron 6 of 47)	98085	NM_006312	9612	Hs.137510	NM_006312	HPRD:02910	NCOR2	0.24199768
cg09267708	-0.813631535	0	0	chr1	155883625	155883626	3' UTR (NM_014949, exon 14 of 14)	3' UTR (NM_014949, exon 14 of 14)	-2433	NM_001256820	6016	Hs.491234	NM_006912	HPRD:10195	RIT1	-0.212333302
cg09275602	-0.840713203	0	0	chr7	66370330	66370331	Intergenic	Intergenic	-15872	NM_017994	55069	Hs.488478	NM_017994	HPRD:08541	TMEM248	-0.22809212
cg09276531	0.841119945	0	0	chr19	36611273	36611274	intron (NM_001300971, intron 2 of 5)	intron (NM_001300971, intron 2 of 5)	4544	NM_001300971	1155	Hs.31053	NM_001281	HPRD:03196	TBCB	0.211439494
cg09276842	-0.863696754	0	0	chr1	1155026	1155027	intron (NM_016176, intron 4 of 6)	intron (NM_016176, intron 4 of 6)	-5479	NM_003327	7293	Hs.129780	NM_003327	HPRD:02636	TNFRSF4	-0.215093698
cg09282388	-0.901695728	0	0	chr14	104635234	104635235	intron (NM_015656, intron 5 of 14)	intron (NM_015656, intron 5 of 14)	30175	NM_015656	26153	Hs.134970	NM_015656	ENSG00000066735	KIF26A	-0.204041431
cg09286421	0.836956382	0	0	chr7	55552130	55552131	intron (NM_001284284, intron 4 of 4)	intron (NM_001284284, intron 4 of 4)	53278	NM_001284284	81552	Hs.488307	NM_030796	HPRD:08526	VOPP1	0.227240476
cg09293737	0.85182178	0	0	chr12	118312893	118312894	intron (NM_173598, intron 1 of 19)	intron (NM_173598, intron 1 of 19)	93134	NM_173598	283455	Hs.375836	NM_173598	HPRD:13952	KSR2	0.21159508
cg09298147	-0.813385546	0	0	chr6	29550134	29550135	TTS (NR_003049).2	TTS (NR_003049).2	106	NR_003049	692092		NR_003049	ENSG00000201330	SNORD32B	-0.240489579
cg09298313	-0.823587775	0	0	chr14	55569959	55569960	Intergenic	Intergenic	-25975	NM_001177388	3958	Hs.531081	NM_002306	HPRD:01090	LGALS3	-0.204995684
cg09305478	-0.907042384	0	0	chr16	691988	691989	5' UTR (NM_138418, exon 1 of 5)	5' UTR (NM_138418, exon 1 of 5)	140	NM_138418	84331	Hs.706105	NM_032371	HPRD:17503	FAM195A	-0.235234502
cg09313766	-0.815755606	0	0	chr14	65273621	65273622	intron (NM_001024858, intron 1 of 34)	intron (NM_001024858, intron 1 of 34)	16244	NM_000347	6710	Hs.417303	NM_000347	HPRD:01686	SPTB	-0.224207405
cg09315878	-0.817140937	0	0	chr1	1152580	1152581	3' UTR (NM_016547, exon 7 of 7)	3' UTR (NM_016547, exon 7 of 7)	-3033	NM_003327	7293	Hs.129780	NM_003327	HPRD:02636	TNFRSF4	-0.241885946
cg09319656	-0.835437596	0	0	chr1	205317032	205317033	intron (NM_001271863, intron 3 of 8)	intron (NM_001271863, intron 3 of 8)	9095	NM_018203	55220	Hs.10414	NM_018203	HPRD:07696	KLHDC8A	-0.255527248
cg09326832	0.84512502	0	0	chr6	7243643	7243644	intron (NM_001003700, intron 11 of 11)	intron (NM_001003700, intron 11 of 11)	69903	NM_001292008	6745	Hs.114033	NM_003144	HPRD:02924	SSR1	0.314983996
cg09340198	0.873010874	0	0	chr3	15902540	15902541	Intergenic	Intergenic	-1488	NM_015199	23243	Hs.335239	NM_015199	HPRD:10651	ANKRD28	0.331837398
cg09351848	-0.883831382	0	0	chr2	50623873	50623874	intron (NM_001135659, intron 18 of 23)	intron (NM_001135659, intron 18 of 23)	-48980	NM_138735	9378	Hs.637685	NM_004801	HPRD:11858	NRXN1	-0.270242785
cg09357462	-0.921732903	0	0	chr10	112259305	112259306	intron (NM_004419, intron 1 of 3)	intron (NM_004419, intron 1 of 3)	1681	NM_004419	1847	Hs.2128	NM_004419	HPRD:04349	DUSP5	-0.294702953
cg09366336	0.898141623	0	0	chr7	21293933	21293934	Intergenic	Intergenic	-173755	NM_003112	6671	Hs.88013	NM_003112	HPRD:02764	SP4	0.266046214
cg09373786	-0.830604672	0	0	chr8	93156639	93156640	Intergenic	CpG	-41186	NM_001198633	862	Hs.368431	NM_004349	HPRD:00590	RUNX1T1	-0.286544124
cg09377301	0.807511032	0	0	chr7	157691177	157691178	intron (NM_130842, intron 11 of 21)	intron (NM_130842, intron 11 of 21)	43901	NR_038966	100506585	Hs.661265	NR_038966	ENSG00000233038	LOC100506585	0.206728487
cg09395443	0.860262513	0	0	chr7	4746437	4746438	intron (NM_001037165, intron 1 of 8)	intron (NM_001037165, intron 1 of 8)	24508	NM_001037165	221937	Hs.487393	NM_001037165	HPRD:18750	FOXK1	0.239903149
cg09406615	0.842469633	0	0	chr3	165555103	165555104	5' UTR (NM_000055, exon 1 of 4)	5' UTR (NM_000055, exon 1 of 4)	149	NM_000055	590	Hs.420483	NM_000055	HPRD:01519	BCHE	0.218468591
cg09414948	-0.843529701	0	0	chr1	16490791	16490792	Intergenic	L2a|LINE|L2	-8210	NM_004431	1969	Hs.171596	NM_004431	HPRD:01494	EPHA2	-0.23282832
cg09435170	-0.817594707	0	0	chr4	184256627	184256628	Intergenic	Intergenic	-13049	NM_001185149	100132463	Hs.727475	NM_001185149	ENSG00000185758	CLDN24	-0.255359052
cg09437692	0.920315921	0	0	chr7	101842731	101842732	intron (NM_181552, intron 16 of 23)	intron (NM_181552, intron 16 of 23)	-85621	NM_020979	10603	Hs.489448	NM_020979		SH2B2	0.269199878
cg09451574	0.86219126	0	0	chr4	113069076	113069077	intron (NM_152400, intron 1 of 1)	LTR67B|LTR|ERVL	2524	NM_152400	132720	Hs.23439	NM_152400		C4orf32	0.318544042
cg09455823	0.832682431	0	0	chr2	201606912	201606913	intron (NR_001557, intron 7 of 30)	intron (NR_001557, intron 7 of 30)	-7013	NR_037886	100507140	Hs.382116	NR_037886	ENSG00000237166	LOC100507140	0.411603185
cg09455881	0.843759596	0	0	chr3	47388736	47388737	TTS (NM_025010)	TTS (NM_025010)	-33754	NM_015466	25930	Hs.25524	NM_015466	HPRD:05959	PTPN23	0.318217909
cg09458595	-0.840374172	0	0	chr6	14467611	14467612	Intergenic	Intergenic	-181927	NR_108096	102216342	Hs.563409	NR_108096		LINC01108	-0.244849297
cg09469812	-0.872656107	0	0	chr1	2899497	2899498	Intergenic	Intergenic	-38548	NM_080431	140625	Hs.236635	NM_080431	HPRD:12254	ACTRT2	-0.251318497
cg09473207	0.818191469	0	0	chr6	155079453	155079454	intron (NM_001286189, intron 3 of 21)	L1MEf|LINE|L1	24942	NM_014892	22828	Hs.591329	NM_014892	HPRD:11487	SCAF8	0.202423795
cg09476154	0.849042058	0	0	chr1	43472373	43472374	Intergenic	Intergenic	-47527	NM_006516	6513	Hs.473721	NM_006516	HPRD:00683	SLC2A1	0.25432178
cg09479286	0.86850971	0	0	chr2	169659182	169659183	promoter-TSS (NM_001039724)	promoter-TSS (NM_001039724)	76	NM_052946	115677	Hs.189780	NM_052946	HPRD:06324	NOSTRIN	0.30328401
cg09498948	0.844516575	0	0	chr8	93116100	93116101	promoter-TSS (NM_175634)	promoter-TSS (NM_175634)	-647	NM_001198633	862	Hs.368431	NM_004349	HPRD:00590	RUNX1T1	0.211957556
cg09499849	0.835792005	0	0	chr2	158695158	158695159	intron (NM_001111067, intron 1 of 10)	intron (NM_001111067, intron 1 of 10)	36464	NM_001105	90	Hs.470316	NM_001105	HPRD:00021	ACVR1	0.275769623
cg09501049	-0.812765181	0	0	chr13	113999755	113999756	intron (NM_001286732, intron 4 of 6)	intron (NM_001286732, intron 4 of 6)	-6232	NR_046541	100874068	Hs.661837	NR_046541		GRTP1-AS1	-0.208584039
cg09504320	0.832511723	0	0	chr1	157164796	157164797	Intergenic	CpG	-56414	NM_001145312	2117	Hs.105636	NM_005240	HPRD:01282	ETV3	0.244532007
cg09511421	0.870247602	0	0	chr4	116034871	116034872	5' UTR (NM_022569, exon 1 of 14)	5' UTR (NM_022569, exon 1 of 14)	160	NM_022569	64579	Hs.591700	NM_022569	HPRD:10116	NDST4	0.210303291
cg09511741	-0.826131642	0	0	chr19	49668729	49668730	intron (NM_001195227, intron 2 of 23)	MER113|DNA|hAT-Charlie	7714	NM_017636	54795	Hs.467101	NM_017636	HPRD:09502	TRPM4	-0.235244511
cg09514545	-0.906153321	0	0	chr19	54200652	54200653	promoter-TSS (NR_030193)	promoter-TSS (NR_030193)	-134	NR_030192	574470		NR_030192	miRBase:MI0003152	MIR525	-0.342817675
cg09517033	-0.834061027	0	0	chr6	29461584	29461585	Intergenic	Intergenic	-5906	NM_052967	116511	Hs.533297	NM_052967	HPRD:06251	MAS1L	-0.223787568
cg09527687	0.863445044	0	0	chr4	153549242	153549243	3' UTR (NM_152680, exon 7 of 7)	3' UTR (NM_152680, exon 7 of 7)	52074	NM_152680	201799	Hs.518900	NM_152680		TMEM154	0.220944218
cg09545109	-0.884055912	0	0	chr3	50388910	50388911	promoter-TSS (NM_006545)	promoter-TSS (NM_006545)	-425	NM_006545	10641	Hs.437083	NM_006545	HPRD:06147	NPRL2	-0.219628558
cg09545443	0.880769312	0	0	chr3	106960066	106960067	promoter-TSS (NR_028303)	promoter-TSS (NR_028303)	528	NR_028302	344595	Hs.543039	NR_028301	ENSG00000243701	LINC00883	0.288588648
cg09562980	-0.805139244	0	0	chr12	31483299	31483300	Intergenic	Intergenic	-4141	NM_001135812	58516	Hs.505154	NM_021238	HPRD:16588	FAM60A	-0.228395334
cg09570676	-0.85413897	0	0	chr8	75755878	75755879	intron (NM_015886, intron 2 of 5)	AluSz|SINE|Alu	19107	NM_015886	51050	Hs.98558	NM_015886	HPRD:06150	PI15	-0.211336281
cg09571345	-0.823146939	0	0	chr10	26931926	26931927	promoter-TSS (NR_026794)	promoter-TSS (NR_026794)	-110	NR_026794	731789	Hs.178186	NR_026794	ENSG00000231976	LINC00202-2	-0.262372358
cg09571369	0.842882991	0	0	chr3	150996563	150996564	promoter-TSS (NM_014879)	promoter-TSS (NM_014879)	-334	NM_014879	9934	Hs.2465	NM_014879	HPRD:08820	P2RY14	0.256128601
cg09573658	0.855857253	0	0	chr1	11561956	11561957	exon (NM_020780, exon 2 of 21)	exon (NM_020780, exon 2 of 21)	22662	NM_020780	57540	Hs.202355	NM_020780	ENSG00000204624	PTCHD2	0.256904407
cg09575312	0.909412205	0	0	chr19	8511155	8511156	intron (NM_001297418, intron 1 of 13)	L1MB4|LINE|L1	1353	NM_031203	4670	Hs.465808	NM_005968	HPRD:01188	HNRNPM	0.273076841
cg09579413	0.932018995	0	0	chr1	155289428	155289429	TTS (NM_001039517)	TTS (NM_001039517)	-1211	NM_001105203	23623	Hs.226499	NM_014328	HPRD:10206	RUSC1	0.249303642
cg09584691	-0.883663774	0	0	chr10	44285881	44285882	promoter-TSS (NR_002726)	promoter-TSS (NR_002726)	-17	NR_002726	10151	Hs.632956	NR_002726	HPRD:05644	HNRNPA3P1	-0.266577314
cg09591542	-0.910685301	0	0	chr11	3249484	3249485	exon (NM_001039165, exon 2 of 2)	exon (NM_001039165, exon 2 of 2)	4131	NM_001039165	116534	Hs.745512	NM_001039165	ENSG00000184350	MRGPRE	-0.246626538
cg09597022	-0.861999452	0	0	chr6	33288332	33288333	exon (NM_001254717, exon 3 of 7)	exon (NM_001254717, exon 3 of 7)	2460	NM_001254717	1616	Hs.336916	NM_001350	HPRD:04424	DAXX	-0.211011388
cg09605111	-0.865492821	0	0	chr22	45560051	45560052	promoter-TSS (NM_153645)	promoter-TSS (NM_153645)	326	NM_007172	10762	Hs.475103	NM_007172	HPRD:05226	NUP50	-0.211879631
cg09613192	0.833533764	0	0	chr2	181388538	181388539	Intergenic	Intergenic	-168292	NR_104322	101669767		NR_104319		SCHLAP1	0.227323602
cg09627207	-0.900741994	0	0	chr7	131244901	131244902	Intergenic	LTR45|LTR|ERV1	-3526	NM_001018111	5420	Hs.744213	NM_005397	HPRD:04025	PODXL	-0.247049915
cg09628499	-0.825361192	0	0	chr17	56299729	56299730	Intergenic	AluJr|SINE|Alu	-2764	NM_001165927	54903	Hs.408843	NM_017777	HPRD:07900	MKS1	-0.267996652
cg09629954	-0.866717398	0	0	chr17	42143874	42143875	exon (NM_152344, exon 2 of 6)	exon (NM_152344, exon 2 of 6)	1112	NM_152344	124801	Hs.355570	NM_152344	HPRD:08701	LSM12	-0.274041815
cg09635768	-0.903788865	0	0	chr1	8601318	8601319	exon (NM_001042681, exon 7 of 23)	exon (NM_001042681, exon 7 of 23)	-117572	NM_001042682	473	Hs.463041	NM_012102	HPRD:05566	RERE	-0.303402673
cg09637172	-0.843445361	0	0	chr6	31545252	31545253	exon (NM_000594, exon 4 of 4).3	exon (NM_000594, exon 4 of 4).3	1909	NM_000594	7124	Hs.241570	NM_000594	HPRD:01855	TNF	-0.260208477
cg09639890	0.825169504	0	0	chr3	192135072	192135073	intron (NM_004113, intron 2 of 5)	intron (NM_004113, intron 2 of 5)	-8235	NM_021032	2257	Hs.390250	NM_004113	HPRD:03303	FGF12	0.208357552
cg09639931	-0.877095044	0	0	chr17	38024394	38024395	promoter-TSS (NM_199321)	promoter-TSS (NM_199321)	-60	NM_198844	124626	Hs.367245	NM_198844	HPRD:18365	ZPBP2	-0.335903709
cg09655253	-0.852443099	0	0	chr6	39895417	39895418	promoter-TSS (NM_005943)	promoter-TSS (NM_005943)	37	NM_005943	4337	Hs.357128	NM_005942	HPRD:04749	MOCS1	-0.213281208
cg09696465	-0.827842891	0	0	chr17	70934769	70934770	intron (NM_139177, intron 5 of 9)	intron (NM_139177, intron 5 of 9)	154083	NM_139177	201266	Hs.221127	NM_139177	HPRD:15383	SLC39A11	-0.261667732
cg09715793	-0.803397536	0	0	chr3	189750618	189750619	intron (NM_001134418, intron 1 of 14)	MER1A|DNA|hAT-Charlie	88289	NM_018192	55214	Hs.374191	NM_018192	HPRD:17270	LEPREL1	-0.233474999
cg09738733	-0.909987509	0	0	chr7	1245943	1245944	Intergenic	Intergenic	-26710	NM_001080461	340260	Hs.232272	NM_001080461		UNCX	-0.28729772
cg09746817	-0.855327785	0	0	chr10	131671265	131671266	intron (NM_001005463, intron 8 of 15)	intron (NM_001005463, intron 8 of 15)	-29628	NR_036179	100422873		NR_036179		MIR4297	-0.371890335
cg09750084	0.804100275	0	0	chr13	49005868	49005869	intron (NM_005767, intron 1 of 6)	intron (NM_005767, intron 1 of 6)	-4826	NM_001162497	10161	Hs.123464	NM_005767	HPRD:16465	LPAR6	0.298881842
cg09750510	-0.854299486	0	0	chr6	25761690	25761691	intron (NM_001286121, intron 1 of 12)	intron (NM_001286121, intron 1 of 12)	6764	NM_005495	10050	Hs.282931	NM_005495	HPRD:05022	SLC17A4	-0.223801302
cg09753897	-0.886096358	0	0	chr2	147280197	147280198	Intergenic	Intergenic	-64427	NR_026904	728773	Hs.334462	NR_026904		PABPC1P2	-0.257170589
cg09757109	0.834598839	0	0	chr11	111848638	111848639	intron (NM_033425, intron 1 of 15)	intron (NM_033425, intron 1 of 15)	606	NM_033425	85458	Hs.655626	NM_033425	HPRD:16804	DIXDC1	0.249905242
cg09757644	-0.871635199	0	0	chr6	447497	447498	Intergenic	Intergenic	55759	NM_002460	3662	Hs.401013	NM_002460	HPRD:03543	IRF4	-0.287645208
cg09766710	-0.832814157	0	0	chr1	247767976	247767977	promoter-TSS (NM_001001914)	promoter-TSS (NM_001001914)	-911	NM_001001914	81469	Hs.653227	NM_001001914	HPRD:14940	OR2G3	-0.22328295
cg09767587	0.882226586	0	0	chr1	1976124	1976125	Intergenic	CpG	-5784	NM_002744	5590	Hs.496255	NM_002744	HPRD:01504	PRKCZ	0.210103428
cg09768257	0.884682536	0	0	chr8	11628346	11628347	intron (NM_145043, intron 1 of 4)	intron (NM_145043, intron 1 of 4)	1175	NM_001135748	252969	Hs.293818	NM_145043	HPRD:16406	NEIL2	0.220275217
cg09770131	0.846498311	0	0	chr11	133446310	133446311	Intergenic	Intergenic	-43908	NM_001012393	4978	Hs.4817	NM_002545	HPRD:07198	OPCML	0.226280354
cg09782621	0.850538254	0	0	chr19	56653147	56653148	intron (NM_001253792, intron 1 of 4)	intron (NM_001253792, intron 1 of 4)	613	NM_018337	55311	Hs.24545	NM_018337	HPRD:08488	ZNF444	0.235594053
cg09785958	0.855172634	0	0	chr13	113274490	113274491	Intergenic	Intergenic	-26867	NM_207440	400165	Hs.591213	NM_207440	HPRD:16926	ATP11AUN	0.236904538
cg09789584	0.877626419	0	0	chr17	45144857	45144858	Intergenic	HERVIP10FH-int|LTR|ERV1	-24779	NM_001288811	51326	Hs.559259	NM_016632	HPRD:17424	ARL17A	0.305336757
cg09800500	-0.89275527	0	0	chr12	24992256	24992257	intron (NM_005504, intron 7 of 10)	L2a|LINE|L2	63065	NM_001178094	586	Hs.438993	NM_005504	HPRD:00216	BCAT1	-0.345765058
cg09808235	0.858645022	0	0	chr1	2542588	2542589	intron (NM_033467, intron 4 of 23)	intron (NM_033467, intron 4 of 23)	21892	NM_033467	79258	Hs.591453	NM_033467	HPRD:07024	MMEL1	0.250871544
cg09809932	0.825168908	0	0	chr1	6515597	6515598	intron (NM_031475, intron 10 of 12)	CpG	10657	NM_148965	8718	Hs.462529	NM_003790	HPRD:04532	TNFRSF25	0.269925799
cg09814849	-0.841963232	0	0	chr8	103137820	103137821	promoter-TSS (NM_001040630)	promoter-TSS (NM_001040630)	161	NR_049859	100847001		NR_049859	miRBase:MI0019280	MIR5680	-0.260267957
cg09823859	0.861129999	0	0	chr13	88328294	88328295	exon (NM_015567, exon 2 of 2)	exon (NM_015567, exon 2 of 2)	3425	NM_015567	26050	Hs.591208	NM_015567	HPRD:18065	SLITRK5	0.266301636
cg09846895	0.822955549	0	0	chr1	161442738	161442739	Intergenic	LTR12D|LTR|ERV1	-32466	NM_021642	2212	Hs.352642	NM_021642	HPRD:00906	FCGR2A	0.224950467
cg09884423	0.842724562	0	0	chr12	104697220	104697221	promoter-TSS (NM_001008394)	promoter-TSS (NM_001008394)	-289	NM_001008394	493861	Hs.659857	NM_001008394	HPRD:17415	EID3	0.268750354
cg09884451	0.84582293	0	0	chr4	2366831	2366832	promoter-TSS (NM_001172660)	promoter-TSS (NM_001172660)	-228	NM_001172659	57732	Hs.292056	NM_020972	HPRD:11701	ZFYVE28	0.347897906
cg09890077	-0.850168407	0	0	chr3	175056652	175056653	intron (NM_207015, intron 5 of 13)	intron (NM_207015, intron 5 of 13)	-30676	NR_039952	100616395		NR_039952		MIR4789	-0.214007095
cg09897131	-0.814334989	0	0	chr12	6578606	6578607	intron (NM_001297438, intron 1 of 4)	intron (NM_001297438, intron 1 of 4)	1458	NM_014231	6843	Hs.20021	NM_014231	HPRD:01716	VAMP1	-0.281697185
cg09897501	-0.833159566	0	0	chr13	112823367	112823368	Intergenic	Intergenic	-28279	NR_108094	101928698	Hs.528451	NR_108094	ENSG00000260102	LINC01070	-0.293523368
cg09908750	0.830377281	0	0	chr7	27143585	27143586	Intergenic	Intergenic	-1192	NM_006735	3199	Hs.445239	NM_006735	HPRD:05252	HOXA2	0.228600097
cg09912793	0.851945579	0	0	chr12	9066382	9066383	promoter-TSS (NM_004426)	promoter-TSS (NM_004426)	-933	NM_004426	1911	Hs.744902	NM_004426	HPRD:16009	PHC1	0.20923436
cg09926562	-0.823669314	0	0	chr15	89812172	89812173	intron (NM_001113378, intron 10 of 37)	intron (NM_001113378, intron 10 of 37)	24979	NM_018193	55215	Hs.513126	NM_018193	HPRD:13339	FANCI	-0.26659472
cg09929763	0.892804146	0	0	chr11	358332	358333	Intergenic	L1MC3|LINE|L1	-11462	NM_178537	338707	Hs.148074	NM_178537	HPRD:08046	B4GALNT4	0.306948565
cg09936146	-0.859297454	0	0	chr17	54589122	54589123	Intergenic	Intergenic	-81937	NM_005450	9241	Hs.248201	NM_005450	HPRD:04291	NOG	-0.269020445
cg09936933	-0.842887402	0	0	chr11	72469551	72469552	intron (NM_006645, intron 4 of 6)	MIRb|SINE|MIR	-6118	NM_001040118	116985	Hs.503165	NM_015242	HPRD:09440	ARAP1	-0.271382666
cg09937190	0.820126176	0	0	chr20	15177509	15177510	promoter-TSS (NM_001033087)	promoter-TSS (NM_001033087)	6	NM_001033087	140733	Hs.661576	NM_080676	HPRD:16640	MACROD2	0.374223222
cg09942293	-0.885298252	0	0	chr16	66957496	66957497	exon (NM_004165, exon 4 of 5)	exon (NM_004165, exon 4 of 5)	1942	NM_001128850	6236	Hs.1027	NM_004165	HPRD:01536	RRAD	-0.205893458
cg09949775	0.837948978	0	0	chr19	18902107	18902108	promoter-TSS (NM_000095)	promoter-TSS (NM_000095)	6	NM_000095	1311	Hs.1584	NM_000095	HPRD:02632	COMP	0.218960393
cg09970023	0.869929075	0	0	chr14	61191253	61191254	promoter-TSS (NM_017420)	promoter-TSS (NM_017420)	-402	NM_017420	51804	Hs.97849	NM_017420	HPRD:06960	SIX4	0.232939289
cg09970590	-0.842877507	0	0	chr15	37379321	37379322	intron (NM_001220482, intron 7 of 12)	intron (NM_001220482, intron 7 of 12)	11240	NM_172315	4212	Hs.510989	NM_002399	HPRD:03443	MEIS2	-0.209667252
cg09977794	-0.848483086	0	0	chr10	45364212	45364213	intron (NR_033842, intron 2 of 7)	L1ME1|LINE|L1	-42551	NM_001123376	643236	Hs.292788	NM_001123376		TMEM72	-0.219479891
cg09978533	0.825328529	0	0	chr22	46465160	46465161	Intergenic	Intergenic	-15137	NM_018280	55267	Hs.567529	NM_018280		PRR34	0.292117992
cg09978860	-0.860236108	0	0	chr4	56023921	56023922	Intergenic	CpG	-32160	NM_002253	3791	Hs.479756	NM_002253	HPRD:01867	KDR	-0.380831175
cg09987993	-0.876076579	0	0	chr2	69381969	69381970	intron (NM_053034, intron 13 of 14)	intron (NM_053034, intron 13 of 14)	51156	NR_036073	100423030		NR_036073		MIR3126	-0.298864116
cg09989251	0.851402879	0	0	chr14	55272918	55272919	Intergenic	Intergenic	51413	NM_001161577	23034	Hs.98259	NM_015589	HPRD:10209	SAMD4A	0.210521276
cg10006817	-0.858616233	0	0	chr15	33162876	33162877	intron (NM_001277313, intron 16 of 20)	intron (NM_001277313, intron 16 of 20)	-151811	NR_109767	100131315	Hs.610545	NR_109767		LOC100131315	-0.2786199
cg10023249	-0.870280802	0	0	chr19	54041303	54041304	promoter-TSS (NM_001253800)	promoter-TSS (NM_001253800)	-29	NM_001079906	55422	Hs.185674	NM_018555	HPRD:05827	ZNF331	-0.250479513
cg10029427	-0.874493122	0	0	chr6	31778258	31778259	exon (NM_005527, exon 2 of 2).2	exon (NM_005527, exon 2 of 2).2	-3498	NM_021177	57819	Hs.103106	NM_021177	HPRD:06282	LSM2	-0.23167387
cg10036013	0.860722184	0	0	chr7	4778839	4778840	intron (NM_001037165, intron 1 of 8)	intron (NM_001037165, intron 1 of 8)	-36422	NM_014855	9907	Hs.558440	NM_014855		AP5Z1	0.33295156
cg10051724	-0.809842944	0	0	chr7	158752437	158752438	Intergenic	CpG	-48607	NR_024394	154822	Hs.544783	NM_198345	ENSG00000231419	LINC00689	-0.291408258
cg10078703	-0.875035822	0	0	chr11	35963440	35963441	Intergenic	AluSg|SINE|Alu	-2171	NM_174902	143458	Hs.745134	NM_174902	HPRD:14063	LDLRAD3	-0.357004758
cg10082647	-0.81874007	0	0	chr12	107348855	107348856	promoter-TSS (NM_152261)	promoter-TSS (NM_152261)	-688	NM_152261	90488	Hs.257664	NM_152261	HPRD:14462	TMEM263	-0.232388612
cg10086720	-0.869344175	0	0	chr6	33169259	33169260	promoter-TSS (NM_021976).6	promoter-TSS (NM_021976).6	-630	NM_001291989	6257	Hs.388034	NM_021976	HPRD:01578	RXRB	-0.232202798
cg10089626	-0.863616407	0	0	chr1	45969600	45969601	intron (NM_015506, intron 1 of 3)	intron (NM_015506, intron 1 of 3)	3745	NM_015506	25974	Hs.13024	NM_015506	HPRD:18585	MMACHC	-0.207813933
cg10099732	-0.831902206	0	0	chr14	69256977	69256978	exon (NM_004926, exon 2 of 2)	exon (NM_004926, exon 2 of 2)	3653	NM_004926	677	Hs.85155	NM_004926	HPRD:03041	ZFP36L1	-0.279125473
cg10112711	-0.824475467	0	0	chr12	75713118	75713119	intron (NM_001286547, intron 5 of 15)	MSTB1|LTR|ERVL-MaLR	10717	NM_032606	84698	Hs.733835	NM_032606	HPRD:09659	CAPS2	-0.247169136
cg10122477	0.857058227	0	0	chr11	134147327	134147328	exon (NM_001080407, exon 2 of 20)	exon (NM_001080407, exon 2 of 20)	1053	NM_001080407	112937	Hs.721382	NM_138416	HPRD:08814	GLB1L3	0.317592667
cg10132273	-0.810214877	0	0	chr8	27330745	27330746	intron (NM_000742, intron 1 of 6)	intron (NM_000742, intron 1 of 6)	6067	NM_000742	1135	Hs.57718	NM_000742	HPRD:00332	CHRNA2	-0.206282736
cg10155725	-0.862593651	0	0	chr11	86380814	86380815	intron (NM_001014811, intron 1 of 13)	intron (NM_001014811, intron 1 of 13)	2425	NM_001014811	10873	Hs.199743	NM_006680	HPRD:06862	ME3	-0.294839507
cg10163998	0.827997625	0	0	chr14	106657793	106657794	Intergenic	HERVS71-int|LTR|ERV1	-86475	NR_033375	338004	Hs.569411	NR_033375	ENSG00000229084	LINC00226	0.266325741
cg10172068	-0.88288033	0	0	chr11	2431333	2431334	intron (NM_014555, intron 18 of 23)	intron (NM_014555, intron 18 of 23)	9086	NM_001297659	10078	Hs.523424	NM_005706	HPRD:10357	TSSC4	-0.200055893
cg10177766	-0.804704428	0	0	chr15	71002262	71002263	intron (NM_018003, intron 1 of 18)	intron (NM_018003, intron 1 of 18)	-7643	NM_001008224	55075	Hs.108049	NM_018003	HPRD:11657	UACA	-0.272652773
cg10184431	-0.810856283	0	0	chr6	27783226	27783227	promoter-TSS (NM_021066)	promoter-TSS (NM_021066)	405	NM_003521	8342	Hs.182432	NM_003521	HPRD:04154	HIST1H2BM	-0.208218686
cg10186435	0.873298705	0	0	chr7	22492438	22492439	intron (NM_001164460, intron 4 of 4)	intron (NM_001164460, intron 4 of 4)	47462	NM_001164460	256227	Hs.729825	NM_207342	ENSG00000105889	STEAP1B	0.209011671
cg10203869	0.852167606	0	0	chr1	118468533	118468534	intron (NM_001135589, intron 1 of 12)	intron (NM_001135589, intron 1 of 12)	3768	NM_017686	54834	Hs.310809	NM_017686	HPRD:06576	GDAP2	0.220686203
cg10203922	0.881608784	0	0	chr4	145566200	145566201	promoter-TSS (NM_022475)	promoter-TSS (NM_022475)	-947	NM_022475	64399	Hs.507991	NM_022475		HHIP	0.320027135
cg10207218	-0.817926705	0	0	chr1	1714140	1714141	Intergenic	CpG	-2633	NM_001198994	65220	Hs.654792	NM_023018	HPRD:16907	NADK	-0.226442024
cg10213875	-0.841374516	0	0	chr7	48129814	48129815	5' UTR (NM_001287428, exon 3 of 7)	5' UTR (NM_001287428, exon 3 of 7)	964	NM_001287430	7378	Hs.488240	NM_003364	HPRD:08932	UPP1	-0.302257458
cg10214287	-0.855566144	0	0	chr17	39603398	39603399	Intergenic	L1MA9|LINE|L1	-5803	NM_006771	8687	Hs.248188	NM_006771	HPRD:05176	KRT38	-0.211168064
cg10219850	0.88804841	0	0	chr1	215373449	215373450	intron (NM_001017424, intron 6 of 6)	intron (NM_001017424, intron 6 of 6)	116890	NM_014217	3776	Hs.497745	NM_014217	ENSG00000082482	KCNK2	0.267853341
cg10227331	0.888138592	0	0	chr1	8181647	8181648	Intergenic	Intergenic	-95255	NM_018948	54206	Hs.605445	NM_018948	HPRD:09218	ERRFI1	0.22929757
cg10227880	-0.885638654	0	0	chr1	24201771	24201772	exon (NM_001841, exon 2 of 2)	exon (NM_001841, exon 2 of 2)	-6913	NM_000147	2517	Hs.370858	NM_000147	HPRD:01974	FUCA1	-0.209366023
cg10242476	0.810693741	0	0	chr3	46619364	46619365	5' UTR (NM_003212, exon 1 of 6)	5' UTR (NM_003212, exon 1 of 6)	289	NM_003212	6997	Hs.385870	NM_003212	HPRD:01757	TDGF1	0.234344463
cg10243567	0.865830898	0	0	chr1	200332938	200332939	intron (NR_040064, intron 4 of 4)	intron (NR_040064, intron 4 of 4)	9981	NR_040064	554279	Hs.434694	NR_040064	ENSG00000203721	LINC00862	0.302999883
cg10257049	0.804106295	0	0	chr5	154230308	154230309	promoter-TSS (NM_032385)	promoter-TSS (NM_032385)	-96	NM_032385	10826	Hs.519694	NM_016348	HPRD:12832	FAXDC2	0.23755532
cg10274029	-0.870919585	0	0	chr16	85981336	85981337	Intergenic	Intergenic	29384	NR_106832	102466732		NR_106832		MIR6774	-0.232622747
cg10274682	0.895804465	0	0	chr19	6496041	6496042	exon (NM_006087, exon 4 of 4)	exon (NM_006087, exon 4 of 4)	6553	NM_006087	10382	Hs.110837	NM_006087	HPRD:04045	TUBB4A	0.324955193
cg10279922	-0.846729875	0	0	chr2	45347089	45347090	Intergenic	Intergenic	-110548	NM_016932	10736	Hs.101937	NM_016932	HPRD:05408	SIX2	-0.272002623
cg10292430	0.801670372	0	0	chr10	121297031	121297032	promoter-TSS (NM_002925)	promoter-TSS (NM_002925)	-987	NM_002925	6001	Hs.501200	NM_002925	HPRD:04172	RGS10	0.243123219
cg10294960	-0.884329438	0	0	chr4	16258106	16258107	non-coding (NR_027697, exon 3 of 3)	non-coding (NR_027697, exon 3 of 3)	29821	NR_027697	202020	Hs.445315	NM_152684	HPRD:08263	TAPT1-AS1	-0.224562347
cg10312296	0.897925138	0	0	chr16	34404524	34404525	non-coding (NR_002837, exon 1 of 1)	non-coding (NR_002837, exon 1 of 1)	237	NR_002837	606551	Hs.646441	NR_002837		UBE2MP1	0.333860041
cg10322794	0.85835427	0	0	chr21	47740892	47740893	promoter-TSS (NM_001286462)	promoter-TSS (NM_001286462)	-154	NM_001286462	54058	Hs.236572	NM_058180	HPRD:10755	C21orf58	0.258504062
cg10323490	-0.84156549	0	0	chr2	88469007	88469008	promoter-TSS (NM_001244678)	promoter-TSS (NM_001244678)	-806	NM_001244676	55258	Hs.739080	NM_018271	HPRD:07715	THNSL2	-0.376292863
cg10328766	0.826858819	0	0	chr7	107220040	107220041	promoter-TSS (NM_018844)	promoter-TSS (NM_018844)	-381	NR_027830	55973	Hs.303787	NM_018844	HPRD:16541	BCAP29	0.243816768
cg10336790	0.833904207	0	0	chr7	112725899	112725900	intron (NM_001146266, intron 1 of 1)	intron (NM_001146266, intron 1 of 1)	493	NM_001146266	54329	Hs.152009	NM_018970	HPRD:05543	GPR85	0.249740756
cg10341310	0.824380577	0	0	chr8	66582206	66582207	promoter-TSS (NM_001145838)	promoter-TSS (NM_001145838)	99	NM_001145838	9650	Hs.584788	NM_014637	HPRD:12389	MTFR1	0.271456795
cg10342490	-0.868593097	0	0	chr11	106698562	106698563	intron (NM_001256424, intron 4 of 8)	intron (NM_001256424, intron 4 of 8)	190608	NM_000855	2977	Hs.24321	NM_000855	HPRD:03146	GUCY1A2	-0.320316424
cg10356260	-0.863776982	0	0	chr4	7593437	7593438	intron (NM_020777, intron 3 of 26)	CpG	131683	NR_036238	100422826		NR_036238		MIR4274	-0.200719395
cg10356657	-0.820433736	0	0	chr14	99978574	99978575	TTS (NM_001099402)	TTS (NM_001099402)	30836	NM_001099402	8812	Hs.510409	NM_003858		CCNK	-0.354092241
cg10360906	-0.811683774	0	0	chr4	56023751	56023752	Intergenic	CpG	-31990	NM_002253	3791	Hs.479756	NM_002253	HPRD:01867	KDR	-0.467366265
cg10361095	-0.844929278	0	0	chr3	42727425	42727426	exon (NM_152393, exon 1 of 6)	exon (NM_152393, exon 1 of 6)	415	NM_152393	131377	Hs.350288	NM_152393	HPRD:11058	KLHL40	-0.203013866
cg10366093	0.838771939	0	0	chr11	57414457	57414458	exon (NM_145008, exon 2 of 5)	exon (NM_145008, exon 2 of 5)	2959	NM_145008	219539	Hs.135978	NM_145008	HPRD:08081	YPEL4	0.234003634
cg10371155	-0.887525141	0	0	chr17	37561101	37561102	3' UTR (NM_004774, exon 17 of 17)	3' UTR (NM_004774, exon 17 of 17)	-3193	NM_032875	84961	Hs.462946	NM_032875	HPRD:10951	FBXL20	-0.299229924
cg10371414	0.803855002	0	0	chr16	79451857	79451858	Intergenic	Intergenic	182764	NM_005360	4094	Hs.134859	NM_005360	HPRD:01518	MAF	0.256227622
cg10372188	0.877391517	0	0	chr11	117748169	117748170	promoter-TSS (NM_022003)	promoter-TSS (NM_022003)	31	NM_001164831	53826	Hs.744850	NM_022003	HPRD:09456	FXYD6	0.23645559
cg10387662	-0.842366636	0	0	chr16	57141014	57141015	intron (NM_152727, intron 1 of 15)	intron (NM_152727, intron 1 of 15)	14560	NM_152727	221184	Hs.339809	NM_152727	HPRD:05015	CPNE2	-0.204259182
cg10403441	-0.914388895	0	0	chr19	41533888	41533889	Intergenic	Intergenic	36685	NM_000767	1555	Hs.1360	NM_000767	HPRD:00477	CYP2B6	-0.251461259
cg10424751	-0.83212024	0	0	chr16	32289757	32289758	Intergenic	CpG	11544	NR_033866	390705	Hs.278513	NR_033866		LOC390705	-0.311983147
cg10438649	-0.886953831	0	0	chr12	64215897	64215898	Intergenic	CpG	-22643	NM_020762	57522	Hs.210751	NM_020762	HPRD:09406	SRGAP1	-0.203282705
cg10441379	0.84052819	0	0	chr5	72793693	72793694	promoter-TSS (NM_001207)	promoter-TSS (NM_001207)	-556	NM_001037637	689	Hs.591768	NM_001207	HPRD:03966	BTF3	0.26319829
cg10459111	0.845634401	0	0	chr10	103113360	103113361	promoter-TSS (NM_001256856)	promoter-TSS (NM_001256856)	-429	NM_001256856	8945	Hs.643802	NM_003939	HPRD:04596	BTRC	0.205156857
cg10463207	0.820677042	0	0	chr5	3182108	3182109	TTS (NR_104617)	TTS (NR_104617)	4160	NR_104617	102467074	Hs.575250	NR_104617		LINC01377	0.242750628
cg10469659	-0.880811989	0	0	chr15	51057714	51057715	exon (NM_032802, exon 1 of 15)	exon (NM_032802, exon 1 of 15)	195	NM_032802	84888	Hs.401537	NM_032802	HPRD:09742	SPPL2A	-0.36911134
cg10482201	-0.821396708	0	0	chr16	3493423	3493424	promoter-TSS (NM_001083601)	promoter-TSS (NM_001083601)	66	NM_152457	146434	Hs.88630	NM_152457	HPRD:15869	ZNF597	-0.205695743
cg10488050	-0.80741626	0	0	chr7	132617821	132617822	intron (NM_017812, intron 4 of 7)	intron (NM_017812, intron 4 of 7)	149006	NM_017812	54927	Hs.655010	NM_017812	HPRD:13044	CHCHD3	-0.264145156
cg10498502	0.827115119	0	0	chr3	185928164	185928165	intron (NM_001080744, intron 20 of 23)	intron (NM_001080744, intron 20 of 23)	-101264	NM_004454	2119	Hs.43697	NM_004454	HPRD:09035	ETV5	0.243340947
cg10507304	0.810077965	0	0	chr6	27637520	27637521	Intergenic	Intergenic	-24293	NR_038293	100507173	Hs.635987	NR_038292		LINC01012	0.287679626
cg10536529	0.89867413	0	0	chr2	105477284	105477285	Intergenic	L1M4b|LINE|L1	5316	NM_006236	5455	Hs.673855	NM_006236		POU3F3	0.309937133
cg10549480	0.875420511	0	0	chr15	92944717	92944718	intron (NM_006011, intron 1 of 5)	intron (NM_006011, intron 1 of 5)	7578	NM_006011	8128	Hs.302341	NM_006011	HPRD:03969	ST8SIA2	0.233466861
cg10562586	0.808930516	0	0	chr2	210444154	210444155	promoter-TSS (NM_031845)	promoter-TSS (NM_031845)	-248	NM_031847	4133	Hs.368281	NM_002374	HPRD:01140	MAP2	0.210451659
cg10563109	-0.815302968	0	0	chr6	5087749	5087750	TTS (NM_001145115)	TTS (NM_001145115)	2030	NM_001145115	648791	Hs.653089	NM_001145115	ENSG00000219607	PPP1R3G	-0.279810284
cg10573505	0.854089677	0	0	chr1	181454164	181454165	intron (NM_001205293, intron 1 of 47)	intron (NM_001205293, intron 1 of 47)	1479	NM_001205294	777	Hs.437444	NM_000721	HPRD:03006	CACNA1E	0.224306617
cg10574843	-0.86846751	0	0	chr11	1994902	1994903	Intergenic	Intergenic	16247	NR_024471	100133545	Hs.677620	NR_024471	ENSG00000226416	MRPL23-AS1	-0.218114453
cg10576245	0.803968966	0	0	chr1	233249267	233249268	intron (NM_014801, intron 21 of 33)	intron (NM_014801, intron 21 of 33)	162898	NM_032324	84284	Hs.642715	NM_032324		NTPCR	0.297554282
cg10577241	0.802332461	0	0	chr15	77456283	77456284	intron (NM_024776, intron 5 of 7)	intron (NM_024776, intron 5 of 7)	61462	NR_026813	81698	Hs.656938	NM_030944		LINC00597	0.314137265
cg10585661	-0.836944997	0	0	chr3	184056618	184056619	intron (NM_144635, intron 2 of 5)	CpG	1343	NM_144635	131408	Hs.591307	NM_144635	HPRD:14481	FAM131A	-0.212843091
cg10589602	-0.904023468	0	0	chr1	30853096	30853097	Intergenic	LTR41|LTR|ERVL	-338522	NR_034182	100129196	Hs.659751	NR_034182	ENSG00000186056	MATN1-AS1	-0.224799555
cg10596412	0.825884044	0	0	chr6	45682477	45682478	Intergenic	Intergenic	222856	NR_045674	53405	Hs.485489	NM_016929	HPRD:06292	CLIC5	0.258947949
cg10598596	-0.814264417	0	0	chr19	51517212	51517213	3' UTR (NM_002776, exon 6 of 6)	3' UTR (NM_002776, exon 6 of 6)	-4323	NM_012315	284366	Hs.448942	NM_012315	HPRD:05692	KLK9	-0.238056104
cg10617091	-0.809645116	0	0	chr12	46273255	46273256	intron (NM_152641, intron 16 of 20)	L1MC2|LINE|L1	111145	NM_004719	9169	Hs.210367	NM_004719		SCAF11	-0.283301761
cg10621809	0.84748143	0	0	chr12	95840313	95840314	Intergenic	Intergenic	-27508	NM_006838	10988	Hs.444986	NM_006838	HPRD:03522	METAP2	0.217923064
cg10634136	-0.84246105	0	0	chr2	202901470	202901471	3' UTR (NM_003507, exon 1 of 1)	3' UTR (NM_003507, exon 1 of 1)	2161	NM_003507	8324	Hs.173859	NM_003507	HPRD:04560	FZD7	-0.259735232
cg10635330	-0.874909878	0	0	chr8	67405484	67405485	promoter-TSS (NM_152765)	promoter-TSS (NM_152765)	-6	NM_152765	254778	Hs.268869	NM_152765	HPRD:14565	C8orf46	-0.238525926
cg10638604	-0.815475166	0	0	chr15	58430539	58430540	5' UTR (NM_020980, exon 1 of 6)	5' UTR (NM_020980, exon 1 of 6)	132	NM_020980	366	Hs.104624	NM_020980	HPRD:04223	AQP9	-0.211162618
cg10662179	0.840700567	0	0	chr12	4417170	4417171	Intergenic	Intergenic	-13188	NM_020375	57103	Hs.504545	NM_020375		C12orf5	0.218870818
cg10664338	0.835081398	0	0	chr6	35996736	35996737	intron (NM_139014, intron 1 of 10)	intron (NM_139014, intron 1 of 10)	1283	NM_139012	1432	Hs.485233	NM_001315	HPRD:02619	MAPK14	0.267225107
cg10671710	-0.82218045	0	0	chr15	75527631	75527632	Intergenic	Intergenic	-23267	NM_001164404	653641	Hs.540230	NM_001164404		GOLGA6C	-0.254162302
cg10692571	-0.8449862	0	0	chr3	161049601	161049602	Intergenic	Intergenic	40269	NM_001040100	165679	Hs.369104	NM_145035		SPTSSB	-0.23406861
cg10699852	0.889256418	0	0	chr3	195863402	195863403	Intergenic	L1ME4a|LINE|L1	-6104	NR_034088	401109	Hs.280133	NM_001001699	HPRD:16924	LINC00885	0.209472875
cg10722426	0.827836215	0	0	chr19	40729157	40729158	exon (NM_024877, exon 5 of 5)	exon (NM_024877, exon 5 of 5)	3439	NM_024877	79935	Hs.631603	NM_024877	HPRD:08581	CNTD2	0.247188395
cg10732871	-0.896598279	0	0	chr19	1102675	1102676	Intergenic	Intergenic	-1249	NM_001039847	2879	Hs.433951	NM_002085	HPRD:11819	GPX4	-0.27118844
cg10736337	-0.883567154	0	0	chr19	1439980	1439981	intron (NM_001018, intron 2 of 3)	CpG	1618	NM_001018	6209	Hs.406683	NM_001018	HPRD:01613	RPS15	-0.203999154
cg10740880	-0.803059518	0	0	chr2	170365212	170365213	promoter-TSS (NM_006063)	promoter-TSS (NM_006063)	-999	NM_006063	10324	Hs.50550	NM_006063	HPRD:07610	KLHL41	-0.256641845
cg10742917	0.861033022	0	0	chr7	56242801	56242802	Intergenic	CpG	-58712	NM_001145712	389493	Hs.177948	NM_001145712	ENSG00000185290	NUPR1L	0.34301695
cg10746778	-0.866063952	0	0	chr11	121460778	121460779	exon (NM_003105, exon 30 of 48)	exon (NM_003105, exon 30 of 48)	137867	NM_003105	6653	Hs.368592	NM_003105	HPRD:03595	SORL1	-0.298887022
cg10757024	-0.837606192	0	0	chr14	55105357	55105358	intron (NM_001161576, intron 1 of 10)	intron (NM_001161576, intron 1 of 10)	71028	NM_015589	23034	Hs.98259	NM_015589	HPRD:10209	SAMD4A	-0.215879104
cg10758466	-0.875287294	0	0	chr17	41974087	41974088	intron (NM_001278372, intron 3 of 13)	intron (NM_001278372, intron 3 of 13)	3913	NM_001278376	4355	Hs.514208	NM_005374	HPRD:02837	MPP2	-0.227639884
cg10761639	-0.860418856	0	0	chr1	2023794	2023795	intron (NM_001242874, intron 1 of 14)	intron (NM_001242874, intron 1 of 14)	-12360	NM_001033582	5590	Hs.496255	NM_002744	HPRD:01504	PRKCZ	-0.538978487
cg10765909	-0.871471107	0	0	chr12	53715428	53715429	promoter-TSS (NM_001173466)	promoter-TSS (NM_001173466)	-17	NM_015665	8086	Hs.369144	NM_015665	HPRD:05646	AAAS	-0.270563426
cg10776057	-0.801263511	0	0	chr1	178307554	178307555	intron (NM_170692, intron 3 of 17)	AluSx|SINE|Alu	-3051	NM_004841	9462	Hs.496139	NM_004841	HPRD:05845	RASAL2	-0.210196047
cg10781704	-0.816249251	0	0	chr10	64905996	64905997	exon (NM_030759, exon 2 of 4)	exon (NM_030759, exon 2 of 4)	12990	NM_030759	29982	Hs.449628	NM_030759	HPRD:11401	NRBF2	-0.219726298
cg10784548	-0.892699957	0	0	chr5	176571350	176571351	intron (NM_172349, intron 3 of 23)	AluJo|SINE|Alu	10518	NM_022455	64324	Hs.106861	NM_022455	HPRD:09455	NSD1	-0.430153504
cg10785170	-0.887963712	0	0	chr14	101451162	101451163	promoter-TSS (NR_003217)	promoter-TSS (NR_003217)	49	NR_003217	767604		NR_003217	ENSG00000201899	SNORD114-24	-0.204821241
cg10785340	0.849950075	0	0	chr5	134715577	134715578	intron (NM_001040158, intron 2 of 8)	intron (NM_001040158, intron 2 of 8)	19350	NM_138610	9555	Hs.420272	NM_004893	HPRD:13624	H2AFY	0.266932951
cg10802700	0.823649883	0	0	chr17	80790467	80790468	5' UTR (NM_024702, exon 2 of 3)	5' UTR (NM_024702, exon 2 of 3)	7463	NM_024702	79755	Hs.464391	NM_024702	HPRD:08588	ZNF750	0.207064862
cg10805254	0.852725267	0	0	chr3	72433837	72433838	intron (NM_012234, intron 1 of 3)	intron (NM_012234, intron 1 of 3)	61936	NM_012234	23429	Hs.7910	NM_012234		RYBP	0.214930882
cg10808934	-0.863606334	0	0	chr6	109059268	109059269	Intergenic	Charlie13a|DNA|hAT-Charlie	-13588	NR_033376	387111	Hs.520310	NR_033376	ENSG00000203801	LINC00222	-0.268677301
cg10820262	-0.856455624	0	0	chr4	111866929	111866930	Intergenic	Intergenic	-303651	NM_001204399	5308	Hs.643588	NM_000325	HPRD:03328	PITX2	-0.226545976
cg10822172	0.892843604	0	0	chr7	28338757	28338758	promoter-TSS (NM_182899)	promoter-TSS (NM_182899)	-182	NM_182899	9586	Hs.437075	NM_004904	HPRD:09896	CREB5	0.252409322
cg10852003	-0.858385026	0	0	chr17	77761664	77761665	TTS (NM_005189)	TTS (NM_005189)	9250	NM_020649	57332	Hs.387258	NM_020649		CBX8	-0.29394522
cg10852045	-0.847032547	0	0	chr8	38970773	38970774	intron (NM_145004, intron 1 of 24)	MLT1H|LTR|ERVL-MaLR	5724	NM_145004	203102	Hs.521545	NM_145004	HPRD:16475	ADAM32	-0.311284062
cg10853431	0.82588923	0	0	chr10	11574300	11574301	promoter-TSS (NM_001080491)	promoter-TSS (NM_001080491)	-22	NM_001080491	9712	Hs.498661	NM_014688	ENSG00000148429	USP6NL	0.206568642
cg10861953	-0.912541628	0	0	chr15	93892667	93892668	Intergenic	Intergenic	-260225	NM_020211	56963	Hs.271277	NM_020211	HPRD:09560	RGMA	-0.351790214
cg10892950	-0.903984547	0	0	chr12	45626938	45626939	intron (NM_001142679, intron 1 of 19)	intron (NM_001142679, intron 1 of 19)	-17150	NR_037144	51054	Hs.233495	NM_015899	HPRD:15143	PLEKHA8P1	-0.359621717
cg10895875	0.877211332	0	0	chr7	56242407	56242408	Intergenic	CpG	-58318	NM_001145712	389493	Hs.177948	NM_001145712	ENSG00000185290	NUPR1L	0.319190898
cg10901633	0.84286952	0	0	chr3	4814459	4814460	intron (NM_001168272, intron 45 of 60)	intron (NM_001168272, intron 45 of 60)	-21186	NR_004428	100126791	Hs.663059	NR_004428	ENSG00000235947	EGOT	0.200972823
cg10909152	-0.852307439	0	0	chr14	105218528	105218529	promoter-TSS (NM_006427)	promoter-TSS (NM_006427)	-941	NM_006427	10572	Hs.112058	NM_006427	HPRD:16124	SIVA1	-0.262061532
cg10925991	0.862161338	0	0	chr4	40324096	40324097	intron (NR_121640, intron 1 of 2)	intron (NR_121640, intron 1 of 2)	5595	NR_121640	101060498	Hs.351492	NR_121640	ENSG00000249241	LOC101060498	0.251959941
cg10930540	0.886595845	0	0	chr8	19339859	19339860	intron (NR_024040, intron 3 of 9)	L2|LINE|L2	120196	NM_001130518	55790	Hs.613729	NM_018371	HPRD:13114	CSGALNACT1	0.285603806
cg10939936	-0.884018421	0	0	chr14	99850187	99850188	Intergenic	(CA)n|Simple_repeat|Simple_repeat	97038	NM_032233	84193	Hs.510407	NM_032233	HPRD:08664	SETD3	-0.250660626
cg10941566	0.807540238	0	0	chr22	30117148	30117149	intron (NM_182527, intron 1 of 4)	CpG	805	NM_182527	164633	Hs.643608	NM_182527	HPRD:12995	CABP7	0.268561437
cg10941916	-0.811432719	0	0	chr8	19615741	19615742	Intergenic	MIRb|SINE|MIR	-59176	NM_018142	55174	Hs.512627	NM_018142	HPRD:07686	INTS10	-0.234467321
cg10973726	-0.850538015	0	0	chr1	179089187	179089188	intron (NM_001136001, intron 5 of 9)	FLAM_C|SINE|Alu	23036	NM_005158	27	Hs.159472	NM_005158	HPRD:01259	ABL2	-0.257773982
cg10989326	-0.885917008	0	0	chr1	93258908	93258909	promoter-TSS (NM_005665)	promoter-TSS (NM_005665)	-948	NM_005665	7813	Hs.594434	NM_005665	HPRD:04249	EVI5	-0.213397261
cg10994870	-0.85966295	0	0	chr2	242799553	242799554	intron (NM_005018, intron 1 of 4)	CpG	1504	NM_005018	5133	Hs.158297	NM_005018	HPRD:02590	PDCD1	-0.222880316
cg10995381	-0.873477876	0	0	chr5	7877198	7877199	intron (NM_002454, intron 4 of 14)	intron (NM_002454, intron 4 of 14)	7982	NM_002454	4552	Hs.481551	NM_002454	HPRD:03979	MTRR	-0.299519219
cg11001536	0.885415494	0	0	chr5	153489773	153489774	Intergenic	Intergenic	71255	NM_001135037	4238	Hs.432818	NM_005927	HPRD:02731	MFAP3	0.24333823
cg11002698	0.870695829	0	0	chr6	111135096	111135097	promoter-TSS (NM_001287215)	promoter-TSS (NM_001287215)	-727	NM_001287215	262	Hs.159118	NM_001634	HPRD:01622	AMD1	0.289868917
cg11006453	-0.873358607	0	0	chr8	141599185	141599186	intron (NM_012154, intron 1 of 18)	intron (NM_012154, intron 1 of 18)	46460	NM_012154	27161	Hs.743313	NM_012154	HPRD:06943	AGO2	-0.351004257
cg11016293	-0.877158284	0	0	chr2	152684694	152684695	5' UTR (NM_012097, exon 1 of 6)	5' UTR (NM_012097, exon 1 of 6)	314	NM_177985	26225	Hs.470233	NM_012097		ARL5A	-0.237452884
cg11023299	-0.837485909	0	0	chr3	180461183	180461184	intron (NR_109986, intron 7 of 13)	intron (NR_109986, intron 7 of 13)	-63901	NM_181426	339829	Hs.712820	NM_181426	ENSG00000145075	CCDC39	-0.209711753
cg11025609	-0.850103974	0	0	chr12	110727072	110727073	intron (NM_170665, intron 3 of 19)	intron (NM_170665, intron 3 of 19)	8041	NM_170665	488	Hs.506759	NM_001681	HPRD:00161	ATP2A2	-0.247891042
cg11025743	-0.908270299	0	0	chr2	220304438	220304439	intron (NM_005876, intron 1 of 40)	intron (NM_005876, intron 1 of 40)	4739	NM_005876	10290	Hs.21639	NM_005876	HPRD:10653	SPEG	-0.2178523
cg11031660	0.815673888	0	0	chr14	83852380	83852381	Intergenic	LTR30|LTR|ERV1	-1762976	NR_110074	101928559	Hs.525499	NR_110074	ENSG00000258977	LINC01467	0.508297195
cg11031737	0.908975124	0	0	chr11	27255755	27255756	Intergenic	Intergenic	-14096	NR_125767	103695435	Hs.196133	NR_125766		BBOX1-AS1	0.312008255
cg11051158	-0.867039323	0	0	chr2	75938223	75938224	promoter-TSS (NM_001201335)	promoter-TSS (NM_001201335)	-113	NM_001201335	6936	Hs.303808	NM_003203	HPRD:01791	GCFC2	-0.200331986
cg11055991	0.804867685	0	0	chr7	158280410	158280411	intron (NM_130842, intron 1 of 21)	intron (NM_130842, intron 1 of 21)	45094	NR_030325	693180		NR_030325		MIR595	0.241749035
cg11057824	-0.85113287	0	0	chr14	50471938	50471939	intron (NM_001012706, intron 1 of 3)	intron (NM_001012706, intron 1 of 3)	2299	NM_001012706	283551	Hs.660867	NM_001012706	HPRD:13397	C14orf182	-0.378701046
cg11061177	-0.900322676	0	0	chr10	119134785	119134786	5' UTR (NM_173791, exon 1 of 5)	5' UTR (NM_173791, exon 1 of 5)	151	NM_173791	118987	Hs.501149	NM_173791		PDZD8	-0.218656689
cg11068881	-0.875736892	0	0	chr8	40925730	40925731	Intergenic	Intergenic	-170388	NM_001135731	79698	Hs.591850	NM_024645	HPRD:07837	ZMAT4	-0.205089429
cg11080540	0.843994141	0	0	chr5	54897272	54897273	Intergenic	Intergenic	-66367	NM_176895	8611	Hs.696231	NM_003711	HPRD:06178	PPAP2A	0.288241207
cg11081275	0.861513078	0	0	chr10	616995	616996	intron (NM_014974, intron 1 of 36)	intron (NM_014974, intron 1 of 36)	70722	NR_049884	100847086		NR_049884		MIR5699	0.209177157
cg11087101	0.851294637	0	0	chr3	195809593	195809594	promoter-TSS (NM_003234)	promoter-TSS (NM_003234)	-562	NM_001128148	7037	Hs.529618	NM_003234	HPRD:01812	TFRC	0.224936537
cg11138318	-0.837356627	0	0	chr1	222885766	222885767	promoter-TSS (NM_144695)	promoter-TSS (NM_144695)	97	NM_022831	64853	Hs.156625	NM_022831	HPRD:07798	AIDA	-0.206240915
cg11141692	-0.863952339	0	0	chr4	111866916	111866917	Intergenic	Intergenic	-303638	NM_001204399	5308	Hs.643588	NM_000325	HPRD:03328	PITX2	-0.269966163
cg11141696	-0.876115024	0	0	chr1	161700167	161700168	Intergenic	Intergenic	7725	NM_001288829	127943	Hs.517422	NM_001002901	HPRD:08093	FCRLB	-0.344020606
cg11144555	-0.833108246	0	0	chr5	163723934	163723935	Intergenic	Intergenic	170473	NR_105064	101927835	Hs.735171	NR_105064		LOC101927835	-0.259771784
cg11146971	0.823222101	0	0	chr14	27068354	27068355	Intergenic	Intergenic	-1395	NM_002515	4857	Hs.31588	NM_002515	HPRD:03693	NOVA1	0.258128601
cg11151251	-0.908390641	0	0	chr14	69522003	69522004	exon (NM_001284207, exon 9 of 9)	exon (NM_001284207, exon 9 of 9)	75605	NR_073422	161159	Hs.603341	NR_073422	ENSG00000259062	ACTN1-AS1	-0.312536701
cg11153485	0.833005607	0	0	chr13	110431612	110431613	intron (NM_003749, intron 1 of 1)	intron (NM_003749, intron 1 of 1)	7301	NM_003749	8660	Hs.442344	NM_003749	HPRD:02878	IRS2	0.215127854
cg11180069	0.841985226	0	0	chr7	131422872	131422873	Intergenic	Intergenic	-172106	NR_110836	101928782	Hs.571369	NR_110836	ENSG00000224865	LOC101928782	0.239589562
cg11190278	0.86507833	0	0	chr14	51252662	51252663	intron (NM_182946, intron 5 of 29)	intron (NM_182946, intron 5 of 29)	45176	NM_016350	51199	Hs.310429	NM_016350	HPRD:09785	NIN	0.25232061
cg11192787	-0.806592524	0	0	chr5	95580517	95580518	Intergenic	Intergenic	165676	NR_030309	693168		NR_030309	miRBase:MI0003590	MIR583	-0.286361918
cg11195059	-0.816884339	0	0	chr7	107741042	107741043	intron (NM_007356, intron 10 of 33)	intron (NM_007356, intron 10 of 33)	29758	NM_007356	22798	Hs.62022	NM_007356	HPRD:11224	LAMB4	-0.28023983
cg11201447	-0.900209546	0	0	chr8	128808063	128808064	promoter-TSS (NR_031609)	promoter-TSS (NR_031609)	-144	NR_031609	100302185		NR_031609	miRBase:MI0006337	MIR1204	-0.326063449
cg11205636	0.833968401	0	0	chr5	107108407	107108408	Intergenic	Intergenic	-101812	NM_001962	1946	Hs.288741	NM_001962	HPRD:03324	EFNA5	0.250859686
cg11214001	0.815425813	0	0	chr5	96078430	96078431	promoter-TSS (NR_104285)	promoter-TSS (NR_104285)	-813	NR_104285	831	Hs.436186	NM_001750	HPRD:00233	CAST	0.253235095
cg11215283	0.921166778	0	0	chr13	78109017	78109018	promoter-TSS (NM_001160706)	promoter-TSS (NM_001160706)	-791	NM_144777	8796	Hs.534699	NM_003843	HPRD:09161	SCEL	0.268406298
cg11230031	0.841515422	0	0	chr6	165115084	165115085	Intergenic	Intergenic	608026	NM_144980	168090	Hs.144734	NM_144980	HPRD:12844	C6orf118	0.219017341
cg11254602	0.888293803	0	0	chr12	75703120	75703121	intron (NM_001286547, intron 7 of 15)	MER51D|LTR|ERV1	20715	NM_032606	84698	Hs.733835	NM_032606	HPRD:09659	CAPS2	0.202447395
cg11258381	-0.824705005	0	0	chr1	117350694	117350695	Intergenic	Intergenic	53609	NM_001767	914	Hs.523500	NM_001767	HPRD:01750	CD2	-0.251679017
cg11267546	-0.823945224	0	0	chr7	27167828	27167829	TTS (NM_002141)	TTS (NM_002141)	-1190	NM_153631	3200	Hs.659337	NM_030661	HPRD:00842	HOXA3	-0.24358741
cg11284281	-0.890019953	0	0	chr13	20967659	20967660	Intergenic	(CA)n|Simple_repeat|Simple_repeat	40325	NR_039721	100616304		NR_039721		MIR4499	-0.287038216
cg11287647	0.849851787	0	0	chr7	12725352	12725353	Intergenic	Intergenic	-1099	NM_001037164	10124	Hs.245540	NM_005738	HPRD:11987	ARL4A	0.209195472
cg11292769	-0.837638199	0	0	chr3	106958152	106958153	intron (NR_028303, intron 1 of 3)	intron (NR_028303, intron 1 of 3)	1332	NR_028303	100302640	Hs.648607	NR_028303	ENSG00000242759	LINC00882	-0.282473376
cg11300809	-0.905400276	0	0	chr2	223288637	223288638	promoter-TSS (NM_152386)	promoter-TSS (NM_152386)	-684	NM_152386	130367	Hs.591604	NM_152386		SGPP2	-0.284990389
cg11317473	-0.826992273	0	0	chr19	55038476	55038477	Intergenic	CpG	-5432	NR_104095	90011	Hs.288520	NM_033206		KIR3DX1	-0.260668996
cg11335171	-0.88602972	0	0	chr6	33173333	33173334	intron (NM_014234, intron 4 of 8).2	intron (NM_014234, intron 4 of 8).2	920	NM_014234	7923	Hs.415058	NM_014234	HPRD:03248	HSD17B8	-0.220382403
cg11335536	-0.851385653	0	0	chr3	14668377	14668378	Intergenic	AluY|SINE|Alu	-24875	NM_016474	51244	Hs.517820	NM_016474	HPRD:12820	CCDC174	-0.275813039
cg11343072	0.849011719	0	0	chr2	160473528	160473529	promoter-TSS (NM_013450)	promoter-TSS (NM_013450)	-417	NM_013450	29994	Hs.470369	NM_013450	HPRD:09295	BAZ2B	0.286072002
cg11356004	-0.906522274	0	0	chr5	150948901	150948902	promoter-TSS (NM_001447)	promoter-TSS (NM_001447)	-397	NM_001447	2196	Hs.591255	NM_001447	HPRD:05041	FAT2	-0.339785293
cg11357138	-0.928733051	0	0	chr5	1796862	1796863	Intergenic	Intergenic	3093	NM_032479	64979	Hs.719465	NM_032479	HPRD:14756	MRPL36	-0.247934304
cg11361201	0.855527163	0	0	chr5	156690796	156690797	Intergenic	Intergenic	-2293	NM_001037333	26999	Hs.519702	NM_014376	HPRD:07556	CYFIP2	0.271002118
cg11367973	0.884157717	0	0	chr12	51633848	51633849	intron (NM_001136266, intron 1 of 3)	intron (NM_001136266, intron 1 of 3)	1341	NM_001136267	9802	Hs.369761	NM_014764	HPRD:08463	DAZAP2	0.209965345
cg11373252	0.861293972	0	0	chr2	219938304	219938305	Intergenic	Intergenic	-13067	NM_002181	3549	Hs.654504	NM_002181	HPRD:02839	IHH	0.224973562
cg11374355	-0.84774369	0	0	chr19	39925660	39925661	intron (NM_001020, intron 2 of 4)	AluSx|SINE|Alu	957	NM_001020	6217	Hs.397609	NM_001020	HPRD:04724	RPS16	-0.23207378
cg11383134	-0.813432693	0	0	chr6	29648590	29648591	Intergenic	Intergenic	-3660	NM_001109809	346171	Hs.156326	NM_001109809	ENSG00000204644	ZFP57	-0.661031446
cg11394361	-0.898221016	0	0	chr17	67570862	67570863	Intergenic	Intergenic	-19265	NR_109971	101928122	Hs.579342	NR_109971	ENSG00000227517	LINC01483	-0.225428519
cg11404945	-0.899503231	0	0	chr1	6521138	6521139	TTS (NM_003790)	TTS (NM_003790)	5116	NM_148965	8718	Hs.462529	NM_003790	HPRD:04532	TNFRSF25	-0.201220294
cg11410404	0.848678172	0	0	chr21	41238940	41238941	promoter-TSS (NM_006198)	promoter-TSS (NM_006198)	-406	NM_006198	5121	Hs.80296	NM_006198	HPRD:03378	PCP4	0.205882184
cg11412036	-0.856133103	0	0	chr15	43941871	43941872	promoter-TSS (NM_001282310)	promoter-TSS (NM_001282310)	-829	NM_001282309	117155	Hs.662284	NM_054020	HPRD:16236	CATSPER2	-0.301724746
cg11414202	0.834211946	0	0	chr17	26501467	26501468	intron (NM_016231, intron 7 of 10)	intron (NM_016231, intron 7 of 10)	-52121	NR_003064	23615	Hs.157195	NM_021093	HPRD:07589	PYY2	0.229009503
cg11419262	-0.852610469	0	0	chr3	193840181	193840182	Intergenic	Intergenic	-13749	NM_005524	3280	Hs.250666	NM_005524	HPRD:00770	HES1	-0.218353997
cg11423701	-0.802203715	0	0	chr1	147246154	147246155	promoter-TSS (NM_005266)	promoter-TSS (NM_005266)	-689	NM_005266	2702	Hs.447968	NM_005266	HPRD:08699	GJA5	-0.216112336
cg11429111	-0.911693156	0	0	chr5	134813329	134813330	Intergenic	Intergenic	-25241	NM_001099221	497189	Hs.552091	NM_001099221		TIFAB	-0.251633331
cg11460727	0.848945379	0	0	chr8	22548952	22548953	exon (NM_004430, exon 2 of 2)	exon (NM_004430, exon 2 of 2)	949	NM_001199880	1960	Hs.534313	NM_004430	HPRD:03881	EGR3	0.241596389
cg11479156	0.819934785	0	0	chr11	70672388	70672389	intron (NM_012309, intron 8 of 22)	intron (NM_012309, intron 8 of 22)	-36506	NR_073536	220070	Hs.326766	NM_145308	HPRD:14132	SHANK2-AS3	0.252492653
cg11480267	-0.858520508	0	0	chr20	57463503	57463504	promoter-TSS (NR_003259)	promoter-TSS (NR_003259)	-676	NR_003259	2778	Hs.125898	NM_000516	HPRD:00761	GNAS	-0.279789092
cg11486694	-0.810963631	0	0	chr10	53367157	53367158	intron (NM_006258, intron 3 of 17)	MER58D|DNA|hAT-Charlie	92197	NM_015235	23283	Hs.591358	NM_015235	HPRD:09900	CSTF2T	-0.241773305
cg11496569	0.851909518	0	0	chr1	244006397	244006398	intron (NM_181690, intron 1 of 13)	intron (NM_181690, intron 1 of 13)	186	NM_181690	10000	Hs.498292	NM_005465	HPRD:06441	AKT3	0.248092038
cg11499091	-0.87239033	0	0	chr17	78735302	78735303	intron (NM_020761, intron 6 of 33)	intron (NM_020761, intron 6 of 33)	44129	NR_110852	101928855	Hs.670692	NR_110852	ENSG00000262833	LOC101928855	-0.232641817
cg11500101	0.837804556	0	0	chr19	52900469	52900470	promoter-TSS (NM_032423)	promoter-TSS (NM_032423)	540	NR_125345	102724105	Hs.188680	NR_125345		LOC102724105	0.264933967
cg11511669	0.917394817	0	0	chr12	131556214	131556215	intron (NM_198827, intron 13 of 24)	intron (NM_198827, intron 13 of 24)	-93341	NR_026670	116437	Hs.675497	NR_026670	ENSG00000204603	LINC01257	0.239707111
cg11521979	-0.835036993	0	0	chr1	67266410	67266411	intron (NM_005478, intron 1 of 1)	intron (NM_005478, intron 1 of 1)	531	NM_005478	10022	Hs.251380	NM_005478	HPRD:08400	INSL5	-0.230763438
cg11539857	-0.818987072	0	0	chr6	436594	436595	Intergenic	Intergenic	44856	NM_002460	3662	Hs.401013	NM_002460	HPRD:03543	IRF4	-0.206464302
cg11540997	-0.900134563	0	0	chr15	45407818	45407819	intron (NM_207581, intron 1 of 5)	intron (NM_207581, intron 1 of 5)	1296	NM_207581	405753	Hs.497987	NM_207581	HPRD:14224	DUOXA2	-0.21538152
cg11556164	0.871692598	0	0	chr7	110738315	110738316	intron (NM_001099660, intron 2 of 3)	intron (NM_001099660, intron 2 of 3)	7254	NM_001099660	54674	Hs.3781	NM_018334	HPRD:14321	LRRN3	0.338783818
cg11559731	0.840296745	0	0	chr8	60032745	60032746	promoter-TSS (NM_014729)	promoter-TSS (NM_014729)	-979	NM_014729	9760	Hs.491805	NM_014729	HPRD:12113	TOX	0.287957689
cg11566832	0.921211481	0	0	chr10	88659593	88659594	exon (NM_004329, exon 6 of 13)	exon (NM_004329, exon 6 of 13)	57831	NM_024756	79812	Hs.524479	NM_024756	HPRD:10601	MMRN2	0.230266605
cg11573123	-0.861133635	0	0	chr1	186416357	186416358	intron (NM_002597, intron 2 of 3)	AluSz|SINE|Alu	1498	NM_022576	5132	Hs.654381	NM_002597	HPRD:01373	PDC	-0.249141669
cg11580351	-0.809293747	0	0	chr5	95019062	95019063	promoter-TSS (NM_031952)	promoter-TSS (NM_031952)	-349	NR_125327	83890	Hs.50499	NM_031952	HPRD:12155	SPATA9	-0.215457348
cg11580897	0.88212955	0	0	chr1	23879671	23879672	Intergenic	AluY|SINE|Alu	6613	NM_002167	3399	Hs.76884	NM_002167	HPRD:02608	ID3	0.20978278
cg11612098	-0.80168581	0	0	chr7	3358214	3358215	intron (NM_152744, intron 1 of 44)	intron (NM_152744, intron 1 of 44)	17135	NM_152744	221935	Hs.653013	NM_152744	HPRD:07388	SDK1	-0.233197255
cg11613003	-0.820514917	0	0	chr2	202901288	202901289	3' UTR (NM_003507, exon 1 of 1)	3' UTR (NM_003507, exon 1 of 1)	1979	NM_003507	8324	Hs.173859	NM_003507	HPRD:04560	FZD7	-0.331186433
cg11615758	-0.866249084	0	0	chr6	13173168	13173169	intron (NM_030948, intron 6 of 14)	L5|LINE|RTE	122649	NM_001242698	100130357	Hs.657498	NM_001242698		LOC100130357	-0.268758747
cg11629889	-0.802173674	0	0	chr17	40839022	40839023	exon (NM_003632, exon 7 of 24)	exon (NM_003632, exon 7 of 24)	4391	NM_003632	8506	Hs.408730	NM_003632	HPRD:03825	CNTNAP1	-0.22619267
cg11649795	0.863505065	0	0	chr11	109295491	109295492	3' UTR (NM_207645, exon 2 of 2)	3' UTR (NM_207645, exon 2 of 2)	2646	NM_207645	399947	Hs.172982	NM_207645	HPRD:14218	C11orf87	0.210414036
cg11661940	-0.879456401	0	0	chr1	201776894	201776895	promoter-TSS (NR_031599)	promoter-TSS (NR_031599)	-844	NR_031599	100302158		NR_031599		MIR1231	-0.215066196
cg11674448	0.809877992	0	0	chr1	41711766	41711767	Intergenic	Intergenic	-3952	NM_001172219	22955	Hs.571874	NM_012236	HPRD:11540	SCMH1	0.233130365
cg11681219	-0.897111356	0	0	chr1	235291909	235291910	promoter-TSS (NR_002956)	promoter-TSS (NR_002956)	346	NM_014765	9804	Hs.533192	NM_014765	HPRD:03507	TOMM20	-0.233522116
cg11724602	-0.857009828	0	0	chr3	197099072	197099073	Intergenic	Intergenic	-72930	NM_001290983	1739	Hs.292549	NM_004087	HPRD:03007	DLG1	-0.205532329
cg11737318	-0.887006164	0	0	chr8	131440305	131440306	intron (NM_018482, intron 1 of 29)	intron (NM_018482, intron 1 of 29)	15600	NM_001247996	50807	Hs.655552	NM_018482	HPRD:05809	ASAP1	-0.32565185
cg11741004	0.816280544	0	0	chr3	107810678	107810679	promoter-TSS (NM_198793)	promoter-TSS (NM_198793)	-744	NM_001777	961	Hs.446414	NM_001777	HPRD:03017	CD47	0.200177335
cg11747695	-0.883810222	0	0	chr13	111164966	111164967	3' UTR (NM_001846, exon 48 of 48)	3' UTR (NM_001846, exon 48 of 48)	-4441	NR_046583	100874203	Hs.508716	NR_046583	ENSG00000232814	COL4A2-AS1	-0.25615365
cg11748881	-0.87181747	0	0	chr11	61734830	61734831	exon (NM_002032, exon 1 of 4)	exon (NM_002032, exon 1 of 4)	301	NM_002032	2495	Hs.524910	NM_002032	HPRD:00615	FTH1	-0.284742003
cg11748909	0.85998112	0	0	chr20	381142	381143	Intergenic	Intergenic	-7566	NM_006462	10616	Hs.247280	NM_006462	HPRD:16643	RBCK1	0.246401358
cg11753711	0.823188901	0	0	chr7	142378117	142378118	Intergenic	MIR|SINE|MIR	3987	NM_001190487	100463482		NM_001190487	ENSG00000270672	MTRNR2L6	0.269712212
cg11767757	-0.935920656	0	0	chr21	40145404	40145405	promoter-TSS (NR_027065)	promoter-TSS (NR_027065)	-4	NR_027065	400866	Hs.278704	NM_001001789	HPRD:10744	LINC00114	-0.387086296
cg11768612	0.937645912	0	0	chr6	159307841	159307842	Intergenic	HERVH-int|LTR|ERV1	-1777	NM_001195032	100130967	Hs.32804	NM_001195032		C6orf99	0.287434162
cg11783497	-0.876846135	0	0	chr2	113875292	113875293	promoter-TSS (NM_173843)	promoter-TSS (NM_173843)	-177	NM_173841	3557	Hs.81134	NM_000577	HPRD:00978	IL1RN	-0.352720885
cg11792281	-0.838869631	0	0	chr17	26443366	26443367	intron (NM_016231, intron 1 of 10)	intron (NM_016231, intron 1 of 10)	73679	NM_016231	51701	Hs.208759	NM_016231	HPRD:17637	NLK	-0.260315372
cg11795459	0.932020187	0	0	chr7	6370316	6370317	exon (NM_001037163, exon 2 of 2)	exon (NM_001037163, exon 2 of 2)	18273	NM_001037163	84792	Hs.696146	NM_001037163	HPRD:14427	FAM220A	0.286238692
cg11800844	0.887276828	0	0	chr5	143469185	143469186	Intergenic	Intergenic	81092	NM_030799	81555	Hs.372050	NM_030799	HPRD:18071	YIPF5	0.248922119
cg11801110	-0.901554346	0	0	chr22	50356763	50356764	TTS (NR_106879)	TTS (NR_106879)	250	NR_106879	102465493		NR_106879		MIR6821	-0.275169869
cg11804292	-0.849255443	0	0	chr14	54136204	54136205	Intergenic	Intergenic	278997	NR_049843	100847076		NR_049843	miRBase:MI0019135	MIR5580	-0.216086994
cg11807290	-0.830953777	0	0	chr12	133512074	133512075	intron (NM_183238, intron 3 of 4)	L1MC4|LINE|L1	20793	NM_183238	100289635	Hs.29698	NM_183238	ENSG00000196458	ZNF605	-0.208549011
cg11817899	0.882986307	0	0	chr10	108923111	108923112	intron (NM_001013031, intron 1 of 26)	intron (NM_001013031, intron 1 of 26)	1354	NM_001206572	114815	Hs.591915	NM_052918	HPRD:12098	SORCS1	0.297489588
cg11825603	0.848817706	0	0	chr1	23449368	23449369	intron (NM_033631, intron 1 of 4)	intron (NM_033631, intron 1 of 4)	45982	NM_001142546	7798	Hs.257900	NM_033631	HPRD:03250	LUZP1	0.208042583
cg11837749	-0.885449529	0	0	chr1	55047332	55047333	intron (NM_015547, intron 1 of 16)	intron (NM_015547, intron 1 of 16)	33526	NM_147161	26027	Hs.745173	NM_015547	HPRD:07075	ACOT11	-0.204434753
cg11839415	-0.821185946	0	0	chr1	43814764	43814765	intron (NM_005373, intron 9 of 11)	CpG-1000	-9861	NM_001255	991	Hs.524947	NM_001255	HPRD:04686	CDC20	-0.269166669
cg11840035	0.851639509	0	0	chr1	113685087	113685088	Intergenic	Intergenic	63787	NR_038846	643441	Hs.124895	NR_038846		LOC643441	0.240422183
cg11848113	0.900511324	0	0	chr10	661159	661160	intron (NM_014974, intron 1 of 36)	intron (NM_014974, intron 1 of 36)	26558	NR_049884	100847086		NR_049884		MIR5699	0.206853145
cg11851257	0.819988966	0	0	chr17	47903406	47903407	exon (NM_001199156, exon 11 of 13)	exon (NM_001199156, exon 11 of 13)	-19865	NM_001242791	729220	Hs.434138	NM_001242791		FLJ45513	0.302512104
cg11854043	-0.81581378	0	0	chr15	38226316	38226317	Intergenic	(CA)n|Simple_repeat|Simple_repeat	-1140	NM_152453	145942	Hs.179646	NM_152453	HPRD:11341	TMCO5A	-0.334604169
cg11858213	0.847465456	0	0	chr3	33173098	33173099	intron (NM_006371, intron 4 of 6)	intron (NM_006371, intron 4 of 6)	17649	NM_006371	10491	Hs.517888	NM_006371	HPRD:16110	CRTAP	0.200449005
cg11861940	-0.884765804	0	0	chr6	30456340	30456341	promoter-TSS (NM_005516).5	promoter-TSS (NM_005516).5	-842	NM_005516	3133	Hs.650174	NM_005516	HPRD:00877	HLA-E	-0.255187616
cg11867084	-0.81804949	0	0	chr5	142458116	142458117	intron (NM_015071, intron 17 of 22)	intron (NM_015071, intron 17 of 22)	-209642	NR_046680	100874239	Hs.570896	NR_046680	ENSG00000226272	ARHGAP26-AS1	-0.331219271
cg11868461	-0.837575853	0	0	chr17	75830800	75830801	Intergenic	Intergenic	49368	NR_028337	400624	Hs.514521	NM_001001685		FLJ45079	-0.229041569
cg11872645	0.85749805	0	0	chr17	75186962	75186963	exon (NM_001144001, exon 2 of 15)	exon (NM_001144001, exon 2 of 15)	5668	NM_001144001	6397	Hs.464184	NM_003003	HPRD:03295	SEC14L1	0.204070616
cg11876048	0.826816201	0	0	chr17	55337654	55337655	intron (NM_138962, intron 4 of 13)	intron (NM_138962, intron 4 of 13)	3281	NM_170721	124540	Hs.658922	NM_138962	HPRD:07438	MSI2	0.316936998
cg11883418	0.821360528	0	0	chr6	119069624	119069625	Intergenic	Intergenic	-34246	NR_037662	100287632	Hs.334026	NR_037662		LOC100287632	0.264727201
cg11896246	0.830177546	0	0	chr5	19988629	19988630	promoter-TSS (NM_004934)	promoter-TSS (NM_004934)	-277	NM_004934	1016	Hs.317632	NM_004934	HPRD:04314	CDH18	0.208637723
cg11906781	0.862110913	0	0	chr2	28183394	28183395	intron (NM_199193, intron 4 of 13)	intron (NM_199193, intron 4 of 13)	-35839	NR_036230	100422965		NR_036230		MIR4263	0.200155042
cg11911769	-0.900515914	0	0	chr7	101768676	101768677	intron (NM_181552, intron 8 of 23)	intron (NM_181552, intron 8 of 23)	-159676	NM_020979	10603	Hs.489448	NM_020979		SH2B2	-0.299348897
cg11919837	0.884031951	0	0	chr8	57350735	57350736	Intergenic	Intergenic	7857	NM_006211	5179	Hs.339831	NM_006211	HPRD:08837	PENK	0.344182226
cg11924638	0.866849244	0	0	chr6	25408223	25408224	intron (NM_017640, intron 2 of 36)	MER5A1|DNA|hAT-Charlie	128568	NM_001173977	55604	Hs.649550	NM_017640	HPRD:11285	LRRC16A	0.288823988
cg11942603	0.825966537	0	0	chr2	69969794	69969795	intron (NM_001153, intron 1 of 12)	intron (NM_001153, intron 1 of 12)	668	NM_001153	307	Hs.422986	NM_001153	HPRD:00112	ANXA4	0.207049717
cg11945474	0.862286866	0	0	chr2	55717980	55717981	Intergenic	Intergenic	-28750	NM_080667	112942	Hs.264208	NM_080667	HPRD:14445	CFAP36	0.237393512
cg11946378	0.858035743	0	0	chr1	1920339	1920340	exon (NM_001080484, exon 3 of 18)	exon (NM_001080484, exon 3 of 18)	14936	NM_001080484	85452	Hs.232092	NM_001003808		KIAA1751	0.225857756
cg11955727	-0.826871276	0	0	chr2	84105546	84105547	Intergenic	HERV-Fc1-int|LTR|ERV1	-412259	NR_003663	388965	Hs.664098	NM_001013648	HPRD:18390	FUNDC2P2	-0.47616035
cg11957699	-0.856096685	0	0	chr1	214510205	214510206	3' UTR (NM_020197, exon 12 of 12)	3' UTR (NM_020197, exon 12 of 12)	55641	NM_020197	56950	Hs.66170	NM_020197	HPRD:15406	SMYD2	-0.291246879
cg11959694	0.810277939	0	0	chr2	98962564	98962565	promoter-TSS (NM_001298)	promoter-TSS (NM_001298)	-53	NM_001079878	1261	Hs.234785	NM_001298	HPRD:02504	CNGA3	0.273622662
cg11963436	-0.857585669	0	0	chr10	93567261	93567262	intron (NM_025235, intron 1 of 26)	intron (NM_025235, intron 1 of 26)	9111	NM_025235	80351	Hs.329327	NM_025235	HPRD:06182	TNKS2	-0.472995898
cg11965671	0.84751159	0	0	chr5	159739797	159739798	promoter-TSS (NM_024565)	promoter-TSS (NM_024565)	-225	NM_024565	79616	Hs.14070	NM_024565	HPRD:07853	CCNJL	0.214981402
cg11969830	-0.817969203	0	0	chr12	45271786	45271787	intron (NM_001145110, intron 1 of 20)	intron (NM_001145110, intron 1 of 20)	-1154	NM_001145107	4753	Hs.505326	NM_006159	HPRD:11891	NELL2	-0.335305697
cg11971662	-0.864362597	0	0	chr8	99499993	99499994	intron (NM_001256312, intron 12 of 12)	L3|LINE|CR1	60744	NM_020697	3788	Hs.388045	NM_020697		KCNS2	-0.200818077
cg11974768	0.915153503	0	0	chr10	88978778	88978779	Intergenic	LTR43B|LTR|ERV1	-6426	NM_001099338	728118	Hs.710565	NM_001099338	ENSG00000184923	NUTM2A	0.243559836
cg11977142	-0.92252773	0	0	chr4	1625248	1625249	Intergenic	CpG	60469	NM_001013622	152877	Hs.143314	NM_001013622	HPRD:12900	FAM53A	-0.260670296
cg11979011	0.853730857	0	0	chr3	156806144	156806145	intron (NR_034007, intron 3 of 3)	intron (NR_034007, intron 3 of 3)	-1525	NR_034008	100498859	Hs.633655	NR_034008	ENSG00000241135	LINC00881	0.251882963
cg11991617	0.86316967	0	0	chr4	153512727	153512728	Intergenic	Intergenic	55148	NR_039658	100616193		NR_039658	miRBase:MI0016799	MIR4453	0.247121001
cg11993160	-0.854543269	0	0	chr18	12404041	12404042	Intergenic	Intergenic	-3853	NM_001142405	10650	Hs.514718	NM_006553	HPRD:09981	SLMO1	-0.290668029
cg12018865	-0.825036705	0	0	chr2	38406881	38406882	intron (NR_027252, intron 2 of 2)	L2|LINE|L2	48635	NR_027252	285154	Hs.353894	NM_173652	HPRD:14592	CYP1B1-AS1	-0.273373721
cg12019520	-0.849260867	0	0	chr4	8012176	8012177	intron (NM_001130088, intron 12 of 13)	intron (NM_001130088, intron 12 of 13)	61566	NM_001286688	84448	Hs.233404	NM_032432	ENSG00000163995	ABLIM2	-0.20715849
cg12019814	0.930455029	0	0	chr8	117861247	117861248	exon (NM_006265, exon 13 of 14)	exon (NM_006265, exon 13 of 14)	-25415	NR_033886	644660	Hs.706174	NR_033886	ENSG00000253327	RAD21-AS1	0.425406874
cg12021882	0.925051093	0	0	chr12	132841141	132841142	intron (NM_001122636, intron 2 of 10)	MLT1K|LTR|ERVL-MaLR	-10835	NR_024563	100130238	Hs.536338	NR_024563		LOC100130238	0.221118984
cg12032027	-0.86157614	0	0	chr20	52198225	52198226	exon (NM_006526, exon 1 of 5)	exon (NM_006526, exon 1 of 5)	1410	NM_006526	7764	Hs.155040	NM_006526	HPRD:04272	ZNF217	-0.329978891
cg12041830	0.882149637	0	0	chr1	5907402	5907403	Intergenic	Intergenic	15398	NR_039838	100616421		NR_039838	miRBase:MI0017322	MIR4689	0.234081349
cg12042203	0.87210077	0	0	chr8	144222455	144222456	Intergenic	MER65B|LTR|ERV1	19001	NM_002347	4062	Hs.159590	NM_002347	HPRD:04691	LY6H	0.277497072
cg12045237	0.804129779	0	0	chr6	41169171	41169172	promoter-TSS (NM_024807)	promoter-TSS (NM_024807)	-247	NM_024807	79865	Hs.164797	NM_024807	HPRD:11646	TREML2	0.20903231
cg12048341	-0.829650879	0	0	chr1	201712730	201712731	intron (NM_001167738, intron 1 of 26)	intron (NM_001167738, intron 1 of 26)	3768	NM_001167738	89796	Hs.585374	NM_020443	HPRD:10113	NAV1	-0.319252661
cg12050434	-0.852160633	0	0	chr12	43030949	43030950	intron (NR_110042, intron 3 of 5)	intron (NR_110042, intron 3 of 5)	9350	NR_110042	101927058	Hs.434238	NR_110042	ENSG00000257510	LOC101927058	-0.411213223
cg12065285	0.873619556	0	0	chr1	155946346	155946347	intron (NM_001162384, intron 1 of 21)	intron (NM_001162384, intron 1 of 21)	1619	NM_004723	9181	Hs.743352	NM_004723	HPRD:10458	ARHGEF2	0.232650965
cg12066770	-0.89831537	0	0	chr8	139510528	139510529	Intergenic	Intergenic	-1464	NM_015912	51059	Hs.126024	NM_015912	HPRD:14230	FAM135B	-0.210939337
cg12072262	-0.860059559	0	0	chr10	129379353	129379354	Intergenic	Intergenic	31741	NM_001030013	594857	Hs.643423	NM_001030013	ENSG00000214285	NPS	-0.276748649
cg12075720	0.806906283	0	0	chr19	17799037	17799038	promoter-TSS (NM_001080421)	promoter-TSS (NM_001080421)	-30	NM_001080421	23025	Hs.164502	NM_001080421	ENSG00000130477	UNC13A	0.204654542
cg12077319	-0.828420043	0	0	chr8	81787141	81787142	promoter-TSS (NM_001033723)	promoter-TSS (NM_001033723)	-126	NM_001033723	619279	Hs.434957	NM_032651	ENSG00000164684	ZNF704	-0.22450727
cg12078775	0.805846334	0	0	chr6	30419543	30419544	Intergenic	CpG	-37639	NM_005516	3133	Hs.650174	NM_005516	HPRD:00877	HLA-E	0.330953659
cg12078937	-0.810069323	0	0	chr12	117013755	117013756	exon (NM_001085481, exon 2 of 2)	exon (NM_001085481, exon 2 of 2)	16570	NM_001085481	643246	Hs.506947	NM_001085481	ENSG00000171471	MAP1LC3B2	-0.276455895
cg12080079	0.800127506	0	0	chr1	19007925	19007926	intron (NM_001135254, intron 4 of 8)	intron (NM_001135254, intron 4 of 8)	50426	NM_002584	5081	Hs.113253	NM_002584	HPRD:01331	PAX7	0.233217398
cg12081325	0.864019632	0	0	chr1	45413279	45413280	intron (NM_020365, intron 3 of 11)	intron (NM_020365, intron 3 of 11)	39114	NM_020365	8891	Hs.533549	NM_020365	HPRD:09379	EIF2B3	0.223633372
cg12088314	0.901524901	0	0	chr6	168501956	168501957	Intergenic	CpG	-19720	NR_110312	79981	Hs.266746	NM_024919	HPRD:10997	FRMD1	0.28530821
cg12101498	0.836417437	0	0	chr1	244829264	244829265	intron (NM_001297746, intron 1 of 3)	L2c|LINE|L2	12915	NR_123736	51029	Hs.498317	NM_016076	HPRD:15153	DESI2	0.318968132
cg12103951	0.860248089	0	0	chr10	88162314	88162315	Intergenic	Intergenic	-36065	NM_017551	2894	Hs.530653	NM_017551	HPRD:17078	GRID1	0.306296672
cg12116137	-0.891441166	0	0	chr17	1576449	1576450	exon (NM_006445, exon 24 of 43)	exon (NM_006445, exon 24 of 43)	11726	NM_006445	10594	Hs.181368	NM_006445	HPRD:06295	PRPF8	-0.223550436
cg12124018	-0.873276293	0	0	chr6	31916683	31916684	exon (NM_001710, exon 8 of 18).4	exon (NM_001710, exon 8 of 18).4	2963	NM_001710	629	Hs.69771	NM_001710	HPRD:00718	CFB	-0.2268345
cg12129796	0.828704596	0	0	chr8	79753073	79753074	Intergenic	Intergenic	-35316	NM_001199887	3574	Hs.591873	NM_000880	HPRD:00892	IL7	0.211323129
cg12151942	-0.8466959	0	0	chr3	156805787	156805788	intron (NR_034007, intron 3 of 3)	intron (NR_034007, intron 3 of 3)	-1882	NR_034008	100498859	Hs.633655	NR_034008	ENSG00000241135	LINC00881	-0.209584723
cg12154153	-0.897248924	0	0	chr1	168195108	168195109	promoter-TSS (NM_199344)	promoter-TSS (NM_199344)	-146	NM_199344	375035	Hs.645435	NM_199344		SFT2D2	-0.275451263
cg12162934	-0.881560266	0	0	chr7	22821836	22821837	Intergenic	Intergenic	40634	NM_019059	54543	Hs.112318	NM_019059	HPRD:16266	TOMM7	-0.208318283
cg12170933	-0.871422112	0	0	chr14	95620298	95620299	intron (NM_030621, intron 1 of 28)	intron (NM_030621, intron 1 of 28)	3460	NM_177438	23405	Hs.87889	NM_030621	HPRD:05875	DICER1	-0.258286107
cg12177058	-0.911782324	0	0	chr5	72804488	72804489	Intergenic	Intergenic	10239	NM_001207	689	Hs.591768	NM_001207	HPRD:03966	BTF3	-0.247340397
cg12177922	-0.921958387	0	0	chr1	154245232	154245233	exon (NM_006118, exon 1 of 7)	exon (NM_006118, exon 1 of 7)	194	NM_001018837	10456	Hs.199625	NM_006118	HPRD:12075	HAX1	-0.378665576
cg12179641	-0.889619887	0	0	chr6	32188404	32188405	exon (NM_004557, exon 6 of 30).3	exon (NM_004557, exon 6 of 30).3	3439	NM_004557	4855	Hs.436100	NM_004557	HPRD:01290	NOTCH4	-0.210285972
cg12192884	-0.855853498	0	0	chr5	1020109	1020110	intron (NM_033120, intron 3 of 9)	intron (NM_033120, intron 3 of 9)	11033	NM_001271082	85409	Hs.240951	NM_033120	HPRD:08483	NKD2	-0.274037046
cg12201043	-0.811127484	0	0	chr7	156332978	156332979	promoter-TSS (NR_024119)	promoter-TSS (NR_024119)	-206	NR_024119	64433	Hs.404170	NR_024119		LINC00244	-0.239868122
cg12201380	-0.877553761	0	0	chr10	123717181	123717182	intron (NM_017615, intron 10 of 10)	AluY|SINE|Alu	17561	NM_017615	54780	Hs.258798	NM_017615	HPRD:16585	NSMCE4A	-0.310485196
cg12209615	-0.8873806	0	0	chr6	34691678	34691679	Intergenic	AluSx|SINE|Alu	-27052	NM_022758	64771	Hs.643498	NM_022758	HPRD:12837	C6orf106	-0.294110408
cg12212311	0.82234329	0	0	chr18	77558916	77558917	Intergenic	CpG	-64751	NM_012283	26251	Hs.247905	NM_012283	HPRD:12036	KCNG2	0.293403212
cg12221689	-0.840193391	0	0	chr2	98827983	98827984	intron (NM_144992, intron 12 of 27)	intron (NM_144992, intron 12 of 27)	124389	NM_144992	200403	Hs.269977	NM_144992	HPRD:14510	VWA3B	-0.283168947
cg12222949	0.806438565	0	0	chr1	184005360	184005361	intron (NM_015101, intron 1 of 11)	CpG	1502	NM_015101	23127	Hs.387995	NM_015101	HPRD:13583	COLGALT2	0.266912654
cg12223253	0.879931688	0	0	chr12	110841967	110841968	promoter-TSS (NM_016238)	promoter-TSS (NM_016238)	-433	NM_016238	51434	Hs.719935	NM_016238	HPRD:16233	ANAPC7	0.211149965
cg12226735	-0.80327028	0	0	chr3	98610584	98610585	intron (NM_080927, intron 1 of 15)	L2c|LINE|L2	9948	NM_080927	131566	Hs.203691	NM_080927	HPRD:10567	DCBLD2	-0.222271671
cg12232146	-0.833231032	0	0	chr12	76347937	76347938	Intergenic	Intergenic	77618	NM_007350	22822	Hs.602085	NM_007350		PHLDA1	-0.31021122
cg12233487	-0.817786753	0	0	chr20	2517085	2517086	promoter-TSS (NM_080751)	promoter-TSS (NM_080751)	-167	NM_080751	117532	Hs.352626	NM_080751	HPRD:09463	TMC2	-0.2151822
cg12236702	-0.905293345	0	0	chr11	123122685	123122686	Intergenic	MLT1C|LTR|ERVL-MaLR	-56679	NM_024769	79827	Hs.591949	NM_024769	HPRD:16513	CLMP	-0.207668581
cg12245717	0.904952943	0	0	chr20	22555206	22555207	intron (NR_001558, intron 1 of 3)	intron (NR_001558, intron 1 of 3)	4073	NR_001558	140828	Hs.9842	NR_001558	ENSG00000259974	LINC00261	0.248950269
cg12246945	-0.811822116	0	0	chr7	139257086	139257087	3' UTR (NM_001113239, exon 15 of 15)	3' UTR (NM_001113239, exon 15 of 15)	48413	NM_001080511	154790	Hs.57806	NM_001080511	ENSG00000236279	CLEC2L	-0.359412607
cg12263794	0.917078435	0	0	chr6	27791530	27791531	promoter-TSS (NM_021968)	promoter-TSS (NM_021968)	-372	NM_021968	8363	Hs.278483	NM_021968	HPRD:11917	HIST1H4J	0.309791417
cg12263828	-0.857048035	0	0	chr10	135455047	135455048	Intergenic	Intergenic	-14749	NM_001080998	441581	Hs.690471	NM_001080998	ENSG00000225899	FRG2B	-0.201550406
cg12267933	-0.818216503	0	0	chr2	228176991	228176992	3' UTR (NM_000091, exon 52 of 52)	3' UTR (NM_000091, exon 52 of 52)	-12875	NR_102266	56947	Hs.471528	NM_020194	HPRD:16653	MFF	-0.216673423
cg12284098	0.869171798	0	0	chr8	1993893	1993894	intron (NM_003970, intron 1 of 36)	intron (NM_003970, intron 1 of 36)	736	NM_003970	9172	Hs.443683	NM_003970	HPRD:04619	MYOM2	0.220046549
cg12291829	-0.814837754	0	0	chr5	42991862	42991863	non-coding (NR_104643, exon 1 of 2)	non-coding (NR_104643, exon 1 of 2)	1572	NR_104643	643977	Hs.535791	NR_104643		FLJ32255	-0.20437509
cg12306086	0.845026076	0	0	chr4	106117747	106117748	intron (NM_017628, intron 2 of 2)	intron (NM_017628, intron 2 of 2)	49906	NM_001127208	54790	Hs.367639	NM_017628	HPRD:07876	TET2	0.347006689
cg12310370	-0.86398232	0	0	chr10	21435534	21435535	promoter-TSS (NM_001177483)	promoter-TSS (NM_001177483)	-47	NM_001177483	387638	Hs.664110	NM_001010896	HPRD:16573	C10orf113	-0.239757162
cg12343338	-0.875382304	0	0	chr5	1807338	1807339	intron (NM_004553, intron 2 of 3)	L1MB3|LINE|L1	5843	NM_004553	4726	Hs.408257	NM_004553		NDUFS6	-0.267033163
cg12344600	-0.88426125	0	0	chr6	89769123	89769124	Intergenic	Intergenic	-21305	NM_006813	10957	Hs.75969	NM_006813	HPRD:08412	PNRC1	-0.371684216
cg12355172	-0.820617318	0	0	chr11	67418315	67418316	promoter-TSS (NM_080658)	promoter-TSS (NM_080658)	-186	NM_080658	91703	Hs.126265	NM_080658	HPRD:12422	ACY3	-0.259005835
cg12366518	-0.883366883	0	0	chr12	590469	590470	intron (NM_173593, intron 1 of 19)	intron (NM_173593, intron 1 of 19)	20927	NM_173593	283358	Hs.504416	NM_173593	HPRD:12514	B4GALNT3	-0.221742489
cg12367265	-0.826897085	0	0	chr7	155791371	155791372	Intergenic	Intergenic	36046	NM_001291913	389602	Hs.583071	NM_001291913		LOC389602	-0.24392596
cg12376916	-0.814262152	0	0	chr5	159699732	159699733	intron (NM_024565, intron 4 of 6)	L1MC4a|LINE|L1	39840	NM_024565	79616	Hs.14070	NM_024565	HPRD:07853	CCNJL	-0.209522033
cg12384926	-0.809719741	0	0	chr11	74644143	74644144	intron (NM_001270380, intron 5 of 14)	L4|LINE|RTE	16088	NM_001270380	143570	Hs.370145	NM_182969	ENSG00000166435	XRRA1	-0.210869273
cg12386876	-0.837431252	0	0	chr12	110352770	110352771	intron (NM_001143852, intron 11 of 12)	intron (NM_001143852, intron 11 of 12)	14448	NM_032300	84260	Hs.410924	NM_032300	HPRD:14403	TCHP	-0.231145115
cg12395823	-0.839565396	0	0	chr5	1196154	1196155	Intergenic	CpG	-5555	NM_001003841	340024	Hs.481478	NM_001003841	HPRD:10596	SLC6A19	-0.208031275
cg12397924	-0.921170354	0	0	chr7	94287186	94287187	intron (NM_001172438, intron 1 of 1)	intron (NM_001172438, intron 1 of 1)	1505	NM_001172438	23089	Hs.147492	NM_015068	ENSG00000242265	PEG10	-0.280914557
cg12403132	0.831263721	0	0	chr12	17551396	17551397	Intergenic	Intergenic	-274836	NR_039770	100616279		NR_039770		MIR3974	0.223012689
cg12415687	-0.865462363	0	0	chr7	157710472	157710473	intron (NM_130842, intron 10 of 21)	intron (NM_130842, intron 10 of 21)	63196	NR_038966	100506585	Hs.661265	NR_038966	ENSG00000233038	LOC100506585	-0.200548461
cg12416929	-0.877046347	0	0	chr6	108882205	108882206	5' UTR (NM_001455, exon 1 of 3)	5' UTR (NM_001455, exon 1 of 3)	137	NM_001455	2309	Hs.220950	NM_001455	HPRD:04061	FOXO3	-0.254980209
cg12417362	0.809322774	0	0	chr1	201617355	201617356	promoter-TSS (NM_020443)	promoter-TSS (NM_020443)	-94	NM_020443	89796	Hs.585374	NM_020443	HPRD:10113	NAV1	0.20831557
cg12417775	0.801455855	0	0	chr1	212463238	212463239	intron (NM_006243, intron 1 of 12)	intron (NM_006243, intron 1 of 12)	4360	NM_006243	5525	Hs.744012	NM_006243	HPRD:03384	PPP2R5A	0.221683023
cg12421097	0.90349412	0	0	chr18	12068884	12068885	Intergenic	Intergenic	-24963	NM_001277333	342850	Hs.448906	NM_001277333	ENSG00000181626	ANKRD62	0.214924129
cg12421110	0.830651641	0	0	chr13	42035731	42035732	intron (NM_014059, intron 2 of 4)	Charlie15a|DNA|hAT-Charlie	4190	NM_014059	28984	Hs.507866	NM_014059	HPRD:17970	RGCC	0.299495317
cg12421536	0.862793863	0	0	chr1	51426414	51426415	promoter-TSS (NM_007051)	promoter-TSS (NM_007051)	-479	NM_007051	11124	Hs.530402	NM_007051	HPRD:05124	FAF1	0.301637002
cg12423623	-0.846622348	0	0	chr2	45469414	45469415	intron (NR_033831, intron 1 of 5)	intron (NR_033831, intron 1 of 5)	12665	NR_033831	400952	Hs.468368	NR_033831	ENSG00000205054	LINC01121	-0.239376624
cg12424504	-0.851870358	0	0	chr7	20179965	20179966	promoter-TSS (NR_110114)	promoter-TSS (NR_110114)	83	NR_110114	101927668	Hs.715900	NR_110114	ENSG00000243004	LOC101927668	-0.20745926
cg12437809	-0.826946497	0	0	chr1	171153544	171153545	promoter-TSS (NM_001301347)	promoter-TSS (NM_001301347)	-802	NM_001301347	2327	Hs.144912	NM_001460	HPRD:04903	FMO2	-0.231438376
cg12439773	-0.909199595	0	0	chr11	62752119	62752120	exon (NM_004790, exon 1 of 10)	exon (NM_004790, exon 1 of 10)	375	NM_153278	9356	Hs.369252	NM_004790	HPRD:12125	SLC22A6	-0.211654957
cg12441919	-0.852894068	0	0	chr1	44483099	44483100	promoter-TSS (NM_006934)	promoter-TSS (NM_006934)	-88	NR_048548	6536	Hs.442590	NM_006934	HPRD:03010	SLC6A9	-0.20711113
cg12443030	-0.852375567	0	0	chr1	75565024	75565025	Intergenic	MIRc|SINE|MIR	-29094	NM_001001933	431707	Hs.403934	NM_001001933	HPRD:17275	LHX8	-0.229549967
cg12446644	-0.830822825	0	0	chr17	37026641	37026642	intron (NM_001271608, intron 1 of 5)	CpG	530	NM_006148	3927	Hs.741156	NM_006148	HPRD:04229	LASP1	-0.215155046
cg12450087	-0.842312336	0	0	chr10	132912784	132912785	intron (NM_174937, intron 9 of 11)	intron (NM_174937, intron 9 of 11)	19304	NR_120623	101927489		NR_120623	ENSG00000230098	TCERG1L-AS1	-0.235486347
cg12461469	-0.815944195	0	0	chr3	149530341	149530342	promoter-TSS (NM_007282)	promoter-TSS (NM_007282)	-133	NM_007282	11342	Hs.12333	NM_007282	HPRD:11503	RNF13	-0.221439484
cg12464631	-0.933615863	0	0	chr5	758136	758137	Intergenic	Intergenic	-64627	NM_007030	11076	Hs.481466	NM_007030	HPRD:18522	TPPP	-0.23323329
cg12469001	-0.901981354	0	0	chr7	129650050	129650051	Intergenic	Intergenic	41240	NM_001282190	51530	Hs.194157	NM_016478	ENSG00000091732	ZC3HC1	-0.245203067
cg12485685	-0.834253967	0	0	chr1	63384921	63384922	Intergenic	Intergenic	135145	NM_032852	84938	Hs.7353	NM_032852	HPRD:07473	ATG4C	-0.211097931
cg12486486	-0.867719948	0	0	chr4	69179905	69179906	exon (NM_133370, exon 16 of 16)	exon (NM_133370, exon 16 of 16)	35918	NM_133370	91746	Hs.175955	NM_133370	HPRD:11689	YTHDC1	-0.330958129
cg12504828	-0.903849304	0	0	chr17	66971371	66971372	3' UTR (NM_080283, exon 39 of 39)	3' UTR (NM_080283, exon 39 of 39)	-19839	NM_001288985	10351	Hs.58351	NM_007168	HPRD:09790	ABCA8	-0.216027106
cg12515684	-0.823151648	0	0	chr10	8203261	8203262	Intergenic	Intergenic	106595	NM_001002295	2625	Hs.524134	NM_002051	HPRD:00572	GATA3	-0.233174806
cg12516767	0.874644399	0	0	chr2	133173433	133173434	promoter-TSS (NM_001508)	promoter-TSS (NM_001508)	-713	NM_001508	2863	Hs.432395	NM_001508	HPRD:04198	GPR39	0.20068312
cg12519470	-0.874178231	0	0	chr12	59676888	59676889	Intergenic	Intergenic	-312932	NM_001270622	9194	Hs.88156	NM_004731	HPRD:06791	SLC16A7	-0.207241117
cg12535109	-0.857977569	0	0	chr2	216708370	216708371	promoter-TSS (NR_037195)	promoter-TSS (NR_037195)	-112	NR_037195	646324	Hs.655713	NR_037195	ENSG00000235770	LINC00607	-0.244126695
cg12550399	0.917871952	0	0	chr17	19482275	19482276	TTS (NM_018242)	TTS (NM_018242)	21403	NR_003025	677885	Hs.658450	NR_003025		SNORA59A	0.213378764
cg12552303	0.897646725	0	0	chr1	1691817	1691818	intron (NM_001198994, intron 3 of 13)	CpG	-1737	NM_001198995	65220	Hs.654792	NM_023018	HPRD:16907	NADK	0.203930752
cg12554857	0.803490758	0	0	chr4	95264019	95264020	promoter-TSS (NM_014485)	promoter-TSS (NM_014485)	7	NM_014485	27306	Hs.128433	NM_014485	HPRD:04001	HPGDS	0.241753711
cg12559197	0.807058871	0	0	chr5	76654783	76654784	intron (NM_001029852, intron 10 of 20)	intron (NM_001029852, intron 10 of 20)	133548	NM_018268	55255	Hs.482573	NM_018268		WDR41	0.249110306
cg12561169	-0.824260592	0	0	chr4	79358500	79358501	intron (NM_001166133, intron 38 of 41)	intron (NM_001166133, intron 38 of 41)	-114241	NM_005139	306	Hs.480042	NM_005139	HPRD:00111	ANXA3	-0.204379254
cg12570716	-0.876105726	0	0	chr10	3822379	3822380	non-coding (NR_027653, exon 3 of 4)	non-coding (NR_027653, exon 3 of 4)	5093	NM_001300	1316	Hs.4055	NM_001300	HPRD:03632	KLF6	-0.248045281
cg12582616	0.879092336	0	0	chr6	15427489	15427490	intron (NM_001267040, intron 3 of 17)	intron (NM_001267040, intron 3 of 17)	178404	NM_001267040	3720	Hs.269059	NM_004973	HPRD:03355	JARID2	0.20643905
cg12592365	-0.901857376	0	0	chr17	78765948	78765949	intron (NM_020761, intron 7 of 33)	intron (NM_020761, intron 7 of 33)	13483	NR_110852	101928855	Hs.670692	NR_110852	ENSG00000262833	LOC101928855	-0.37401958
cg12595667	0.819792032	0	0	chr2	136872094	136872095	3' UTR (NM_003467, exon 2 of 2)	3' UTR (NM_003467, exon 2 of 2)	1718	NM_001008540	7852	Hs.593413	NM_003467	HPRD:01217	CXCR4	0.308635964
cg12597325	-0.832300723	0	0	chr12	131281504	131281505	intron (NM_194356, intron 9 of 10)	intron (NM_194356, intron 9 of 10)	42314	NM_194356	2054	Hs.437585	NM_001980	HPRD:11816	STX2	-0.266304145
cg12598524	0.860144496	0	0	chr2	46088325	46088326	intron (NM_005400, intron 2 of 14)	intron (NM_005400, intron 2 of 14)	209283	NM_005400	5581	Hs.580351	NM_005400	HPRD:01500	PRKCE	0.283600922
cg12601142	-0.844917178	0	0	chr12	495079	495080	exon (NM_001042603, exon 2 of 28)	exon (NM_001042603, exon 2 of 28)	-3436	NM_001130147	84318	Hs.631656	NM_032358	HPRD:17485	CCDC77	-0.263918533
cg12621966	-0.839765251	0	0	chr2	233638781	233638782	intron (NM_001172416, intron 1 of 2)	FLAM_C|SINE|Alu	2493	NM_002242	3769	Hs.467338	NM_002242	HPRD:04441	KCNJ13	-0.243237446
cg12628061	0.831513882	0	0	chr1	56453730	56453731	Intergenic	Intergenic	591526	NM_003713	8613	Hs.405156	NM_003713	HPRD:06179	PPAP2B	0.318408321
cg12635263	-0.834207416	0	0	chr15	51636552	51636553	intron (NM_181789, intron 1 of 9)	intron (NM_181789, intron 1 of 9)	2840	NM_181789	342035	Hs.526441	NM_181789	HPRD:12267	GLDN	-0.235728803
cg12635578	-0.804910839	0	0	chr20	56780766	56780767	Intergenic	CpG	54784	NM_178456	128602	Hs.43977	NM_178456	HPRD:12787	C20orf85	-0.200164952
cg12648671	0.863535166	0	0	chr18	77377538	77377539	Intergenic	CpG	-62262	NM_004715	9150	Hs.465490	NM_004715	HPRD:05377	CTDP1	0.324521691
cg12649038	0.813974023	0	0	chr10	116282534	116282535	intron (NM_001003407, intron 6 of 21)	intron (NM_001003407, intron 6 of 21)	4150	NM_006720	3983	Hs.438236	NM_002313	HPRD:03819	ABLIM1	0.312412147
cg12650512	-0.850639641	0	0	chr10	29329220	29329221	Intergenic	Intergenic	193884	NM_001278522	283080		NM_001278522	ENSG00000204365	C10orf126	-0.2210227
cg12654770	-0.899946511	0	0	chr10	52487693	52487694	Intergenic	Intergenic	-11994	NM_001079516	653308	Hs.710005	NM_001079516	ENSG00000204147	ASAH2B	-0.280328567
cg12665724	0.896693408	0	0	chr11	43364829	43364830	non-coding (NR_024625, exon 15 of 15)	non-coding (NR_024625, exon 15 of 15)	-15605	NM_018259	55761	Hs.191186	NM_018259	HPRD:15582	TTC17	0.206654891
cg12683641	-0.877425969	0	0	chr19	51587102	51587103	intron (NM_022046, intron 1 of 6)	intron (NM_022046, intron 1 of 6)	399	NM_022046	43847	Hs.283925	NM_022046	HPRD:05844	KLK14	-0.20049254
cg12691330	-0.826335073	0	0	chr6	159070656	159070657	promoter-TSS (NM_001242384)	promoter-TSS (NM_001242384)	-389	NM_001242384	94120	Hs.436977	NM_001009991	HPRD:15462	SYTL3	-0.26842314
cg12691488	0.825143278	0	0	chr1	243053673	243053674	Intergenic	CpG	211372	NR_029401	731275	Hs.722350	NR_029401		LINC01347	0.354457643
cg12694224	0.828053176	0	0	chr6	15244693	15244694	Intergenic	Intergenic	-1512	NM_004973	3720	Hs.269059	NM_004973	HPRD:03355	JARID2	0.25001626
cg12698713	-0.826284587	0	0	chr6	167836850	167836851	Intergenic	Intergenic	-38853	NM_004610	6953	Hs.351	NM_004610		TCP10	-0.362541889
cg12699756	-0.847178638	0	0	chr6	33173482	33173483	exon (NM_014234, exon 5 of 9).2	exon (NM_014234, exon 5 of 9).2	1069	NM_014234	7923	Hs.415058	NM_014234	HPRD:03248	HSD17B8	-0.261347257
cg12703269	-0.814796567	0	0	chr15	77286232	77286233	Intergenic	Intergenic	-1232	NM_003978	9051	Hs.129758	NM_003978	HPRD:05891	PSTPIP1	-0.211498365
cg12705693	-0.947376609	0	0	chr5	912860	912861	intron (NM_004237, intron 10 of 12)	CpG	19892	NM_004237	9319	Hs.436187	NM_004237	HPRD:05145	TRIP13	-0.37506865
cg12708802	-0.934862256	0	0	chr3	50388878	50388879	promoter-TSS (NM_006545)	promoter-TSS (NM_006545)	-393	NM_006545	10641	Hs.437083	NM_006545	HPRD:06147	NPRL2	-0.247121182
cg12719836	0.857846618	0	0	chr1	95238920	95238921	intron (NR_104131, intron 1 of 4)	intron (NR_104131, intron 1 of 4)	46916	NR_104131	101928079	Hs.596857	NR_104131		LINC01057	0.287992647
cg12721145	-0.870371222	0	0	chr4	109571876	109571877	exon (NM_021227, exon 1 of 4)	exon (NM_021227, exon 1 of 4)	136	NM_001267817	58505	Hs.445803	NM_021227	HPRD:13120	OSTC	-0.247447029
cg12736501	0.830420911	0	0	chr2	121433170	121433171	Intergenic	Intergenic	-121696	NM_005270	2736	Hs.111867	NM_005270	HPRD:01312	GLI2	0.220500304
cg12748948	-0.838352442	0	0	chr1	22106295	22106296	intron (NM_032236, intron 1 of 26)	L1MB5|LINE|L1	3392	NM_001032730	84196	Hs.467524	NM_032236	HPRD:15637	USP48	-0.289469664
cg12758485	0.841674626	0	0	chr6	168785396	168785397	Intergenic	Intergenic	-56434	NM_022138	64094	Hs.487200	NM_022138	HPRD:06244	SMOC2	0.248910365
cg12762799	0.84796834	0	0	chr12	8693542	8693543	promoter-TSS (NM_014358)	promoter-TSS (NM_014358)	15	NM_014358	26253	Hs.236516	NM_014358	HPRD:13075	CLEC4E	0.252433788
cg12763828	0.838061631	0	0	chr1	9129646	9129647	5' UTR (NM_001135585, exon 1 of 5)	5' UTR (NM_001135585, exon 1 of 5)	240	NM_001135585	6518	Hs.530003	NM_003039	HPRD:00690	SLC2A5	0.238685298
cg12768447	-0.831364632	0	0	chr10	69425930	69425931	promoter-TSS (NM_001127384)	promoter-TSS (NM_001127384)	-488	NM_001291133	29119	Hs.21375	NM_013266	HPRD:09639	CTNNA3	-0.208384367
cg12771751	-0.85997057	0	0	chr4	128647957	128647958	Intergenic	L2a|LINE|L2	-3597	NM_031291	83447	Hs.149030	NM_031291	HPRD:13160	SLC25A31	-0.253493892
cg12775742	-0.825484812	0	0	chr1	22970072	22970073	promoter-TSS (NM_172369)	promoter-TSS (NM_172369)	-45	NM_172369	714	Hs.467753	NM_172369	HPRD:00395	C1QC	-0.21903723
cg12792157	-0.827829003	0	0	chr1	39339004	39339005	promoter-TSS (NM_012333)	promoter-TSS (NM_012333)	45	NR_037632	26292	Hs.591506	NM_012333		MYCBP	-0.226347729
cg12798157	0.811229825	0	0	chr1	19600719	19600720	promoter-TSS (NR_040289)	promoter-TSS (NR_040289)	-152	NR_040289	246181	Hs.662342	NM_201252	HPRD:12240	AKR7L	0.305614207
cg12798564	-0.825641513	0	0	chr3	75263641	75263642	promoter-TSS (NR_039646).2	promoter-TSS (NR_039646).2	15	NR_039646	100616394		NR_039646	miRBase:MI0016787	MIR4444-1	-0.280780369
cg12811575	-0.823820949	0	0	chr8	109304631	109304632	Intergenic	LSU-rRNA_Hsa|rRNA|rRNA	-43673	NM_001568	3646	Hs.405590	NM_001568	HPRD:03734	EIF3E	-0.214530115
cg12812233	0.859476507	0	0	chr4	40752838	40752839	exon (NM_024677, exon 2 of 12)	exon (NM_024677, exon 2 of 12)	925	NM_024677	79730	Hs.570821	NM_024677	HPRD:07846	NSUN7	0.264438954
cg12813394	-0.806054652	0	0	chr14	69095057	69095058	Intergenic	CpG	165573	NM_004926	677	Hs.85155	NM_004926	HPRD:03041	ZFP36L1	-0.368189159
cg12813441	0.890370727	0	0	chr2	55239331	55239332	intron (NM_153828, intron 1 of 6)	intron (NM_153828, intron 1 of 6)	-1862	NM_007008	57142	Hs.637850	NM_007008	HPRD:07259	RTN4	0.297024594
cg12820627	-0.890825927	0	0	chr2	207147089	207147090	intron (NM_020923, intron 3 of 4)	L2a|LINE|L2	7338	NM_001285549	57683	Hs.110489	NM_020923	ENSG00000204186	ZDBF2	-0.397552784
cg12823329	-0.884338439	0	0	chr14	101496029	101496030	promoter-TSS (NR_036132)	promoter-TSS (NR_036132)	59	NR_030174	574452		NR_030174	miRBase:MI0003134	MIR494	-0.259910328
cg12829666	0.92468971	0	0	chr3	153840379	153840380	exon (NM_001251963, exon 2 of 15)	exon (NM_001251963, exon 2 of 15)	1231	NM_015595	26084	Hs.240845	NM_015595	HPRD:11554	ARHGEF26	0.298782146
cg12851190	-0.897010982	0	0	chr2	217673380	217673381	Intergenic	(CA)n|Simple_repeat|Simple_repeat	51401	NM_003284	7141	Hs.3017	NM_003284	HPRD:01830	TNP1	-0.211999169
cg12853742	-0.847491145	0	0	chr14	24780890	24780891	promoter-TSS (NM_014430)	promoter-TSS (NM_014430)	186	NM_001143919	1241	Hs.567248	NM_181657	HPRD:03320	LTB4R	-0.21250623
cg12855988	-0.806874216	0	0	chr6	133135904	133135905	promoter-TSS (NR_002434)	promoter-TSS (NR_002434)	197	NM_001016	6206	Hs.546289	NM_001016		RPS12	-0.20917824
cg12861602	-0.825054526	0	0	chr8	99045811	99045812	exon (NM_030583, exon 18 of 19)	exon (NM_030583, exon 18 of 19)	8633	NR_002581	26775	Hs.684855	NR_002581		SNORA72	-0.370724763
cg12871376	-0.882087827	0	0	chr6	41716240	41716241	Intergenic	Intergenic	-1102	NM_002630	5225	Hs.1867	NM_002630	HPRD:01357	PGC	-0.210500436
cg12880685	0.858359158	0	0	chr10	120489658	120489659	intron (NM_153810, intron 2 of 8)	intron (NM_153810, intron 2 of 8)	25099	NM_153810	143384	Hs.420024	NM_153810	HPRD:12576	CACUL1	0.264940146
cg12883014	0.868787825	0	0	chr12	104855500	104855501	intron (NM_018413, intron 1 of 2)	intron (NM_018413, intron 1 of 2)	4809	NM_018413	50515	Hs.17569	NM_018413	HPRD:13055	CHST11	0.234124984
cg12900790	-0.824757934	0	0	chr1	114375675	114375676	intron (NM_015967, intron 16 of 20)	intron (NM_015967, intron 16 of 20)	-20606	NM_018364	54665	Hs.486285	NM_018364	HPRD:08561	RSBN1	-0.270056271
cg12903171	-0.84105444	0	0	chr7	50850564	50850565	intron (NM_001001555, intron 1 of 16)	CpG	10594	NM_001001555	2887	Hs.164060	NM_005311	HPRD:03312	GRB10	-0.248625481
cg12905935	-0.833951116	0	0	chr5	180262649	180262650	TTS (NR_027183)	TTS (NR_027183)	-4032	NR_045680	100859930	Hs.655606	NR_045680		HEIH	-0.209240688
cg12907817	-0.811626375	0	0	chr5	6446895	6446896	Intergenic	Intergenic	-1840	NM_001145161	134111	Hs.126856	NM_001145161		UBE2QL1	-0.211499665
cg12924095	-0.82312578	0	0	chr5	151150029	151150030	exon (NM_001278082, exon 2 of 2)	exon (NM_001278082, exon 2 of 2)	1039	NM_001278082	100652758	Hs.646665	NM_001278082		LOC100652758	-0.215380166
cg12949141	-0.842389166	0	0	chr5	134259545	134259546	intron (NM_032151, intron 2 of 3)	intron (NM_032151, intron 2 of 3)	-4183	NR_039666	100616209		NR_039666		MIR4461	-0.276428395
cg12961607	-0.816598475	0	0	chr2	38976250	38976251	intron (NM_001031684, intron 3 of 7)	intron (NM_001031684, intron 3 of 7)	2385	NM_001031684	6432	Hs.309090	NM_006276	HPRD:08991	SRSF7	-0.296791728
cg12970155	0.842081726	0	0	chr19	54374873	54374874	intron (NM_001290189, intron 2 of 2)	intron (NM_001290189, intron 2 of 2)	2229	NM_001020818	91663	Hs.380906	NM_138373	HPRD:14792	MYADM	0.377372105
cg12976883	-0.834255815	0	0	chr2	231090376	231090377	promoter-TSS (NM_001185015)	promoter-TSS (NM_001185015)	67	NM_001185015	3431	Hs.145150	NM_004509	HPRD:06832	SP110	-0.216173614
cg12977827	-0.814504206	0	0	chr5	137512548	137512549	intron (NM_001300966, intron 2 of 20)	AluJb|SINE|Alu	1809	NM_001300966	10902	Hs.519337	NM_006696	HPRD:04166	BRD8	-0.228077084
cg12984877	0.866971135	0	0	chr4	146856745	146856746	intron (NM_178835, intron 1 of 14)	intron (NM_178835, intron 1 of 14)	2861	NM_178835	152485	Hs.633543	NM_178835	HPRD:14095	ZNF827	0.206781757
cg12990575	-0.907734931	0	0	chr6	43042420	43042421	3' UTR (NM_001289035, exon 15 of 15)	3' UTR (NM_001289035, exon 15 of 15)	-1585	NM_152882	5754	Hs.90572	NM_002821	HPRD:03534	PTK7	-0.212082437
cg13011999	-0.840192258	0	0	chr14	90167241	90167242	Intergenic	Intergenic	-81748	NM_001085471	1112	Hs.434286	NM_005197	HPRD:07533	FOXN3	-0.205173204
cg13022679	0.821202934	0	0	chr5	140207498	140207499	promoter-TSS (NM_018909)	promoter-TSS (NM_018909)	-8	NM_018909	56142	Hs.199343	NM_018909	HPRD:07324	PCDHA6	0.317578691
cg13023239	-0.853851318	0	0	chr18	11823831	11823832	intron (NM_001261443, intron 5 of 12)	intron (NM_001261443, intron 5 of 12)	-27557	NM_020412	57132	Hs.656244	NM_020412	HPRD:12106	CHMP1B	-0.225631655
cg13026730	-0.862738431	0	0	chr3	71804139	71804140	promoter-TSS (NM_001134649)	promoter-TSS (NM_001134649)	-216	NM_173359	317649	Hs.581355	NM_173359	HPRD:10687	EIF4E3	-0.301873728
cg13033061	-0.81945473	0	0	chr3	155198149	155198150	3' UTR (NM_001130961, exon 24 of 24)	3' UTR (NM_001130961, exon 24 of 24)	-186661	NR_037902	100507537	Hs.518341	NR_037902	ENSG00000240045	LOC100507537	-0.256187286
cg13053135	-0.839417458	0	0	chr2	234359932	234359933	intron (NM_152879, intron 17 of 29)	intron (NM_152879, intron 17 of 29)	63133	NM_003648	8527	Hs.471675	NM_003648	HPRD:03492	DGKD	-0.238651929
cg13057506	-0.850039959	0	0	chr15	42064259	42064260	Intergenic	Tigger3a|DNA|TcMar-Tigger	-2372	NR_049762	23005	Hs.513661	NM_014994	HPRD:17465	MAPKBP1	-0.245602695
cg13064679	-0.874745071	0	0	chr6	32049953	32049954	exon (NM_019105, exon 9 of 44)	exon (NM_019105, exon 9 of 44)	27197	NM_019105	7148	Hs.485104	NM_019105	HPRD:02993	TNXB	-0.296973919
cg13067553	-0.800829172	0	0	chr1	147782452	147782453	intron (NR_102404, intron 17 of 18).2	CpG	24225	NR_049810	100847044		NR_049810		MIR5087	-0.30507466
cg13071569	0.830768406	0	0	chr12	107296946	107296947	Intergenic	Intergenic	-52597	NM_152261	90488	Hs.257664	NM_152261	HPRD:14462	TMEM263	0.207645731
cg13072943	0.828480899	0	0	chr6	167011311	167011312	intron (NM_001006932, intron 2 of 21)	intron (NM_001006932, intron 2 of 21)	29414	NM_021135	6196	Hs.655277	NM_021135	HPRD:03403	RPS6KA2	0.238432885
cg13104185	0.868181586	0	0	chr1	8509372	8509373	intron (NM_012102, intron 12 of 23)	intron (NM_012102, intron 12 of 23)	-25626	NM_001042682	473	Hs.463041	NM_012102	HPRD:05566	RERE	0.292131282
cg13107060	0.805267394	0	0	chr4	130017238	130017239	promoter-TSS (NM_001099783)	promoter-TSS (NM_001099783)	-43	NM_001099783	132321	Hs.567679	NM_173487	HPRD:14049	C4orf33	0.202692629
cg13119035	-0.938178241	0	0	chr7	42951436	42951437	intron (NM_001099858, intron 1 of 1)	CpG	252	NM_001099858	79020	Hs.698120	NM_024054	HPRD:09861	C7orf25	-0.244600866
cg13143743	-0.82003516	0	0	chr3	177570694	177570695	intron (NR_110826, intron 1 of 2)	intron (NR_110826, intron 1 of 2)	36042	NR_110826	102724550	Hs.570526	NR_110826		LOC102724550	-0.437980072
cg13146484	-0.913914263	0	0	chr14	61645461	61645462	Intergenic	Intergenic	103068	NM_001017970	161291	Hs.146180	NM_001017970	HPRD:18567	TMEM30B	-0.314813078
cg13152690	-0.82739085	0	0	chr14	91695017	91695018	Intergenic	Intergenic	15834	NM_001177676	8111	Hs.8882	NM_003485	HPRD:03241	GPR68	-0.269642108
cg13157980	-0.873691976	0	0	chr8	141599141	141599142	intron (NM_012154, intron 1 of 18)	intron (NM_012154, intron 1 of 18)	46504	NM_012154	27161	Hs.743313	NM_012154	HPRD:06943	AGO2	-0.287281366
cg13173567	-0.899503052	0	0	chr11	9172290	9172291	exon (NM_001243254, exon 14 of 23)	exon (NM_001243254, exon 14 of 23)	56381	NR_027713	283102	Hs.689472	NR_027713	ENSG00000213538	KRT8P41	-0.23144722
cg13175120	-0.816032827	0	0	chr8	70017549	70017550	Intergenic	Intergenic	-1125	NR_039986	100505718	Hs.122386	NR_039986	ENSG00000253658	LOC100505718	-0.282859549
cg13185177	0.845502615	0	0	chr3	194119885	194119886	intron (NM_004488, intron 1 of 1)	intron (NM_004488, intron 1 of 1)	109	NM_004488	2814	Hs.73734	NM_004488	HPRD:01431	GP5	0.281170975
cg13219008	0.899078369	0	0	chr19	9695776	9695777	promoter-TSS (NM_001008727)	promoter-TSS (NM_001008727)	-568	NM_001008727	7675	Hs.501537	NM_001008727	HPRD:15952	ZNF121	0.311630457
cg13244211	-0.80417794	0	0	chr10	120820080	120820081	promoter-TSS (NR_002917)	promoter-TSS (NR_002917)	-431	NR_002917	641451	Hs.688653	NR_002917		SNORA19	-0.240474936
cg13245431	0.849993169	0	0	chr22	30476525	30476526	promoter-TSS (NM_152510)	promoter-TSS (NM_152510)	-57	NR_110541	101929664	Hs.592197	NR_110541	ENSG00000227117	HORMAD2-AS1	0.20566052
cg13266773	0.832436204	0	0	chr8	104310380	104310381	promoter-TSS (NM_001164615)	promoter-TSS (NM_001164615)	-280	NM_001164615	8323	Hs.591863	NM_003506	HPRD:04559	FZD6	0.285957968
cg13282547	-0.814326763	0	0	chr6	134295917	134295918	intron (NM_004865, intron 1 of 6)	L1M5|LINE|L1	21617	NM_004865	9519	Hs.486507	NM_004865		TBPL1	-0.244815025
cg13283765	0.828388214	0	0	chr2	200853063	200853064	Intergenic	Intergenic	-32605	NR_004862	129450	Hs.204619	NM_152382	HPRD:08232	TYW5	0.254266764
cg13286698	0.886212051	0	0	chr8	11203882	11203883	intron (NR_001578, intron 1 of 8)	intron (NR_001578, intron 1 of 8)	6737	NR_001578	157739	Hs.583896	NR_001578	HPRD:10264	TDH	0.308953745
cg13287668	-0.869251668	0	0	chr18	8718597	8718598	exon (NM_015210, exon 3 of 17)	exon (NM_015210, exon 3 of 17)	1229	NM_015210	23255	Hs.707920	NM_015210	HPRD:11110	MTCL1	-0.291453324
cg13299325	-0.907478571	0	0	chr6	447777	447778	Intergenic	Intergenic	56039	NM_002460	3662	Hs.401013	NM_002460	HPRD:03543	IRF4	-0.330409362
cg13306335	-0.888777554	0	0	chr1	2345376	2345377	Intergenic	Intergenic	-1367	NM_153818	5192	Hs.732228	NM_002617	HPRD:04175	PEX10	-0.214330772
cg13308743	-0.841915309	0	0	chr17	75051874	75051875	Intergenic	Intergenic	-32850	NM_001204408	6397	Hs.464184	NM_003003	HPRD:03295	SEC14L1	-0.242840192
cg13311902	-0.835301876	0	0	chr7	50773857	50773858	promoter-TSS (NM_001001550)	promoter-TSS (NM_001001550)	-860	NM_001001550	2887	Hs.164060	NM_005311	HPRD:03312	GRB10	-0.233311797
cg13320683	0.826935947	0	0	chr10	62761819	62761820	promoter-TSS (NR_024555)	promoter-TSS (NR_024555)	-622	NR_024555	9886	Hs.737374	NM_014836	HPRD:06299	RHOBTB1	0.235799689
cg13327664	-0.882742703	0	0	chr15	77898183	77898184	Intergenic	Intergenic	26685	NM_032808	84894	Hs.656765	NM_032808	HPRD:14322	LINGO1	-0.238900272
cg13333954	0.826119781	0	0	chr12	1098663	1098664	intron (NM_001297419, intron 1 of 11)	intron (NM_001297419, intron 1 of 11)	543	NM_001297419	5893	Hs.410355	NM_134422	HPRD:11855	RAD52	0.30730408
cg13337658	0.832571745	0	0	chr8	19796561	19796562	promoter-TSS (NM_000237)	promoter-TSS (NM_000237)	-20	NM_000237	4023	Hs.180878	NM_000237	HPRD:01999	LPL	0.241318755
cg13340231	-0.82024467	0	0	chr8	81549775	81549776	3' UTR (NM_001033723, exon 9 of 9)	3' UTR (NM_001033723, exon 9 of 9)	151328	NM_001105539	65986	Hs.591868	NM_023929	HPRD:15689	ZBTB10	-0.245184903
cg13348905	-0.825037897	0	0	chr19	10735578	10735579	promoter-TSS (NM_020428)	promoter-TSS (NM_020428)	-592	NM_020428	57153	Hs.534560	NM_020428	HPRD:16198	SLC44A2	-0.200836514
cg13350173	0.829358101	0	0	chr19	38281183	38281184	Intergenic	CpG	-10954	NM_152360	126231	Hs.531262	NM_152360	HPRD:15852	ZNF573	0.257052076
cg13352914	0.831296086	0	0	chr1	63760405	63760406	intron (NR_038252, intron 3 of 11)	intron (NR_038252, intron 3 of 11)	22495	NR_038252	199899	Hs.116210	NR_038252		LINC00466	0.211531307
cg13355129	-0.804567873	0	0	chr12	58637434	58637435	Intergenic	Intergenic	301990	NM_033276	91419	Hs.61188	NM_033276	HPRD:17256	XRCC6BP1	-0.231632587
cg13362404	-0.841041565	0	0	chr6	4279354	4279355	Intergenic	L1MB7|LINE|L1	143049	NR_103764	100507506	Hs.665936	NR_103764	ENSG00000234817	LOC100507506	-0.246592661
cg13369939	-0.890313208	0	0	chr19	57352176	57352177	promoter-TSS (NM_015363)	promoter-TSS (NM_015363)	-80	NM_001146326	23619	Hs.731875	NM_015363	HPRD:10321	ZIM2	-0.207820477
cg13379325	-0.836715162	0	0	chr20	62052259	62052260	intron (NM_172107, intron 11 of 16)	CpG	51733	NM_004518	3785	Hs.161851	NM_004518	HPRD:03757	KCNQ2	-0.20101126
cg13383572	0.931374133	0	0	chr12	11036217	11036218	intron (NM_001291315, intron 3 of 5)	intron (NM_001291315, intron 3 of 5)	25943	NM_023920	50838	Hs.679407	NM_023920	HPRD:11991	TAS2R13	0.270040288
cg13384138	-0.819164574	0	0	chr22	46778947	46778948	intron (NM_014246, intron 20 of 34)	MSTB|LTR|ERVL-MaLR	47650	NM_001282783	55687	Hs.439524	NM_018006	HPRD:15571	TRMU	-0.243005672
cg13387854	0.866255641	0	0	chr5	2225323	2225324	Intergenic	Intergenic	86991	NR_104616	100506858	Hs.445071	NR_104616		LOC100506858	0.21511978
cg13392680	-0.846528113	0	0	chr8	72935034	72935035	3' UTR (NM_007332, exon 27 of 27)	3' UTR (NM_007332, exon 27 of 27)	48907	NR_046948	100873782		NR_046948	ENSG00000207298	RNU6-83P	-0.315637738
cg13392957	-0.802050352	0	0	chr1	147782279	147782280	intron (NR_102404, intron 17 of 18).2	CpG	24398	NR_049810	100847044		NR_049810		MIR5087	-0.239135122
cg13401703	0.863037407	0	0	chr15	99789777	99789778	promoter-TSS (NR_109947)	promoter-TSS (NR_109947)	46	NM_001288615	64927	Hs.513195	NM_022905	HPRD:07777	TTC23	0.38164355
cg13404054	0.879992604	0	0	chr19	15311666	15311667	exon (NM_000435, exon 1 of 33)	exon (NM_000435, exon 1 of 33)	125	NM_000435	4854	Hs.8546	NM_000435	HPRD:02607	NOTCH3	0.3639939
cg13404674	-0.889462709	0	0	chr12	247224	247225	intron (NR_033859, intron 9 of 9)	intron (NR_033859, intron 9 of 9)	11107	NR_033859	574538	Hs.589138	NR_033859	ENSG00000249695	LOC574538	-0.24692384
cg13410764	-0.807419956	0	0	chr9	90407888	90407889	Intergenic	Intergenic	20059	NR_027917	392360	Hs.690450	NM_001023564	HPRD:18619	CTSL3P	-0.276734044
cg13411522	-0.889088392	0	0	chr20	61448890	61448891	intron (NM_001853, intron 1 of 31)	CpG	477	NM_001853	1299	Hs.716639	NM_001853	HPRD:00374	COL9A3	-0.201867162
cg13420413	-0.876742423	0	0	chr1	2347015	2347016	Intergenic	Intergenic	-3006	NM_153818	5192	Hs.732228	NM_002617	HPRD:04175	PEX10	-0.227754544
cg13421412	0.846063316	0	0	chr3	52529393	52529394	promoter-TSS (NM_015136)	promoter-TSS (NM_015136)	38	NM_015136	23166	Hs.301989	NM_015136	HPRD:09778	STAB1	0.207489742
cg13431464	0.808399737	0	0	chr18	12880767	12880768	intron (NM_001207013, intron 1 of 10)	L2|LINE|L2	3566	NM_080423	5771	Hs.654527	NM_002828	HPRD:06768	PTPN2	0.27130733
cg13434764	-0.873834848	0	0	chr9	131156923	131156924	Intergenic	Intergenic	-1931	NR_029837	407003		NR_029837	miRBase:MI0000740	MIR219A2	-0.286996039
cg13435137	0.827669442	0	0	chr17	3814718	3814719	intron (NM_002558, intron 1 of 11)	MER102a|DNA|hAT-Charlie	5241	NM_002558	5023	Hs.41735	NM_002558	HPRD:07526	P2RX1	0.349020017
cg13437525	0.806447029	0	0	chr12	51318487	51318488	promoter-TSS (NM_014033)	promoter-TSS (NM_014033)	-46	NM_014033	25840	Hs.711113	NM_014033	HPRD:13179	METTL7A	0.268022477
cg13445249	-0.837770581	0	0	chr18	28957111	28957112	intron (NM_001134453, intron 1 of 14)	intron (NM_001134453, intron 1 of 14)	372	NM_001134453	147409	Hs.407618	NM_177986	HPRD:06387	DSG4	-0.207172976
cg13445953	-0.871835768	0	0	chr13	113007441	113007442	Intergenic	MER20B|DNA|hAT-Charlie	-23209	NM_145248	122258	Hs.97592	NM_145248	HPRD:14022	SPACA7	-0.370406058
cg13447080	-0.856755614	0	0	chr8	131054408	131054409	Intergenic	MER5A|DNA|hAT-Charlie	-25512	NR_046361	51571	Hs.126941	NM_016623	HPRD:13313	FAM49B	-0.249338206
cg13455842	-0.82558763	0	0	chr9	714269	714270	intron (NM_153186, intron 2 of 10)	L2a|LINE|L2	7464	NM_153186	23189	Hs.306764	NM_015158	HPRD:09651	KANK1	-0.239862298
cg13459964	-0.846595109	0	0	chr8	48226852	48226853	intron (NR_104581, intron 5 of 16)	AluSz|SINE|Alu	53383	NM_001080394	23514	Hs.381058	NM_001080394	ENSG00000164808	SPIDR	-0.226382842
cg13472672	-0.810661614	0	0	chr4	37631270	37631271	intron (NM_001085400, intron 6 of 6)	intron (NM_001085400, intron 6 of 6)	45416	NM_018302	55286	Hs.107527	NM_018302	HPRD:07725	C4orf19	-0.209465952
cg13486833	0.848065555	0	0	chr15	71507300	71507301	intron (NM_024817, intron 2 of 16)	ORSL|DNA|hAT-Tip100	-25903	NR_120350	101929196	Hs.680472	NR_120348		LOC101929196	0.272961427
cg13489987	-0.815475345	0	0	chr14	67292488	67292489	intron (NM_001024218, intron 4 of 21)	intron (NM_001024218, intron 4 of 21)	318364	NM_001024218	10243	Hs.208765	NM_020806	HPRD:04893	GPHN	-0.231018619
cg13490753	-0.836445868	0	0	chr8	145825518	145825519	intron (NM_025251, intron 3 of 12)	(CGTG)n|Simple_repeat|Simple_repeat	13369	NM_025251	80728	Hs.148988	NM_025251	HPRD:17224	ARHGAP39	-0.309483785
cg13491139	-0.810601413	0	0	chr9	139627019	139627020	Intergenic	Intergenic	-4384	NR_003672	84973	Hs.495480	NR_003672	ENSG00000233016	SNHG7	-0.26543314
cg13496596	0.889001369	0	0	chr9	137534945	137534946	intron (NM_001278074, intron 1 of 65)	intron (NM_001278074, intron 1 of 65)	1295	NM_000093	1289	Hs.210283	NM_000093	HPRD:00368	COL5A1	0.200017413
cg13499923	0.845753014	0	0	chr1	108594260	108594261	Intergenic	Intergenic	-86716	NM_006113	10451	Hs.267659	NM_006113	HPRD:05706	VAV3	0.289425344
cg13504410	-0.851606309	0	0	chr2	172546870	172546871	intron (NM_001271787, intron 2 of 15)	MADE1|DNA|TcMar-Mariner	2689	NM_001271787	1781	Hs.546250	NM_001378	HPRD:04512	DYNC1I2	-0.28099488
cg13511885	0.90659827	0	0	chr3	128594740	128594741	Intergenic	Intergenic	-3592	NR_033426	28976	Hs.567482	NM_014049	HPRD:12412	ACAD9	0.245146833
cg13512374	-0.821281731	0	0	chr14	103895494	103895495	intron (NM_001128921, intron 3 of 15)	intron (NM_001128921, intron 3 of 15)	43794	NM_001128920	4140	Hs.35828	NM_002376	HPRD:04058	MARK3	-0.257356644
cg13518968	-0.853202581	0	0	chr8	20138378	20138379	intron (NR_047509, intron 1 of 2)	intron (NR_047509, intron 1 of 2)	5095	NR_047509	100874051	Hs.385799	NR_047509	ENSG00000253733	LZTS1-AS1	-0.251966571
cg13519696	0.876737118	0	0	chr8	130838432	130838433	Intergenic	Intergenic	-39299	NM_031415	56169	Hs.133244	NM_031415	HPRD:12222	GSDMC	0.207705777
cg13546538	-0.872217417	0	0	chr9	111754815	111754816	intron (NM_003798, intron 3 of 18)	intron (NM_003798, intron 3 of 18)	21058	NM_003798	8727	Hs.58488	NM_003798	HPRD:09210	CTNNAL1	-0.2219262
cg13554714	0.855761707	0	0	chr12	15698215	15698216	intron (NM_030667, intron 12 of 26)	intron (NM_030667, intron 12 of 26)	-1062	NM_030671	5800	Hs.160871	NM_002848	HPRD:02784	PTPRO	0.264349379
cg13561372	-0.859881401	0	0	chr7	121781778	121781779	intron (NM_005763, intron 1 of 23)	intron (NM_005763, intron 1 of 23)	2565	NM_005763	10157	Hs.156738	NM_005763		AASS	-0.231879026
cg13561409	0.904869556	0	0	chr19	3677220	3677221	intron (NM_001300849, intron 1 of 16)	L1M5|LINE|L1	23256	NM_012398	23396	Hs.282177	NM_012398	HPRD:05834	PIP5K1C	0.264264078
cg13568311	-0.80126518	0	0	chr13	47317345	47317346	3' UTR (NM_015116, exon 19 of 19)	3' UTR (NM_015116, exon 19 of 19)	54021	NM_001984	2098	Hs.432491	NM_001984	HPRD:00588	ESD	-0.238015937
cg13568992	-0.82315135	0	0	chr13	29141631	29141632	Intergenic	L2b|LINE|L2	-72367	NM_001160030	2321	Hs.594454	NM_002019	HPRD:01297	FLT1	-0.20358115
cg13588346	-0.863617837	0	0	chr9	123947445	123947446	intron (NM_016322, intron 5 of 7)	intron (NM_016322, intron 5 of 7)	16919	NM_016322	51552	Hs.371563	NM_016322	HPRD:06693	RAB14	-0.21349617
cg13590166	-0.868436456	0	0	chr10	28749464	28749465	Intergenic	L1M3d|LINE|L1	71818	NR_033805	220906	Hs.403253	NR_033805	ENSG00000254635	WAC-AS1	-0.220630465
cg13598426	0.925791562	0	0	chr9	2005484	2005485	Intergenic	MER63A|DNA|hAT-Blackjack	-9734	NM_003070	6595	Hs.298990	NM_003070	HPRD:02483	SMARCA2	0.22144689
cg13601993	-0.84352994	0	0	chr9	127534760	127534761	Intergenic	Intergenic	-1172	NM_001278546	2649	Hs.20131	NM_001489	HPRD:04147	NR6A1	-0.204888902
cg13605674	-0.84076184	0	0	chr3	196065328	196065329	promoter-TSS (NM_001204898)	promoter-TSS (NM_001204898)	-38	NM_001204898	116211	Hs.733264	NM_138461	HPRD:14013	TM4SF19	-0.209790296
cg13606991	-0.81838268	0	0	chr1	182556113	182556114	intron (NM_021133, intron 1 of 6)	intron (NM_021133, intron 1 of 6)	2280	NM_021133	6041	Hs.518545	NM_021133	HPRD:01590	RNASEL	-0.262080501
cg13609017	-0.858290195	0	0	chr10	69868769	69868770	promoter-TSS (NM_032578)	promoter-TSS (NM_032578)	-420	NM_032578	84665	Hs.55205	NM_032578	HPRD:10536	MYPN	-0.280670369
cg13609544	0.804443181	0	0	chr17	46664647	46664648	Intergenic	Intergenic	-3134	NR_033201	404266	Hs.660088	NR_033201	ENSG00000233101	HOXB-AS3	0.215065225
cg13610455	-0.893414617	0	0	chr20	37054900	37054901	promoter-TSS (NR_002910)	promoter-TSS (NR_002910)	-923	NR_002910	26776	Hs.400876	NR_002910	ENSG00000235408	SNORA71B	-0.350150982
cg13615971	0.862531781	0	0	chr15	92392821	92392822	Intergenic	Intergenic	-4116	NM_001145044	28232	Hs.311187	NM_013272	HPRD:07502	SLCO3A1	0.296310367
cg13618967	-0.830108762	0	0	chr7	212539	212540	intron (NM_020223, intron 3 of 9)	intron (NM_020223, intron 3 of 9)	19571	NM_020223	56975	Hs.134742	NM_020223		FAM20C	-0.382362779
cg13619522	-0.888997734	0	0	chr15	75095171	75095172	3' UTR (NM_001127190, exon 14 of 14)	3' UTR (NM_001127190, exon 14 of 14)	-10022	NM_021819	79748	Hs.620644	NM_021819	HPRD:17284	LMAN1L	-0.345231036
cg13630114	-0.846351206	0	0	chr9	102208423	102208424	Intergenic	Intergenic	-70885	NR_102270	100996569	Hs.745280	NR_102270	ENSG00000271086	NAMA	-0.210882581
cg13630944	0.907134771	0	0	chr10	82008036	82008037	Intergenic	Intergenic	40571	NR_038464	439990	Hs.365566	NR_038464	ENSG00000237523	LINC00857	0.249650548
cg13647079	0.880226314	0	0	chr10	119590101	119590102	Intergenic	Intergenic	216012	NM_014904	22841	Hs.173656	NM_014904	HPRD:10548	RAB11FIP2	0.306939362
cg13649309	-0.842875481	0	0	chr9	139067247	139067248	Intergenic	Intergenic	27756	NM_014564	8022	Hs.148427	NM_014564	HPRD:02783	LHX3	-0.272363863
cg13651986	0.86677146	0	0	chr2	175548447	175548448	promoter-TSS (NM_001077269)	promoter-TSS (NM_001077269)	-821	NM_001077269	7456	Hs.128067	NM_003387	HPRD:03835	WIPF1	0.294484459
cg13657776	0.826912045	0	0	chr19	57630034	57630035	Intergenic	MER41E|LTR|ERV1	-1474	NM_020903	57663	Hs.515632	NM_020903	HPRD:07163	USP29	0.207672432
cg13658899	0.864635706	0	0	chr9	139094665	139094666	intron (NM_178138, intron 1 of 5)	CpG-27326	338	NM_014564	8022	Hs.148427	NM_014564	HPRD:02783	LHX3	0.294809063
cg13660622	-0.897474647	0	0	chr7	104885375	104885376	intron (NM_182692, intron 2 of 15)	CpG	24148	NM_182691	6733	Hs.285197	NM_182691	HPRD:04280	SRPK2	-0.212434935
cg13664067	-0.871203899	0	0	chr6	41641784	41641785	Intergenic	MIR|SINE|MIR	35590	NM_001300805	4188	Hs.520119	NM_005586	HPRD:07280	MDFI	-0.203297336
cg13665008	-0.910165548	0	0	chr9	34632502	34632503	Intergenic	L2a|LINE|L2	-4492	NM_001017363	138715	Hs.534549	NM_001017363	HPRD:18550	ARID3C	-0.234182724
cg13675055	-0.807941139	0	0	chr6	89872994	89872995	3' UTR (NM_001010853, exon 7 of 7)	3' UTR (NM_001010853, exon 7 of 7)	17226	NM_001010853	135293	Hs.356247	NM_001010853	HPRD:16473	PM20D2	-0.253982816
cg13679679	0.835397243	0	0	chr3	28282245	28282246	promoter-TSS (NM_182523)	promoter-TSS (NM_182523)	-878	NM_182523	152100	Hs.444724	NM_182523		CMC1	0.234595362
cg13681655	-0.873935461	0	0	chr2	20413180	20413181	intron (NM_001006946, intron 2 of 5)	intron (NM_001006946, intron 2 of 5)	11746	NM_002997	6382	Hs.224607	NM_002997	HPRD:01718	SDC1	-0.219644296
cg13710613	0.831489205	0	0	chr9	140574551	140574552	intron (NM_001145527, intron 1 of 15)	intron (NM_001145527, intron 1 of 15)	61108	NM_024757	79813	Hs.495511	NM_024757	HPRD:07383	EHMT1	0.317323639
cg13711063	-0.847248137	0	0	chr12	21918438	21918439	3' UTR (NM_004982, exon 3 of 3)	3' UTR (NM_004982, exon 3 of 3)	9316	NM_004982	3764	Hs.102308	NM_004982	HPRD:02962	KCNJ8	-0.214011257
cg13713851	0.814209044	0	0	chr13	110699374	110699375	Intergenic	Intergenic	260121	NM_001845	1282	Hs.17441	NM_001845	HPRD:00359	COL4A1	0.234250386
cg13723431	0.905044794	0	0	chr5	1444395	1444396	intron (NM_001044, intron 1 of 14)	CpG	1147	NM_001044	6531	Hs.406	NM_001044	HPRD:00543	SLC6A3	0.265542375
cg13724812	0.842804492	0	0	chr3	30689835	30689836	intron (NM_001024847, intron 3 of 7)	intron (NM_001024847, intron 3 of 7)	41842	NM_003242	7048	Hs.82028	NM_003242	HPRD:01823	TGFBR2	0.302283709
cg13728287	0.85953176	0	0	chr7	25608634	25608635	Intergenic	Intergenic	271995	NR_046486	100873753		NR_046486		RNU6-16P	0.23608036
cg13730105	0.849635482	0	0	chr9	120466837	120466838	exon (NM_138554, exon 1 of 3)	exon (NM_138554, exon 1 of 3)	385	NM_138554	7099	Hs.174312	NM_003266	HPRD:04325	TLR4	0.214710549
[truncated: 1,925 more rows]
