# Supplementary material for: The signature of liver cancer in immune cells DNA methylation
Source: Clin Epigenetics. 2018 Jan 18;10:8. doi: 10.1186/s13148-017-0436-1 (PMC5774119; doi:10.1186/s13148-017-0436-1)
Supplement: Supplementary file 2 — Differentially methylated sites between Stage 1 HCC and healthy controls. (CSV 929 kb) [file 13148_2017_436_MOESM2_ESM.csv]

TargetID	Delta beta	AveExpr	t	P.Value	adj.P.Val
cg15151364	0.22979673	0.554635044	8.200193077	1.00E-07	3.04E-06
cg08805500	0.216013267	0.480795219	8.201598828	1.00E-07	3.03E-06
cg23771949	0.445603693	0.548779795	8.200886591	1.00E-07	3.03E-06
cg02928664	0.249978823	0.235382497	8.205096038	9.96E-08	3.02E-06
cg01571001	0.204706405	0.813925172	8.205029223	9.96E-08	3.02E-06
cg11924638	0.220417771	0.708051256	8.212591334	9.82E-08	2.99E-06
cg08151623	0.229713717	0.525615151	8.212072046	9.83E-08	2.99E-06
cg14761417	-0.216184634	0.68140482	-8.211321254	9.84E-08	2.99E-06
cg25250358	0.23431332	0.35213078	8.215139415	9.77E-08	2.98E-06
cg12032027	-0.22653135	0.775962172	-8.219630833	9.69E-08	2.97E-06
cg01777861	-0.208739143	0.554350896	-8.22289449	9.63E-08	2.95E-06
cg08097631	0.209190793	0.697130312	8.226632964	9.57E-08	2.94E-06
cg22016731	0.201802627	0.723485088	8.229196343	9.52E-08	2.93E-06
cg05236720	0.22081769	0.654537356	8.230995121	9.49E-08	2.92E-06
cg06840743	0.212422978	0.577374573	8.230909072	9.49E-08	2.92E-06
cg03260240	0.211396293	0.429785745	8.234760704	9.42E-08	2.91E-06
cg00167275	-0.328519721	0.323382523	-8.234243875	9.43E-08	2.91E-06
cg15717764	0.207661605	0.58144477	8.234082634	9.43E-08	2.91E-06
cg08580224	-0.345099367	0.729533865	-8.241334646	9.31E-08	2.89E-06
cg02224314	0.336708791	0.708430404	8.241216527	9.31E-08	2.89E-06
cg00942219	0.208437392	0.275994185	8.242922192	9.28E-08	2.88E-06
cg25061701	0.215981654	0.78788821	8.2456357	9.23E-08	2.87E-06
cg13968390	0.274446721	0.448850118	8.253706409	9.10E-08	2.84E-06
cg02198625	0.221640473	0.369161774	8.259841011	8.99E-08	2.82E-06
cg00826203	0.211535265	0.421313735	8.265530219	8.90E-08	2.80E-06
cg02007288	-0.249567828	0.426025841	-8.270993177	8.81E-08	2.78E-06
cg02523585	-0.212867852	0.818139615	-8.270959636	8.81E-08	2.78E-06
cg02198513	0.234998842	0.513693767	8.26963924	8.83E-08	2.78E-06
cg15857470	-0.228762817	0.699895667	-8.277244262	8.71E-08	2.76E-06
cg09695307	0.22086415	0.728489454	8.276991033	8.71E-08	2.76E-06
cg01331772	0.210661498	0.725098706	8.28067952	8.65E-08	2.75E-06
cg09555818	0.21942158	0.654790262	8.278886104	8.68E-08	2.75E-06
cg24621437	0.20211448	0.260699226	8.281531333	8.64E-08	2.74E-06
cg03507326	-0.222545974	0.622236168	-8.287053957	8.55E-08	2.73E-06
cg07671644	0.217479917	0.502398849	8.288646152	8.53E-08	2.72E-06
cg16496269	-0.423049222	0.415882035	-8.308860862	8.22E-08	2.66E-06
cg23160016	0.250255649	0.398442697	8.308676107	8.22E-08	2.66E-06
cg26280976	0.221485664	0.831377784	8.314704702	8.13E-08	2.64E-06
cg18235937	0.221809778	0.327170656	8.320437447	8.04E-08	2.62E-06
cg22475353	-0.202934816	0.464148359	-8.323454564	8.00E-08	2.61E-06
cg17988310	0.239810563	0.349238007	8.324751908	7.98E-08	2.60E-06
cg14377951	0.279534897	0.455121718	8.329307038	7.91E-08	2.59E-06
cg24004483	-0.274335848	0.551366155	-8.327974243	7.93E-08	2.59E-06
cg05507490	0.261595506	0.442715233	8.338248562	7.78E-08	2.56E-06
cg17226602	-0.219639393	0.547439098	-8.341559477	7.74E-08	2.55E-06
cg18167921	0.210767093	0.55070169	8.341108352	7.74E-08	2.55E-06
cg17872886	0.301240666	0.562493781	8.34049073	7.75E-08	2.55E-06
cg05765011	0.207694748	0.612643566	8.353681606	7.57E-08	2.51E-06
cg12582728	-0.20311973	0.668557482	-8.353039979	7.57E-08	2.51E-06
cg19210276	0.235567299	0.573813807	8.354973939	7.55E-08	2.50E-06
cg05554346	0.435791698	0.52693154	8.362454614	7.44E-08	2.48E-06
cg13486833	0.22852214	0.692150072	8.361647268	7.46E-08	2.48E-06
cg21816330	0.290214088	0.424733832	8.361546952	7.46E-08	2.48E-06
cg24383507	0.205805373	0.23518858	8.372241584	7.31E-08	2.45E-06
cg04525852	0.228777103	0.514373341	8.37786853	7.24E-08	2.43E-06
cg26103179	0.22966942	0.281130016	8.382975815	7.17E-08	2.42E-06
cg23686831	0.254492959	0.404270643	8.380263323	7.20E-08	2.42E-06
cg24468070	0.228771271	0.213177623	8.390977154	7.06E-08	2.40E-06
cg04957307	0.238777159	0.804884205	8.405570196	6.88E-08	2.36E-06
cg10292430	0.209641242	0.683600948	8.403741953	6.90E-08	2.36E-06
cg10077746	0.254910097	0.311366302	8.408866966	6.84E-08	2.35E-06
cg24279243	0.225414416	0.37099507	8.407202282	6.86E-08	2.35E-06
cg18700744	-0.218428816	0.413593862	-8.406980494	6.86E-08	2.35E-06
cg01503299	-0.224091941	0.728765197	-8.411262759	6.81E-08	2.34E-06
cg11335536	-0.200021126	0.607362774	-8.416653035	6.74E-08	2.33E-06
cg18994250	0.213738524	0.702351216	8.416231313	6.75E-08	2.33E-06
cg20538211	-0.21711286	0.629184038	-8.416072497	6.75E-08	2.33E-06
cg03252499	0.239280099	0.271175554	8.414383403	6.77E-08	2.33E-06
cg15352315	0.21483567	0.434727577	8.419911299	6.70E-08	2.32E-06
cg02763002	0.236210122	0.734162135	8.417856219	6.73E-08	2.32E-06
cg05266226	0.233952587	0.534822364	8.423797385	6.65E-08	2.31E-06
cg17731209	0.251309461	0.759015346	8.423759965	6.65E-08	2.31E-06
cg20428033	0.231042168	0.301088313	8.42321011	6.66E-08	2.31E-06
cg10188823	0.206684546	0.168821549	8.421880753	6.68E-08	2.31E-06
cg25661219	0.202207503	0.274757842	8.42732721	6.61E-08	2.30E-06
cg10779126	0.23227967	0.732321897	8.429357398	6.59E-08	2.29E-06
cg26325335	0.219687732	0.224920406	8.429053602	6.59E-08	2.29E-06
cg07153010	0.223605139	0.342961239	8.452907256	6.31E-08	2.23E-06
cg25918947	0.251443754	0.647506681	8.452535347	6.31E-08	2.23E-06
cg19389852	0.200384609	0.293894056	8.45205802	6.32E-08	2.23E-06
cg17588578	0.213760987	0.581084281	8.456063381	6.27E-08	2.22E-06
cg01151584	-0.221170473	0.576055691	-8.455989044	6.27E-08	2.22E-06
cg01372366	-0.218200332	0.345482888	-8.455720328	6.28E-08	2.22E-06
cg22195627	0.242837297	0.378428294	8.459583256	6.23E-08	2.21E-06
cg00907288	0.20960522	0.348306039	8.459977974	6.23E-08	2.20E-06
cg14018429	0.209088576	0.620909198	8.464221601	6.18E-08	2.19E-06
cg15626350	0.229979767	0.627235964	8.471415966	6.10E-08	2.18E-06
cg10603275	0.267027354	0.395258578	8.470348495	6.11E-08	2.18E-06
cg06311422	0.21324568	0.562838648	8.468627968	6.13E-08	2.18E-06
cg06207120	0.205822546	0.498620575	8.467827341	6.14E-08	2.18E-06
cg04348305	0.223528113	0.838792747	8.4749505	6.06E-08	2.17E-06
cg04597393	0.203335698	0.437352282	8.472392624	6.09E-08	2.17E-06
cg27416337	0.220822764	0.466089024	8.477590339	6.03E-08	2.16E-06
cg16852756	-0.218973763	0.710793212	-8.477254692	6.03E-08	2.16E-06
cg10184328	0.223015375	0.624140464	8.476318401	6.04E-08	2.16E-06
cg24626659	-0.208368426	0.635415393	-8.475332547	6.06E-08	2.16E-06
cg14804593	0.275553011	0.596789834	8.482900959	5.97E-08	2.15E-06
cg01485075	0.261816243	0.245748223	8.481436243	5.99E-08	2.15E-06
cg15634698	0.206854833	0.754681476	8.487089488	5.93E-08	2.14E-06
cg17694130	-0.238739415	0.324543708	-8.488055414	5.92E-08	2.13E-06
cg14689537	0.212049849	0.276923707	8.494624318	5.85E-08	2.12E-06
cg06619066	0.21681508	0.222630972	8.498688623	5.80E-08	2.11E-06
cg22650458	0.211456255	0.376785092	8.502624536	5.76E-08	2.10E-06
cg22715764	0.243461748	0.796414563	8.508027227	5.71E-08	2.09E-06
cg11796219	-0.206722621	0.718034719	-8.513964253	5.64E-08	2.08E-06
cg04425710	0.254992135	0.595826057	8.51395174	5.64E-08	2.08E-06
cg10089963	0.201053035	0.657134965	8.519147651	5.59E-08	2.07E-06
cg27614178	0.252415607	0.472672626	8.516945735	5.61E-08	2.07E-06
cg15000827	0.209176523	0.467342869	8.515196893	5.63E-08	2.07E-06
cg13728287	0.202536229	0.73522571	8.520934632	5.57E-08	2.06E-06
cg04395071	0.222168321	0.305767742	8.52477525	5.53E-08	2.05E-06
cg14883291	0.245280948	0.507200992	8.529668309	5.49E-08	2.04E-06
cg07195224	-0.230658079	0.332519443	-8.53230876	5.46E-08	2.03E-06
cg05433642	0.210608372	0.543691508	8.539354162	5.39E-08	2.02E-06
cg15636879	0.201991438	0.728826268	8.539008312	5.39E-08	2.02E-06
cg00351283	0.234060588	0.717459375	8.538986035	5.39E-08	2.02E-06
cg04296540	0.210635671	0.257163279	8.542104328	5.36E-08	2.01E-06
cg17718703	0.244714107	0.418441237	8.546851877	5.32E-08	2.00E-06
cg00027083	0.213398356	0.241210214	8.550475225	5.28E-08	1.99E-06
cg19371916	0.205436592	0.442638749	8.549549707	5.29E-08	1.99E-06
cg02163885	-0.226479612	0.342820827	-8.561241364	5.18E-08	1.97E-06
cg00816039	0.202723734	0.514547547	8.55964128	5.19E-08	1.97E-06
cg26252281	0.227085558	0.195920096	8.559036185	5.20E-08	1.97E-06
cg27250236	0.204336293	0.377693142	8.55881931	5.20E-08	1.97E-06
cg20478129	0.22028749	0.196113004	8.56960784	5.10E-08	1.95E-06
cg01012572	-0.214200766	0.644673208	-8.569006134	5.11E-08	1.95E-06
cg17372657	-0.300554604	0.473578435	-8.568806899	5.11E-08	1.95E-06
cg10486974	0.274801405	0.780856895	8.565810801	5.14E-08	1.95E-06
cg11747462	0.265605588	0.71176187	8.571944656	5.08E-08	1.94E-06
cg11946459	-0.373311962	0.412736008	-8.571154741	5.09E-08	1.94E-06
cg01946401	0.222518633	0.570545255	8.578062239	5.02E-08	1.93E-06
cg08224563	0.228154894	0.562453684	8.577098385	5.03E-08	1.93E-06
cg03018771	0.217174022	0.627583576	8.58286	4.98E-08	1.92E-06
cg01465527	-0.219064548	0.674305266	-8.580055581	5.01E-08	1.92E-06
cg16258229	0.259627423	0.794769145	8.585475869	4.96E-08	1.91E-06
cg23567690	0.22064578	0.536233471	8.58421903	4.97E-08	1.91E-06
cg12559197	0.23605356	0.591213798	8.584005912	4.97E-08	1.91E-06
cg08306955	0.323136156	0.303334724	8.58371534	4.97E-08	1.91E-06
cg04589674	0.205260629	0.450784328	8.58975841	4.92E-08	1.90E-06
cg23029597	-0.233308443	0.695124491	-8.589635732	4.92E-08	1.90E-06
cg18382982	0.224621444	0.126085766	8.588886899	4.93E-08	1.90E-06
cg21384492	0.212148534	0.152949273	8.594265785	4.88E-08	1.89E-06
cg12479933	0.200260324	0.397378954	8.593905291	4.88E-08	1.89E-06
cg16246489	0.217769544	0.569648805	8.592612487	4.89E-08	1.89E-06
cg10941566	0.249024163	0.44784309	8.60001412	4.83E-08	1.88E-06
cg17213402	0.22648459	0.236944352	8.599094369	4.84E-08	1.88E-06
cg14709253	0.244663963	0.349488248	8.603893951	4.80E-08	1.87E-06
cg24247537	0.203462136	0.303539063	8.601492924	4.82E-08	1.87E-06
cg15731815	0.255260536	0.325370312	8.610559559	4.74E-08	1.85E-06
cg18104919	0.210420234	0.417445983	8.610404759	4.74E-08	1.85E-06
cg01135546	-0.229071289	0.377347938	-8.617908233	4.68E-08	1.84E-06
cg04075191	0.203154468	0.272892213	8.616577076	4.69E-08	1.84E-06
cg03044573	-0.255620746	0.503359483	-8.616121473	4.69E-08	1.84E-06
cg17470327	0.200737519	0.336020541	8.622004385	4.64E-08	1.83E-06
cg23774356	0.228120755	0.165031358	8.621846787	4.64E-08	1.83E-06
cg09038267	0.200928978	0.862699378	8.618873164	4.67E-08	1.83E-06
cg15232539	0.256061126	0.444110467	8.623692923	4.63E-08	1.82E-06
cg19360907	0.212489292	0.400560003	8.631476578	4.56E-08	1.81E-06
cg20299703	0.214621038	0.267977671	8.635465039	4.53E-08	1.80E-06
cg06970744	0.216087192	0.484882187	8.639778885	4.49E-08	1.79E-06
cg00944599	-0.208403535	0.685839709	-8.6378273	4.51E-08	1.79E-06
cg16933181	0.218483282	0.296714468	8.645519047	4.45E-08	1.78E-06
cg04121731	-0.201056913	0.708331866	-8.64814264	4.43E-08	1.77E-06
cg24450239	0.267034343	0.715241077	8.655487732	4.37E-08	1.76E-06
cg16861964	0.207964703	0.345182901	8.654476915	4.38E-08	1.76E-06
cg07185587	-0.203199672	0.649416657	-8.654452217	4.38E-08	1.76E-06
cg25587662	0.217111053	0.410896048	8.650507555	4.41E-08	1.76E-06
cg25385940	0.271359892	0.515688377	8.65996274	4.33E-08	1.75E-06
cg23943268	0.222047976	0.252160374	8.659643861	4.34E-08	1.75E-06
cg05461503	0.204704653	0.629642437	8.65720754	4.36E-08	1.75E-06
cg07176264	0.232082112	0.260659688	8.656920647	4.36E-08	1.75E-06
cg03660096	-0.209244975	0.440443953	-8.656130164	4.36E-08	1.75E-06
cg12869659	0.241418183	0.458227687	8.665473597	4.29E-08	1.74E-06
cg04306992	0.208973114	0.682857717	8.664990371	4.30E-08	1.74E-06
cg11851257	0.228311157	0.678319351	8.670101137	4.26E-08	1.73E-06
cg17164954	0.226024221	0.585250743	8.668572014	4.27E-08	1.73E-06
cg03161803	0.222257279	0.235551459	8.668122952	4.27E-08	1.73E-06
cg17607231	-0.206129715	0.261079731	-8.668121282	4.27E-08	1.73E-06
cg20705321	0.216671512	0.295209974	8.666293995	4.29E-08	1.73E-06
cg16834726	0.204527455	0.681149541	8.675717507	4.21E-08	1.72E-06
cg01597480	0.227968156	0.389631526	8.674527474	4.22E-08	1.72E-06
cg09976669	0.206025544	0.526097672	8.672920591	4.23E-08	1.72E-06
cg06176750	-0.209070186	0.690474114	-8.672460827	4.24E-08	1.72E-06
cg24368848	0.313173035	0.376087054	8.671917994	4.24E-08	1.72E-06
cg23098068	0.218236391	0.537774915	8.671750818	4.24E-08	1.72E-06
cg26660312	0.202221382	0.495205069	8.676625148	4.21E-08	1.71E-06
cg00692780	0.201780667	0.75083556	8.683379789	4.16E-08	1.70E-06
cg16528895	0.255006013	0.498525981	8.682296669	4.16E-08	1.70E-06
cg15667493	0.231492233	0.75963693	8.690146728	4.11E-08	1.69E-06
cg24602411	0.250367174	0.684069007	8.687633523	4.12E-08	1.69E-06
cg03976645	0.257024382	0.647481993	8.687154706	4.13E-08	1.69E-06
cg26963367	0.268898837	0.649710177	8.685997161	4.14E-08	1.69E-06
cg13464915	0.211880554	0.281212959	8.685820809	4.14E-08	1.69E-06
cg00773060	0.208585831	0.770378708	8.692695324	4.09E-08	1.68E-06
cg08656816	-0.222576503	0.483304027	-8.704396904	4.00E-08	1.66E-06
cg18419358	0.212028776	0.504559282	8.703295059	4.01E-08	1.66E-06
cg01413790	0.225780087	0.539364069	8.702704554	4.01E-08	1.66E-06
cg04656070	0.243417742	0.524558243	8.712759089	3.94E-08	1.64E-06
cg19495013	-0.250010785	0.197940095	-8.719726289	3.89E-08	1.63E-06
cg11669284	-0.217612886	0.293450275	-8.717110676	3.91E-08	1.63E-06
cg16736889	-0.22320364	0.471075503	-8.722553876	3.87E-08	1.62E-06
cg17810176	0.224536353	0.374836606	8.727807593	3.84E-08	1.61E-06
cg12101498	0.277505786	0.482900389	8.727456888	3.84E-08	1.61E-06
cg11071202	0.235770648	0.462192111	8.737599142	3.77E-08	1.60E-06
cg18251449	0.226636492	0.661413891	8.733142543	3.80E-08	1.60E-06
cg12367786	-0.23508796	0.587295415	-8.748358456	3.70E-08	1.58E-06
cg04531704	0.207497942	0.269326933	8.744999412	3.72E-08	1.58E-06
cg27176138	0.227966353	0.258406534	8.744428851	3.73E-08	1.58E-06
cg20017253	0.20922723	0.647099874	8.752948205	3.67E-08	1.57E-06
cg26823762	0.203412668	0.509093579	8.752381301	3.67E-08	1.57E-06
cg27395066	0.211041682	0.456138912	8.761226802	3.61E-08	1.56E-06
cg16313807	-0.247587798	0.586555591	-8.759995275	3.62E-08	1.56E-06
cg06652329	0.226862107	0.288205891	8.756086075	3.65E-08	1.56E-06
cg23995446	0.226472939	0.255068021	8.755626332	3.65E-08	1.56E-06
cg14658964	0.218035345	0.329106243	8.766429173	3.58E-08	1.55E-06
cg19604703	-0.221138777	0.514646804	-8.773049555	3.54E-08	1.54E-06
cg02047300	0.216871641	0.518653723	8.76880989	3.57E-08	1.54E-06
cg10219850	0.20661156	0.690351878	8.776341262	3.52E-08	1.53E-06
cg00715696	0.223538784	0.561877968	8.783275798	3.48E-08	1.52E-06
cg22153181	0.24934431	0.303375031	8.780001564	3.50E-08	1.52E-06
cg07324633	0.206853877	0.642191232	8.790263397	3.43E-08	1.51E-06
cg23574427	0.27915769	0.664924088	8.787744029	3.45E-08	1.51E-06
cg04408104	0.214811627	0.328453279	8.791508311	3.42E-08	1.50E-06
cg11046638	-0.213847931	0.693758254	-8.790996915	3.43E-08	1.50E-06
cg10536529	0.20106045	0.464745165	8.798915133	3.38E-08	1.49E-06
cg19246654	0.247904462	0.676142379	8.796617336	3.39E-08	1.49E-06
cg19867917	0.349676748	0.618293282	8.801009321	3.37E-08	1.48E-06
cg23730027	0.233175053	0.57818061	8.810575763	3.31E-08	1.47E-06
cg03556669	0.222397386	0.303287536	8.808625488	3.32E-08	1.47E-06
cg00361155	-0.227218664	0.78655685	-8.817311484	3.27E-08	1.46E-06
cg00478479	0.268367326	0.409319193	8.82235004	3.24E-08	1.45E-06
cg27247736	0.253663963	0.46703383	8.836854236	3.16E-08	1.43E-06
cg24169486	0.239628492	0.593063648	8.832547741	3.18E-08	1.43E-06
cg27641532	0.218415239	0.456178774	8.83088443	3.19E-08	1.43E-06
cg15973818	0.206558586	0.774194936	8.830564657	3.19E-08	1.43E-06
cg05279513	0.213132388	0.266202627	8.843832648	3.12E-08	1.42E-06
cg18321051	0.268333247	0.294809003	8.841959683	3.13E-08	1.42E-06
cg00177388	0.216517587	0.326074114	8.840678157	3.14E-08	1.42E-06
cg08388455	0.234198728	0.518799098	8.839174236	3.15E-08	1.42E-06
cg02841199	0.226081055	0.705141064	8.849791511	3.09E-08	1.41E-06
cg05107535	0.25977874	0.551795803	8.856866526	3.05E-08	1.40E-06
cg09735627	0.243454759	0.685784518	8.855503238	3.06E-08	1.40E-06
cg18105675	0.246236715	0.708412859	8.861955994	3.02E-08	1.39E-06
cg13998223	0.201609799	0.755719108	8.860388395	3.03E-08	1.39E-06
cg02782634	-0.259213589	0.543204211	-8.859054874	3.04E-08	1.39E-06
cg22499893	0.21919129	0.561620311	8.869576037	2.98E-08	1.38E-06
cg01701649	0.228854674	0.529975274	8.866860504	3.00E-08	1.38E-06
cg24304518	0.201244339	0.4286092	8.864076178	3.01E-08	1.38E-06
cg07570663	-0.229150203	0.682189208	-8.875644087	2.95E-08	1.37E-06
cg24448340	0.249832382	0.632583486	8.872570464	2.97E-08	1.37E-06
cg08566455	0.269963742	0.384743282	8.877175284	2.94E-08	1.36E-06
cg11955727	-0.309241947	0.808501125	-8.887214979	2.89E-08	1.35E-06
cg05363534	0.212875186	0.60346332	8.885338975	2.90E-08	1.35E-06
cg09470983	-0.223852104	0.502373459	-8.892763588	2.86E-08	1.34E-06
cg26357587	0.207946724	0.244228936	8.891657298	2.87E-08	1.34E-06
cg25100962	-0.257478079	0.666259013	-8.908748347	2.78E-08	1.32E-06
cg22547775	0.26926737	0.633425572	8.906209874	2.79E-08	1.32E-06
cg27633342	0.204382818	0.545340417	8.904720643	2.80E-08	1.32E-06
cg14450273	-0.220924104	0.678112435	-8.914812675	2.75E-08	1.31E-06
cg17048073	0.260306402	0.659745095	8.91136058	2.77E-08	1.31E-06
cg12906381	0.306163648	0.606178841	8.911102387	2.77E-08	1.31E-06
cg15829665	0.231678776	0.552031124	8.923093852	2.71E-08	1.30E-06
cg00129811	0.206668951	0.355631828	8.922725921	2.71E-08	1.30E-06
cg02086310	0.246321094	0.277260631	8.918422797	2.73E-08	1.30E-06
cg04625338	-0.205106742	0.61243368	-8.917514067	2.74E-08	1.30E-06
cg20102280	0.206014158	0.506872056	8.926905702	2.69E-08	1.29E-06
cg16245698	0.218739137	0.604877224	8.926718144	2.69E-08	1.29E-06
cg26098768	0.299043425	0.637082907	8.925993568	2.70E-08	1.29E-06
cg18746336	0.201291119	0.731025436	8.934136164	2.66E-08	1.28E-06
cg20891771	0.226585371	0.372514598	8.933986122	2.66E-08	1.28E-06
cg00514723	0.205671492	0.562123447	8.932807121	2.67E-08	1.28E-06
cg05980785	0.221289061	0.621495492	8.930586501	2.68E-08	1.28E-06
cg26852723	0.20395504	0.559119337	8.930427291	2.68E-08	1.28E-06
cg19613194	0.206098363	0.210507699	8.943243812	2.62E-08	1.27E-06
cg12355172	-0.235962472	0.427404935	-8.942755438	2.62E-08	1.27E-06
cg24783211	0.205193021	0.22222355	8.941358495	2.63E-08	1.27E-06
cg25814649	0.217135892	0.501372722	8.949156477	2.59E-08	1.26E-06
cg01762581	0.204412459	0.745092575	8.949008185	2.59E-08	1.26E-06
cg21963583	0.376673578	0.649043975	8.946112438	2.60E-08	1.26E-06
cg14387743	0.200928315	0.520530889	8.945014556	2.61E-08	1.26E-06
cg20301308	0.248317389	0.423237387	8.959217291	2.54E-08	1.25E-06
cg13404054	0.234538784	0.205818968	8.955996913	2.56E-08	1.25E-06
cg06169131	0.223132485	0.254791294	8.95433755	2.57E-08	1.25E-06
cg21552242	0.232315558	0.283719435	8.952778129	2.57E-08	1.25E-06
cg24522654	-0.229560411	0.598723511	-8.965105249	2.52E-08	1.24E-06
cg13286698	0.201782632	0.472777125	8.963709526	2.52E-08	1.24E-06
cg24550010	0.211181067	0.281100622	8.959644719	2.54E-08	1.24E-06
cg12733607	0.225587785	0.33251432	8.971716827	2.49E-08	1.23E-06
cg14171514	-0.267856632	0.426001284	-8.978985802	2.46E-08	1.22E-06
cg21664636	-0.252636147	0.625491162	-8.978945423	2.46E-08	1.22E-06
cg27550511	-0.200048644	0.289971642	-8.978395782	2.46E-08	1.22E-06
cg24142603	-0.244884166	0.755792377	-8.974972793	2.47E-08	1.22E-06
cg11909467	0.254456594	0.680864226	8.982047134	2.44E-08	1.21E-06
cg22486928	0.223705524	0.526964535	8.980857079	2.45E-08	1.21E-06
cg09302922	0.224057309	0.259868388	8.992676995	2.40E-08	1.20E-06
cg26780042	0.216953161	0.704877716	8.989380514	2.41E-08	1.20E-06
cg11883418	0.230052867	0.362267255	8.988961623	2.41E-08	1.20E-06
cg04415599	0.201471703	0.218903725	8.996095384	2.38E-08	1.19E-06
cg05327068	0.21312548	0.720070263	9.00469144	2.35E-08	1.18E-06
cg10890302	0.334327307	0.401132634	9.003535592	2.35E-08	1.18E-06
cg03210210	-0.236968999	0.597843105	-9.001892857	2.36E-08	1.18E-06
cg16495448	0.225504741	0.574768013	9.015923682	2.30E-08	1.17E-06
cg23824902	0.252759762	0.653570503	9.014204623	2.31E-08	1.17E-06
cg05399244	0.213004387	0.561173918	9.014175149	2.31E-08	1.17E-06
cg00772991	0.271801117	0.665403593	9.014091809	2.31E-08	1.17E-06
cg07387429	-0.209600049	0.71941405	-9.013996488	2.31E-08	1.17E-06
cg18087803	0.203550242	0.630776464	9.013298112	2.31E-08	1.17E-06
cg12161228	0.235599572	0.335860936	9.011139159	2.32E-08	1.17E-06
cg14868212	0.217025726	0.355158584	9.020874646	2.28E-08	1.16E-06
cg20985755	0.258596	0.25149304	9.019811647	2.29E-08	1.16E-06
cg25354657	0.241940749	0.626889559	9.018338444	2.29E-08	1.16E-06
cg26401541	-0.211686881	0.643750885	-9.018215532	2.29E-08	1.16E-06
cg04115680	0.200281453	0.2084024	9.029901172	2.25E-08	1.15E-06
cg22092811	0.238558417	0.184100209	9.026154497	2.26E-08	1.15E-06
cg01921773	0.242209312	0.476146773	9.038506312	2.21E-08	1.14E-06
cg26823666	0.282016178	0.370901197	9.032884108	2.24E-08	1.14E-06
cg23668184	0.262347701	0.331613875	9.051730578	2.16E-08	1.12E-06
cg20310100	0.217677241	0.641919712	9.05140028	2.16E-08	1.12E-06
cg24492778	0.239603662	0.628581789	9.058343936	2.14E-08	1.11E-06
cg04363228	0.21439056	0.647052375	9.065685207	2.11E-08	1.10E-06
cg13260278	0.275641387	0.657195285	9.07360704	2.08E-08	1.09E-06
cg01444716	0.224569022	0.499078377	9.072205743	2.09E-08	1.09E-06
cg27284331	0.223203437	0.595682772	9.08806948	2.03E-08	1.08E-06
cg12492273	0.201376448	0.653616056	9.085836271	2.04E-08	1.08E-06
cg09232937	0.211063382	0.411143278	9.085069295	2.04E-08	1.08E-06
cg24919348	0.264582594	0.421685846	9.082154758	2.05E-08	1.08E-06
cg13194425	0.230302766	0.488040895	9.097831106	2.00E-08	1.07E-06
cg15247329	0.259422232	0.708178332	9.095437278	2.00E-08	1.07E-06
cg25188006	0.242343638	0.652702339	9.094331326	2.01E-08	1.07E-06
cg22606224	0.202756567	0.285544646	9.093317986	2.01E-08	1.07E-06
cg24749947	0.212388582	0.354143112	9.106138671	1.97E-08	1.06E-06
cg21821982	0.213973707	0.637543648	9.1020442	1.98E-08	1.06E-06
cg02140384	0.212834051	0.347573149	9.101711651	1.98E-08	1.06E-06
cg24783785	0.228629438	0.403707001	9.101046137	1.98E-08	1.06E-06
cg25967418	0.223838509	0.479160316	9.101022713	1.98E-08	1.06E-06
cg26262055	0.253545451	0.385276914	9.112298259	1.95E-08	1.05E-06
cg19970699	0.216060162	0.250595502	9.108275276	1.96E-08	1.05E-06
cg00187686	0.203326252	0.492661878	9.120693306	1.92E-08	1.04E-06
cg20709530	0.228303424	0.457706095	9.116341802	1.93E-08	1.04E-06
cg22115126	0.204175698	0.54854139	9.11576149	1.93E-08	1.04E-06
cg13944175	0.207948709	0.290121357	9.12659497	1.90E-08	1.03E-06
cg14049470	0.214731364	0.291902063	9.139258996	1.86E-08	1.02E-06
cg26746309	0.227343403	0.552603394	9.138132861	1.86E-08	1.02E-06
cg13064679	-0.204122217	0.647253209	-9.137567773	1.86E-08	1.02E-06
cg03218192	-0.242932797	0.382759692	-9.135621758	1.87E-08	1.02E-06
cg24631428	0.2326168	0.377771171	9.147798896	1.83E-08	1.01E-06
cg05994974	0.203636469	0.504205924	9.146991985	1.83E-08	1.01E-06
cg03574571	0.200726114	0.661650875	9.145336027	1.84E-08	1.01E-06
cg02161292	0.206196061	0.675884774	9.145018392	1.84E-08	1.01E-06
cg13981184	0.227940268	0.579645599	9.152164406	1.82E-08	1.00E-06
cg01343363	0.242922074	0.656136538	9.149634976	1.82E-08	1.00E-06
cg15785898	0.210680579	0.517452161	9.155627023	1.80E-08	9.96E-07
cg05266321	-0.209582689	0.683299785	-9.155597274	1.80E-08	9.96E-07
cg09747445	0.261438077	0.57911165	9.157240568	1.80E-08	9.95E-07
cg00452133	0.200572914	0.436226368	9.164721987	1.78E-08	9.85E-07
cg09678212	0.249951712	0.366280818	9.166462905	1.77E-08	9.83E-07
cg21244135	-0.203186315	0.548929844	-9.167409367	1.77E-08	9.82E-07
cg15436606	0.232770335	0.533805978	9.169774535	1.76E-08	9.79E-07
cg14020904	0.253283988	0.78037337	9.174334371	1.75E-08	9.75E-07
cg20904475	0.231664445	0.473651014	9.177102513	1.74E-08	9.72E-07
cg06892548	0.201391989	0.384049156	9.18178402	1.72E-08	9.66E-07
cg02506716	0.206380246	0.67822427	9.185552866	1.71E-08	9.62E-07
cg17338816	0.223131131	0.539194643	9.189681588	1.70E-08	9.58E-07
cg27515052	0.206435196	0.755849491	9.191319724	1.70E-08	9.56E-07
cg06298205	-0.205861119	0.724649382	-9.196566706	1.68E-08	9.52E-07
cg05237436	0.239174738	0.435962807	9.195349556	1.68E-08	9.52E-07
cg16015816	-0.201724574	0.770267542	-9.198375152	1.68E-08	9.50E-07
cg09595185	0.228386284	0.585975085	9.199858071	1.67E-08	9.48E-07
cg24284882	0.223292173	0.69906186	9.199756331	1.67E-08	9.48E-07
cg24407596	0.268825415	0.621318117	9.200701742	1.67E-08	9.47E-07
cg20730198	0.202483415	0.251437929	9.203471275	1.66E-08	9.44E-07
cg18279094	0.245175605	0.34632983	9.218299604	1.62E-08	9.28E-07
cg13308137	0.319761825	0.284629802	9.222648878	1.61E-08	9.23E-07
cg23305899	-0.252330696	0.614030257	-9.227479124	1.59E-08	9.18E-07
cg18182216	0.271252144	0.638354568	9.227262363	1.59E-08	9.18E-07
cg16061668	0.200935105	0.431416579	9.22925625	1.59E-08	9.16E-07
cg14479344	0.2594813	0.586745084	9.23588638	1.57E-08	9.10E-07
cg27577972	0.20625588	0.392788252	9.241295392	1.56E-08	9.05E-07
cg06769994	-0.247384938	0.454455226	-9.243635986	1.55E-08	9.02E-07
cg23619365	0.202804089	0.230523279	9.244836032	1.55E-08	9.01E-07
cg13804575	0.241504221	0.621741446	9.24585957	1.54E-08	9.00E-07
cg00430036	0.206777134	0.537726643	9.249275782	1.53E-08	8.97E-07
cg11002208	0.283157548	0.269506119	9.248621845	1.54E-08	8.97E-07
cg19702675	0.210955773	0.353410166	9.24973609	1.53E-08	8.96E-07
cg24061122	0.213139672	0.490613571	9.253966279	1.52E-08	8.92E-07
cg11205006	0.203009847	0.363777366	9.253587471	1.52E-08	8.92E-07
cg02279625	0.200365044	0.576796648	9.253566023	1.52E-08	8.92E-07
cg05102552	0.253382511	0.290841037	9.259452436	1.51E-08	8.86E-07
cg26399994	-0.269447637	0.705460731	-9.266024948	1.49E-08	8.80E-07
cg13340231	-0.220476462	0.673651327	-9.268566921	1.48E-08	8.78E-07
cg24383418	0.215866211	0.454513157	9.277164794	1.46E-08	8.70E-07
cg06190046	0.207682855	0.497476246	9.283987097	1.45E-08	8.64E-07
cg14346243	0.206831	0.208596488	9.290277822	1.43E-08	8.58E-07
cg00074771	-0.233443941	0.670545292	-9.291565835	1.43E-08	8.57E-07
cg05031519	0.217438147	0.79083284	9.291224471	1.43E-08	8.57E-07
cg18170989	0.21383784	0.522267587	9.295584358	1.42E-08	8.54E-07
cg02124022	0.22449603	0.400597046	9.295293271	1.42E-08	8.54E-07
cg07060551	0.206950693	0.237221194	9.29514541	1.42E-08	8.54E-07
cg14614844	0.234203198	0.354867917	9.297426748	1.41E-08	8.52E-07
cg22359781	0.225119167	0.31069758	9.299775482	1.41E-08	8.49E-07
cg06538345	-0.252957103	0.621159825	-9.301196194	1.40E-08	8.48E-07
cg08684893	0.217769428	0.488546495	9.303656704	1.40E-08	8.46E-07
cg01417062	-0.219158091	0.731587924	-9.313305615	1.37E-08	8.37E-07
cg02352281	-0.229584217	0.306855198	-9.31697888	1.37E-08	8.34E-07
cg02354658	0.212045257	0.434804847	9.319369807	1.36E-08	8.32E-07
cg09931909	-0.241494102	0.564007546	-9.323677716	1.35E-08	8.28E-07
cg14217248	0.214788704	0.29772987	9.328549125	1.34E-08	8.23E-07
cg04914562	0.215093883	0.42467966	9.33138211	1.33E-08	8.20E-07
cg20585841	0.282810964	0.707475581	9.338437222	1.32E-08	8.13E-07
cg21232015	0.230687134	0.707899713	9.339642321	1.31E-08	8.12E-07
cg00468125	0.232605223	0.182875066	9.343248251	1.31E-08	8.09E-07
cg02590572	0.226375733	0.740728332	9.344327518	1.30E-08	8.08E-07
cg04219099	0.231002112	0.492851121	9.348629436	1.29E-08	8.05E-07
cg20118717	0.215480894	0.605193374	9.351488526	1.29E-08	8.03E-07
cg00572089	0.212225258	0.371506083	9.350488878	1.29E-08	8.03E-07
cg11426427	0.275680978	0.392325484	9.353608273	1.28E-08	8.01E-07
cg13523125	0.228117936	0.578956736	9.358559655	1.27E-08	7.97E-07
cg12382398	0.207655667	0.238387761	9.362023666	1.26E-08	7.94E-07
cg23435671	0.231756453	0.473811789	9.366399331	1.25E-08	7.89E-07
cg05361559	0.229903108	0.217209376	9.368775166	1.25E-08	7.87E-07
cg06488150	0.28375132	0.40271003	9.368522732	1.25E-08	7.87E-07
cg21754194	-0.207619438	0.645962093	-9.372909257	1.24E-08	7.85E-07
cg26780125	0.200599176	0.512054517	9.372322387	1.24E-08	7.85E-07
cg15933120	-0.227937482	0.677009676	-9.371575527	1.24E-08	7.85E-07
cg00299943	0.20279861	0.246744567	9.371543406	1.24E-08	7.85E-07
cg05780543	-0.209920964	0.303293478	-9.375331363	1.24E-08	7.83E-07
cg19501902	0.213078692	0.674738195	9.374690917	1.24E-08	7.83E-07
cg21953058	0.232684679	0.59027538	9.377324167	1.23E-08	7.81E-07
cg08493590	0.22842883	0.397951586	9.377263736	1.23E-08	7.81E-07
cg06639053	-0.222536259	0.386400679	-9.379257682	1.23E-08	7.79E-07
cg09235539	0.223860955	0.301170963	9.380474389	1.22E-08	7.78E-07
cg02313379	-0.202893729	0.287331788	-9.387105838	1.21E-08	7.73E-07
cg19886655	0.258537523	0.484637171	9.386909157	1.21E-08	7.73E-07
cg03664994	0.22103272	0.617628997	9.388265234	1.21E-08	7.72E-07
cg26980692	0.213017943	0.360831392	9.389457526	1.21E-08	7.71E-07
cg25771013	0.243475999	0.302910591	9.389304108	1.21E-08	7.71E-07
cg15143809	0.201579213	0.367402448	9.390555872	1.20E-08	7.70E-07
cg08146256	-0.243089814	0.616270604	-9.396565351	1.19E-08	7.64E-07
cg00157477	0.207605255	0.242834671	9.39823579	1.19E-08	7.63E-07
cg10334354	0.204148077	0.330917932	9.405164625	1.17E-08	7.57E-07
cg16607685	0.210254068	0.518830696	9.407865401	1.17E-08	7.55E-07
cg05714729	0.240261881	0.596505481	9.409220808	1.17E-08	7.54E-07
cg11944480	-0.200510311	0.755452704	-9.409108513	1.17E-08	7.54E-07
cg20187173	0.229243345	0.686764255	9.411260164	1.16E-08	7.53E-07
cg00189276	-0.548070119	0.56359442	-9.413026031	1.16E-08	7.52E-07
cg26576206	0.215241958	0.157233592	9.422885404	1.14E-08	7.44E-07
cg18301583	0.235754003	0.34726837	9.427619296	1.13E-08	7.39E-07
cg20207763	0.217245922	0.289783638	9.431741472	1.12E-08	7.36E-07
cg04481170	0.208743678	0.463152955	9.430838794	1.12E-08	7.36E-07
cg25827670	-0.222525882	0.52771588	-9.430640078	1.12E-08	7.36E-07
cg26664457	0.231324609	0.542803629	9.432735375	1.12E-08	7.35E-07
cg23400715	-0.214487674	0.627668958	-9.432015056	1.12E-08	7.35E-07
cg20100049	0.210838259	0.350113659	9.434611181	1.12E-08	7.34E-07
cg18422055	0.222212997	0.384642346	9.436124677	1.11E-08	7.33E-07
cg13399261	0.224889257	0.471053544	9.435733738	1.11E-08	7.33E-07
cg27142536	0.212439966	0.329622855	9.438015841	1.11E-08	7.31E-07
cg08446121	0.219768833	0.666089325	9.441718824	1.10E-08	7.29E-07
cg09324669	0.272729508	0.315479592	9.4481393	1.09E-08	7.23E-07
cg13554714	0.220639422	0.689316262	9.4507203	1.09E-08	7.22E-07
cg00500229	0.306378042	0.25523445	9.450344948	1.09E-08	7.22E-07
cg13740985	0.202741483	0.530362646	9.457461305	1.07E-08	7.16E-07
cg23172671	0.221386129	0.442607532	9.457055644	1.08E-08	7.16E-07
cg04192168	0.32957182	0.66618468	9.459188588	1.07E-08	7.14E-07
cg03928384	0.217722213	0.324755909	9.463556759	1.06E-08	7.11E-07
cg02656594	0.228385345	0.650654915	9.465391571	1.06E-08	7.09E-07
cg00399683	-0.321272248	0.772139934	-9.464985159	1.06E-08	7.09E-07
cg03913456	-0.243652879	0.345535394	-9.46821522	1.05E-08	7.07E-07
cg20676696	0.202568456	0.297462083	9.472045422	1.05E-08	7.05E-07
cg10723746	0.201153214	0.517871505	9.471522388	1.05E-08	7.05E-07
cg21183256	0.232701836	0.289585175	9.4712557	1.05E-08	7.05E-07
cg08140712	-0.201983773	0.674859957	-9.472475414	1.05E-08	7.04E-07
cg01967399	0.211487929	0.36317192	9.473500954	1.05E-08	7.03E-07
cg15964468	0.201680985	0.49268931	9.478284437	1.04E-08	7.01E-07
cg04781580	0.214991236	0.311524094	9.481175686	1.03E-08	6.99E-07
cg12572665	-0.227956381	0.71237332	-9.481147505	1.03E-08	6.99E-07
cg14193156	0.221094148	0.318022138	9.48092462	1.03E-08	6.99E-07
cg16413785	0.201007083	0.564576129	9.482545194	1.03E-08	6.98E-07
cg19662895	0.212594463	0.553103085	9.4868134	1.02E-08	6.95E-07
cg20012024	0.217164322	0.374221494	9.493224867	1.01E-08	6.91E-07
cg08641990	0.228095248	0.432811114	9.492748044	1.01E-08	6.91E-07
cg14675881	0.218031403	0.316760219	9.493676952	1.01E-08	6.90E-07
cg15356966	0.233744303	0.509283616	9.495066957	1.01E-08	6.89E-07
cg11274172	0.211008937	0.644512538	9.501698225	9.97E-09	6.85E-07
cg12459502	0.200994281	0.5060828	9.502718028	9.95E-09	6.84E-07
cg10935662	0.203890224	0.282644603	9.502637967	9.95E-09	6.84E-07
cg17335387	0.267757247	0.638143298	9.503690754	9.93E-09	6.83E-07
cg24498885	0.22225338	0.651329654	9.506299236	9.89E-09	6.82E-07
cg23095383	-0.24725376	0.728496468	-9.50578256	9.90E-09	6.82E-07
cg23575275	0.200542762	0.559915377	9.50549167	9.90E-09	6.82E-07
cg12789173	0.213882423	0.621666408	9.508185977	9.86E-09	6.81E-07
cg16138158	0.258463777	0.405222272	9.520715175	9.65E-09	6.72E-07
cg13412213	0.201616808	0.676508263	9.528819777	9.52E-09	6.66E-07
cg27365701	0.266704452	0.529515883	9.535298486	9.41E-09	6.61E-07
cg15253304	-0.209666268	0.554363478	-9.538269436	9.37E-09	6.59E-07
cg23710611	-0.202257325	0.697431079	-9.539603349	9.35E-09	6.58E-07
cg20197130	-0.298257506	0.561265077	-9.54242713	9.30E-09	6.57E-07
cg17734802	0.242337368	0.637128892	9.541210372	9.32E-09	6.57E-07
cg09978533	0.22527614	0.466735872	9.543952983	9.28E-09	6.56E-07
cg21358380	0.265126351	0.759088326	9.543758301	9.28E-09	6.56E-07
cg04451880	0.222804867	0.618643135	9.547198106	9.23E-09	6.53E-07
cg26216433	0.226145876	0.396741839	9.551362758	9.16E-09	6.50E-07
cg16125214	0.25098279	0.751660534	9.55264798	9.14E-09	6.49E-07
cg24729928	0.212050679	0.624117633	9.556196028	9.09E-09	6.46E-07
cg02967969	0.232202622	0.535470506	9.557232529	9.07E-09	6.45E-07
cg16277843	0.202118196	0.679600401	9.564476365	8.96E-09	6.40E-07
cg02127888	0.243936299	0.619251898	9.564405587	8.96E-09	6.40E-07
cg04835811	0.203979025	0.493196538	9.56605746	8.94E-09	6.39E-07
cg08241318	0.213111518	0.610480689	9.566049959	8.94E-09	6.39E-07
cg06202228	0.221393668	0.274467341	9.56769763	8.91E-09	6.38E-07
cg17954152	0.21785699	0.346588745	9.566920937	8.92E-09	6.38E-07
cg17494034	0.210868603	0.566385324	9.570376623	8.87E-09	6.36E-07
cg18661205	0.220105008	0.272937876	9.57458644	8.81E-09	6.33E-07
cg01305421	0.23948491	0.540090501	9.576282875	8.78E-09	6.31E-07
cg10371414	0.225762638	0.648731956	9.580288279	8.73E-09	6.29E-07
cg17002328	0.254192213	0.755495003	9.585289436	8.65E-09	6.27E-07
cg14324502	0.214158066	0.533472647	9.588967027	8.60E-09	6.24E-07
cg00523683	0.219907487	0.275599215	9.591522159	8.56E-09	6.23E-07
cg10052561	0.22714517	0.377459195	9.590310014	8.58E-09	6.23E-07
cg17765025	-0.267373173	0.795416837	-9.594871898	8.51E-09	6.20E-07
cg12078929	0.215096947	0.302986489	9.596013812	8.50E-09	6.19E-07
cg26827373	0.295902768	0.258834951	9.597515746	8.48E-09	6.18E-07
cg02069715	0.240763806	0.351671459	9.60063042	8.43E-09	6.16E-07
cg00346208	0.206391105	0.242119891	9.600557356	8.43E-09	6.16E-07
cg01243823	-0.265767982	0.347327856	-9.599282002	8.45E-09	6.16E-07
cg16562776	0.219767739	0.644267221	9.599269315	8.45E-09	6.16E-07
cg07409418	0.210034055	0.22760926	9.605443594	8.36E-09	6.13E-07
cg00843623	0.246665746	0.320286301	9.609129838	8.31E-09	6.11E-07
cg26278151	-0.207764927	0.489331691	-9.610736867	8.29E-09	6.10E-07
cg12894649	0.207168231	0.272668577	9.61952839	8.17E-09	6.05E-07
cg12674357	0.236501897	0.298077107	9.618466428	8.18E-09	6.05E-07
cg13423554	0.201392551	0.500314534	9.620598422	8.15E-09	6.04E-07
cg12427303	0.337849335	0.48823877	9.621710021	8.14E-09	6.03E-07
cg13401703	0.299960328	0.428268671	9.63136681	8.01E-09	5.97E-07
cg08692733	0.208440786	0.337792871	9.630548836	8.02E-09	5.97E-07
cg26402555	0.214571368	0.291596991	9.63305792	7.98E-09	5.96E-07
cg19749916	0.23025695	0.55658944	9.635979825	7.95E-09	5.94E-07
cg14623715	0.220081669	0.679992084	9.641925253	7.87E-09	5.91E-07
cg24627299	0.231017845	0.513440293	9.64502964	7.83E-09	5.89E-07
cg19376664	-0.217626496	0.685557981	-9.653620933	7.71E-09	5.84E-07
cg15249221	0.248625971	0.752573286	9.654461456	7.70E-09	5.83E-07
cg05659486	-0.220932579	0.636910231	-9.654404891	7.70E-09	5.83E-07
cg00568910	0.241537887	0.669098603	9.653970088	7.71E-09	5.83E-07
cg10228162	0.2153124	0.678035674	9.663350385	7.59E-09	5.78E-07
cg12053065	0.219474364	0.71935168	9.666488815	7.55E-09	5.76E-07
cg11930926	0.207653528	0.342151807	9.665701809	7.56E-09	5.76E-07
cg09978860	-0.255530407	0.509074456	-9.667687939	7.53E-09	5.75E-07
cg08479516	0.258457152	0.544792678	9.671026304	7.49E-09	5.73E-07
cg09591519	-0.208979985	0.610099458	-9.670449229	7.50E-09	5.73E-07
cg00974761	-0.28434403	0.600329685	-9.675752304	7.43E-09	5.69E-07
cg02015053	0.269523958	0.601271182	9.679345243	7.39E-09	5.68E-07
cg26133769	0.216505156	0.273789638	9.679336616	7.39E-09	5.68E-07
cg15171155	0.204349579	0.722483969	9.687258841	7.29E-09	5.64E-07
cg05582310	-0.261348102	0.688749747	-9.687706678	7.29E-09	5.63E-07
cg20117742	0.217603829	0.231399717	9.687625873	7.29E-09	5.63E-07
cg00364026	0.200679402	0.606898667	9.693062459	7.22E-09	5.60E-07
cg13880654	0.231808465	0.729484117	9.692381246	7.23E-09	5.60E-07
cg08412537	0.212113819	0.640774312	9.70066519	7.13E-09	5.56E-07
cg08594554	0.241819047	0.546619702	9.700043651	7.14E-09	5.56E-07
cg14338425	0.230561712	0.220852246	9.702493006	7.11E-09	5.54E-07
cg14688905	0.233470957	0.466821364	9.705460247	7.07E-09	5.52E-07
cg11586570	0.21096386	0.469741126	9.70804567	7.04E-09	5.51E-07
cg18804667	0.240840532	0.510965632	9.709562045	7.02E-09	5.50E-07
cg01003961	0.231978547	0.285643557	9.714013133	6.97E-09	5.46E-07
cg14359689	0.212605526	0.821667661	9.716749395	6.94E-09	5.45E-07
cg21386647	0.242579308	0.675628628	9.721510544	6.89E-09	5.43E-07
cg17108629	0.20143174	0.455330904	9.723054356	6.87E-09	5.42E-07
cg22809683	-0.202074661	0.623758389	-9.725384396	6.84E-09	5.40E-07
cg23544996	0.215507651	0.675599668	9.727106742	6.82E-09	5.39E-07
cg14143752	0.202057054	0.323637849	9.730588054	6.78E-09	5.37E-07
cg18297196	0.286931982	0.434801241	9.731481534	6.77E-09	5.36E-07
cg16560711	0.20065149	0.249040238	9.73533612	6.73E-09	5.34E-07
cg01291381	0.236238717	0.519252748	9.737832527	6.70E-09	5.33E-07
cg12961607	-0.246926135	0.433153343	-9.740559395	6.67E-09	5.31E-07
cg05709437	0.202921487	0.442343212	9.747224582	6.60E-09	5.28E-07
cg06559756	0.216020951	0.589642488	9.75002913	6.57E-09	5.27E-07
cg10930540	0.206699928	0.553067303	9.749458771	6.57E-09	5.27E-07
cg25495650	0.22052323	0.265664636	9.757061555	6.49E-09	5.22E-07
cg03942932	0.242054553	0.421503005	9.760599046	6.45E-09	5.20E-07
cg00758915	0.213535956	0.408039628	9.765908133	6.39E-09	5.18E-07
cg05240166	0.206878228	0.669553855	9.767140672	6.38E-09	5.17E-07
cg12221970	0.221625233	0.843191937	9.7668493	6.38E-09	5.17E-07
cg07990556	0.206824027	0.616910641	9.773348382	6.32E-09	5.15E-07
cg20334115	0.211955085	0.58898843	9.773028012	6.32E-09	5.15E-07
cg21092324	0.272073407	0.308640694	9.777191645	6.28E-09	5.13E-07
cg07870237	0.204556753	0.497764042	9.784235342	6.20E-09	5.10E-07
cg04882213	0.24348667	0.379915664	9.7839515	6.21E-09	5.10E-07
cg17718401	-0.223572809	0.529748099	-9.783769734	6.21E-09	5.10E-07
cg14037440	0.207786771	0.306060344	9.782748674	6.22E-09	5.10E-07
cg09706122	0.209404406	0.389878114	9.782091818	6.22E-09	5.10E-07
cg12583076	0.202423221	0.733360406	9.791690539	6.13E-09	5.06E-07
cg02772266	0.215251195	0.811327029	9.790834759	6.13E-09	5.06E-07
cg19704755	0.216070076	0.395564533	9.790809592	6.13E-09	5.06E-07
cg09667394	0.202286115	0.43345154	9.792671213	6.12E-09	5.05E-07
cg22388948	0.2194637	0.448299851	9.799238919	6.05E-09	5.02E-07
cg24352878	0.252574274	0.424355281	9.798832798	6.05E-09	5.02E-07
cg20035679	0.215757643	0.733687385	9.79858831	6.06E-09	5.02E-07
cg15598244	0.213996524	0.341242068	9.798289057	6.06E-09	5.02E-07
cg03167633	0.263839468	0.53812865	9.800507012	6.04E-09	5.01E-07
cg10981907	0.224350977	0.379058676	9.80521609	5.99E-09	4.99E-07
cg16689761	0.219021963	0.453973308	9.804869348	5.99E-09	4.99E-07
cg14564351	0.270824778	0.436578945	9.804355868	6.00E-09	4.99E-07
cg08244301	0.219590064	0.558750185	9.803661209	6.01E-09	4.99E-07
cg03310939	0.201808304	0.399995236	9.808053572	5.96E-09	4.97E-07
cg17598574	0.203067142	0.648629099	9.810488928	5.94E-09	4.96E-07
cg17344321	0.231326467	0.516565118	9.813205803	5.91E-09	4.94E-07
cg11082691	0.229862637	0.267409515	9.816185721	5.88E-09	4.93E-07
cg16993754	0.299745873	0.464819178	9.818251903	5.86E-09	4.92E-07
cg19633205	0.211162962	0.384177993	9.823569673	5.81E-09	4.89E-07
cg23088126	0.218024509	0.629893651	9.823418564	5.81E-09	4.89E-07
cg15033163	0.205271521	0.475668552	9.823341164	5.81E-09	4.89E-07
cg04484415	0.239152951	0.423344626	9.826073693	5.79E-09	4.88E-07
cg15843567	0.243965504	0.245012896	9.827336563	5.77E-09	4.87E-07
cg01065586	0.212983447	0.290903035	9.829411277	5.75E-09	4.86E-07
cg18450254	0.210342459	0.454509012	9.829018557	5.76E-09	4.86E-07
cg21902966	0.253381043	0.697012951	9.832937309	5.72E-09	4.85E-07
cg13410764	-0.232661055	0.442705366	-9.833785693	5.71E-09	4.84E-07
cg25461186	0.236932831	0.617589509	9.841928209	5.64E-09	4.80E-07
cg02939781	0.25825579	0.644132291	9.847551344	5.58E-09	4.77E-07
cg08642068	0.205609806	0.791548713	9.850708293	5.55E-09	4.75E-07
cg02703563	-0.210307168	0.661060497	-9.860546995	5.47E-09	4.70E-07
cg10163998	0.233429907	0.717014823	9.862712517	5.45E-09	4.69E-07
cg20001791	0.205938291	0.619920824	9.864699619	5.43E-09	4.68E-07
cg12812233	0.221478545	0.537287214	9.869009198	5.39E-09	4.66E-07
cg25510090	0.200620607	0.336916565	9.875594942	5.33E-09	4.63E-07
cg25518132	0.248798754	0.398229742	9.880065097	5.29E-09	4.61E-07
cg11197916	0.202433819	0.415668579	9.882238676	5.27E-09	4.60E-07
cg07266910	0.234993625	0.601547708	9.882229278	5.27E-09	4.60E-07
cg24404329	0.215494335	0.811556896	9.881036841	5.28E-09	4.60E-07
cg22459739	0.291113626	0.595233985	9.886013598	5.24E-09	4.58E-07
cg24004368	0.201510307	0.842119659	9.895016572	5.16E-09	4.54E-07
cg11817899	0.204382033	0.294973145	9.895727444	5.16E-09	4.53E-07
cg25181170	0.259766899	0.611016634	9.900183295	5.12E-09	4.51E-07
cg01757168	0.239992929	0.791684763	9.907782248	5.06E-09	4.47E-07
cg03891590	0.22075305	0.401106191	9.910741086	5.03E-09	4.46E-07
cg02536838	0.261756151	0.435549753	9.912773574	5.01E-09	4.45E-07
cg18919209	0.263444071	0.760125637	9.912726054	5.01E-09	4.45E-07
cg08035323	-0.203329467	0.310583666	-9.922189915	4.94E-09	4.41E-07
cg14927745	0.33605102	0.310303852	9.928580206	4.89E-09	4.38E-07
cg14260169	0.243364679	0.468011235	9.931591871	4.86E-09	4.37E-07
cg08003628	0.234010673	0.332858777	9.931213048	4.86E-09	4.37E-07
cg10925991	0.208700888	0.521559481	9.930234965	4.87E-09	4.37E-07
cg25960038	0.217071477	0.506045393	9.942344691	4.78E-09	4.33E-07
cg03318573	0.210571338	0.618539316	9.946402013	4.74E-09	4.31E-07
cg20667364	-0.251955245	0.749484016	-9.94615086	4.75E-09	4.31E-07
cg15721584	0.235851657	0.573806128	9.950750888	4.71E-09	4.30E-07
cg25310233	0.246691528	0.481132661	9.950259011	4.71E-09	4.30E-07
cg13174306	-0.205886564	0.760115795	-9.949251446	4.72E-09	4.30E-07
cg22619910	-0.27621309	0.502860137	-9.94821407	4.73E-09	4.30E-07
cg15292446	0.255613569	0.444593474	9.961247751	4.63E-09	4.24E-07
cg20312132	0.200932878	0.651186625	9.965966018	4.59E-09	4.22E-07
cg06689816	0.268064961	0.494489646	9.965311941	4.60E-09	4.22E-07
cg08168580	0.201013148	0.465235807	9.973175846	4.54E-09	4.19E-07
cg13724812	0.232327632	0.614045441	9.98135483	4.48E-09	4.15E-07
cg19043574	0.207048582	0.289453072	9.98059779	4.49E-09	4.15E-07
cg14945287	0.235633715	0.797925636	9.986954188	4.44E-09	4.13E-07
cg07239716	0.207597295	0.449781007	9.990610623	4.41E-09	4.12E-07
cg27369423	0.271454273	0.464844683	9.993906506	4.39E-09	4.11E-07
cg22753548	0.298137859	0.434396695	9.995597672	4.38E-09	4.10E-07
cg14138235	0.204132365	0.685904427	9.999914095	4.35E-09	4.08E-07
cg22805381	-0.20394095	0.613603757	-10.00388545	4.32E-09	4.07E-07
cg09045262	0.201122547	0.422177624	10.00321236	4.32E-09	4.07E-07
cg06524039	0.206618777	0.675607161	10.00254111	4.33E-09	4.07E-07
cg17046577	0.202244323	0.287276125	10.00529301	4.31E-09	4.06E-07
cg06116236	0.229402629	0.458395314	10.00494124	4.31E-09	4.06E-07
cg11958644	0.266167097	0.331359545	10.00833161	4.29E-09	4.04E-07
cg00089091	0.213263107	0.268368095	10.0110551	4.27E-09	4.03E-07
cg10122477	0.253466837	0.553793252	10.01074012	4.27E-09	4.03E-07
cg16375820	0.253304181	0.777433524	10.01330396	4.25E-09	4.02E-07
cg11752250	0.217162627	0.386716482	10.01719155	4.22E-09	4.00E-07
cg22344162	0.215925336	0.483792555	10.01937345	4.21E-09	3.99E-07
cg15504662	0.207900594	0.316891494	10.02424676	4.18E-09	3.98E-07
cg26266708	0.266831824	0.500247557	10.02724342	4.16E-09	3.96E-07
cg24405716	0.264160265	0.665578798	10.03408925	4.11E-09	3.94E-07
cg19760965	0.28098809	0.674485884	10.0335511	4.11E-09	3.94E-07
cg04929543	-0.225829444	0.679632798	-10.03225845	4.12E-09	3.94E-07
cg18183624	0.214783999	0.65650294	10.03223335	4.12E-09	3.94E-07
cg25011475	0.2192288	0.305442442	10.0372516	4.09E-09	3.93E-07
cg18051353	0.24124426	0.438453518	10.0406065	4.07E-09	3.92E-07
cg05637536	0.233140166	0.305001982	10.03877137	4.08E-09	3.92E-07
cg07338715	0.211466909	0.576706415	10.04908537	4.01E-09	3.89E-07
cg15271616	0.246425544	0.305562793	10.04867558	4.01E-09	3.89E-07
cg13713851	0.204627596	0.595825695	10.04853585	4.01E-09	3.89E-07
cg15872458	0.209041323	0.392721621	10.05012858	4.00E-09	3.88E-07
cg26686117	0.205177225	0.579284792	10.05357015	3.98E-09	3.87E-07
cg25948180	0.201144082	0.46711305	10.05254348	3.99E-09	3.87E-07
cg03731740	0.235165769	0.696664284	10.06014083	3.94E-09	3.85E-07
cg06746829	-0.222652713	0.591575586	-10.05921223	3.94E-09	3.85E-07
cg03062944	-0.275213835	0.587158044	-10.06305523	3.92E-09	3.83E-07
cg02457461	0.253772044	0.456058574	10.06918934	3.88E-09	3.81E-07
cg00759807	-0.269609761	0.564841638	-10.06782195	3.89E-09	3.81E-07
cg14127396	0.226024128	0.295984942	10.07258955	3.86E-09	3.79E-07
cg13615971	0.220114865	0.584061022	10.07806018	3.82E-09	3.77E-07
cg06154060	0.241012431	0.282120544	10.08231134	3.80E-09	3.76E-07
cg01908954	0.23520092	0.364711155	10.08413964	3.79E-09	3.75E-07
cg17950169	0.214695205	0.435054537	10.08746356	3.77E-09	3.73E-07
cg16689481	0.299016784	0.562284415	10.09368642	3.73E-09	3.72E-07
cg04277125	0.220984432	0.32954846	10.09775124	3.70E-09	3.70E-07
cg16217803	0.268628442	0.435648998	10.09984747	3.69E-09	3.69E-07
cg11331717	0.205467215	0.566187278	10.0994047	3.69E-09	3.69E-07
cg08106319	0.232608669	0.557619617	10.10310741	3.67E-09	3.68E-07
cg13081720	0.220840828	0.44561529	10.10700951	3.65E-09	3.67E-07
cg04695882	0.205057969	0.568413453	10.10521969	3.66E-09	3.67E-07
cg04189187	-0.241864931	0.693629627	-10.10988182	3.63E-09	3.66E-07
cg02814805	0.216000581	0.495375042	10.11464924	3.60E-09	3.64E-07
cg18404811	0.21515071	0.594286055	10.11445914	3.60E-09	3.64E-07
cg01476568	0.225450958	0.292397577	10.11862325	3.58E-09	3.63E-07
cg25788549	0.249217547	0.420769752	10.1213264	3.56E-09	3.62E-07
cg23515411	0.236458215	0.682392503	10.12530659	3.54E-09	3.61E-07
cg03764364	0.218487848	0.384515557	10.12374356	3.55E-09	3.61E-07
cg21830050	0.216329673	0.655046213	10.13545916	3.48E-09	3.58E-07
cg02916962	0.211596396	0.421283681	10.13500718	3.49E-09	3.58E-07
cg15352367	0.211445919	0.543576817	10.13711846	3.47E-09	3.57E-07
cg18571045	0.26319152	0.598804324	10.14233101	3.45E-09	3.56E-07
cg16458838	0.210796562	0.842740787	10.14566133	3.43E-09	3.55E-07
cg04309234	0.26886266	0.502271077	10.14556022	3.43E-09	3.55E-07
cg21626540	0.232167519	0.62043465	10.14406679	3.44E-09	3.55E-07
cg21579239	0.229694854	0.64090982	10.14949428	3.41E-09	3.53E-07
cg09516523	0.224323814	0.721510962	10.15315033	3.39E-09	3.52E-07
cg03763518	0.207517726	0.51645007	10.15280739	3.39E-09	3.52E-07
cg12193289	0.239318648	0.631644126	10.15483943	3.38E-09	3.51E-07
cg02648589	0.239828877	0.665985915	10.15712361	3.36E-09	3.50E-07
cg02743878	0.232563585	0.499437715	10.1630462	3.33E-09	3.48E-07
cg00560632	0.214421675	0.705170124	10.16869858	3.30E-09	3.46E-07
cg11457640	0.207887115	0.476370705	10.17185603	3.28E-09	3.45E-07
cg09152866	0.230032431	0.478020053	10.17103846	3.29E-09	3.45E-07
cg18049182	0.210883891	0.379423182	10.16998372	3.29E-09	3.45E-07
cg00993310	0.213289276	0.554412478	10.18292013	3.23E-09	3.41E-07
cg26296781	0.223266071	0.229578302	10.18150468	3.23E-09	3.41E-07
cg24469742	0.202957086	0.748058741	10.18640285	3.21E-09	3.40E-07
cg21798802	0.306242254	0.742514641	10.18520203	3.21E-09	3.40E-07
cg26876834	-0.301409907	0.589780702	-10.18936393	3.19E-09	3.39E-07
cg23075364	0.216050435	0.651920098	10.19489056	3.16E-09	3.37E-07
cg01327602	0.215702314	0.520920159	10.19455315	3.17E-09	3.37E-07
cg02211449	0.20171219	0.28175453	10.19756505	3.15E-09	3.36E-07
cg03254137	0.206627389	0.393475541	10.20349571	3.12E-09	3.35E-07
cg11600734	0.218066251	0.584096157	10.20805987	3.10E-09	3.34E-07
cg01838004	0.247412159	0.714142617	10.21287857	3.07E-09	3.32E-07
cg07067577	0.208416134	0.64298115	10.21114766	3.08E-09	3.32E-07
cg08570691	-0.214856753	0.755524849	-10.21535211	3.06E-09	3.31E-07
cg03956737	-0.210351722	0.737514791	-10.2225797	3.03E-09	3.29E-07
cg07127456	0.233020812	0.55400104	10.22441846	3.02E-09	3.28E-07
cg25573227	0.215886085	0.432618289	10.23570246	2.96E-09	3.25E-07
cg19768229	0.218838772	0.320295479	10.2336423	2.97E-09	3.25E-07
cg02200207	0.223053743	0.348205767	10.2376813	2.95E-09	3.24E-07
cg18214661	0.235493647	0.327732329	10.24061627	2.94E-09	3.23E-07
cg13916080	0.24116099	0.512412574	10.24360485	2.93E-09	3.22E-07
cg12930392	0.237739921	0.515103372	10.25019765	2.89E-09	3.20E-07
cg08511886	-0.216118211	0.589830185	-10.24805267	2.90E-09	3.20E-07
cg02935338	0.233271352	0.280689897	10.24734744	2.91E-09	3.20E-07
cg07206630	-0.224215945	0.69129055	-10.24727569	2.91E-09	3.20E-07
cg08642111	0.245830704	0.487682286	10.25437235	2.88E-09	3.19E-07
cg16924102	0.385319294	0.68771567	10.25420265	2.88E-09	3.19E-07
cg07579107	-0.213759923	0.673447472	-10.253668	2.88E-09	3.19E-07
cg02185248	0.282293657	0.42538541	10.2522606	2.88E-09	3.19E-07
cg23193059	0.20172611	0.638946131	10.26130254	2.84E-09	3.17E-07
cg17001566	0.214843018	0.3356943	10.26730049	2.82E-09	3.16E-07
cg26362197	0.222480237	0.440343075	10.26594141	2.82E-09	3.16E-07
cg25457886	-0.255124951	0.693374992	-10.26798673	2.81E-09	3.15E-07
cg01682285	0.223677946	0.556722657	10.2735367	2.79E-09	3.13E-07
cg01930719	0.221614313	0.489418928	10.28309527	2.75E-09	3.11E-07
cg06810647	0.232040527	0.430095761	10.28193368	2.75E-09	3.11E-07
cg07095908	0.246995513	0.350057919	10.28992039	2.72E-09	3.09E-07
cg05705813	0.239659225	0.5754501	10.29277959	2.70E-09	3.08E-07
cg06547490	0.202676088	0.330329769	10.29156635	2.71E-09	3.08E-07
cg24348573	0.221928758	0.482495665	10.290668	2.71E-09	3.08E-07
cg19193595	0.260611935	0.590574172	10.29641602	2.69E-09	3.07E-07
cg00434461	0.24788021	0.388432684	10.29555712	2.69E-09	3.07E-07
cg26248284	0.254388796	0.348678627	10.30524805	2.65E-09	3.04E-07
cg26682904	0.203542493	0.597963656	10.30751791	2.64E-09	3.03E-07
cg08376141	0.205224089	0.435923308	10.31051268	2.63E-09	3.02E-07
cg13299325	-0.237993073	0.596944559	-10.31148216	2.62E-09	3.01E-07
cg21711132	0.217393884	0.344913822	10.31108372	2.62E-09	3.01E-07
cg10403394	0.262321023	0.47270463	10.32114397	2.58E-09	2.99E-07
cg03494429	0.300032553	0.808240816	10.32083661	2.58E-09	2.99E-07
cg13522462	0.211262169	0.525456045	10.31952649	2.59E-09	2.99E-07
cg19636302	0.239320919	0.535503751	10.32526421	2.57E-09	2.98E-07
cg20442379	0.256034053	0.56856374	10.32501514	2.57E-09	2.98E-07
cg09958402	0.220153097	0.536682627	10.32475304	2.57E-09	2.98E-07
cg14838970	0.224905136	0.584289255	10.33272318	2.54E-09	2.95E-07
cg20228731	-0.234795559	0.295341676	-10.33222127	2.54E-09	2.95E-07
cg02531227	0.235840324	0.543931298	10.34644738	2.48E-09	2.91E-07
cg08313420	0.249574932	0.343250412	10.34620158	2.48E-09	2.91E-07
cg01172899	0.208685504	0.406882396	10.34499652	2.49E-09	2.91E-07
cg09555124	0.308506602	0.644778292	10.35177195	2.46E-09	2.89E-07
cg20506347	0.233372664	0.347351725	10.35806785	2.43E-09	2.88E-07
cg04918831	0.252897055	0.81524113	10.36180709	2.42E-09	2.87E-07
cg25799433	0.206480977	0.241261244	10.36050708	2.43E-09	2.87E-07
cg04813880	0.242582698	0.472195857	10.36618204	2.40E-09	2.86E-07
cg24375364	0.285934537	0.613902626	10.36515441	2.41E-09	2.86E-07
cg01032675	0.237860314	0.344673667	10.37114871	2.38E-09	2.85E-07
cg27527798	-0.209541627	0.651769595	-10.36881468	2.39E-09	2.85E-07
cg16764778	0.206504389	0.512299029	10.37656849	2.36E-09	2.84E-07
cg17098979	0.358860626	0.552604598	10.37823978	2.36E-09	2.83E-07
cg07965640	0.214182795	0.591964344	10.38466138	2.33E-09	2.81E-07
cg00038675	-0.214690556	0.469814326	-10.39336131	2.30E-09	2.79E-07
cg06928983	0.207455908	0.803201891	10.39306984	2.30E-09	2.79E-07
cg05139788	0.206263843	0.380919636	10.39597631	2.29E-09	2.78E-07
cg10142436	0.22191755	0.505734117	10.39591475	2.29E-09	2.78E-07
cg22033586	0.223153618	0.572231167	10.39994449	2.28E-09	2.77E-07
cg14734614	0.237012581	0.54915171	10.41011547	2.24E-09	2.75E-07
cg26118045	0.237260584	0.538093932	10.4162572	2.22E-09	2.73E-07
cg04749631	0.252392886	0.536280833	10.41829829	2.21E-09	2.72E-07
cg15676988	0.224994586	0.658585467	10.41731351	2.22E-09	2.72E-07
cg00483304	0.239649405	0.425542506	10.42449597	2.19E-09	2.71E-07
cg14335275	0.246818243	0.271132538	10.42237082	2.20E-09	2.71E-07
cg07158747	0.20089437	0.253928117	10.4259088	2.19E-09	2.70E-07
cg19088912	-0.219933534	0.625623632	-10.43393849	2.16E-09	2.69E-07
cg13790603	0.275483273	0.312337496	10.43385079	2.16E-09	2.69E-07
cg12315391	0.248484381	0.284401155	10.43357827	2.16E-09	2.69E-07
cg07932300	0.234736737	0.419495007	10.43349661	2.16E-09	2.69E-07
cg19119071	0.255814088	0.438010634	10.43162907	2.17E-09	2.69E-07
cg08146323	0.251198771	0.394094723	10.44351899	2.12E-09	2.67E-07
cg07047068	0.218355206	0.501565833	10.44165822	2.13E-09	2.67E-07
cg02381279	0.236277327	0.603312064	10.43903382	2.14E-09	2.67E-07
cg15571561	0.221366731	0.352947994	10.44792394	2.11E-09	2.65E-07
cg13405775	0.354246702	0.621346291	10.45476145	2.09E-09	2.64E-07
cg02243630	0.245742127	0.477916889	10.45371789	2.09E-09	2.64E-07
cg00321614	-0.242424079	0.520287159	-10.45335638	2.09E-09	2.64E-07
cg26803268	-0.254738943	0.524562533	-10.45968301	2.07E-09	2.62E-07
cg08899626	0.224401633	0.469558937	10.46338485	2.06E-09	2.61E-07
cg22589728	0.251939885	0.481831108	10.47074773	2.04E-09	2.59E-07
cg22904048	0.205413766	0.575812511	10.47361643	2.03E-09	2.58E-07
cg14834925	0.207721093	0.500343359	10.47758516	2.01E-09	2.57E-07
cg11714752	0.213110283	0.43137605	10.48317313	2.00E-09	2.56E-07
cg22544863	0.234542542	0.311073705	10.48298891	2.00E-09	2.56E-07
cg07912766	0.221245968	0.636611433	10.48740999	1.98E-09	2.55E-07
cg11692124	0.207510376	0.420363392	10.49428556	1.96E-09	2.53E-07
cg14851578	-0.207067185	0.795000581	-10.49957113	1.94E-09	2.52E-07
cg14917244	0.254381817	0.384351008	10.50148252	1.94E-09	2.51E-07
cg27409015	0.237741255	0.474418751	10.50610959	1.92E-09	2.50E-07
cg20769177	0.227896199	0.275737903	10.50576218	1.93E-09	2.50E-07
cg27200630	0.208898235	0.558955612	10.5038613	1.93E-09	2.50E-07
cg09262171	0.222455307	0.467277141	10.51515366	1.90E-09	2.47E-07
cg01655427	0.225897164	0.448690467	10.51427095	1.90E-09	2.47E-07
cg18087306	0.215551598	0.340062367	10.52714558	1.86E-09	2.45E-07
cg15550398	0.245240857	0.276397084	10.52624902	1.86E-09	2.45E-07
cg00585790	0.224446711	0.388495798	10.53007689	1.85E-09	2.44E-07
cg07068761	0.230248857	0.470163388	10.53852425	1.83E-09	2.43E-07
cg03432176	0.248713471	0.604886328	10.5384211	1.83E-09	2.43E-07
cg01992590	0.233034813	0.384400333	10.53598049	1.84E-09	2.43E-07
cg15699085	0.230106684	0.457894691	10.53502596	1.84E-09	2.43E-07
cg15323084	0.235388338	0.70093683	10.5344174	1.84E-09	2.43E-07
cg11486694	-0.210822841	0.581634533	-10.54682614	1.80E-09	2.41E-07
cg24277733	0.256757632	0.650253873	10.54664809	1.80E-09	2.41E-07
cg09257796	0.23544624	0.311809593	10.5485531	1.80E-09	2.40E-07
cg22272888	-0.231542135	0.661769488	-10.5552723	1.78E-09	2.39E-07
cg03161190	0.224595758	0.399482991	10.55432598	1.78E-09	2.39E-07
cg05581469	0.259239751	0.558336443	10.55963551	1.77E-09	2.38E-07
cg10243567	0.234104967	0.364721853	10.56375633	1.76E-09	2.37E-07
cg11214001	0.218636058	0.671122179	10.56176181	1.76E-09	2.37E-07
cg15815726	0.225586494	0.606741251	10.57253288	1.73E-09	2.35E-07
cg02854288	0.213342609	0.219652105	10.5711223	1.74E-09	2.35E-07
cg24860169	-0.20035681	0.664802014	-10.57531757	1.73E-09	2.34E-07
cg15555463	0.252791948	0.49805595	10.57479869	1.73E-09	2.34E-07
cg24847554	0.245068096	0.341531179	10.58201056	1.71E-09	2.33E-07
cg14017402	0.253822526	0.579818523	10.57903331	1.72E-09	2.33E-07
cg12649038	0.290513446	0.69940148	10.57884254	1.72E-09	2.33E-07
cg07721852	0.250974244	0.332985918	10.57878355	1.72E-09	2.33E-07
cg10584024	0.277928649	0.484393589	10.58875539	1.69E-09	2.31E-07
cg02389317	-0.228020617	0.55000042	-10.59175277	1.68E-09	2.30E-07
cg20591472	0.202845139	0.386361632	10.59404866	1.68E-09	2.29E-07
cg12595667	0.253091285	0.421327606	10.60481094	1.65E-09	2.27E-07
cg09375033	0.23666909	0.484580422	10.61279525	1.63E-09	2.26E-07
cg07823755	0.202023709	0.782812264	10.61233091	1.63E-09	2.26E-07
cg24601055	0.227696137	0.619879205	10.60827057	1.64E-09	2.26E-07
cg24030370	0.25208656	0.313970578	10.62177965	1.60E-09	2.24E-07
cg03229561	0.211827073	0.49701296	10.62059023	1.61E-09	2.24E-07
cg12378321	-0.200761976	0.78915557	-10.61805679	1.61E-09	2.24E-07
cg27261050	0.23634979	0.63414447	10.61801987	1.61E-09	2.24E-07
cg13455717	0.235092012	0.411978724	10.6307207	1.58E-09	2.22E-07
cg05313263	0.259130441	0.57554437	10.63063155	1.58E-09	2.22E-07
cg03461110	0.248077419	0.515916301	10.62807648	1.59E-09	2.22E-07
cg00476653	0.263583814	0.703411259	10.63620221	1.57E-09	2.21E-07
cg11006267	0.271605071	0.253667405	10.63426305	1.57E-09	2.21E-07
cg18260397	0.205369953	0.365177357	10.63286292	1.58E-09	2.21E-07
cg18002480	0.207283102	0.686641203	10.64427857	1.55E-09	2.19E-07
cg18765712	0.207224429	0.609414277	10.65132642	1.53E-09	2.17E-07
cg16355231	-0.206864164	0.37627169	-10.65403587	1.52E-09	2.16E-07
cg03880355	0.224732558	0.465943603	10.65385428	1.53E-09	2.16E-07
cg12467404	0.237348264	0.760649455	10.66014002	1.51E-09	2.15E-07
cg26780138	0.203315806	0.518823677	10.65973245	1.51E-09	2.15E-07
cg24298026	-0.201796351	0.764307855	-10.65789232	1.52E-09	2.15E-07
cg03215181	0.264233347	0.425273468	10.66725376	1.49E-09	2.14E-07
cg15931943	0.247724594	0.234053744	10.66428381	1.50E-09	2.14E-07
cg11496569	0.206428299	0.585704834	10.66238563	1.50E-09	2.14E-07
cg12758485	0.227084538	0.686679919	10.67033993	1.49E-09	2.13E-07
cg05157625	0.330579862	0.662184476	10.68024599	1.46E-09	2.11E-07
cg18974926	0.215086183	0.274570438	10.67945905	1.47E-09	2.11E-07
cg10055231	0.200795005	0.356500361	10.68410001	1.45E-09	2.10E-07
cg23073974	0.210728542	0.648686573	10.68234515	1.46E-09	2.10E-07
cg03639671	0.211957633	0.688957031	10.68944388	1.44E-09	2.09E-07
cg04238789	-0.219457766	0.613159167	-10.68561418	1.45E-09	2.09E-07
cg15966610	0.225983226	0.179845788	10.69383934	1.43E-09	2.08E-07
cg27256515	0.208489296	0.503219829	10.69787921	1.42E-09	2.07E-07
cg07013955	0.236225058	0.372469705	10.70742004	1.40E-09	2.06E-07
cg27113419	0.324416321	0.385593394	10.70537468	1.41E-09	2.06E-07
cg07805604	0.207447769	0.498320004	10.70439665	1.41E-09	2.06E-07
cg10458216	0.27324306	0.566428089	10.70343581	1.41E-09	2.06E-07
cg14199261	0.252887371	0.602562069	10.71672219	1.38E-09	2.04E-07
cg10069809	0.218146271	0.351783376	10.71756467	1.38E-09	2.03E-07
cg02524983	-0.286694419	0.707655208	-10.72689082	1.36E-09	2.02E-07
cg17178761	0.240178359	0.338141533	10.72572285	1.36E-09	2.02E-07
cg04726013	0.208854783	0.482039544	10.73060997	1.35E-09	2.01E-07
cg01396157	0.225224499	0.462372051	10.72848764	1.36E-09	2.01E-07
cg04005059	0.240365475	0.532772474	10.73663099	1.34E-09	2.00E-07
cg01814191	0.213237609	0.375500967	10.73496986	1.34E-09	2.00E-07
cg00300216	0.230145606	0.807295151	10.74152788	1.33E-09	1.99E-07
cg18058230	0.294129503	0.337900415	10.74830964	1.32E-09	1.98E-07
cg22042546	0.257972965	0.422717429	10.74549135	1.32E-09	1.98E-07
cg11031737	0.233904666	0.739816654	10.74326877	1.33E-09	1.98E-07
cg10596412	0.230649089	0.494143481	10.75222948	1.31E-09	1.97E-07
cg23994112	0.256963231	0.784447285	10.75082603	1.31E-09	1.97E-07
cg09800500	-0.250358084	0.579931546	-10.75600412	1.30E-09	1.96E-07
cg22627406	0.226324299	0.321963455	10.76332187	1.29E-09	1.95E-07
cg21278103	0.221881115	0.524567954	10.76169795	1.29E-09	1.95E-07
cg12067421	0.227544997	0.712017198	10.76018108	1.29E-09	1.95E-07
cg07261920	0.235705962	0.652353123	10.76990806	1.27E-09	1.94E-07
cg25894658	0.203877819	0.16268717	10.7687037	1.28E-09	1.94E-07
cg12969644	0.21801091	0.280247147	10.76762523	1.28E-09	1.94E-07
cg24727480	0.218144699	0.413323104	10.76670787	1.28E-09	1.94E-07
cg24433287	0.247758137	0.415160612	10.76499371	1.28E-09	1.94E-07
cg26645401	0.231794403	0.413971691	10.77838497	1.26E-09	1.93E-07
cg02930721	0.229793153	0.798804034	10.77823948	1.26E-09	1.93E-07
cg01828328	0.212534996	0.662705826	10.77228824	1.27E-09	1.93E-07
cg13491139	-0.262498923	0.692450886	-10.79171178	1.23E-09	1.91E-07
cg03606269	0.250204778	0.391897832	10.78835776	1.24E-09	1.91E-07
cg12970155	0.293247566	0.437330865	10.79483623	1.22E-09	1.90E-07
cg25025181	0.286709689	0.593008979	10.7941215	1.23E-09	1.90E-07
cg00257775	0.304996449	0.494837769	10.80325626	1.21E-09	1.89E-07
cg03519157	0.202723069	0.334538907	10.80206741	1.21E-09	1.89E-07
cg05822633	0.231149982	0.447599076	10.79855326	1.22E-09	1.89E-07
cg19474725	-0.235187899	0.697531059	-10.79853423	1.22E-09	1.89E-07
cg03348466	0.240406554	0.780305676	10.7976985	1.22E-09	1.89E-07
cg19317715	0.210775768	0.498021251	10.80863397	1.20E-09	1.88E-07
cg27176729	0.278625986	0.640797672	10.80774594	1.20E-09	1.88E-07
cg02891153	0.245789511	0.38357935	10.80704747	1.20E-09	1.88E-07
cg08701621	0.240766424	0.331786954	10.81529721	1.19E-09	1.87E-07
cg04385818	-0.23421546	0.449165958	-10.81273115	1.19E-09	1.87E-07
cg23166392	0.235480954	0.580135753	10.81076936	1.19E-09	1.87E-07
cg06708634	0.22320234	0.436161103	10.82293683	1.17E-09	1.86E-07
cg26180383	0.233702517	0.46373032	10.82010185	1.18E-09	1.86E-07
cg06822816	0.276224926	0.287786207	10.81937993	1.18E-09	1.86E-07
cg14774438	-0.310279841	0.359590686	-10.81686052	1.18E-09	1.86E-07
cg08038033	0.282539538	0.471317074	10.81683268	1.18E-09	1.86E-07
cg26266876	0.23878717	0.500670167	10.83087974	1.16E-09	1.85E-07
cg04478428	0.202654202	0.268228587	10.8294509	1.16E-09	1.85E-07
cg13853198	0.204492486	0.285643047	10.82663935	1.17E-09	1.85E-07
cg02075820	0.275958066	0.40925299	10.82652593	1.17E-09	1.85E-07
cg02690968	0.210187671	0.256450792	10.82465367	1.17E-09	1.85E-07
cg09055236	0.225103647	0.285236297	10.83466212	1.15E-09	1.84E-07
cg09884423	0.214836274	0.50462217	10.83909381	1.14E-09	1.83E-07
cg05036615	0.215248729	0.773837205	10.85180379	1.12E-09	1.82E-07
cg03081691	0.220694685	0.237619792	10.85042253	1.12E-09	1.82E-07
cg03035849	0.347257921	0.70895889	10.84982241	1.12E-09	1.82E-07
cg01966878	0.27985196	0.482807567	10.84795433	1.13E-09	1.82E-07
cg01829672	0.213259947	0.45774349	10.84621394	1.13E-09	1.82E-07
cg13791269	0.214008779	0.798985913	10.84585441	1.13E-09	1.82E-07
cg06445343	0.214441517	0.761247236	10.84562269	1.13E-09	1.82E-07
cg07006935	0.21214186	0.589560707	10.85749918	1.11E-09	1.81E-07
cg18056695	0.234710464	0.294198997	10.86410666	1.10E-09	1.80E-07
cg01492538	0.206779078	0.584941651	10.86274408	1.10E-09	1.80E-07
cg01426808	0.221224394	0.320879887	10.86039895	1.11E-09	1.80E-07
cg00495311	0.258118295	0.338042497	10.87024688	1.09E-09	1.79E-07
cg15485700	0.2163873	0.285684414	10.86878361	1.09E-09	1.79E-07
cg04706995	0.21710827	0.316632844	10.87732492	1.08E-09	1.78E-07
cg05759347	0.317421047	0.381039901	10.88854792	1.06E-09	1.77E-07
cg23681730	0.206816095	0.601552713	10.88367316	1.07E-09	1.77E-07
cg10203922	0.250556257	0.683878776	10.88207808	1.07E-09	1.77E-07
cg17396305	0.205085245	0.577048368	10.89187716	1.05E-09	1.76E-07
cg03853208	0.276277432	0.406620771	10.89175796	1.05E-09	1.76E-07
cg03512637	0.202002834	0.316561753	10.89153672	1.05E-09	1.76E-07
cg13393433	0.22510933	0.373236869	10.89989024	1.04E-09	1.75E-07
cg26311262	0.319821539	0.539440793	10.8986621	1.04E-09	1.75E-07
cg19701087	0.213982256	0.711186768	10.89634866	1.05E-09	1.75E-07
cg18148156	0.219522464	0.747834235	10.89605803	1.05E-09	1.75E-07
cg19725489	0.225069909	0.329518946	10.90648564	1.03E-09	1.74E-07
cg03801871	0.232442734	0.250473049	10.90383072	1.03E-09	1.74E-07
cg17655415	0.214458041	0.45574643	10.90237801	1.04E-09	1.74E-07
cg21222426	0.256518723	0.398858024	10.91325456	1.02E-09	1.73E-07
cg21268984	0.278559898	0.569652681	10.91276411	1.02E-09	1.73E-07
cg21751540	0.201805722	0.641278464	10.90924196	1.03E-09	1.73E-07
cg11001536	0.204801244	0.746090383	10.91921727	1.01E-09	1.72E-07
cg02417427	0.211568464	0.577807422	10.91883696	1.01E-09	1.72E-07
cg11825899	0.208899441	0.699157717	10.91825716	1.01E-09	1.72E-07
cg12263794	0.210897138	0.415835775	10.91706747	1.01E-09	1.72E-07
cg17518710	0.237925995	0.39625091	10.91619654	1.02E-09	1.72E-07
cg10383019	0.250309565	0.221412385	10.92863027	9.96E-10	1.71E-07
cg05899984	0.228689829	0.792063677	10.92632648	9.99E-10	1.71E-07
cg21977218	0.240762599	0.64153898	10.9263204	9.99E-10	1.71E-07
cg24049468	0.214690957	0.407201666	10.92551247	1.00E-09	1.71E-07
cg04144521	0.23470561	0.611188026	10.92382906	1.00E-09	1.71E-07
cg08463297	0.230627652	0.421268518	10.93689725	9.83E-10	1.70E-07
cg11157127	0.268705967	0.378124992	10.94460541	9.72E-10	1.69E-07
cg19841369	0.270052822	0.372303782	10.94105358	9.77E-10	1.69E-07
cg02859516	0.209570567	0.378257308	10.95174426	9.61E-10	1.68E-07
cg24020157	0.243044164	0.570628636	10.95107292	9.62E-10	1.68E-07
cg03621504	0.209645645	0.525881887	10.94940619	9.65E-10	1.68E-07
cg01610632	0.207383732	0.337577146	10.95708452	9.53E-10	1.67E-07
cg07892879	0.207740142	0.79969087	10.95483989	9.57E-10	1.67E-07
cg10738119	0.200646632	0.634701634	10.96971449	9.35E-10	1.65E-07
cg02964555	0.217588509	0.549069926	10.96810942	9.37E-10	1.65E-07
cg21226442	0.250459324	0.6069398	10.96630086	9.40E-10	1.65E-07
cg15595502	0.210211319	0.426919447	10.98085953	9.19E-10	1.64E-07
cg02278646	0.261659451	0.533241462	10.97664558	9.25E-10	1.64E-07
cg00072720	0.20818099	0.286282812	10.97538487	9.27E-10	1.64E-07
cg06149302	0.219332599	0.284303612	10.97463456	9.28E-10	1.64E-07
cg21319458	0.216071445	0.38969476	11.00827446	8.82E-10	1.59E-07
cg01366985	0.276003465	0.480784837	11.0071057	8.83E-10	1.59E-07
cg12421536	0.217431206	0.33315429	11.00589041	8.85E-10	1.59E-07
cg25960769	0.251905428	0.46860986	11.01676168	8.70E-10	1.58E-07
cg05429448	0.265204984	0.502073794	11.01260632	8.76E-10	1.58E-07
cg02322400	0.266051851	0.504270907	11.02184784	8.63E-10	1.57E-07
cg08972170	0.212812802	0.666336637	11.02546272	8.59E-10	1.56E-07
cg19254152	0.253151031	0.415672332	11.03624589	8.45E-10	1.55E-07
cg21437157	0.233471909	0.363634732	11.02977665	8.53E-10	1.55E-07
cg02071600	0.218051148	0.405115097	11.04364522	8.35E-10	1.54E-07
cg04774043	0.226169683	0.48897179	11.04328605	8.36E-10	1.54E-07
cg25154482	0.238790067	0.458006934	11.04292033	8.36E-10	1.54E-07
cg08928408	0.21470641	0.659770299	11.04281101	8.36E-10	1.54E-07
cg12727605	0.245159049	0.336541349	11.04183053	8.37E-10	1.54E-07
cg26631505	0.208663296	0.803423967	11.05079906	8.26E-10	1.53E-07
cg25249713	-0.242410948	0.582785857	-11.05077515	8.26E-10	1.53E-07
cg22820364	0.203482521	0.65426861	11.05354648	8.23E-10	1.52E-07
cg26095395	0.220302828	0.572035164	11.06819801	8.05E-10	1.51E-07
cg17892556	0.200649843	0.144031484	11.06493828	8.09E-10	1.51E-07
cg17906105	0.283972697	0.267509106	11.06212125	8.12E-10	1.51E-07
cg15366353	0.219191074	0.411742213	11.06009881	8.14E-10	1.51E-07
cg07838483	0.253925841	0.335570348	11.05990723	8.15E-10	1.51E-07
cg06092310	0.206050151	0.451639467	11.05990074	8.15E-10	1.51E-07
cg25353287	-0.260537612	0.740639941	-11.05968259	8.15E-10	1.51E-07
cg07249730	0.320415071	0.319184562	11.06893896	8.04E-10	1.50E-07
cg04945216	0.242516752	0.562933798	11.07785502	7.93E-10	1.49E-07
cg13421247	0.210254089	0.367967224	11.09274075	7.75E-10	1.47E-07
cg12719836	0.24162719	0.541294874	11.08718508	7.82E-10	1.47E-07
cg13977835	0.262583628	0.746508649	11.09794489	7.69E-10	1.46E-07
cg05580073	0.216372947	0.492655056	11.10583225	7.60E-10	1.45E-07
cg04972979	0.213282458	0.586271544	11.11426363	7.50E-10	1.44E-07
cg26969652	0.262415431	0.637251811	11.11330284	7.51E-10	1.44E-07
cg11065621	0.267607463	0.358352839	11.10984574	7.55E-10	1.44E-07
cg09750084	0.271025246	0.504074479	11.12131281	7.42E-10	1.43E-07
cg02598071	0.222274035	0.670542089	11.12073671	7.43E-10	1.43E-07
cg13779868	0.266496799	0.378851374	11.13175287	7.30E-10	1.42E-07
cg11262262	0.280862458	0.364492282	11.12508155	7.38E-10	1.42E-07
cg26781129	0.202989188	0.429188185	11.12502423	7.38E-10	1.42E-07
cg16240816	0.238685881	0.540708216	11.14123041	7.20E-10	1.41E-07
cg25654705	0.212159933	0.545546894	11.13583568	7.26E-10	1.41E-07
cg08815340	0.233428745	0.451795269	11.13457738	7.27E-10	1.41E-07
cg13466988	0.226197696	0.543351611	11.13433075	7.28E-10	1.41E-07
cg17093478	0.202245753	0.720819992	11.13325373	7.29E-10	1.41E-07
cg17455261	0.239750014	0.380915326	11.15237109	7.08E-10	1.40E-07
cg09083947	0.202974355	0.35426891	11.16042346	6.99E-10	1.39E-07
cg08009902	0.208589879	0.752335878	11.15624645	7.04E-10	1.39E-07
cg23006227	0.230670496	0.510641934	11.1548744	7.05E-10	1.39E-07
cg03117577	0.208558798	0.809388648	11.15487148	7.05E-10	1.39E-07
cg12241963	0.200680176	0.534221436	11.16294582	6.97E-10	1.38E-07
cg00787180	0.258260217	0.618526846	11.17703703	6.82E-10	1.37E-07
cg13333954	0.245401256	0.555484038	11.18560153	6.73E-10	1.36E-07
cg27107685	0.206318942	0.453828396	11.18463154	6.74E-10	1.36E-07
cg05166871	0.228947432	0.458475883	11.18403492	6.75E-10	1.36E-07
cg15322516	0.223018849	0.419634608	11.18095365	6.78E-10	1.36E-07
cg15706017	-0.213429774	0.844729278	-11.18000433	6.79E-10	1.36E-07
cg01581222	0.209726737	0.401905058	11.17864502	6.80E-10	1.36E-07
cg01447475	0.204067082	0.265648098	11.17814924	6.81E-10	1.36E-07
cg00393985	0.238729107	0.343343685	11.19284773	6.66E-10	1.35E-07
cg02835823	0.225718754	0.514090513	11.19965069	6.59E-10	1.34E-07
cg19095568	0.249109458	0.344126146	11.20935467	6.50E-10	1.33E-07
cg24401737	0.23105032	0.401356149	11.20784808	6.51E-10	1.33E-07
cg23629166	-0.214559441	0.683545499	-11.2168091	6.42E-10	1.32E-07
cg15609734	0.230183043	0.658205816	11.22382753	6.36E-10	1.31E-07
cg16660220	0.231102161	0.689746524	11.21995012	6.39E-10	1.31E-07
cg05581878	0.220433437	0.568284775	11.23301394	6.27E-10	1.30E-07
cg27616227	0.216625494	0.288938758	11.23214742	6.28E-10	1.30E-07
cg18766900	0.350263408	0.646997994	11.24152409	6.19E-10	1.29E-07
cg11343072	0.258640701	0.632738009	11.24116629	6.19E-10	1.29E-07
cg05249836	0.230987643	0.7084878	11.24001512	6.20E-10	1.29E-07
cg01460436	0.214728186	0.304584565	11.23855477	6.22E-10	1.29E-07
cg15309361	0.254708905	0.485147954	11.24881503	6.12E-10	1.28E-07
cg14426785	0.200224896	0.496748037	11.24832199	6.13E-10	1.28E-07
cg06225767	0.232663477	0.632164129	11.24620821	6.15E-10	1.28E-07
cg21387604	0.237481315	0.333095326	11.26373735	5.99E-10	1.26E-07
cg04228709	0.220205103	0.643409033	11.27725001	5.87E-10	1.25E-07
cg01521220	0.22056056	0.527382919	11.27721505	5.87E-10	1.25E-07
cg24628744	0.243547924	0.353616527	11.27421697	5.89E-10	1.25E-07
cg09643312	0.30388625	0.561674425	11.28680391	5.78E-10	1.24E-07
cg12813441	0.246903041	0.701952332	11.28116175	5.83E-10	1.24E-07
cg19942731	0.23759067	0.512551018	11.27935645	5.85E-10	1.24E-07
cg03909800	0.250161025	0.311027908	11.27916864	5.85E-10	1.24E-07
cg16553500	0.213794019	0.413782846	11.27843135	5.85E-10	1.24E-07
cg14093474	0.211631555	0.470557873	11.28802986	5.77E-10	1.23E-07
cg21494776	0.234392826	0.366069626	11.30316561	5.64E-10	1.22E-07
cg02302089	0.207362913	0.516642665	11.30229375	5.65E-10	1.22E-07
cg11258381	-0.21913824	0.679632048	-11.31170331	5.57E-10	1.21E-07
cg02058870	0.227478283	0.668055257	11.31941296	5.51E-10	1.20E-07
cg04418091	0.223568143	0.318554994	11.33265013	5.40E-10	1.19E-07
cg13022679	0.252610342	0.433866553	11.33134504	5.41E-10	1.19E-07
cg24202468	0.241262901	0.564816327	11.32950397	5.42E-10	1.19E-07
cg19412964	0.208377139	0.734759157	11.3293403	5.42E-10	1.19E-07
cg02534163	0.226267318	0.284236456	11.32820157	5.43E-10	1.19E-07
cg01257889	0.223827938	0.422766556	11.32538827	5.46E-10	1.19E-07
cg12114888	0.259138303	0.472461852	11.32450892	5.46E-10	1.19E-07
cg11002698	0.245093064	0.582375419	11.32426715	5.47E-10	1.19E-07
cg02024846	0.242408117	0.603560887	11.3217712	5.49E-10	1.19E-07
cg17173975	0.327696387	0.345466527	11.34264816	5.32E-10	1.18E-07
cg23933241	0.226306375	0.642505672	11.34191273	5.32E-10	1.18E-07
cg00828762	0.218811122	0.421029319	11.33522333	5.38E-10	1.18E-07
cg24098859	0.205276277	0.664490056	11.35424961	5.23E-10	1.17E-07
cg03911306	-0.318004073	0.819772677	-11.35146028	5.25E-10	1.17E-07
cg16810031	-0.326962814	0.62552669	-11.34999267	5.26E-10	1.17E-07
cg10852154	0.210399468	0.514468862	11.36543385	5.14E-10	1.16E-07
cg12880685	0.222346954	0.542447003	11.36249456	5.16E-10	1.16E-07
cg06415891	0.232002276	0.729043956	11.36228829	5.16E-10	1.16E-07
cg08696107	0.214218849	0.452479541	11.35600481	5.21E-10	1.16E-07
cg17934470	0.283495404	0.612345858	11.37461427	5.07E-10	1.15E-07
cg00781519	0.239185426	0.333868064	11.3729209	5.08E-10	1.15E-07
cg13077031	0.280513295	0.522285122	11.37243566	5.09E-10	1.15E-07
cg05926722	0.211577884	0.543434677	11.37078495	5.10E-10	1.15E-07
cg25964728	0.242938497	0.39313233	11.36879136	5.11E-10	1.15E-07
cg10827488	0.22047223	0.280565681	11.38150402	5.02E-10	1.14E-07
cg15658306	0.200029653	0.359247886	11.40321966	4.86E-10	1.12E-07
cg13985817	0.201264398	0.287798477	11.40154553	4.87E-10	1.12E-07
cg07035165	0.259638871	0.350625948	11.3976202	4.90E-10	1.12E-07
cg12030667	0.201964664	0.453083385	11.39391694	4.93E-10	1.12E-07
cg13320683	0.212663358	0.739104077	11.41385611	4.78E-10	1.11E-07
cg01035815	0.208974101	0.613228005	11.4131579	4.79E-10	1.11E-07
cg14858267	0.258451903	0.358096405	11.41293937	4.79E-10	1.11E-07
cg19995459	0.231401547	0.56558921	11.42220324	4.72E-10	1.10E-07
cg06083669	0.213606673	0.442872102	11.4172809	4.76E-10	1.10E-07
cg06241101	-0.24453601	0.780398576	-11.43909939	4.61E-10	1.09E-07
cg12628061	0.271929395	0.412649126	11.43830969	4.61E-10	1.09E-07
cg23090824	0.263605288	0.413354868	11.435781	4.63E-10	1.09E-07
cg13385210	0.2000338	0.614010688	11.43413429	4.64E-10	1.09E-07
cg04512966	0.29813052	0.457558515	11.43396308	4.64E-10	1.09E-07
cg03797115	0.256378879	0.635599912	11.42739464	4.69E-10	1.09E-07
cg19410609	0.232622457	0.678899719	11.45098527	4.53E-10	1.08E-07
cg04583842	0.224131293	0.397946741	11.45620694	4.49E-10	1.07E-07
cg17144149	0.251563803	0.470771949	11.45564869	4.49E-10	1.07E-07
cg18281939	0.243127675	0.597251439	11.46454349	4.44E-10	1.06E-07
cg03196720	0.282330805	0.464846092	11.4629572	4.45E-10	1.06E-07
cg05941376	-0.300347015	0.384461567	-11.47625837	4.36E-10	1.05E-07
cg18977891	0.250514905	0.44637856	11.47130078	4.39E-10	1.05E-07
cg07181881	0.212925374	0.304470861	11.46899588	4.41E-10	1.05E-07
cg01242676	0.20424169	0.40494767	11.48724951	4.29E-10	1.04E-07
cg05783185	0.236334006	0.583886256	11.48659035	4.29E-10	1.04E-07
cg05052463	0.270152402	0.638369899	11.48644874	4.29E-10	1.04E-07
cg13758331	0.230065449	0.52095221	11.50046456	4.21E-10	1.03E-07
cg04987734	0.225633927	0.430020387	11.49673768	4.23E-10	1.03E-07
cg11718162	0.253422593	0.700366639	11.49357828	4.25E-10	1.03E-07
cg03204322	0.342045182	0.410835955	11.49261059	4.25E-10	1.03E-07
cg08327744	0.210992469	0.543163899	11.48941849	4.27E-10	1.03E-07
cg06620723	0.217357768	0.452384033	11.4886892	4.28E-10	1.03E-07
cg18040225	0.209264447	0.664712205	11.50884315	4.15E-10	1.02E-07
cg14873022	0.207077686	0.779886994	11.50797118	4.16E-10	1.02E-07
cg26818197	0.294240778	0.507530271	11.50644475	4.17E-10	1.02E-07
cg18482303	0.275803123	0.572452043	11.52114909	4.08E-10	1.01E-07
cg11465213	0.217821483	0.232508504	11.52110354	4.08E-10	1.01E-07
cg20824977	0.255980286	0.500677109	11.51841115	4.10E-10	1.01E-07
cg13826452	0.203369506	0.530142166	11.51752703	4.10E-10	1.01E-07
cg07145988	0.315554116	0.662762097	11.51591708	4.11E-10	1.01E-07
cg04780563	0.26936343	0.610959543	11.52648218	4.05E-10	1.00E-07
cg21737226	0.203956158	0.502435576	11.52619503	4.05E-10	1.00E-07
cg25874953	0.203997489	0.525859796	11.5326141	4.01E-10	9.97E-08
cg02132714	0.225019067	0.374094653	11.54176588	3.96E-10	9.86E-08
cg23565027	0.206968297	0.725373043	11.54381425	3.94E-10	9.85E-08
cg06240690	0.213261708	0.290696252	11.54739464	3.92E-10	9.82E-08
cg08263071	0.209097909	0.275022019	11.54645844	3.93E-10	9.82E-08
cg11795459	0.203970863	0.621477896	11.55361734	3.89E-10	9.77E-08
cg01800253	0.202336878	0.568090422	11.55790654	3.86E-10	9.74E-08
cg09499849	0.231317696	0.459156357	11.55757483	3.87E-10	9.74E-08
cg01933228	0.263929465	0.502801188	11.56968381	3.80E-10	9.65E-08
cg03145924	0.273774676	0.453562309	11.56960695	3.80E-10	9.65E-08
cg22905866	0.215162308	0.560672376	11.5774344	3.75E-10	9.59E-08
cg10499832	0.225478192	0.576351341	11.57880097	3.75E-10	9.58E-08
cg15704219	0.208794878	0.44325475	11.58041463	3.74E-10	9.56E-08
cg24579887	0.22172493	0.320528269	11.58298185	3.72E-10	9.55E-08
cg20793071	0.23319912	0.335482885	11.58858341	3.69E-10	9.52E-08
cg21790851	0.22308568	0.401625138	11.59334503	3.67E-10	9.49E-08
cg19903071	0.310914164	0.510408071	11.59295505	3.67E-10	9.49E-08
cg00384205	0.209151731	0.592113122	11.60043012	3.63E-10	9.43E-08
cg21607172	0.208596026	0.404061479	11.60311139	3.61E-10	9.41E-08
cg11286063	0.204697805	0.207508184	11.60693654	3.59E-10	9.40E-08
cg18259504	0.212003427	0.310589133	11.60659238	3.60E-10	9.40E-08
cg07645296	0.200247296	0.47020636	11.60573688	3.60E-10	9.40E-08
cg01715572	0.20457224	0.582659144	11.60960638	3.58E-10	9.38E-08
cg16894855	0.251490676	0.741024455	11.61258128	3.56E-10	9.37E-08
cg01604404	-0.221196199	0.634655641	-11.6142549	3.56E-10	9.36E-08
cg08792630	0.241679908	0.627968882	11.62737065	3.49E-10	9.27E-08
cg16306870	0.305544385	0.462789045	11.63283603	3.46E-10	9.22E-08
cg05154234	0.204893889	0.52003559	11.63228307	3.46E-10	9.22E-08
cg26514961	0.229725938	0.643248061	11.63643852	3.44E-10	9.20E-08
cg10242476	0.223409046	0.823901139	11.63548357	3.45E-10	9.20E-08
cg22515654	0.268061878	0.664937752	11.64357937	3.41E-10	9.14E-08
cg07889938	0.247651957	0.279880465	11.65368897	3.36E-10	9.04E-08
cg23278418	0.203042117	0.274186945	11.66318511	3.31E-10	8.95E-08
cg08116775	0.247933348	0.369367239	11.67657244	3.25E-10	8.83E-08
cg03364486	0.284935541	0.461488841	11.67833623	3.24E-10	8.82E-08
cg03707599	0.273750168	0.495534724	11.68023909	3.23E-10	8.80E-08
cg20883723	0.276080958	0.57064454	11.68331129	3.21E-10	8.78E-08
cg00293940	0.206845685	0.422954196	11.6887504	3.19E-10	8.73E-08
cg23016776	0.244452923	0.674483148	11.69690204	3.15E-10	8.68E-08
cg24148447	0.219965914	0.481052956	11.69625997	3.15E-10	8.68E-08
cg24742520	0.306596305	0.723072211	11.70401895	3.12E-10	8.64E-08
cg08719486	0.206670646	0.56832525	11.70259169	3.12E-10	8.64E-08
cg09866569	0.211001885	0.258427594	11.71522949	3.07E-10	8.62E-08
cg17163729	-0.207091833	0.655604846	-11.71411863	3.07E-10	8.62E-08
cg11767757	-0.214461021	0.468837412	-11.70993429	3.09E-10	8.62E-08
cg07184013	0.230450373	0.275451489	11.70948116	3.09E-10	8.62E-08
cg01838544	0.234198069	0.212546183	11.70857611	3.10E-10	8.62E-08
cg06760830	0.207542501	0.343497097	11.72019217	3.05E-10	8.60E-08
cg20072118	0.221358024	0.436736269	11.73352629	2.99E-10	8.50E-08
cg10094994	0.232732106	0.536731101	11.73914443	2.96E-10	8.45E-08
cg16697438	0.220598805	0.301019643	11.74292951	2.95E-10	8.44E-08
cg18808261	0.299862699	0.423049069	11.74181885	2.95E-10	8.44E-08
cg12014818	0.243072425	0.43061788	11.74721966	2.93E-10	8.40E-08
cg12103569	0.202655157	0.402862563	11.75076063	2.91E-10	8.38E-08
cg01200482	0.23940507	0.434695635	11.75205821	2.91E-10	8.37E-08
cg09844976	0.263645537	0.483748269	11.75728996	2.89E-10	8.33E-08
cg02508743	0.237538492	0.450784756	11.75689099	2.89E-10	8.33E-08
cg19755171	0.210604204	0.302143463	11.75678698	2.89E-10	8.33E-08
cg00458932	-0.251903723	0.611746782	-11.75651869	2.89E-10	8.33E-08
cg08767938	0.254402135	0.521710277	11.76065585	2.87E-10	8.31E-08
cg25891647	0.271008129	0.600125085	11.77112095	2.83E-10	8.21E-08
cg13305246	0.24241971	0.290968476	11.78202358	2.78E-10	8.12E-08
cg13602461	0.203208158	0.301511478	11.78502043	2.77E-10	8.09E-08
cg27367170	0.230368247	0.431600038	11.78813483	2.76E-10	8.08E-08
cg17461214	0.252090208	0.754238548	11.78784291	2.76E-10	8.08E-08
cg00919013	0.245500381	0.471069733	11.78996115	2.75E-10	8.06E-08
cg15111360	0.225254354	0.4161947	11.78987476	2.75E-10	8.06E-08
cg12963656	0.270188898	0.499348465	11.79494004	2.73E-10	8.02E-08
cg06900257	0.209399218	0.373152891	11.80647792	2.69E-10	7.93E-08
cg01603912	0.259819651	0.540297409	11.81104157	2.67E-10	7.90E-08
cg13616508	0.206284714	0.411163011	11.81514718	2.65E-10	7.86E-08
cg07777793	-0.212923641	0.735572461	-11.81493599	2.65E-10	7.86E-08
cg26013992	0.242002456	0.556168766	11.81667146	2.65E-10	7.85E-08
cg19795616	0.252950681	0.297892895	11.82762729	2.61E-10	7.79E-08
cg24065504	0.311688446	0.548998339	11.83375705	2.58E-10	7.75E-08
cg20787634	0.286606249	0.737779968	11.83326187	2.58E-10	7.75E-08
cg27110374	0.208426	0.666754447	11.83753931	2.57E-10	7.72E-08
cg01268022	0.201092427	0.578722075	11.84172449	2.55E-10	7.69E-08
cg05305327	0.259412936	0.713774156	11.84793739	2.53E-10	7.66E-08
cg03516335	0.213299596	0.491586498	11.84755371	2.53E-10	7.66E-08
cg27478863	0.21664816	0.439401069	11.84615201	2.54E-10	7.66E-08
cg06663317	0.209601875	0.613888783	11.84977558	2.52E-10	7.65E-08
cg14770958	0.210034951	0.340781056	11.85255201	2.51E-10	7.64E-08
cg20625523	0.275299359	0.328535044	11.85228121	2.51E-10	7.64E-08
cg15829728	0.240250771	0.478207082	11.8507838	2.52E-10	7.64E-08
cg03856949	0.205576484	0.353630997	11.8594105	2.49E-10	7.63E-08
cg02125365	0.21407346	0.614020779	11.85797708	2.49E-10	7.63E-08
cg10479431	0.206303172	0.464196011	11.85759685	2.49E-10	7.63E-08
cg03942855	0.225352475	0.290015436	11.85490495	2.50E-10	7.63E-08
cg09098522	0.20950746	0.592198344	11.85472058	2.51E-10	7.63E-08
cg21912203	0.202246531	0.782520647	11.86521058	2.47E-10	7.60E-08
cg10770187	0.278116406	0.22149195	11.86497749	2.47E-10	7.60E-08
cg03503046	-0.219671825	0.695762061	-11.86897296	2.45E-10	7.59E-08
cg04403415	0.207220611	0.384238117	11.86771743	2.46E-10	7.59E-08
cg10472919	0.205055683	0.381396076	11.86765296	2.46E-10	7.59E-08
cg12261451	0.201565814	0.408843961	11.86702519	2.46E-10	7.59E-08
cg03715846	0.217788146	0.435022413	11.86692728	2.46E-10	7.59E-08
cg15514380	0.31004533	0.416396602	11.87430583	2.44E-10	7.56E-08
cg13023677	0.246184324	0.44040753	11.87413096	2.44E-10	7.56E-08
cg21605283	0.208548367	0.548477814	11.87679109	2.43E-10	7.55E-08
cg05099186	0.279486241	0.717709231	11.87605194	2.43E-10	7.55E-08
cg12694224	0.235112366	0.630413288	11.88070091	2.41E-10	7.54E-08
cg11180069	0.236653882	0.75654067	11.87979452	2.42E-10	7.54E-08
cg01765545	0.221039837	0.20739998	11.88568484	2.40E-10	7.51E-08
cg26856443	0.23460944	0.838168189	11.88522863	2.40E-10	7.51E-08
cg13609544	0.218624677	0.729205756	11.89416394	2.37E-10	7.46E-08
cg05616969	0.238308331	0.442385152	11.89278124	2.37E-10	7.46E-08
cg14898127	0.304244645	0.599354136	11.89718361	2.36E-10	7.44E-08
cg12554857	0.223863493	0.523735836	11.89831579	2.35E-10	7.43E-08
cg04655481	0.210601394	0.519731232	11.90481552	2.33E-10	7.39E-08
cg22668906	0.29256384	0.784533967	11.90454483	2.33E-10	7.39E-08
cg12030550	0.27718226	0.435910512	11.90617764	2.33E-10	7.38E-08
cg10296205	0.254793674	0.546751947	11.91691749	2.29E-10	7.30E-08
cg11726288	0.256777227	0.411797115	11.91891915	2.28E-10	7.29E-08
cg20666386	0.204553424	0.425382293	11.92314889	2.27E-10	7.28E-08
cg07541559	0.223239999	0.308814304	11.9213519	2.28E-10	7.28E-08
cg25178439	0.215696836	0.424201632	11.92914026	2.25E-10	7.23E-08
cg06703332	0.208411145	0.274787771	11.93747326	2.22E-10	7.20E-08
cg13058457	0.221435694	0.199342805	11.93688054	2.23E-10	7.20E-08
cg14140403	0.235496495	0.354550241	11.93645454	2.23E-10	7.20E-08
cg10322794	0.202034525	0.428378026	11.93523507	2.23E-10	7.20E-08
cg15118835	0.233478948	0.632319316	11.93390118	2.24E-10	7.20E-08
cg25941751	0.256674264	0.573198034	11.95364209	2.17E-10	7.12E-08
cg01793320	-0.291221518	0.607601787	-11.95287244	2.17E-10	7.12E-08
cg05383910	0.258432654	0.40956886	11.95185869	2.18E-10	7.12E-08
cg19778003	0.231491076	0.374467323	11.95153669	2.18E-10	7.12E-08
cg03483626	0.271308941	0.603894461	11.94944752	2.19E-10	7.12E-08
cg16565409	-0.274938216	0.418396811	-11.95665089	2.16E-10	7.11E-08
cg18417954	0.314150745	0.487420978	11.95793188	2.16E-10	7.10E-08
cg26511108	0.250844364	0.483746807	11.96524103	2.14E-10	7.05E-08
cg09340198	0.249335622	0.626139549	11.97413207	2.11E-10	7.03E-08
cg02853948	0.22287092	0.516092917	11.97341581	2.11E-10	7.03E-08
cg04508739	0.20951994	0.39403173	11.97285812	2.11E-10	7.03E-08
cg09451574	0.288395154	0.680662336	11.98794983	2.07E-10	6.97E-08
cg01543603	0.218296897	0.341541343	11.99571609	2.05E-10	6.91E-08
cg19851487	0.243496713	0.398135652	11.99853536	2.04E-10	6.90E-08
cg04208434	0.23744539	0.438993019	12.00270123	2.02E-10	6.88E-08
cg05915981	0.202592613	0.378230247	12.00642273	2.01E-10	6.87E-08
cg00064778	0.214735454	0.451923024	12.00388405	2.02E-10	6.87E-08
cg27579313	0.255499707	0.514854982	12.00378109	2.02E-10	6.87E-08
cg14242696	0.215788937	0.407234166	12.00806493	2.01E-10	6.86E-08
cg07329360	0.221952875	0.273567806	12.01020074	2.00E-10	6.85E-08
cg01124132	0.434337563	0.595618588	12.02120487	1.97E-10	6.78E-08
cg04731120	0.234379075	0.723176642	12.02094533	1.97E-10	6.78E-08
cg24051242	0.200842156	0.446910032	12.02494392	1.96E-10	6.76E-08
cg03290748	0.2048282	0.783550862	12.02455677	1.96E-10	6.76E-08
cg16014085	0.231512025	0.650338095	12.02368154	1.97E-10	6.76E-08
cg19886951	-0.229690149	0.186336405	-12.02353299	1.97E-10	6.76E-08
cg16240368	0.228511543	0.4093904	12.0300917	1.95E-10	6.73E-08
cg25815482	0.226726292	0.800153412	12.03255775	1.94E-10	6.72E-08
cg19623438	0.212559171	0.33005121	12.03457563	1.93E-10	6.71E-08
cg06593258	0.253168731	0.371765066	12.03859726	1.92E-10	6.69E-08
cg25988214	0.259871691	0.356871398	12.04367678	1.91E-10	6.68E-08
cg12421110	0.274537289	0.741442715	12.06285475	1.86E-10	6.56E-08
cg21912060	0.206816339	0.214276721	12.06400988	1.86E-10	6.55E-08
cg00945666	0.255430858	0.303002184	12.06590443	1.85E-10	6.54E-08
cg07306253	0.215269714	0.455180988	12.06519108	1.85E-10	6.54E-08
cg23919844	0.209103431	0.48194644	12.074554	1.83E-10	6.51E-08
cg24755931	-0.239953675	0.642408328	-12.07357972	1.83E-10	6.51E-08
cg09366336	0.201409521	0.240759339	12.07613107	1.82E-10	6.50E-08
cg24576425	0.22816687	0.376385982	12.08192065	1.81E-10	6.48E-08
cg17597631	0.263516074	0.380346748	12.08869167	1.79E-10	6.45E-08
cg26407558	0.20786102	0.282150571	12.08832195	1.79E-10	6.45E-08
cg08534147	0.204664559	0.529177228	12.08785482	1.79E-10	6.45E-08
cg16201957	0.212471061	0.604857894	12.09070113	1.79E-10	6.44E-08
cg11876048	0.296939068	0.594037067	12.10976284	1.74E-10	6.35E-08
cg24493367	0.313958275	0.591401557	12.10869372	1.74E-10	6.35E-08
cg18500988	0.21244494	0.459386134	12.10724705	1.74E-10	6.35E-08
cg18466965	0.234278626	0.566475241	12.10279904	1.76E-10	6.35E-08
cg18854765	0.297922818	0.570133101	12.11707448	1.72E-10	6.31E-08
cg13499923	0.250223172	0.660375858	12.12260003	1.71E-10	6.30E-08
cg05315321	0.221708527	0.320471769	12.12757807	1.69E-10	6.28E-08
cg25072666	0.207674428	0.338388517	12.12691778	1.70E-10	6.28E-08
cg14454798	-0.215750612	0.721378545	-12.12649639	1.70E-10	6.28E-08
cg22707529	0.31148605	0.368055837	12.1264958	1.70E-10	6.28E-08
cg23856138	0.23777889	0.396189715	12.1317799	1.68E-10	6.26E-08
cg02863594	-0.412986742	0.367693011	-12.13137193	1.69E-10	6.26E-08
cg22684041	0.210735442	0.472178872	12.14195039	1.66E-10	6.21E-08
cg25174412	0.259040143	0.426183015	12.14528098	1.65E-10	6.20E-08
cg21604136	0.222171387	0.514254416	12.14903227	1.64E-10	6.19E-08
cg02152108	0.275202579	0.267557463	12.15340129	1.63E-10	6.17E-08
cg19390317	0.230039032	0.485579673	12.1510599	1.64E-10	6.17E-08
cg14681171	0.227863533	0.676391907	12.15714411	1.63E-10	6.15E-08
cg06578342	0.226188016	0.588311806	12.16160846	1.61E-10	6.14E-08
cg11884933	0.209750694	0.556748115	12.15950124	1.62E-10	6.14E-08
cg14921522	0.19994793	0.628793253	10.28263987	2.75E-09	3.11E-07
cg21857598	0.199946304	0.476057365	9.433467785	1.12E-08	7.34E-07
cg09335613	0.199945723	0.474995833	8.832299922	3.19E-08	1.43E-06
cg11584690	0.199934296	0.323155355	14.34507824	8.95E-12	1.41E-08
cg17112958	0.199924913	0.346499645	8.689416516	4.11E-08	1.69E-06
cg01020696	0.199895409	0.429554847	10.9382742	9.81E-10	1.70E-07
cg00093643	0.199877851	0.570935119	8.536692224	5.42E-08	2.02E-06
cg06143897	0.199871821	0.343359963	8.728424851	3.83E-08	1.61E-06
cg19522940	0.199817287	0.240972605	12.35104316	1.24E-10	5.24E-08
cg13178873	0.199803676	0.262949351	11.88448186	2.40E-10	7.51E-08
cg13500720	0.199796097	0.503855187	9.360562122	1.27E-08	7.95E-07
cg20340302	0.199744038	0.294566684	8.302670281	8.31E-08	2.68E-06
cg00253735	0.199731413	0.551057158	9.404844922	1.18E-08	7.58E-07
cg22403811	0.199714862	0.333331988	9.61462007	8.24E-09	6.08E-07
cg00310940	0.199670074	0.409882458	19.15051921	4.74E-14	1.02E-09
cg00271311	0.199611718	0.570214533	8.560835871	5.18E-08	1.97E-06
cg25876443	0.199560571	0.352493575	9.261967246	1.50E-08	8.84E-07
cg27649239	0.199413438	0.268797057	8.809024231	3.32E-08	1.47E-06
cg13185702	0.199410146	0.580105991	11.59424156	3.66E-10	9.48E-08
cg13993176	0.199408711	0.788426714	8.424116095	6.65E-08	2.31E-06
cg17954695	0.199387868	0.257253927	12.90865591	5.74E-11	3.62E-08
cg15554421	0.199376483	0.329160887	11.00541589	8.85E-10	1.60E-07
cg04335714	0.199310287	0.52467592	10.9792679	9.22E-10	1.64E-07
cg19690214	0.199301208	0.4784614	9.237646472	1.57E-08	9.09E-07
cg22700790	0.199245419	0.213701985	8.836571717	3.16E-08	1.43E-06
cg24703661	0.199196382	0.415392375	11.40851424	4.82E-10	1.11E-07
cg15742496	0.199193789	0.790511202	8.869157164	2.98E-08	1.38E-06
cg01508600	0.199165276	0.616309548	9.505882632	9.90E-09	6.82E-07
cg19090861	0.199144158	0.413647442	11.68188706	3.22E-10	8.79E-08
cg23637494	0.199086873	0.227169501	10.04438176	4.04E-09	3.90E-07
cg09559021	0.199084878	0.269440009	11.02584403	8.58E-10	1.56E-07
cg00555456	0.19907724	0.36531469	10.99245848	9.03E-10	1.62E-07
cg17953816	0.1990691	0.419570842	14.03452524	1.32E-11	1.71E-08
cg21218183	0.199043608	0.483985661	9.444212825	1.10E-08	7.26E-07
cg16437908	0.199004554	0.549404061	8.679418004	4.19E-08	1.71E-06
cg24990283	0.198991516	0.448881491	13.16728622	4.06E-11	2.96E-08
cg04552555	0.198981003	0.233264393	9.989920698	4.42E-09	4.12E-07
cg09079018	0.198978244	0.354697507	15.05998337	3.76E-12	1.01E-08
cg22896917	0.198971055	0.51476849	12.85762156	6.15E-11	3.70E-08
cg00931843	0.198961798	0.667772033	12.68747923	7.76E-11	4.14E-08
cg17885542	0.198961203	0.290563045	13.66601062	2.11E-11	2.21E-08
cg13890428	0.198955219	0.482716007	12.91600329	5.69E-11	3.60E-08
cg00911794	0.198938617	0.346597743	8.616203676	4.69E-08	1.84E-06
cg27499860	0.198914532	0.24308999	19.25731287	4.27E-14	9.77E-10
cg15570035	0.198912367	0.742386055	8.396471544	6.99E-08	2.38E-06
cg06916059	0.198870614	0.815750293	11.08518094	7.84E-10	1.48E-07
cg00174573	0.198861804	0.21557723	12.55019591	9.37E-11	4.54E-08
cg13383814	0.198780731	0.382233199	10.60604212	1.64E-09	2.27E-07
cg00876141	0.198757828	0.596636907	10.77511025	1.26E-09	1.93E-07
cg20865323	0.198750188	0.218697055	9.990761443	4.41E-09	4.12E-07
cg14822490	0.198694768	0.523424373	8.265287564	8.90E-08	2.80E-06
cg02896872	0.19860126	0.821005047	10.01569237	4.23E-09	4.01E-07
cg23655039	0.198553424	0.375434698	9.438569672	1.11E-08	7.31E-07
cg03466124	0.198545052	0.347256363	8.59832947	4.84E-08	1.88E-06
cg07241909	0.198529759	0.528059854	8.686274192	4.13E-08	1.69E-06
cg03370106	0.198492448	0.348893077	13.04541795	4.78E-11	3.26E-08
cg14016177	0.19847967	0.519020496	10.20402848	3.12E-09	3.35E-07
cg01851450	0.198473494	0.237647287	8.932940352	2.67E-08	1.28E-06
cg19402236	0.198410701	0.35748084	11.43563412	4.63E-10	1.09E-07
cg07547549	0.198396273	0.492235468	11.47116547	4.39E-10	1.05E-07
cg00027674	0.198389873	0.239675412	10.20720038	3.10E-09	3.34E-07
cg26126740	0.198389147	0.767364993	14.32714997	9.15E-12	1.42E-08
cg10400390	0.198378499	0.428395174	12.92353826	5.63E-11	3.59E-08
cg17536595	0.198374965	0.369083986	8.424696103	6.64E-08	2.30E-06
cg08833741	0.198357442	0.760581491	11.29109887	5.74E-10	1.23E-07
cg22847391	0.198315525	0.368112073	10.52020364	1.88E-09	2.46E-07
cg26885220	0.198303864	0.19732151	9.071642363	2.09E-08	1.09E-06
cg20818778	0.198274774	0.235169161	12.8880144	5.91E-11	3.64E-08
cg06358608	0.198261571	0.252914512	9.097126692	2.00E-08	1.07E-06
cg02455706	0.198257551	0.531808986	9.033277929	2.23E-08	1.14E-06
cg25770176	0.198218292	0.507216379	10.88963437	1.06E-09	1.76E-07
cg08623535	0.198205371	0.280457396	10.61444073	1.62E-09	2.25E-07
cg02017926	0.198204588	0.265441464	9.73973107	6.68E-09	5.32E-07
cg18344652	0.198195054	0.314665448	9.688365924	7.28E-09	5.63E-07
cg06478504	0.198180144	0.261313917	9.571316599	8.86E-09	6.35E-07
cg07616374	0.19818003	0.293254466	8.238093231	9.36E-08	2.90E-06
cg16695890	0.198145608	0.285390514	10.89200458	1.05E-09	1.76E-07
cg03835987	0.198104581	0.575840737	10.31467586	2.61E-09	3.00E-07
cg00697658	0.198099626	0.455818022	9.399066294	1.19E-08	7.62E-07
cg16473762	0.198071156	0.219870885	8.399919917	6.95E-08	2.37E-06
cg05370101	0.19802014	0.374560019	11.1415259	7.20E-10	1.41E-07
cg02329430	0.198006328	0.567606726	15.66522809	1.85E-12	6.87E-09
cg21172540	0.197978944	0.19646338	8.324214747	7.99E-08	2.61E-06
cg06906435	0.197921631	0.617135646	8.861325075	3.03E-08	1.39E-06
cg11822932	0.197867997	0.620309639	9.471285651	1.05E-08	7.05E-07
cg09379146	0.197762668	0.37321312	8.323461564	8.00E-08	2.61E-06
cg21402265	0.197696753	0.633567546	9.061089819	2.13E-08	1.11E-06
cg17201438	0.197677561	0.613235713	11.61523299	3.55E-10	9.36E-08
cg16606638	0.197646556	0.282625941	9.779584337	6.25E-09	5.12E-07
cg11991617	0.197621818	0.527677508	9.945532779	4.75E-09	4.31E-07
cg24713204	0.197577958	0.504508615	9.975783091	4.52E-09	4.18E-07
cg12409525	0.197565205	0.436828986	8.643787923	4.46E-08	1.78E-06
cg23197862	0.197531437	0.241866396	12.83046712	6.38E-11	3.73E-08
cg11896246	0.19751043	0.540933087	8.297571899	8.39E-08	2.70E-06
cg18652900	0.197506132	0.257869054	8.801966	3.36E-08	1.48E-06
cg03649284	0.197502294	0.726650389	10.29615972	2.69E-09	3.07E-07
cg11679014	0.197490479	0.423504839	10.86001677	1.11E-09	1.80E-07
cg21237418	0.197454132	0.453575766	10.75984367	1.29E-09	1.95E-07
cg12480903	0.197450055	0.385736149	8.968867981	2.50E-08	1.23E-06
cg13910439	0.197434921	0.51707093	15.49234038	2.26E-12	7.79E-09
cg08255481	0.197376865	0.642383825	11.88406547	2.40E-10	7.51E-08
cg07438660	0.197371822	0.418909715	9.584053803	8.67E-09	6.28E-07
cg19822309	0.197367536	0.62360521	8.627732065	4.59E-08	1.81E-06
cg02243785	0.197344065	0.239081685	9.081644119	2.05E-08	1.08E-06
cg17877933	0.197339951	0.644789151	13.91280284	1.54E-11	1.88E-08
cg09696535	0.197326243	0.493719328	11.59669784	3.65E-10	9.46E-08
cg01359534	0.197310087	0.634339275	18.41552867	9.73E-14	1.36E-09
cg20426710	0.197274449	0.44200755	10.14567727	3.43E-09	3.55E-07
cg23032427	0.197266701	0.572528852	12.53086305	9.63E-11	4.59E-08
cg14161821	0.197257681	0.663098417	10.10932742	3.64E-09	3.66E-07
cg23921459	0.197227412	0.310891529	8.3111123	8.18E-08	2.65E-06
cg16355785	0.197223745	0.26911733	10.61906312	1.61E-09	2.24E-07
cg26819695	0.197153775	0.149521161	8.586830101	4.95E-08	1.91E-06
cg24549702	0.197117836	0.855816	8.267659194	8.87E-08	2.79E-06
cg18900812	0.197109783	0.375937352	9.24595465	1.54E-08	9.00E-07
cg14596589	0.197073637	0.637466853	9.24280386	1.55E-08	9.03E-07
cg22925274	0.197057265	0.712269601	8.805014411	3.34E-08	1.48E-06
cg21963854	0.197031467	0.43976465	13.30308009	3.39E-11	2.75E-08
cg21328033	0.197012638	0.36257215	10.60558964	1.65E-09	2.27E-07
cg08161480	0.196956181	0.685406547	13.28837894	3.46E-11	2.78E-08
cg18527241	0.196953133	0.454174508	11.85762018	2.49E-10	7.63E-08
cg19829353	0.196940723	0.229808182	10.3143167	2.61E-09	3.00E-07
cg23093589	0.196889249	0.295693612	9.401966236	1.18E-08	7.60E-07
cg21854332	0.196881972	0.550768238	8.845686831	3.11E-08	1.41E-06
cg11468819	0.196879365	0.405976464	10.5939306	1.68E-09	2.29E-07
cg16962463	0.19686135	0.433674544	8.379190074	7.22E-08	2.43E-06
cg16295156	0.196844001	0.60963023	13.0041696	5.05E-11	3.35E-08
cg09245698	0.196805995	0.692084116	12.53397873	9.59E-11	4.59E-08
cg05962092	0.196794816	0.570251963	9.369577289	1.25E-08	7.87E-07
cg25565730	0.196782538	0.360877393	13.47123105	2.72E-11	2.46E-08
cg04790874	0.19678125	0.594944902	10.34739651	2.48E-09	2.91E-07
cg09025324	0.196752956	0.379494066	9.40028161	1.18E-08	7.61E-07
cg07689396	0.196742668	0.400267662	11.20142469	6.57E-10	1.34E-07
cg14521077	0.196740837	0.51423109	8.768977706	3.57E-08	1.54E-06
cg05274316	0.196731129	0.414486448	9.938046861	4.81E-09	4.34E-07
cg01167502	0.196729559	0.509287218	8.839550671	3.14E-08	1.42E-06
cg16052198	0.196723343	0.446958077	9.31590017	1.37E-08	8.35E-07
cg05104581	0.196710956	0.391664163	13.17859729	4.00E-11	2.93E-08
cg05394244	0.196671626	0.630038531	9.214341795	1.63E-08	9.33E-07
cg15722438	0.196662316	0.315452599	12.46110577	1.06E-10	4.78E-08
cg18060171	0.196624213	0.643032822	11.08231845	7.87E-10	1.48E-07
cg27629992	0.196589398	0.446073518	11.33733359	5.36E-10	1.18E-07
cg05423392	0.196575936	0.721867755	8.788303841	3.44E-08	1.51E-06
cg27296341	0.196574245	0.716102078	9.539787468	9.34E-09	6.58E-07
cg26463621	0.196561669	0.322425369	10.63519186	1.57E-09	2.21E-07
cg25806808	0.196549308	0.264442352	11.08008749	7.90E-10	1.48E-07
cg20747380	0.196460304	0.450709144	10.29555879	2.69E-09	3.07E-07
cg03174228	0.19642952	0.684798806	10.97783614	9.24E-10	1.64E-07
cg04521004	0.196410505	0.288987889	8.379074897	7.22E-08	2.43E-06
cg00510437	0.196408056	0.341448585	11.54382368	3.94E-10	9.85E-08
cg23057870	0.196372459	0.454889156	8.759466071	3.63E-08	1.56E-06
cg16592596	0.196325883	0.317203966	12.10439063	1.75E-10	6.35E-08
cg00713247	0.196308334	0.76378525	12.57281262	9.09E-11	4.48E-08
cg05241277	0.196303227	0.592723587	13.01999492	4.94E-11	3.32E-08
cg03883331	0.196248063	0.846789475	11.43133566	4.66E-10	1.09E-07
cg18295183	0.196237136	0.317017803	9.792663385	6.12E-09	5.05E-07
cg12763828	0.196233523	0.5507564	13.14575698	4.18E-11	3.01E-08
cg25164777	0.196232736	0.78650315	10.35753585	2.44E-09	2.88E-07
cg17288892	0.196212053	0.401161609	11.47103958	4.39E-10	1.05E-07
cg00604840	0.196208345	0.406388585	10.51281402	1.90E-09	2.48E-07
cg04435236	0.196172396	0.756057887	10.02243707	4.19E-09	3.98E-07
cg18763165	0.196165378	0.242838203	11.05249607	8.24E-10	1.53E-07
cg07914866	0.196163542	0.281923706	10.83274427	1.15E-09	1.84E-07
cg21911021	0.196145598	0.290459945	9.751987783	6.54E-09	5.25E-07
cg23702848	0.196111417	0.735649197	11.33111808	5.41E-10	1.19E-07
cg13658899	0.196074367	0.268140014	10.2415844	2.93E-09	3.22E-07
cg17546247	0.196073366	0.455803539	10.97521609	9.27E-10	1.64E-07
cg00297075	0.196053655	0.505121399	10.04908873	4.01E-09	3.89E-07
cg12325286	0.196025895	0.316904244	14.43838335	7.97E-12	1.36E-08
cg17894755	0.195974516	0.476780784	9.70694744	7.05E-09	5.51E-07
cg18808929	0.195952875	0.753773127	8.443365285	6.42E-08	2.25E-06
cg09563216	0.195924754	0.66565526	8.96314778	2.53E-08	1.24E-06
cg06275875	0.195912865	0.234944971	9.719578607	6.91E-09	5.43E-07
cg19788317	0.195842186	0.412971578	10.22801794	3.00E-09	3.27E-07
cg16717781	0.19582432	0.462933951	10.03081092	4.13E-09	3.95E-07
cg22004069	0.195799338	0.534050102	14.3359698	9.05E-12	1.42E-08
cg15135286	0.195761395	0.753884265	13.24641562	3.66E-11	2.83E-08
cg12210890	0.195752546	0.257128285	10.15921709	3.35E-09	3.49E-07
cg02613108	0.195751261	0.469826852	10.18697685	3.21E-09	3.40E-07
cg14207267	0.19575069	0.536259829	11.00608967	8.84E-10	1.59E-07
cg23291534	0.195748122	0.262533887	8.515547691	5.63E-08	2.07E-06
cg21392385	0.195744431	0.424526397	11.94249367	2.21E-10	7.17E-08
cg10572274	0.19574093	0.419088181	8.750985908	3.68E-08	1.57E-06
cg02225847	0.195719925	0.442324275	12.15730587	1.62E-10	6.15E-08
cg22975318	0.195699488	0.655878481	8.718538795	3.90E-08	1.63E-06
cg12389611	0.195692511	0.682427628	8.40137865	6.93E-08	2.37E-06
cg04809787	0.19569058	0.224968454	11.91457072	2.30E-10	7.30E-08
cg13805537	0.195653473	0.27009975	8.447251608	6.37E-08	2.24E-06
cg07780782	0.195637296	0.627164302	13.38371067	3.05E-11	2.60E-08
cg17370163	0.19563679	0.341285365	8.363943618	7.42E-08	2.47E-06
cg03730428	0.195624069	0.293193861	9.246964612	1.54E-08	8.99E-07
cg02520804	0.195599969	0.710821187	9.486434122	1.02E-08	6.95E-07
cg01516372	0.195597354	0.46502345	11.95874466	2.16E-10	7.10E-08
cg02696327	0.195563616	0.282556674	9.532177097	9.46E-09	6.63E-07
cg23209976	0.195552319	0.352289518	11.64031438	3.42E-10	9.16E-08
cg00472029	0.195549659	0.697442024	12.76633863	6.97E-11	3.92E-08
cg25102726	0.195500803	0.528793394	8.821678985	3.25E-08	1.45E-06
cg06408078	0.195498418	0.235827388	11.32430864	5.47E-10	1.19E-07
cg16140253	0.195433527	0.510098597	10.43965757	2.14E-09	2.67E-07
cg04231905	0.195407564	0.19805433	8.27733676	8.71E-08	2.76E-06
cg05858126	0.195404159	0.475285987	10.18803591	3.20E-09	3.40E-07
cg19851291	0.195377985	0.31475195	12.03135456	1.94E-10	6.73E-08
cg13985784	0.195365961	0.318066275	8.658132969	4.35E-08	1.75E-06
cg00319655	0.19535034	0.312071724	10.45633332	2.08E-09	2.63E-07
cg00294152	0.195340984	0.624749127	8.77469974	3.53E-08	1.53E-06
cg08482465	0.195314716	0.437362804	12.61912367	8.52E-11	4.33E-08
cg10802700	0.195311277	0.763476227	10.41694581	2.22E-09	2.73E-07
cg20618695	0.195284452	0.480822809	8.70744274	3.98E-08	1.65E-06
cg20274462	0.19524045	0.435887015	12.61645407	8.56E-11	4.34E-08
cg18233544	0.195231856	0.278593218	13.58599951	2.34E-11	2.29E-08
cg26669397	0.195230879	0.690659487	10.36675046	2.40E-09	2.86E-07
cg15787636	0.195227739	0.604131091	9.511856584	9.80E-09	6.78E-07
cg07538204	0.195186727	0.449547289	9.24554295	1.54E-08	9.00E-07
cg01508380	0.195129686	0.552368458	10.95493503	9.57E-10	1.67E-07
cg00470183	0.195066604	0.491114321	8.786483777	3.46E-08	1.51E-06
cg25006194	0.195049272	0.451426664	13.40743023	2.96E-11	2.57E-08
cg14929076	0.195032477	0.718266197	10.99554102	8.99E-10	1.61E-07
cg27261002	0.194996796	0.36559529	11.61138391	3.57E-10	9.38E-08
cg18027654	0.194968519	0.626157661	13.93577905	1.50E-11	1.83E-08
cg23091302	0.194967337	0.247267724	8.272613389	8.78E-08	2.77E-06
cg09278107	0.1949484	0.518867381	10.5929691	1.68E-09	2.30E-07
cg07948034	0.194908916	0.299707106	8.965891965	2.51E-08	1.24E-06
cg09437692	0.194841583	0.785885327	10.42299917	2.20E-09	2.71E-07
cg10235355	0.19483384	0.240003857	11.70856806	3.10E-10	8.62E-08
cg18072687	0.194826934	0.770614558	10.26602691	2.82E-09	3.16E-07
cg10441789	0.194764509	0.262578128	8.217551903	9.73E-08	2.97E-06
cg01138652	0.194737475	0.509073101	9.1284935	1.89E-08	1.03E-06
cg25815229	0.194714164	0.363892847	10.78668751	1.24E-09	1.92E-07
cg13958389	0.194693821	0.749498349	13.61553644	2.25E-11	2.27E-08
cg26445608	0.194679364	0.562221267	9.374854742	1.24E-08	7.83E-07
cg04415176	0.194670214	0.220738909	9.323962157	1.35E-08	8.28E-07
cg26178163	0.194662037	0.537301928	8.878799201	2.93E-08	1.36E-06
cg05138397	0.194629579	0.801693942	9.179565673	1.73E-08	9.69E-07
cg23663547	0.194567229	0.314060714	9.453396121	1.08E-08	7.19E-07
cg04905434	0.194528674	0.183139674	8.299941087	8.35E-08	2.69E-06
cg16484042	0.194522781	0.512436533	8.957361731	2.55E-08	1.25E-06
cg15715477	0.194493856	0.37490413	8.446409474	6.38E-08	2.24E-06
cg10543953	0.194466902	0.689845769	12.06779723	1.85E-10	6.54E-08
cg15786205	0.194405646	0.368783541	9.061007626	2.13E-08	1.11E-06
cg24215978	0.194392814	0.363885098	9.879954533	5.29E-09	4.61E-07
cg25821072	0.194379305	0.614062119	8.886547566	2.89E-08	1.35E-06
cg02375166	0.194347178	0.343199671	15.44493573	2.39E-12	8.10E-09
cg24431734	0.194341559	0.627452795	9.683180773	7.34E-09	5.66E-07
cg02345747	0.194336549	0.370397093	10.91793247	1.01E-09	1.72E-07
cg08182501	0.194323726	0.629690573	9.680078382	7.38E-09	5.67E-07
cg00804354	0.194318703	0.445462903	11.60756442	3.59E-10	9.40E-08
cg18912107	0.194275781	0.5618341	8.208084284	9.90E-08	3.01E-06
cg12871835	0.194252691	0.54323621	12.54395726	9.46E-11	4.57E-08
cg13488078	0.194247079	0.473820555	10.84352562	1.14E-09	1.82E-07
cg18988498	0.194185724	0.306060015	10.09175347	3.74E-09	3.72E-07
cg13561409	0.194177768	0.643839831	11.11514017	7.49E-10	1.44E-07
cg05251190	0.194171023	0.558352381	10.74651933	1.32E-09	1.98E-07
cg03174507	0.194120494	0.567519573	14.00587902	1.37E-11	1.73E-08
cg03443360	0.194105193	0.654895647	9.22450766	1.60E-08	9.21E-07
cg21147708	0.194006864	0.525301458	12.67174352	7.93E-11	4.19E-08
cg05702218	0.193982957	0.52602111	8.479144397	6.01E-08	2.16E-06
cg19013399	0.193972785	0.327012856	10.63595918	1.57E-09	2.21E-07
cg25966016	0.193965926	0.449002018	9.311001159	1.38E-08	8.39E-07
cg07395354	0.193963861	0.276739089	9.028053749	2.25E-08	1.15E-06
cg14082061	0.193947938	0.401806127	11.532481	4.01E-10	9.97E-08
cg23896972	0.193935596	0.515218363	9.925633786	4.91E-09	4.40E-07
cg06448705	0.19391327	0.393209862	9.960162908	4.64E-09	4.25E-07
cg03772567	0.19389214	0.403368328	9.255566641	1.52E-08	8.91E-07
cg22303418	0.193855334	0.435097334	13.37251357	3.10E-11	2.63E-08
cg01195672	0.193817327	0.854749831	21.11974041	7.72E-15	2.60E-10
cg07264329	0.193814843	0.645604977	11.29222809	5.73E-10	1.23E-07
cg04384112	0.19381278	0.734061751	9.432461496	1.12E-08	7.35E-07
cg23267759	0.193770717	0.200507866	10.96019112	9.49E-10	1.66E-07
cg18430128	0.193734644	0.341269759	8.293953787	8.44E-08	2.71E-06
cg15703690	0.193713734	0.27590752	10.82732875	1.16E-09	1.85E-07
cg19048010	0.193688284	0.438924724	9.130401692	1.89E-08	1.03E-06
cg27178772	0.193680889	0.811828263	10.32680948	2.56E-09	2.97E-07
cg22198603	0.193678521	0.460737732	9.738563553	6.69E-09	5.32E-07
cg24728803	0.193633925	0.595034237	10.42655965	2.18E-09	2.70E-07
cg27076454	0.193609904	0.212816666	9.140422102	1.85E-08	1.01E-06
cg19485202	0.193601184	0.294230211	8.353893274	7.56E-08	2.51E-06
cg16611352	0.19359009	0.49797664	13.72922536	1.95E-11	2.11E-08
cg01917340	0.19355611	0.663082049	9.282580495	1.45E-08	8.65E-07
cg25353896	0.193539602	0.459231697	12.80322963	6.63E-11	3.81E-08
cg05141432	0.193519434	0.516843746	8.578944156	5.02E-08	1.93E-06
cg21483922	0.19346023	0.338412881	11.19123378	6.68E-10	1.35E-07
cg20275558	0.193371966	0.418139763	8.609283546	4.75E-08	1.86E-06
cg11479156	0.193342417	0.68556498	8.954315295	2.57E-08	1.25E-06
cg04069539	0.193340141	0.714995434	8.836826846	3.16E-08	1.43E-06
cg25471071	0.193312869	0.449911228	10.95824766	9.52E-10	1.67E-07
cg23208590	0.193289952	0.329384228	8.408999639	6.84E-08	2.35E-06
cg15965190	0.193288554	0.487823484	9.895364656	5.16E-09	4.53E-07
cg07420362	0.193287672	0.434226215	8.791659095	3.42E-08	1.50E-06
cg15407162	0.193256542	0.537933658	8.874247649	2.96E-08	1.37E-06
cg03363633	0.193244378	0.26126375	14.37525345	8.62E-12	1.40E-08
cg19351628	0.193205769	0.304192944	11.47384289	4.37E-10	1.05E-07
cg21404980	0.193145838	0.307692872	9.166809501	1.77E-08	9.83E-07
cg06971092	0.193127891	0.401263313	9.463332731	1.06E-08	7.11E-07
cg13848598	0.193124796	0.4842436	11.93583053	2.23E-10	7.20E-08
cg01821161	0.193090341	0.354202647	10.87063838	1.09E-09	1.79E-07
cg02600514	0.193081677	0.822422307	12.55362105	9.33E-11	4.53E-08
cg20162696	0.192993548	0.438784596	9.53024528	9.50E-09	6.65E-07
cg16221240	0.1929575	0.518322628	13.45279034	2.79E-11	2.49E-08
cg19792099	0.19293652	0.744376075	10.78139724	1.25E-09	1.92E-07
cg07081477	0.192906195	0.317489646	11.2516457	6.10E-10	1.28E-07
cg06220761	0.192894548	0.764638286	10.44785985	2.11E-09	2.65E-07
cg25683268	0.192881579	0.537896826	9.417032107	1.15E-08	7.48E-07
cg24340572	0.192863221	0.410769626	11.43758063	4.62E-10	1.09E-07
cg04249142	0.192840373	0.285269727	13.39736004	3.00E-11	2.58E-08
cg15742737	0.192818934	0.364970363	12.24078525	1.44E-10	5.70E-08
cg02965712	0.19280585	0.609076161	10.52258374	1.87E-09	2.45E-07
cg17651972	0.192805089	0.572331274	9.625818255	8.08E-09	6.01E-07
cg10274022	0.192799828	0.396279399	11.03914875	8.41E-10	1.54E-07
cg17061244	0.192799193	0.256213965	11.91922443	2.28E-10	7.29E-08
cg00305193	0.192796849	0.340878014	11.87216491	2.44E-10	7.57E-08
cg15161959	0.192774182	0.46117162	8.52326078	5.55E-08	2.06E-06
cg00476771	0.192647274	0.491511763	10.97278708	9.31E-10	1.65E-07
cg00861646	0.192638579	0.521158803	8.945370047	2.61E-08	1.26E-06
cg14674720	0.192637258	0.297898882	12.71342083	7.49E-11	4.06E-08
cg20790648	0.192623103	0.622593553	9.365700459	1.26E-08	7.90E-07
cg17880320	0.192598924	0.75370568	9.500557731	9.98E-09	6.85E-07
cg18317439	0.19256006	0.567352387	9.938251255	4.81E-09	4.34E-07
cg13306522	0.192506899	0.407631091	11.18729235	6.72E-10	1.36E-07
cg20469139	0.192504957	0.517404768	8.302433051	8.31E-08	2.68E-06
cg24752267	0.192494069	0.250682419	9.774369402	6.30E-09	5.15E-07
cg11497864	0.192407772	0.348374872	11.14956107	7.11E-10	1.40E-07
cg00513984	0.192404686	0.524268686	11.84168458	2.55E-10	7.69E-08
cg21417459	0.192396036	0.276542654	12.0014139	2.03E-10	6.88E-08
cg00779166	0.192391364	0.256152921	11.6432979	3.41E-10	9.14E-08
cg24646009	0.19235837	0.381618019	9.322849753	1.35E-08	8.29E-07
cg14286456	0.192341355	0.567565255	9.258863336	1.51E-08	8.87E-07
cg09395443	0.192331162	0.684474194	9.385395616	1.21E-08	7.74E-07
cg21229337	0.192288484	0.508423154	10.56209928	1.76E-09	2.37E-07
cg17512380	0.192261372	0.800575503	9.660748038	7.62E-09	5.79E-07
cg10389644	0.192101245	0.676726335	8.866285717	3.00E-08	1.38E-06
cg16814786	0.192034744	0.628528972	8.604914651	4.79E-08	1.87E-06
cg23767994	0.192002007	0.420108527	13.92445416	1.52E-11	1.86E-08
cg19858017	0.191974631	0.342423843	9.238759305	1.56E-08	9.07E-07
cg18741908	0.191972497	0.418715615	9.492159038	1.01E-08	6.91E-07
cg20841748	0.191952004	0.684014768	11.86161236	2.48E-10	7.62E-08
cg07253384	0.191950441	0.483677017	10.04133169	4.06E-09	3.92E-07
cg22209010	0.191861699	0.675245764	9.280913688	1.45E-08	8.66E-07
cg26818735	0.19185806	0.132501364	12.25588555	1.41E-10	5.64E-08
cg23281123	0.191853403	0.548057291	9.08850408	2.03E-08	1.08E-06
cg19587237	0.191768987	0.431327332	9.742363352	6.65E-09	5.31E-07
cg22987011	0.191709278	0.727895635	9.624466549	8.10E-09	6.02E-07
cg13342435	0.19170015	0.284600068	10.2759838	2.78E-09	3.12E-07
cg04131494	0.191693137	0.262237042	11.14990982	7.11E-10	1.40E-07
cg20147326	0.191648742	0.451436134	8.859887696	3.03E-08	1.39E-06
cg26151467	0.191614738	0.365741223	9.306411506	1.39E-08	8.43E-07
cg01133215	0.19160717	0.341838102	8.562251354	5.17E-08	1.96E-06
cg24388424	0.19158703	0.223753222	8.206306554	9.93E-08	3.01E-06
cg10001374	0.191563634	0.810483926	11.25035783	6.11E-10	1.28E-07
cg06232807	0.191562468	0.406928447	10.70190209	1.41E-09	2.07E-07
cg06000732	0.191536689	0.225849437	13.55956361	2.42E-11	2.35E-08
cg27476456	0.191521409	0.52163604	9.352795689	1.28E-08	8.01E-07
cg17801864	0.191506626	0.507232252	12.45546735	1.07E-10	4.79E-08
cg15649236	0.191501483	0.559001351	8.353186235	7.57E-08	2.51E-06
cg06584494	0.191481221	0.289503041	9.3752345	1.24E-08	7.83E-07
cg07527324	0.19133568	0.785818963	8.724436192	3.86E-08	1.62E-06
cg02065051	0.191297503	0.633130221	8.59476463	4.88E-08	1.89E-06
cg16174681	0.191291877	0.433651749	9.12539668	1.90E-08	1.03E-06
cg11826961	0.191246474	0.689192636	10.93758585	9.82E-10	1.70E-07
cg04926134	0.191207624	0.182005275	9.478570091	1.04E-08	7.01E-07
cg09473207	0.191164459	0.606050125	15.03655365	3.86E-12	1.03E-08
cg20674327	0.191115053	0.727780975	10.85930902	1.11E-09	1.80E-07
cg06557644	0.191090981	0.640449279	9.812661868	5.92E-09	4.95E-07
cg19664013	0.191082053	0.353373099	15.16786877	3.30E-12	9.41E-09
cg03846022	0.191081286	0.701416279	11.18984141	6.69E-10	1.35E-07
cg24035107	0.191009414	0.781908175	9.206052807	1.65E-08	9.42E-07
cg08567142	0.190992671	0.320109992	9.733887822	6.74E-09	5.35E-07
cg15207619	0.190956087	0.324471277	8.864958252	3.01E-08	1.38E-06
cg01251854	0.190941733	0.438101352	11.01775075	8.69E-10	1.58E-07
cg08322234	0.190875445	0.7949415	11.81700502	2.65E-10	7.85E-08
cg27574991	0.190858423	0.554270192	9.399945562	1.18E-08	7.62E-07
cg07425204	0.190799434	0.656672913	11.68737907	3.20E-10	8.73E-08
cg10351284	0.190730668	0.230282666	8.872158304	2.97E-08	1.37E-06
cg12284098	0.190714814	0.538847165	11.06759369	8.05E-10	1.51E-07
cg05870072	0.190710645	0.188153667	11.18001426	6.79E-10	1.36E-07
cg10050661	0.190669879	0.424857462	9.903005556	5.10E-09	4.49E-07
cg23694492	0.190594675	0.346879166	8.243280085	9.27E-08	2.88E-06
cg05981038	0.190560045	0.19831896	10.84846692	1.13E-09	1.82E-07
cg19620086	0.190555315	0.748751837	10.45885085	2.07E-09	2.62E-07
cg17339910	0.190515102	0.405960594	9.168763949	1.76E-08	9.80E-07
cg01385052	0.190506962	0.532639223	11.1756623	6.83E-10	1.37E-07
cg15998609	0.190471898	0.524737951	8.818740435	3.26E-08	1.45E-06
cg18273412	0.190442525	0.611539274	11.44165689	4.59E-10	1.09E-07
cg09730349	0.190419351	0.39110721	9.348025587	1.29E-08	8.05E-07
cg03127334	0.190345739	0.256297494	9.416672187	1.15E-08	7.49E-07
cg07988060	0.190336471	0.241393936	11.94495318	2.20E-10	7.16E-08
cg06721231	0.190326663	0.697825428	10.89887738	1.04E-09	1.75E-07
cg18439339	0.190289909	0.643475843	10.24959504	2.90E-09	3.20E-07
cg24130561	0.190263099	0.802341724	8.751142664	3.68E-08	1.57E-06
cg01015401	0.190229751	0.289595082	10.22477786	3.02E-09	3.28E-07
cg15027300	0.190225954	0.306587971	9.01803434	2.29E-08	1.16E-06
cg08029231	0.190201767	0.6384342	22.82431777	1.81E-15	1.30E-10
cg18458558	0.190190396	0.698564954	9.362071565	1.26E-08	7.94E-07
cg22695729	0.190188406	0.336499477	13.73220624	1.94E-11	2.11E-08
cg07040244	0.190108698	0.413180875	10.90752812	1.03E-09	1.74E-07
cg24617008	0.190102475	0.731282455	11.89192646	2.37E-10	7.47E-08
cg23441441	0.190092975	0.230910728	9.715524872	6.95E-09	5.46E-07
cg10853431	0.190052429	0.745265386	10.86420577	1.10E-09	1.80E-07
cg25727853	0.190034023	0.597816701	8.253160617	9.11E-08	2.84E-06
cg12978308	0.190022581	0.410046137	10.53243232	1.85E-09	2.44E-07
cg05707655	0.189991386	0.620361743	10.42995552	2.17E-09	2.69E-07
cg20191453	0.189940909	0.57304864	14.20142624	1.07E-11	1.52E-08
cg26280326	0.189909331	0.35959702	10.75189527	1.31E-09	1.97E-07
cg01352108	0.189893398	0.51464652	10.13755156	3.47E-09	3.57E-07
cg04597449	0.189887402	0.367715039	9.717971658	6.93E-09	5.44E-07
cg03024742	0.18985274	0.64822448	11.33770077	5.36E-10	1.18E-07
cg11885396	0.189845365	0.155588589	8.91719435	2.74E-08	1.30E-06
cg05639533	0.189802887	0.300438246	12.07997951	1.81E-10	6.49E-08
cg23078268	0.1897906	0.237083425	9.813358041	5.91E-09	4.94E-07
cg23484599	0.18975847	0.700345774	10.48228863	2.00E-09	2.56E-07
cg09820378	0.189758183	0.654008233	9.834112034	5.71E-09	4.84E-07
cg05543030	0.189758176	0.589090589	10.69350093	1.43E-09	2.08E-07
cg05323533	0.189746885	0.358427911	10.93493284	9.86E-10	1.70E-07
cg27072996	0.189731687	0.308935809	9.634164696	7.97E-09	5.96E-07
cg11696165	0.189719124	0.325092602	10.14570665	3.43E-09	3.55E-07
cg09113070	0.189709449	0.581819665	8.267472268	8.87E-08	2.79E-06
cg25936138	0.189665137	0.340579904	9.986010645	4.45E-09	4.13E-07
cg13979887	0.189662898	0.498440636	8.926940068	2.69E-08	1.29E-06
cg00144335	0.189603458	0.647665656	12.72753539	7.35E-11	4.05E-08
cg13533424	0.189601692	0.828859005	12.7177739	7.44E-11	4.05E-08
cg24616382	0.189577559	0.588715031	8.490693377	5.89E-08	2.13E-06
cg16699385	0.189494238	0.61035848	8.395743296	7.00E-08	2.38E-06
cg23865980	0.189472537	0.510127351	8.390871733	7.07E-08	2.40E-06
cg17908719	0.189451361	0.552889448	10.87166008	1.09E-09	1.79E-07
cg27098685	0.189373131	0.70058556	9.247981138	1.54E-08	8.98E-07
cg26975524	0.189353919	0.620736577	8.3647291	7.41E-08	2.47E-06
cg16727519	0.189348333	0.523522295	15.94502684	1.34E-12	5.78E-09
cg01172150	0.189341883	0.389935418	11.44280005	4.58E-10	1.09E-07
cg11725581	0.189339557	0.755776658	8.422105964	6.67E-08	2.31E-06
cg04922803	0.189328117	0.74399136	10.82835836	1.16E-09	1.85E-07
cg25756406	0.189309036	0.465121449	8.854584638	3.06E-08	1.40E-06
cg26776269	0.189286377	0.255538488	9.781968964	6.23E-09	5.10E-07
cg19409172	0.189233043	0.241615063	10.31743121	2.60E-09	3.00E-07
cg22835435	0.18918151	0.398099917	8.705694551	3.99E-08	1.65E-06
cg27656786	0.189139695	0.408746699	10.64675177	1.54E-09	2.18E-07
cg23670519	0.189130347	0.528330393	8.554852104	5.24E-08	1.98E-06
cg18188739	0.189126176	0.445264179	8.868714349	2.99E-08	1.38E-06
cg26383454	0.189106825	0.592210492	14.1449374	1.15E-11	1.57E-08
cg14675361	0.189074923	0.341706844	8.736524988	3.78E-08	1.60E-06
cg02375208	0.189005716	0.483857496	9.445319161	1.10E-08	7.26E-07
cg09498948	0.188950874	0.648009879	12.33972164	1.26E-10	5.28E-08
cg08693490	0.188950656	0.47504429	10.2757408	2.78E-09	3.12E-07
cg04606861	0.188948306	0.293280614	10.80233881	1.21E-09	1.89E-07
cg07673230	0.188913934	0.615730635	8.555031025	5.24E-08	1.98E-06
cg18668813	0.188886528	0.177170856	12.44819466	1.08E-10	4.81E-08
cg19238415	0.188868354	0.577597001	9.1098905	1.95E-08	1.05E-06
cg12598524	0.188852847	0.222919325	9.142196536	1.85E-08	1.01E-06
cg19601328	0.188834714	0.521722203	8.646149189	4.44E-08	1.77E-06
cg02474563	0.188824857	0.352914781	9.415973828	1.15E-08	7.49E-07
cg18048655	0.188812075	0.425647583	8.971072373	2.49E-08	1.23E-06
cg22814048	0.188781754	0.298032352	10.02324084	4.18E-09	3.98E-07
cg00608299	0.188777403	0.433486094	11.83271848	2.59E-10	7.75E-08
cg04438558	0.188732061	0.527652365	9.727021863	6.82E-09	5.39E-07
cg20861489	0.18872664	0.620475396	9.172983265	1.75E-08	9.76E-07
cg17429236	0.188710878	0.396196819	10.53094418	1.85E-09	2.44E-07
cg06649048	0.188705544	0.201018941	12.65201685	8.15E-11	4.24E-08
cg17892178	0.188655295	0.312031839	9.751965386	6.54E-09	5.25E-07
cg04657044	0.188654391	0.391948544	9.760684622	6.45E-09	5.20E-07
cg25630910	0.188542258	0.327556839	13.04736766	4.76E-11	3.25E-08
cg15835542	0.188537047	0.405404939	8.288186544	8.54E-08	2.72E-06
cg08987251	0.188531514	0.588690464	8.640441742	4.49E-08	1.79E-06
cg07753203	0.188530191	0.575528717	9.47233925	1.05E-08	7.04E-07
cg27377749	0.18852906	0.252820403	11.69182475	3.17E-10	8.71E-08
cg21703682	0.1884762	0.457315548	14.34476313	8.95E-12	1.41E-08
cg10806820	0.18846544	0.191717981	9.947695925	4.73E-09	4.31E-07
cg12417775	0.188434651	0.627768779	8.426901064	6.61E-08	2.30E-06
cg09644153	0.188426972	0.529009611	9.595289455	8.51E-09	6.20E-07
cg03344767	0.188424067	0.280255507	10.25050224	2.89E-09	3.20E-07
cg20723355	0.188385839	0.220988052	10.05386343	3.98E-09	3.87E-07
cg25186143	0.188373059	0.463942589	9.559601077	9.04E-09	6.43E-07
cg08486432	0.188330692	0.812043389	11.12074289	7.43E-10	1.43E-07
cg06095752	0.188323938	0.543481947	9.568730631	8.90E-09	6.37E-07
cg08852963	0.18823992	0.441591093	10.20243275	3.13E-09	3.35E-07
cg11285834	0.188229677	0.437751496	9.115595025	1.93E-08	1.04E-06
cg26890189	0.188190714	0.220377903	8.709920077	3.96E-08	1.64E-06
cg09739212	0.18818597	0.599802379	8.506171121	5.72E-08	2.09E-06
cg02585724	0.188167701	0.716251404	8.927798296	2.69E-08	1.29E-06
cg03740167	0.188123506	0.233582567	12.98096569	5.21E-11	3.43E-08
cg23021796	0.188091994	0.253800557	8.766969217	3.58E-08	1.55E-06
cg27106204	0.188080782	0.637122891	11.21033102	6.49E-10	1.33E-07
cg00345314	0.188044026	0.522234395	8.258108675	9.02E-08	2.82E-06
cg26601073	0.187922912	0.358723087	16.73140999	5.62E-13	3.81E-09
cg25877299	0.187882385	0.638260576	16.38484532	8.21E-13	4.40E-09
cg19876814	0.18786663	0.4735863	9.740482392	6.67E-09	5.31E-07
cg11486133	0.187860851	0.221777371	8.723026855	3.87E-08	1.62E-06
cg03941587	0.187856761	0.541180832	13.41655567	2.92E-11	2.56E-08
cg06850005	0.187824174	0.382854961	9.709392194	7.03E-09	5.50E-07
cg08539737	0.187759305	0.510029463	14.97371984	4.16E-12	1.07E-08
cg05373339	0.187754448	0.763675928	9.539667628	9.35E-09	6.58E-07
cg10621825	0.187709845	0.232950849	8.238060519	9.36E-08	2.90E-06
cg13597051	0.187692243	0.460156101	9.843274771	5.62E-09	4.79E-07
cg02287007	0.187684036	0.520821394	9.684984923	7.32E-09	5.65E-07
cg27360727	0.187614292	0.48319073	9.925455708	4.91E-09	4.40E-07
cg25589001	0.187612589	0.709855098	11.08189845	7.88E-10	1.48E-07
cg11980819	0.187580845	0.254623493	11.31155975	5.57E-10	1.21E-07
cg22624022	0.187575167	0.26205961	11.20429127	6.55E-10	1.34E-07
cg04751276	0.187527297	0.439455346	10.66154974	1.51E-09	2.15E-07
cg08336234	0.187525399	0.419655	10.33265938	2.54E-09	2.95E-07
cg12582616	0.187518614	0.835225753	12.84663323	6.25E-11	3.71E-08
cg05949397	0.187514211	0.765172776	8.644501396	4.46E-08	1.78E-06
cg13606994	0.187445628	0.462487989	11.24680498	6.14E-10	1.28E-07
cg04642165	0.187400074	0.61861787	8.634080134	4.54E-08	1.80E-06
cg21404935	0.187393334	0.278160571	9.772400362	6.33E-09	5.15E-07
cg04988273	0.187375571	0.572435573	11.53090686	4.02E-10	9.99E-08
cg13770399	0.187328973	0.548002997	8.977521418	2.46E-08	1.22E-06
cg05868564	0.187328877	0.421990681	10.78466145	1.24E-09	1.92E-07
cg02487453	0.187327768	0.220144663	8.893676426	2.86E-08	1.34E-06
cg00543976	0.187294314	0.360637843	9.666285599	7.55E-09	5.76E-07
cg00350296	0.187281571	0.499428577	12.08564001	1.80E-10	6.46E-08
cg05924652	0.187261011	0.180359467	9.175690986	1.74E-08	9.73E-07
cg10203869	0.187257803	0.566712588	11.73851827	2.97E-10	8.46E-08
cg14811105	0.18723955	0.353785278	9.235912138	1.57E-08	9.10E-07
cg01320130	0.187226316	0.497079291	11.04420571	8.34E-10	1.54E-07
cg27198632	0.187192387	0.33451213	10.8303324	1.16E-09	1.85E-07
cg06750410	0.187170622	0.664570686	10.98939336	9.07E-10	1.62E-07
cg26274662	0.187126259	0.374641183	13.81915317	1.74E-11	2.00E-08
cg20175390	0.187107585	0.332669895	10.54846361	1.80E-09	2.40E-07
cg19303898	0.187091577	0.544576279	10.12017348	3.57E-09	3.62E-07
cg01661567	0.187062072	0.442284301	13.41038405	2.95E-11	2.57E-08
cg17408686	0.186970373	0.47714041	10.50719935	1.92E-09	2.49E-07
cg17078326	0.18688431	0.639025293	9.17884825	1.73E-08	9.70E-07
cg18837178	0.186832681	0.862160334	12.61713272	8.55E-11	4.34E-08
cg08802607	0.186811556	0.465889236	10.487512	1.98E-09	2.55E-07
cg14565465	0.186796576	0.544311941	8.305025189	8.27E-08	2.67E-06
cg11924260	0.186795849	0.377319469	12.28809023	1.35E-10	5.48E-08
cg12303813	0.186791394	0.599270161	9.222051904	1.61E-08	9.24E-07
cg01440452	0.186755513	0.646505289	8.415050051	6.76E-08	2.33E-06
cg26266099	0.186753836	0.364492754	11.49505614	4.24E-10	1.03E-07
cg05715532	0.186750894	0.415734246	11.8218586	2.63E-10	7.82E-08
cg14014720	0.186735245	0.198150633	11.2129093	6.46E-10	1.32E-07
cg12441066	0.186662351	0.477006038	13.41690801	2.92E-11	2.56E-08
cg05753328	0.186648762	0.656470121	9.718901313	6.92E-09	5.44E-07
cg05251000	0.186615434	0.350259539	8.878695213	2.93E-08	1.36E-06
cg09473315	0.186558831	0.153997508	9.4816474	1.03E-08	6.99E-07
cg06452665	0.186548523	0.263062497	9.035558452	2.23E-08	1.14E-06
cg25623727	0.186538894	0.573435029	10.38570061	2.33E-09	2.81E-07
cg10087973	0.186538595	0.173525262	8.951186395	2.58E-08	1.26E-06
cg25287268	0.186524886	0.588840082	10.9287576	9.96E-10	1.71E-07
cg21493727	0.18650779	0.518172043	10.61962765	1.61E-09	2.24E-07
cg24252148	0.186491017	0.518803239	10.81319977	1.19E-09	1.87E-07
cg09350141	0.186473291	0.273701114	9.161844639	1.79E-08	9.89E-07
cg08721324	0.186455181	0.725642408	11.95153961	2.18E-10	7.12E-08
cg20067049	0.186451585	0.236037932	9.367222218	1.25E-08	7.88E-07
cg06829584	0.186423605	0.606013602	11.10106974	7.65E-10	1.46E-07
cg05879418	0.186413125	0.465545363	9.610989853	8.29E-09	6.10E-07
cg21987515	0.1864113	0.619298232	8.516294458	5.62E-08	2.07E-06
cg14499058	0.186390228	0.503376807	8.290046417	8.51E-08	2.72E-06
cg09242181	0.186384581	0.461887691	12.65974214	8.06E-11	4.22E-08
cg17051239	0.186375259	0.574114581	11.69293633	3.17E-10	8.71E-08
cg20558112	0.186354324	0.717494167	9.865798269	5.42E-09	4.68E-07
cg27255101	0.186344881	0.373647847	11.4032726	4.86E-10	1.12E-07
cg09469566	0.186336256	0.279057866	9.321404222	1.36E-08	8.30E-07
cg01454951	0.186281745	0.45304336	10.6056671	1.64E-09	2.27E-07
cg08178956	0.186270261	0.606400199	9.024604952	2.27E-08	1.15E-06
cg14420245	0.186265288	0.349531739	9.141168255	1.85E-08	1.01E-06
cg07676145	0.186259022	0.587382466	11.75727478	2.89E-10	8.33E-08
cg20764656	0.186182054	0.445246514	11.46363164	4.44E-10	1.06E-07
cg00030047	0.186178613	0.352307911	9.050459909	2.17E-08	1.12E-06
cg21300318	0.1861675	0.563441873	8.634520148	4.54E-08	1.80E-06
cg00144180	0.186156847	0.785155581	8.289489511	8.51E-08	2.72E-06
cg05527185	0.186132714	0.492338056	10.13865168	3.47E-09	3.57E-07
cg19325791	0.186124159	0.773343038	10.69292064	1.43E-09	2.08E-07
cg24693053	0.186108981	0.256818574	11.30766352	5.60E-10	1.21E-07
cg26018901	0.186093876	0.264753505	12.3906983	1.17E-10	5.07E-08
cg06013494	0.186079521	0.428255717	9.529180704	9.51E-09	6.66E-07
cg23230929	0.186056577	0.60618395	10.67262602	1.48E-09	2.13E-07
cg24267699	0.186047627	0.267645458	8.867223026	2.99E-08	1.38E-06
cg14376836	0.186032221	0.350372389	8.880634247	2.92E-08	1.36E-06
cg05490519	0.186029516	0.324523201	8.644197188	4.46E-08	1.78E-06
cg11580897	0.186021427	0.771348832	14.50279332	7.37E-12	1.32E-08
cg20955989	0.18598419	0.327064768	9.568596356	8.90E-09	6.37E-07
cg17714799	0.18598244	0.570310261	10.40982965	2.24E-09	2.75E-07
cg25882366	0.185975848	0.393182763	9.369544003	1.25E-08	7.87E-07
cg15916399	0.185959586	0.213710727	8.229468713	9.52E-08	2.92E-06
cg07750741	0.185929381	0.683387128	9.206180202	1.65E-08	9.42E-07
cg08305436	0.185830316	0.42628836	8.35539236	7.54E-08	2.50E-06
cg08402433	0.185741525	0.521036327	8.947003414	2.60E-08	1.26E-06
cg26405020	0.18573257	0.523788681	10.11204393	3.62E-09	3.65E-07
cg00567854	0.185712599	0.598038192	15.23689231	3.05E-12	9.12E-09
cg18044383	0.185675805	0.307954302	9.231745818	1.58E-08	9.14E-07
cg25894160	0.185664607	0.745081505	8.723444471	3.87E-08	1.62E-06
cg20670923	0.185616375	0.449419044	9.266724253	1.49E-08	8.79E-07
cg10772974	0.18559198	0.530068944	9.853847682	5.53E-09	4.73E-07
cg08050748	0.185557553	0.303009114	8.717045795	3.91E-08	1.63E-06
cg12630576	0.185550335	0.615443754	9.698014324	7.16E-09	5.57E-07
cg09051837	0.185548051	0.695290036	11.85401194	2.51E-10	7.63E-08
cg06173536	0.185504964	0.463727313	9.355884505	1.28E-08	7.99E-07
cg09228051	0.185486737	0.355553322	8.589014454	4.93E-08	1.90E-06
cg15678825	0.185480287	0.39299399	10.86253891	1.10E-09	1.80E-07
cg19015264	0.185449153	0.389330178	9.45699256	1.08E-08	7.16E-07
cg24964368	0.18544169	0.421419105	8.666902001	4.28E-08	1.73E-06
cg11674130	0.185412118	0.247624401	10.50472019	1.93E-09	2.50E-07
cg25122395	0.18540594	0.262598997	9.596630151	8.49E-09	6.19E-07
cg11216632	0.185402453	0.37878146	9.580867769	8.72E-09	6.29E-07
cg21185662	0.185375227	0.647219838	8.716593052	3.92E-08	1.63E-06
cg24776142	0.185373	0.59058765	9.548255844	9.21E-09	6.52E-07
cg23029655	0.18536768	0.572823151	8.742440849	3.74E-08	1.59E-06
cg12250496	0.18534184	0.176485951	8.230905668	9.49E-08	2.92E-06
cg13721397	0.185316515	0.59563837	13.34107881	3.23E-11	2.67E-08
cg27223047	0.185307812	0.430783792	9.08581056	2.04E-08	1.08E-06
cg18696900	0.185268685	0.403999005	9.01125866	2.32E-08	1.17E-06
cg11707219	0.185252416	0.578340164	9.072135941	2.09E-08	1.09E-06
cg18729664	0.185239568	0.751325875	9.170095304	1.76E-08	9.79E-07
cg09425279	0.185237702	0.667628379	10.79687258	1.22E-09	1.90E-07
cg04066190	0.185230216	0.454770332	9.309299383	1.38E-08	8.40E-07
cg15747595	0.185192754	0.36090677	11.64919943	3.38E-10	9.09E-08
cg25902939	0.185170119	0.441916389	8.465431252	6.17E-08	2.19E-06
cg00466334	0.185157123	0.287475892	9.662673075	7.60E-09	5.78E-07
cg11741004	0.185148542	0.617174411	8.960773537	2.54E-08	1.24E-06
cg10459111	0.185082717	0.480091889	8.388156424	7.10E-08	2.40E-06
cg09890699	0.185073075	0.399804682	9.251074977	1.53E-08	8.95E-07
cg11522044	0.185059703	0.737404797	8.941991738	2.62E-08	1.27E-06
cg21687563	0.18505736	0.370485234	11.47278834	4.38E-10	1.05E-07
cg23337382	0.1850358	0.230034342	9.833653189	5.71E-09	4.84E-07
cg09915396	0.185027477	0.49073231	12.15166754	1.64E-10	6.17E-08
cg23475474	0.185021242	0.729488044	9.28200907	1.45E-08	8.65E-07
cg10822172	0.185021032	0.602526703	14.02230072	1.34E-11	1.72E-08
cg11800844	0.184967628	0.564918828	11.34964578	5.26E-10	1.17E-07
cg24054871	0.184952336	0.293868672	10.27156171	2.80E-09	3.14E-07
cg09527687	0.184905366	0.538500701	11.63271141	3.46E-10	9.22E-08
cg05699921	0.184890969	0.655367645	12.58619217	8.92E-11	4.46E-08
cg26567688	0.184887768	0.612095601	8.650937608	4.41E-08	1.76E-06
cg06568880	0.184860452	0.829526672	9.282818455	1.45E-08	8.65E-07
cg27350402	0.184786733	0.365204215	10.25150644	2.89E-09	3.19E-07
cg19681956	0.184763215	0.290191813	8.796548015	3.39E-08	1.49E-06
cg00193200	0.184759004	0.331879561	10.17378712	3.27E-09	3.44E-07
cg20717123	0.184746018	0.273412186	9.295080669	1.42E-08	8.54E-07
cg01758512	0.18470848	0.313387026	8.264188994	8.92E-08	2.80E-06
cg22954687	0.18467465	0.457533377	8.706556862	3.99E-08	1.65E-06
cg26096752	0.184663411	0.476730634	10.43525452	2.15E-09	2.68E-07
cg14519952	0.184655547	0.301475949	9.220608421	1.61E-08	9.25E-07
cg26172504	0.184636213	0.359456906	10.01909291	4.21E-09	3.99E-07
cg04173396	0.184627716	0.613208728	8.205772507	9.94E-08	3.02E-06
cg24376955	0.184625056	0.718631854	11.81903816	2.64E-10	7.84E-08
cg21176026	0.184607575	0.728603639	11.23849179	6.22E-10	1.29E-07
cg13857678	0.184590152	0.145132615	14.28326706	9.66E-12	1.45E-08
cg26176204	0.184556374	0.331565431	9.55206361	9.15E-09	6.49E-07
cg00468395	0.184534227	0.679357627	9.735465943	6.73E-09	5.34E-07
cg06421614	0.184506671	0.292267921	15.31797547	2.77E-12	8.53E-09
cg22700848	0.184468725	0.505567375	13.12147062	4.32E-11	3.06E-08
cg00301660	0.184441797	0.53551616	10.78401987	1.25E-09	1.92E-07
cg03345232	0.184427501	0.622832205	10.13229728	3.50E-09	3.58E-07
cg25417766	0.184407319	0.427348855	9.777132223	6.28E-09	5.13E-07
cg08095654	0.184405121	0.590401935	12.27371152	1.38E-10	5.55E-08
cg11789534	0.184390188	0.606142224	9.71735784	6.93E-09	5.45E-07
cg23578346	0.184361176	0.386972095	11.57505894	3.77E-10	9.61E-08
cg00555393	0.184360764	0.617582011	9.181157634	1.73E-08	9.67E-07
cg25681339	0.184352443	0.257904371	9.184640628	1.72E-08	9.63E-07
cg01298731	0.184290524	0.744793743	9.949853951	4.72E-09	4.30E-07
cg00203037	0.184241487	0.783008476	11.97463219	2.11E-10	7.03E-08
cg13760795	0.184236724	0.323620385	9.907585588	5.06E-09	4.47E-07
cg21179618	0.184207706	0.516289091	13.37031095	3.10E-11	2.63E-08
cg04773529	0.184087279	0.30248432	10.68779744	1.45E-09	2.09E-07
cg02102889	0.184077516	0.797423755	12.00579411	2.02E-10	6.87E-08
cg26186727	0.184055452	0.259411925	9.853073215	5.53E-09	4.74E-07
[truncated: 12,376 more rows]
