# Supplementary material for: The signature of liver cancer in immune cells DNA methylation
Source: Clin Epigenetics. 2018 Jan 18;10:8. doi: 10.1186/s13148-017-0436-1 (PMC5774119; doi:10.1186/s13148-017-0436-1)
Supplement: Supplementary file 3 — Differentially methylated sites between Stage 2 HCC and healthy controls. (CSV 1433 kb) [file 13148_2017_436_MOESM3_ESM.csv]

TargetID	delta Beta	AveExpr	t	P.Value	adj.P.Val
cg23981150	-0.565934752	0.423679872	-44.58572173	5.43E-21	2.36E-15
cg21739049	-0.118424258	0.844312449	-32.6539515	2.10E-18	4.55E-13
cg19389852	0.22777475	0.307589126	28.64167109	2.53E-17	3.66E-12
cg16111924	0.510241993	0.3129189	27.43177805	5.73E-17	6.22E-12
cg15374754	0.334444138	0.789916866	26.87265334	8.45E-17	7.34E-12
cg02708813	-0.090536233	0.057735925	-25.49420265	2.28E-16	1.42E-11
cg06194421	0.454424248	0.236553817	25.55311039	2.18E-16	1.42E-11
cg01331554	-0.17534638	0.101350003	-25.24480803	2.75E-16	1.49E-11
cg25174111	-0.080730112	0.930519065	-24.09392092	6.60E-16	3.19E-11
cg13960352	0.094143245	0.124171188	23.80536393	8.28E-16	3.27E-11
cg18739865	0.452586568	0.233930527	23.9215381	7.55E-16	3.27E-11
cg00697672	0.415785084	0.717085099	23.01084853	1.56E-15	5.46E-11
cg13189872	-0.155705189	0.877725815	-22.95590173	1.64E-15	5.46E-11
cg08306955	0.357673192	0.320603241	22.54704059	2.29E-15	7.10E-11
cg12397924	-0.167929579	0.49354425	-22.40731986	2.57E-15	7.18E-11
cg17274357	0.172416636	0.673044289	22.37317897	2.64E-15	7.18E-11
cg15022671	0.166969359	0.746972001	22.10219466	3.32E-15	8.01E-11
cg21676617	-0.057172723	0.95562228	-22.10250428	3.32E-15	8.01E-11
cg01195672	0.20083637	0.858259352	21.66847275	4.81E-15	1.03E-10
cg12019814	0.360127159	0.548537505	21.62205837	5.00E-15	1.03E-10
cg15436129	-0.08917739	0.902534748	-21.57240292	5.22E-15	1.03E-10
cg16092069	-0.08743582	0.909867905	-21.71730598	4.61E-15	1.03E-10
cg26923863	0.628265626	0.510151636	21.49321378	5.59E-15	1.06E-10
cg14237147	0.146828839	0.569764236	20.94258732	9.06E-15	1.64E-10
cg27420005	0.187417489	0.836837591	20.82401003	1.01E-14	1.75E-10
cg15118835	0.268854145	0.650006915	20.72458153	1.10E-14	1.84E-10
cg23493018	0.308057259	0.684643772	20.49320078	1.36E-14	2.18E-10
cg14686113	0.226446744	0.133363023	20.43112592	1.43E-14	2.22E-10
cg14199837	0.289064677	0.6387074	20.31775664	1.59E-14	2.34E-10
cg15277311	0.122610593	0.162013065	20.30033719	1.62E-14	2.34E-10
cg02224845	0.147561234	0.091835656	20.22083654	1.74E-14	2.36E-10
cg17877933	0.220190754	0.656214552	20.2468646	1.70E-14	2.36E-10
cg05375333	0.21952503	0.290595896	20.07137688	1.99E-14	2.52E-10
cg16727519	0.220368372	0.539032314	20.05951537	2.02E-14	2.52E-10
cg24383056	0.323618299	0.182824166	20.05215488	2.03E-14	2.52E-10
cg00758816	0.165240209	0.483146242	19.84891962	2.45E-14	2.96E-10
cg27120934	-0.313731356	0.522586963	-19.8145576	2.53E-14	2.97E-10
cg09241097	0.238259542	0.799849732	19.77048325	2.64E-14	3.01E-10
cg01839860	0.277809063	0.683297111	19.62792788	3.01E-14	3.36E-10
cg23793625	-0.065753885	0.926141251	-19.59770834	3.10E-14	3.37E-10
cg03047098	-0.070614121	0.050134405	-19.51626714	3.35E-14	3.49E-10
cg06679089	0.152681361	0.786670704	19.45848264	3.54E-14	3.49E-10
cg06790275	0.048541439	0.046285123	19.47277223	3.49E-14	3.49E-10
cg09856066	0.046540618	0.041219412	19.49287531	3.42E-14	3.49E-10
cg26104475	0.20056202	0.790451484	19.3663053	3.86E-14	3.73E-10
cg11371681	0.040767832	0.046020047	19.24510487	4.34E-14	4.09E-10
cg09716762	-0.138653823	0.851997275	-19.16641064	4.68E-14	4.32E-10
cg02914652	0.388108104	0.527454997	19.07170002	5.12E-14	4.64E-10
cg03933490	0.161741833	0.792288395	18.894893	6.08E-14	4.80E-10
cg07188233	0.11654766	0.065376005	18.90497684	6.02E-14	4.80E-10
cg08318600	-0.058904604	0.935752164	-18.90022908	6.05E-14	4.80E-10
cg13578306	0.132202045	0.796754984	18.93565457	5.85E-14	4.80E-10
cg19925215	0.291021626	0.610153364	18.90203717	6.04E-14	4.80E-10
cg20587236	0.318852604	0.611910937	18.93597426	5.84E-14	4.80E-10
cg27559747	-0.096377186	0.883002889	-18.95621808	5.73E-14	4.80E-10
cg13383572	0.173025177	0.65287369	18.81032949	6.61E-14	5.12E-10
cg25288464	0.242984333	0.539041142	18.79162328	6.73E-14	5.13E-10
cg00186374	-0.129709954	0.861495173	-18.7180654	7.23E-14	5.42E-10
cg23147443	-0.058142847	0.934942749	-18.67052291	7.58E-14	5.58E-10
cg16309595	-0.265532189	0.176255997	-18.62339754	7.94E-14	5.75E-10
cg23157190	-0.297130553	0.60528987	-18.59679795	8.15E-14	5.80E-10
cg11290775	-0.071407673	0.926752676	-18.55099676	8.53E-14	5.97E-10
cg02876145	0.053026565	0.050832591	18.50924195	8.89E-14	6.03E-10
cg07228987	-0.099112634	0.934648306	-18.49866526	8.98E-14	6.03E-10
cg11969191	0.037156877	0.044034702	18.49457255	9.02E-14	6.03E-10
cg09028748	-0.035120347	0.960848074	-18.40283579	9.88E-14	6.50E-10
cg01238991	0.25348524	0.492831536	18.26443031	1.14E-13	7.25E-10
cg01467209	0.045644885	0.046538345	18.27041216	1.13E-13	7.25E-10
cg18523979	0.096757592	0.066669177	18.24908403	1.15E-13	7.26E-10
cg14531665	0.17847104	0.699205903	18.19097762	1.22E-13	7.48E-10
cg18402201	0.177874273	0.791014686	18.19359307	1.22E-13	7.48E-10
cg07849616	-0.172425166	0.769132595	-18.16987976	1.25E-13	7.53E-10
cg07133347	0.245017693	0.66348681	18.06757752	1.39E-13	8.24E-10
cg07130714	-0.164065911	0.812110494	-18.03986613	1.42E-13	8.36E-10
cg16704241	0.187468242	0.785733829	17.98513309	1.51E-13	8.72E-10
cg14863489	0.061840426	0.06183004	17.96184106	1.54E-13	8.72E-10
cg24209723	0.196587508	0.430170695	17.95931203	1.55E-13	8.72E-10
cg17401890	-0.05792776	0.929865879	-17.88772992	1.66E-13	9.26E-10
cg11556164	0.325031637	0.746120577	17.8342364	1.76E-13	9.66E-10
cg04385818	-0.234712544	0.448917416	-17.76246673	1.89E-13	9.98E-10
cg05191454	0.045007313	0.040798905	17.71118294	2.00E-13	9.98E-10
cg06409824	0.141268944	0.165087748	17.7539516	1.91E-13	9.98E-10
cg13910439	0.188236047	0.512471493	17.71190773	1.99E-13	9.98E-10
cg15323084	0.245512025	0.705998674	17.69830752	2.02E-13	9.98E-10
cg15514896	0.255508646	0.502319653	17.70805596	2.00E-13	9.98E-10
cg15987572	-0.114299091	0.896688226	-17.72148256	1.97E-13	9.98E-10
cg23064465	0.045391252	0.055519519	17.72650145	1.96E-13	9.98E-10
cg25178439	0.237418948	0.435062688	17.7824567	1.85E-13	9.98E-10
cg04843085	0.177091843	0.654680402	17.66979771	2.08E-13	1.02E-09
cg21778900	0.075852742	0.92343179	17.65645883	2.11E-13	1.02E-09
cg00796814	0.033660058	0.026944995	17.61998972	2.19E-13	1.04E-09
cg05099186	0.288468976	0.722200598	17.61957324	2.19E-13	1.04E-09
cg06217312	0.171235879	0.105741821	17.58640525	2.27E-13	1.05E-09
cg16366685	-0.045221581	0.90271417	-17.59458766	2.25E-13	1.05E-09
cg21800906	0.033076589	0.040714498	17.54279043	2.38E-13	1.08E-09
cg26724194	-0.130880883	0.833043248	-17.54216391	2.38E-13	1.08E-09
cg10930901	0.151573557	0.762989455	17.52439791	2.42E-13	1.08E-09
cg15867698	0.403697784	0.647458164	17.50932765	2.46E-13	1.09E-09
cg19554522	0.055432739	0.055183692	17.49820635	2.49E-13	1.09E-09
cg05999692	0.277220664	0.39932022	17.44706257	2.63E-13	1.11E-09
cg11748909	0.24024694	0.61803108	17.46878307	2.57E-13	1.11E-09
cg13983442	0.197421109	0.647761352	17.44488719	2.63E-13	1.11E-09
cg14399475	-0.072410338	0.929632421	-17.46231366	2.58E-13	1.11E-09
cg15568225	0.12305336	0.526591995	17.43863403	2.65E-13	1.11E-09
cg02030913	0.089976069	0.074151373	17.411503	2.73E-13	1.13E-09
cg18719198	0.059692158	0.061418082	17.39908131	2.76E-13	1.13E-09
cg24703706	-0.115196592	0.855756223	-17.37874931	2.82E-13	1.14E-09
cg02190390	-0.046114767	0.958593759	-17.35792273	2.88E-13	1.16E-09
cg03494795	0.048925135	0.042493194	17.30208675	3.06E-13	1.16E-09
cg04104820	0.196756132	0.608769566	17.30974766	3.03E-13	1.16E-09
cg14043298	-0.170994283	0.73707297	-17.34382465	2.93E-13	1.16E-09
cg14471793	0.036473316	0.045308363	17.30144725	3.06E-13	1.16E-09
cg14886990	-0.094377077	0.901200636	-17.33101572	2.97E-13	1.16E-09
cg15059513	0.046980574	0.04493192	17.30092792	3.06E-13	1.16E-09
cg25256924	0.430490483	0.488186039	17.30392109	3.05E-13	1.16E-09
cg13219008	0.255163546	0.681841101	17.28729164	3.11E-13	1.16E-09
cg24044776	-0.125777715	0.89665957	-17.27248791	3.15E-13	1.17E-09
cg10872815	0.103165864	0.875168211	17.23850692	3.27E-13	1.19E-09
cg17275432	-0.055245883	0.877017408	-17.23921222	3.27E-13	1.19E-09
cg09738733	-0.137709911	0.841385259	-17.2031704	3.39E-13	1.23E-09
cg22815056	0.060960992	0.082398169	17.15544474	3.57E-13	1.28E-09
cg01762264	-0.063991974	0.943979602	-17.13307671	3.66E-13	1.30E-09
cg10112711	-0.062535691	0.952696425	-17.12857349	3.67E-13	1.30E-09
cg14129664	0.044623198	0.052776643	17.10722021	3.76E-13	1.32E-09
cg26675200	0.226410951	0.509461777	17.07951657	3.87E-13	1.35E-09
cg08923791	-0.045808567	0.961916183	-17.06470343	3.93E-13	1.36E-09
cg19128498	0.047075187	0.052134691	17.05544699	3.97E-13	1.36E-09
cg20995304	0.268328049	0.644729075	17.03472618	4.06E-13	1.38E-09
cg25273507	0.038295437	0.066400824	17.02480708	4.10E-13	1.38E-09
cg14361741	0.247853916	0.758775041	17.0081343	4.18E-13	1.40E-09
cg11284281	-0.112772114	0.905326624	-16.99530953	4.24E-13	1.40E-09
cg05121093	0.052525887	0.041630632	16.97854089	4.31E-13	1.41E-09
cg19762811	0.17870962	0.666268292	16.97390274	4.33E-13	1.41E-09
cg20930094	0.055813566	0.053868817	16.96051274	4.40E-13	1.41E-09
cg21170820	0.170695497	0.726127408	16.96577263	4.37E-13	1.41E-09
cg00949008	0.207038494	0.799362657	16.92792077	4.55E-13	1.44E-09
cg03771512	0.127759753	0.554571075	16.8601329	4.90E-13	1.44E-09
cg04033718	-0.076169344	0.924782453	-16.86130336	4.89E-13	1.44E-09
cg04311227	0.038029898	0.04437908	16.9338006	4.53E-13	1.44E-09
cg04931453	0.030498361	0.032198482	16.79562221	5.25E-13	1.44E-09
cg06402816	0.039665959	0.049368724	16.82653946	5.08E-13	1.44E-09
cg07288049	-0.037524416	0.949773371	-16.84481569	4.98E-13	1.44E-09
cg09449012	-0.043695596	0.96897059	-16.91104351	4.64E-13	1.44E-09
cg10274682	0.279555337	0.610282713	16.78605356	5.31E-13	1.44E-09
cg10792982	-0.064989103	0.938516224	-16.86224934	4.89E-13	1.44E-09
cg11922164	0.085478971	0.862569104	16.83241553	5.05E-13	1.44E-09
cg12705693	-0.238737421	0.773726228	-16.91970071	4.59E-13	1.44E-09
cg12785183	-0.052216543	0.939811734	-16.80957944	5.17E-13	1.44E-09
cg13411522	-0.17664144	0.730873317	-16.83237866	5.05E-13	1.44E-09
cg14356440	0.278906224	0.798021047	16.84490733	4.98E-13	1.44E-09
cg14914552	0.3042136	0.727383256	16.79003413	5.29E-13	1.44E-09
cg15067376	0.075573095	0.06839727	16.8875414	4.76E-13	1.44E-09
cg15208284	0.046124036	0.051148804	16.79616341	5.25E-13	1.44E-09
cg19721478	-0.079766666	0.926789477	-16.90019475	4.69E-13	1.44E-09
cg21011652	0.073615561	0.0648084	16.85651352	4.92E-13	1.44E-09
cg22971028	-0.044256333	0.926600301	-16.80667554	5.19E-13	1.44E-09
cg24586254	-0.083450797	0.908961693	-16.90523668	4.67E-13	1.44E-09
cg25831712	0.047978333	0.114133218	16.88265539	4.78E-13	1.44E-09
cg26383454	0.197694817	0.596504488	16.83292047	5.05E-13	1.44E-09
ch.3.2279603R	0.070253139	0.051464214	16.78690748	5.30E-13	1.44E-09
cg18124488	0.190949389	0.729714	16.77071645	5.40E-13	1.46E-09
cg03221776	0.034806714	0.04382744	16.76163298	5.45E-13	1.46E-09
cg04438129	-0.044790891	0.939978873	-16.74995521	5.52E-13	1.47E-09
cg23029519	0.143231618	0.521866673	16.71097331	5.76E-13	1.52E-09
cg06617879	0.06957326	0.926768075	16.69811222	5.84E-13	1.54E-09
cg04236786	-0.147461879	0.723943625	-16.68523014	5.92E-13	1.55E-09
cg17960727	0.034110738	0.040574604	16.66559584	6.05E-13	1.57E-09
cg00750555	0.216310094	0.72421346	16.60612205	6.46E-13	1.66E-09
cg10380709	0.060438492	0.058485718	16.60966041	6.43E-13	1.66E-09
cg12177058	-0.138312055	0.623782078	-16.6011577	6.49E-13	1.66E-09
cg08680007	-0.054577965	0.949657429	-16.5788656	6.65E-13	1.69E-09
cg06151145	0.32428172	0.684680231	16.56284911	6.77E-13	1.70E-09
cg10518475	-0.085691957	0.909673662	-16.56811141	6.73E-13	1.70E-09
cg03773731	-0.090791814	0.779528671	-16.54526542	6.90E-13	1.71E-09
cg17069541	0.160913904	0.782399118	16.54900917	6.87E-13	1.71E-09
cg16905207	-0.082845123	0.868750906	-16.52019386	7.09E-13	1.74E-09
cg20363586	-0.191956114	0.683303138	-16.51295416	7.15E-13	1.74E-09
cg26390924	-0.076559968	0.924891603	-16.51773178	7.11E-13	1.74E-09
cg16920242	0.032344171	0.035837408	16.50422548	7.22E-13	1.75E-09
cg11713788	0.082188252	0.063617202	16.47993436	7.41E-13	1.79E-09
cg24154271	0.276652378	0.711819991	16.46995547	7.50E-13	1.80E-09
cg01828328	0.220355108	0.666615882	16.45483315	7.62E-13	1.82E-09
cg11891735	-0.043882511	0.918743602	-16.43788839	7.77E-13	1.84E-09
cg23456409	0.094703472	0.086830415	16.42219299	7.90E-13	1.87E-09
cg00877739	-0.113411343	0.797726009	-16.40428826	8.06E-13	1.87E-09
cg15519670	-0.074237169	0.932265834	-16.40361418	8.07E-13	1.87E-09
cg25841923	0.171233858	0.702112181	16.4113325	8.00E-13	1.87E-09
cg15116298	-0.070909578	0.936560535	-16.39052717	8.18E-13	1.89E-09
cg00426720	0.288485791	0.53395576	16.37108816	8.36E-13	1.92E-09
cg24505073	-0.087633259	0.907234313	-16.34428582	8.61E-13	1.97E-09
cg01108710	-0.07068371	0.828985334	-16.32623954	8.79E-13	2.00E-09
cg23286629	0.04596931	0.05399825	16.30091483	9.04E-13	2.04E-09
cg19350357	0.118919151	0.14964362	16.28518309	9.20E-13	2.07E-09
cg03136916	-0.107185588	0.806774384	-16.25197056	9.54E-13	2.14E-09
cg02689293	0.049217658	0.057504056	16.23202083	9.76E-13	2.15E-09
cg06349546	-0.305800986	0.352240771	-16.23160927	9.76E-13	2.15E-09
cg12504828	-0.162570533	0.745211659	-16.2349522	9.73E-13	2.15E-09
cg16449219	0.251852627	0.727766194	16.22695991	9.81E-13	2.15E-09
cg19546012	-0.097470365	0.782554818	-16.22396425	9.85E-13	2.15E-09
cg18265147	0.055519715	0.092441381	16.20633932	1.00E-12	2.18E-09
cg22547775	0.342847995	0.670215885	16.20264978	1.01E-12	2.18E-09
cg14521508	0.044396072	0.049282317	16.19719476	1.01E-12	2.18E-09
cg27129297	0.054740695	0.059267491	16.18084232	1.03E-12	2.21E-09
cg14191109	0.030080849	0.028256902	16.17548555	1.04E-12	2.21E-09
cg26911140	0.042934784	0.046531846	16.16989606	1.05E-12	2.22E-09
cg03560797	0.055583665	0.084275597	16.16385366	1.05E-12	2.22E-09
cg11511669	0.163830738	0.77536029	16.15028269	1.07E-12	2.24E-09
cg01490828	0.075810863	0.09259339	16.07819554	1.16E-12	2.28E-09
cg02425372	-0.07958539	0.839941594	-16.0720581	1.17E-12	2.28E-09
cg03252499	0.334679658	0.318875334	16.12575846	1.10E-12	2.28E-09
cg05553474	0.042942685	0.036191405	16.0789067	1.16E-12	2.28E-09
cg05935833	-0.197700094	0.705153248	-16.09453655	1.14E-12	2.28E-09
cg06127313	-0.06331444	0.921453314	-16.07417061	1.16E-12	2.28E-09
cg08286551	-0.083346676	0.936256437	-16.07925773	1.16E-12	2.28E-09
cg11018313	-0.076639911	0.848804508	-16.08153778	1.15E-12	2.28E-09
cg12162778	0.040103745	0.049491955	16.09813644	1.13E-12	2.28E-09
cg14531436	-0.197861219	0.797440746	-16.08613955	1.15E-12	2.28E-09
cg14762436	0.36173099	0.605563005	16.09610183	1.14E-12	2.28E-09
cg17144305	0.129900559	0.863184171	16.10135018	1.13E-12	2.28E-09
cg18048953	0.183289061	0.425640612	16.11581797	1.11E-12	2.28E-09
cg21279826	-0.141266668	0.899310881	-16.07347651	1.17E-12	2.28E-09
cg24415213	-0.049099701	0.955214774	-16.08482842	1.15E-12	2.28E-09
cg12451852	0.076040659	0.105910649	16.040629	1.21E-12	2.34E-09
cg22709811	0.149620745	0.796427567	16.04308086	1.21E-12	2.34E-09
cg26422060	-0.091286009	0.881137886	-16.03531616	1.22E-12	2.35E-09
cg26686927	-0.07650294	0.882184359	-16.00769248	1.26E-12	2.41E-09
cg24485332	0.045286518	0.945527979	15.99626129	1.27E-12	2.43E-09
cg00269245	-0.0672296	0.938164558	-15.94356639	1.35E-12	2.44E-09
cg03102087	0.036940333	0.031686042	15.95366669	1.33E-12	2.44E-09
cg03705879	0.056704833	0.063750958	15.94199644	1.35E-12	2.44E-09
cg06542928	0.109109439	0.587309147	15.96922389	1.31E-12	2.44E-09
cg06858294	0.032199099	0.034677924	15.94299856	1.35E-12	2.44E-09
cg08653114	-0.122887312	0.862574584	-15.98259593	1.29E-12	2.44E-09
cg11974768	0.199850646	0.818765873	15.94772773	1.34E-12	2.44E-09
cg13077490	0.046915709	0.057619483	15.95575533	1.33E-12	2.44E-09
cg14484793	0.302423211	0.539609971	15.9429372	1.35E-12	2.44E-09
cg18306331	0.167147782	0.719209007	15.95838357	1.33E-12	2.44E-09
cg19593660	0.252578958	0.818757813	15.95912305	1.33E-12	2.44E-09
cg20043202	-0.059716883	0.95061696	-15.97414231	1.30E-12	2.44E-09
cg23857976	-0.23218015	0.345375712	-15.98049708	1.29E-12	2.44E-09
cg26454300	-0.055878693	0.954889775	-15.97753888	1.30E-12	2.44E-09
cg15214172	0.055227357	0.057430933	15.93833366	1.36E-12	2.44E-09
cg10036013	0.324204966	0.664538111	15.93256181	1.37E-12	2.44E-09
cg06927324	0.039571177	0.041344513	15.92793091	1.37E-12	2.45E-09
cg09199486	-0.134129206	0.7658931	-15.92350274	1.38E-12	2.45E-09
cg03582419	-0.064264694	0.949421102	-15.9043182	1.41E-12	2.49E-09
cg06860823	0.164708158	0.758497184	15.89449209	1.43E-12	2.51E-09
cg07478111	-0.028114089	0.96637435	-15.88706945	1.44E-12	2.52E-09
cg11580897	0.18519795	0.770937094	15.87855853	1.45E-12	2.52E-09
cg18831262	0.06325077	0.085687046	15.88060838	1.45E-12	2.52E-09
cg18559785	-0.092431531	0.89035377	-15.87042833	1.47E-12	2.53E-09
cg25302952	-0.042437456	0.93612094	-15.87148012	1.46E-12	2.53E-09
cg19548470	-0.118597708	0.900627105	-15.8399284	1.52E-12	2.60E-09
cg19662219	0.167736118	0.857828582	15.84230938	1.51E-12	2.60E-09
cg14974722	0.045207603	0.047874481	15.83047686	1.53E-12	2.61E-09
cg26015683	-0.238962129	0.184613824	-15.82733343	1.54E-12	2.61E-09
cg25139641	0.031410323	0.031201925	15.81708268	1.56E-12	2.63E-09
cg06534022	0.045524336	0.046706837	15.80505317	1.58E-12	2.66E-09
cg01519164	0.035186182	0.033029927	15.786926	1.61E-12	2.68E-09
cg10571168	-0.049116038	0.95778855	-15.78671323	1.61E-12	2.68E-09
cg19015611	0.270646754	0.579912287	15.78609682	1.61E-12	2.68E-09
cg19352605	-0.119934761	0.83021334	-15.78983683	1.61E-12	2.68E-09
cg05616754	0.047261706	0.049565474	15.76433758	1.66E-12	2.73E-09
cg04393693	0.157050596	0.619793668	15.7356344	1.71E-12	2.81E-09
cg22469948	-0.113801347	0.863940842	-15.73043482	1.72E-12	2.82E-09
cg23580945	-0.180025795	0.767668099	-15.72726315	1.73E-12	2.82E-09
cg01418261	-0.171914943	0.10095894	-15.7181956	1.74E-12	2.84E-09
cg13038229	-0.072886961	0.940520652	-15.71327034	1.75E-12	2.84E-09
cg15765251	0.112980938	0.874971963	15.70936376	1.76E-12	2.85E-09
cg07113322	0.035019172	0.047795159	15.70172985	1.78E-12	2.85E-09
cg16192916	0.043579991	0.044938007	15.70295859	1.78E-12	2.85E-09
cg21489873	-0.064780061	0.925191989	-15.69332636	1.80E-12	2.87E-09
cg18172833	-0.050240622	0.944999807	-15.68384964	1.82E-12	2.89E-09
cg09579413	0.1979142	0.692354144	15.66463542	1.86E-12	2.94E-09
cg01696603	-0.141952203	0.793892589	-15.66068241	1.86E-12	2.94E-09
cg00124920	-0.096246399	0.913090013	-15.62895805	1.93E-12	3.02E-09
cg12156885	0.119775269	0.18695117	15.62961385	1.93E-12	3.02E-09
cg16511653	0.032550152	0.037983149	15.63227571	1.93E-12	3.02E-09
cg00236005	-0.107969281	0.861204891	-15.61273781	1.97E-12	3.06E-09
cg04881472	-0.07291536	0.89440964	-15.61377582	1.97E-12	3.06E-09
cg07737810	0.192207697	0.619455894	15.59618815	2.01E-12	3.10E-09
cg08634082	0.3073232	0.758427676	15.57322757	2.06E-12	3.18E-09
cg25304146	0.224681023	0.58925854	15.56422425	2.08E-12	3.20E-09
cg00827893	0.13146556	0.863117608	15.5561097	2.10E-12	3.21E-09
cg04502407	0.160803431	0.652887479	15.54338739	2.13E-12	3.21E-09
cg06879746	0.36046165	0.660129335	15.54538905	2.13E-12	3.21E-09
cg07278158	-0.095972803	0.87696967	-15.54890923	2.12E-12	3.21E-09
cg21995377	0.12236131	0.597963767	15.544266	2.13E-12	3.21E-09
cg24098859	0.176648837	0.650176336	15.54994705	2.12E-12	3.21E-09
cg13180971	-0.073933023	0.928637918	-15.53619653	2.15E-12	3.22E-09
cg12550399	0.162361461	0.798649991	15.5259924	2.18E-12	3.24E-09
cg12886066	-0.084797042	0.586191717	-15.52322174	2.18E-12	3.24E-09
cg16684958	-0.067189465	0.89314303	-15.52371296	2.18E-12	3.24E-09
cg07587588	0.165125831	0.094722799	15.51346053	2.21E-12	3.25E-09
cg17934894	0.210880689	0.360321815	15.51551318	2.20E-12	3.25E-09
cg14210817	0.180601478	0.142475237	15.50578029	2.23E-12	3.27E-09
cg26578072	0.151416728	0.70159458	15.49614362	2.25E-12	3.30E-09
cg07128102	0.220758912	0.680793979	15.48646086	2.28E-12	3.30E-09
cg22364205	0.038984108	0.04694172	15.48931626	2.27E-12	3.30E-09
cg24916177	0.056537302	0.066631104	15.48780582	2.28E-12	3.30E-09
cg01226278	-0.114811698	0.899726974	-15.45975675	2.35E-12	3.38E-09
cg15207999	-0.052347275	0.839976999	-15.46055132	2.35E-12	3.38E-09
cg15299279	0.140689684	0.118215655	15.4570379	2.36E-12	3.38E-09
cg20222519	0.285660284	0.395078052	15.45343867	2.37E-12	3.38E-09
cg16221240	0.175074311	0.509381034	15.44955306	2.38E-12	3.39E-09
cg02164462	0.059369614	0.050515121	15.44653394	2.39E-12	3.39E-09
cg03024301	0.226074636	0.736257781	15.43872463	2.41E-12	3.40E-09
cg05306745	0.079667523	0.08538631	15.43344642	2.43E-12	3.40E-09
cg14215077	-0.062254088	0.926747376	-15.43558137	2.42E-12	3.40E-09
cg18327994	0.042620376	0.044657249	15.43657764	2.42E-12	3.40E-09
cg13929270	0.094366473	0.091038287	15.41959917	2.46E-12	3.44E-09
cg00123057	0.129044018	0.374265921	15.41626426	2.47E-12	3.44E-09
cg13867274	0.163166271	0.467243366	15.41295697	2.48E-12	3.45E-09
cg24647363	0.042902787	0.098262814	15.40920052	2.49E-12	3.45E-09
cg09881240	0.038747478	0.049319916	15.4054523	2.51E-12	3.45E-09
cg06636431	-0.038446788	0.945369548	-15.38958638	2.55E-12	3.46E-09
cg21989500	0.036055552	0.04099148	15.39256944	2.54E-12	3.46E-09
cg22501476	-0.067137505	0.885726645	-15.39167438	2.55E-12	3.46E-09
cg22747380	0.336316973	0.500109608	15.38692029	2.56E-12	3.46E-09
cg24115627	0.093924866	0.844831711	15.3922496	2.54E-12	3.46E-09
cg25622155	0.047457739	0.03784294	15.39463747	2.54E-12	3.46E-09
cg07439704	-0.117570789	0.784982126	-15.38244485	2.57E-12	3.47E-09
cg13119035	-0.154117887	0.358179962	-15.37917241	2.58E-12	3.47E-09
cg00016841	0.040747793	0.041432952	15.36629981	2.62E-12	3.48E-09
cg03417110	0.116263092	0.863798383	15.36582493	2.62E-12	3.48E-09
cg04435236	0.217787961	0.766865669	15.36597962	2.62E-12	3.48E-09
cg06086071	0.14791306	0.585108564	15.36533687	2.63E-12	3.48E-09
cg19487717	-0.069925673	0.92065354	-15.3735197	2.60E-12	3.48E-09
cg04856167	0.140813197	0.651145286	15.35117847	2.67E-12	3.51E-09
cg11465226	0.036456679	0.040287807	15.34807715	2.68E-12	3.51E-09
cg22151881	0.172709147	0.56656839	15.34795445	2.68E-12	3.51E-09
cg22701143	-0.068678325	0.95445143	-15.34779547	2.68E-12	3.51E-09
cg13876776	0.03480902	0.035536409	15.33508133	2.72E-12	3.55E-09
cg00576525	0.120227586	0.846159365	15.31443612	2.79E-12	3.61E-09
cg27162932	-0.03231176	0.965871433	-15.31435265	2.79E-12	3.61E-09
cg23903597	0.062433957	0.923601372	15.30504428	2.82E-12	3.64E-09
cg12067421	0.207707262	0.70209833	15.29930584	2.84E-12	3.64E-09
cg27276128	-0.127181303	0.884694787	-15.30120721	2.83E-12	3.64E-09
cg26272443	0.175017293	0.363467731	15.29026693	2.87E-12	3.67E-09
cg08479277	-0.145148459	0.86469348	-15.28209182	2.89E-12	3.70E-09
cg02853948	0.269784864	0.539549888	15.27839811	2.91E-12	3.70E-09
cg20638426	0.032517835	0.044669977	15.26827864	2.94E-12	3.74E-09
cg03408122	-0.041264384	0.946990577	-15.26026179	2.97E-12	3.76E-09
cg02650964	-0.028319957	0.968823423	-15.24625654	3.02E-12	3.80E-09
cg07688933	0.033758519	0.050823932	15.24466418	3.03E-12	3.80E-09
cg14681171	0.240256421	0.682588351	15.24780159	3.01E-12	3.80E-09
cg06033321	-0.246074871	0.719277267	-15.23110883	3.07E-12	3.85E-09
cg07044414	0.171321229	0.799662384	15.20819779	3.16E-12	3.90E-09
cg11068558	0.203113058	0.875052991	15.21608974	3.13E-12	3.90E-09
cg17083429	0.304115176	0.693318464	15.20788324	3.16E-12	3.90E-09
cg24298026	-0.205836882	0.762287589	-15.2073523	3.16E-12	3.90E-09
cg26009832	0.266817624	0.762795755	15.21299183	3.14E-12	3.90E-09
cg23584352	0.148715072	0.915701977	15.20482312	3.17E-12	3.90E-09
cg19886951	-0.245670888	0.178346035	-15.20174023	3.18E-12	3.90E-09
cg09560650	0.127823887	0.780029136	15.18823736	3.23E-12	3.96E-09
cg08057475	-0.030860657	0.974566634	-15.1838259	3.25E-12	3.96E-09
cg24063120	0.040071691	0.043337579	15.18021788	3.26E-12	3.97E-09
cg04718234	-0.145955365	0.34689598	-15.16394967	3.33E-12	4.04E-09
cg27310449	0.038221968	0.049895184	15.16055225	3.34E-12	4.04E-09
cg10811502	-0.095769027	0.88720069	-15.15030665	3.38E-12	4.08E-09
cg21143899	-0.049883947	0.93488439	-15.14430381	3.41E-12	4.09E-09
cg26731885	-0.07404431	0.834302704	-15.14581289	3.40E-12	4.09E-09
cg00457019	-0.075915524	0.948400205	-15.13085333	3.46E-12	4.13E-09
cg11357138	-0.140671558	0.750174678	-15.13294305	3.45E-12	4.13E-09
cg04336684	0.038908753	0.04494666	15.12174111	3.50E-12	4.15E-09
cg08577341	0.196846191	0.249509519	15.12389999	3.49E-12	4.15E-09
cg00384205	0.229865794	0.602470154	15.1091566	3.55E-12	4.18E-09
cg12085660	0.05382332	0.059085206	15.10882519	3.55E-12	4.18E-09
cg21634842	0.051967712	0.066606906	15.11225548	3.54E-12	4.18E-09
cg10895022	0.08559202	0.1138594	15.10514436	3.57E-12	4.19E-09
cg02064831	-0.058358478	0.901392458	-15.10181536	3.58E-12	4.19E-09
cg08542396	-0.084169513	0.887416699	-15.09761224	3.60E-12	4.20E-09
cg02600514	0.205858242	0.828810589	15.08938103	3.63E-12	4.23E-09
cg09814849	-0.082713816	0.923973994	-15.083309	3.66E-12	4.24E-09
cg24690303	-0.043789487	0.969252355	-15.08368962	3.66E-12	4.24E-09
cg08896042	0.158206044	0.745820222	15.07783605	3.69E-12	4.26E-09
cg24056269	0.315934837	0.654484793	15.07489934	3.70E-12	4.26E-09
cg06438404	0.047370464	0.044078238	15.06452729	3.74E-12	4.30E-09
cg03984344	-0.043006358	0.969088448	-15.06135154	3.76E-12	4.31E-09
cg11768612	0.178977108	0.518469142	15.05904542	3.77E-12	4.31E-09
cg03192737	-0.110565676	0.908407938	-15.05272492	3.80E-12	4.32E-09
ch.3.3414728R	0.052964906	0.040390026	15.05486009	3.79E-12	4.32E-09
cg22247041	-0.157266487	0.634077468	-15.0397736	3.86E-12	4.37E-09
cg17057934	-0.064228175	0.909637263	-15.02230466	3.94E-12	4.45E-09
cg06275875	0.19420757	0.234092323	15.01837966	3.96E-12	4.46E-09
cg21391741	0.221821327	0.333562399	15.0165119	3.96E-12	4.46E-09
cg03884018	0.070575681	0.938104165	15.00655161	4.01E-12	4.49E-09
cg19879479	0.129330548	0.255585627	15.00704888	4.01E-12	4.49E-09
cg15145965	-0.088161756	0.823654276	-15.00275468	4.03E-12	4.50E-09
cg00614832	0.080054483	0.124326022	14.98845117	4.10E-12	4.56E-09
cg01167408	0.141362098	0.722656006	14.97620349	4.16E-12	4.61E-09
cg21664909	-0.088262027	0.930588298	-14.97578983	4.16E-12	4.61E-09
cg10367707	0.105203475	0.825154066	14.96325529	4.22E-12	4.64E-09
cg20545224	0.110036691	0.598901164	14.96652464	4.21E-12	4.64E-09
cg25208258	-0.123709196	0.856020658	-14.96410053	4.22E-12	4.64E-09
cg12173651	0.1657899	0.188525737	14.9421275	4.33E-12	4.74E-09
cg17257265	-0.053832336	0.854631975	-14.94240868	4.33E-12	4.74E-09
cg07572949	-0.141191203	0.759789808	-14.93883049	4.35E-12	4.75E-09
cg07225547	0.043031526	0.057400141	14.93406909	4.37E-12	4.76E-09
cg04935521	-0.09477417	0.833307332	-14.92931752	4.40E-12	4.78E-09
cg07105046	-0.035964196	0.936543579	-14.9186137	4.46E-12	4.83E-09
cg14406727	0.109356601	0.814005665	14.91272604	4.49E-12	4.84E-09
cg19412964	0.237360482	0.749250829	14.91321942	4.49E-12	4.84E-09
cg01250888	-0.061904882	0.940189404	-14.91014603	4.50E-12	4.84E-09
cg16463564	0.150514898	0.316131649	14.89099567	4.61E-12	4.93E-09
cg17837076	-0.130271931	0.805084155	-14.88993262	4.61E-12	4.93E-09
cg04643103	0.025058075	0.026494039	14.88698312	4.63E-12	4.94E-09
cg14794191	-0.120271393	0.898732291	-14.88086736	4.66E-12	4.96E-09
cg00311772	-0.074702445	0.941725586	-14.87581324	4.69E-12	4.97E-09
cg03481488	-0.122332193	0.883492602	-14.86820128	4.73E-12	4.97E-09
cg05467597	0.174517611	0.814254862	14.86697442	4.74E-12	4.97E-09
cg08496030	0.15172701	0.137269135	14.87296136	4.71E-12	4.97E-09
cg12021430	-0.054659481	0.953522704	-14.86533269	4.75E-12	4.97E-09
cg17226602	-0.264605816	0.524955887	-14.86843772	4.73E-12	4.97E-09
cg19190519	0.228818156	0.712561226	14.87244196	4.71E-12	4.97E-09
cg09029193	-0.059147691	0.921732447	-14.85862056	4.79E-12	5.00E-09
cg26228014	-0.035899045	0.959591456	-14.84704597	4.86E-12	5.06E-09
cg02376843	-0.114365109	0.90325968	-14.84130869	4.89E-12	5.08E-09
cg15775914	0.275696145	0.519896787	14.83173398	4.95E-12	5.12E-09
cg17924044	-0.084094073	0.912084301	-14.83228413	4.94E-12	5.12E-09
cg19362572	0.077884447	0.077930751	14.82740995	4.97E-12	5.13E-09
cg01991687	-0.062769016	0.941916998	-14.81856013	5.03E-12	5.17E-09
cg24145685	-0.082099964	0.911649686	-14.81776992	5.03E-12	5.17E-09
cg26405097	0.316958736	0.551184609	14.80299981	5.12E-12	5.25E-09
cg07212747	0.266168248	0.712570038	14.79542747	5.17E-12	5.28E-09
cg15478930	0.045580577	0.051109716	14.78678697	5.22E-12	5.31E-09
cg21752357	0.171158559	0.569497362	14.78815712	5.21E-12	5.31E-09
cg09749788	-0.076972523	0.900096714	-14.78396091	5.24E-12	5.32E-09
cg10717387	0.056216122	0.047397185	14.77129897	5.32E-12	5.35E-09
cg15122716	-0.046173484	0.941524873	-14.77100464	5.32E-12	5.35E-09
cg18612612	-0.131624946	0.895880002	-14.77430412	5.30E-12	5.35E-09
cg18850264	-0.064695714	0.946008489	-14.77265789	5.31E-12	5.35E-09
cg00173063	-0.039750986	0.936205756	-14.76192683	5.38E-12	5.36E-09
cg13361271	-0.084173262	0.813330675	-14.76093604	5.39E-12	5.36E-09
cg15213650	-0.071310558	0.901057332	-14.76333178	5.37E-12	5.36E-09
cg18590053	-0.041924654	0.970789285	-14.76672185	5.35E-12	5.36E-09
cg25149743	0.024804715	0.036099564	14.7605616	5.39E-12	5.36E-09
cg15123180	0.156319243	0.593957303	14.75041118	5.46E-12	5.41E-09
cg18007641	-0.192859009	0.774165237	-14.74848352	5.47E-12	5.41E-09
cg20555477	0.033009377	0.036971618	14.74332887	5.50E-12	5.43E-09
cg07627452	0.087321597	0.853017848	14.74065616	5.52E-12	5.44E-09
cg19780570	-0.152900067	0.873462398	-14.73914893	5.53E-12	5.44E-09
cg00203037	0.195139927	0.788457697	14.73377711	5.57E-12	5.46E-09
cg13118410	0.134120087	0.73393085	14.72727206	5.61E-12	5.49E-09
cg17767319	0.074079494	0.161827168	14.72229781	5.65E-12	5.51E-09
cg12495983	0.039649436	0.947584941	14.71772687	5.68E-12	5.53E-09
cg00398816	-0.119021461	0.824369356	-14.71186248	5.72E-12	5.54E-09
cg01264751	-0.081250495	0.919619586	-14.71099857	5.72E-12	5.54E-09
cg11977142	-0.160578637	0.82771753	-14.71475117	5.70E-12	5.54E-09
cg17830980	0.050048482	0.028596919	14.70749109	5.75E-12	5.54E-09
cg21209859	0.186942156	0.460929305	14.70759888	5.75E-12	5.54E-09
cg05406923	-0.141194203	0.367783951	-14.70371808	5.78E-12	5.55E-09
cg09772816	0.12636545	0.585048878	14.69728087	5.82E-12	5.56E-09
cg17164081	-0.06204847	0.929028058	-14.70040933	5.80E-12	5.56E-09
cg18908681	-0.128214908	0.548219763	-14.69551009	5.83E-12	5.56E-09
cg21226234	-0.081907665	0.905288952	-14.69590671	5.83E-12	5.56E-09
cg21631443	-0.132963142	0.807273803	-14.69379208	5.85E-12	5.56E-09
ch.1.55181547R	0.131187248	0.226353806	14.68726114	5.89E-12	5.59E-09
cg07361759	0.060370991	0.060227536	14.68187754	5.93E-12	5.60E-09
cg08437403	-0.131104419	0.76902927	-14.68035228	5.94E-12	5.60E-09
cg11777420	0.140147786	0.825618053	14.68173585	5.93E-12	5.60E-09
cg11300809	-0.221422531	0.486999425	-14.67840095	5.96E-12	5.60E-09
cg08091666	-0.167293966	0.840091319	-14.67165032	6.01E-12	5.63E-09
cg04037585	0.068272318	0.917972394	14.6674872	6.04E-12	5.65E-09
cg02854928	-0.137241225	0.817464098	-14.65954109	6.09E-12	5.69E-09
cg21279996	-0.108189474	0.87188011	-14.65763098	6.11E-12	5.69E-09
cg11795459	0.191410167	0.615197548	14.64088622	6.23E-12	5.80E-09
cg02489379	0.135126227	0.500556366	14.63698922	6.26E-12	5.80E-09
cg06791415	0.161835235	0.665661742	14.63722931	6.26E-12	5.80E-09
cg15442534	0.043471221	0.039816303	14.631662	6.30E-12	5.83E-09
cg03467405	0.037625487	0.042872219	14.62865793	6.33E-12	5.83E-09
cg13665008	-0.173629988	0.752395417	-14.61491439	6.43E-12	5.92E-09
cg16116203	-0.09467336	0.737787723	-14.61176025	6.46E-12	5.92E-09
cg18780489	-0.086603269	0.810746882	-14.6115824	6.46E-12	5.92E-09
cg19683188	-0.039488242	0.96270335	-14.60965569	6.48E-12	5.92E-09
cg15193198	-0.061560799	0.878945116	-14.60416915	6.52E-12	5.94E-09
cg23096663	-0.054203528	0.955313992	-14.60584506	6.51E-12	5.94E-09
cg01508988	-0.1481318	0.411118121	-14.59662588	6.58E-12	5.95E-09
cg01679473	-0.080293699	0.878840559	-14.59914738	6.56E-12	5.95E-09
cg20228731	-0.229686428	0.297896241	-14.59659289	6.58E-12	5.95E-09
cg13455842	-0.098345662	0.915050799	-14.5933792	6.61E-12	5.96E-09
cg00702231	-0.122862096	0.676081732	-14.58864953	6.64E-12	5.99E-09
cg14690181	-0.154234916	0.595562989	-14.58602075	6.67E-12	5.99E-09
cg05683739	-0.05195154	0.956015581	-14.58236415	6.70E-12	6.01E-09
cg00094158	-0.034260971	0.963146481	-14.56936418	6.80E-12	6.02E-09
cg04320595	0.169553949	0.828749592	14.57124754	6.79E-12	6.02E-09
cg11775492	0.040490832	0.038273068	14.56673479	6.83E-12	6.02E-09
cg14173662	-0.105866427	0.912531045	-14.57247041	6.78E-12	6.02E-09
cg18482303	0.351531984	0.610316473	14.57610379	6.75E-12	6.02E-09
cg19803229	-0.077317147	0.861604443	-14.57425342	6.76E-12	6.02E-09
cg22475353	-0.190246104	0.470492715	-14.57192973	6.78E-12	6.02E-09
cg23524191	-0.068053826	0.921402568	-14.56707328	6.82E-12	6.02E-09
cg22272716	0.038690097	0.042105675	14.55849532	6.89E-12	6.07E-09
cg23880736	0.363275897	0.64795057	14.54253027	7.03E-12	6.17E-09
cg27200315	0.201446287	0.530034928	14.54272034	7.03E-12	6.17E-09
cg25306939	-0.103004543	0.612722737	-14.53759523	7.07E-12	6.19E-09
cg00127214	0.048216804	0.054288819	14.53396921	7.10E-12	6.20E-09
cg20400718	0.154539977	0.699338049	14.53343325	7.11E-12	6.20E-09
cg14372466	0.036912186	0.055054293	14.52869457	7.15E-12	6.20E-09
cg21077049	-0.071645637	0.940260583	-14.52809962	7.16E-12	6.20E-09
cg21547845	-0.174171422	0.646073262	-14.53012312	7.14E-12	6.20E-09
cg01879898	0.030738125	0.029199956	14.52232209	7.21E-12	6.22E-09
cg15717719	0.036806498	0.041676113	14.52348274	7.20E-12	6.22E-09
cg24901609	0.119315911	0.573040079	14.51846406	7.24E-12	6.23E-09
cg27016262	0.05782161	0.08335396	14.51774674	7.25E-12	6.23E-09
cg01920578	0.11090016	0.160697514	14.51476557	7.27E-12	6.24E-09
cg09487822	-0.065636035	0.953336762	-14.5058361	7.35E-12	6.25E-09
cg13788829	-0.098554534	0.859745004	-14.5114378	7.30E-12	6.25E-09
cg14270193	-0.138960341	0.776928458	-14.50652768	7.35E-12	6.25E-09
cg17588038	-0.084373188	0.922438792	-14.5052403	7.36E-12	6.25E-09
cg21216268	-0.133936348	0.748379123	-14.50580921	7.35E-12	6.25E-09
cg21487856	0.288798461	0.515958656	14.50205126	7.39E-12	6.27E-09
cg23759831	0.04943998	0.051713499	14.49698333	7.43E-12	6.28E-09
cg26358599	0.044508904	0.038076882	14.49827492	7.42E-12	6.28E-09
cg07787771	0.085448886	0.938379569	14.49056066	7.49E-12	6.32E-09
cg14086952	-0.062777311	0.927197283	-14.47598965	7.63E-12	6.40E-09
cg15990015	0.030252285	0.035672246	14.47536779	7.63E-12	6.40E-09
cg18883198	0.184472027	0.378719703	14.47721153	7.62E-12	6.40E-09
cg20906640	0.141377429	0.764731919	14.4735171	7.65E-12	6.40E-09
cg02559410	-0.106034345	0.923003637	-14.46566648	7.73E-12	6.45E-09
cg15533453	-0.071501829	0.942524131	-14.46312325	7.75E-12	6.46E-09
cg09148268	0.193051698	0.759329547	14.46141033	7.77E-12	6.46E-09
cg04705084	-0.042976211	0.944662486	-14.45353017	7.84E-12	6.51E-09
cg05484920	0.055435894	0.073051667	14.45207568	7.86E-12	6.51E-09
cg15782267	0.14996362	0.770818347	14.4379621	7.99E-12	6.61E-09
cg25364972	0.281576181	0.687170957	14.42970612	8.08E-12	6.67E-09
cg05974788	0.066888031	0.066783383	14.42798997	8.09E-12	6.67E-09
cg26875137	0.173330238	0.76200609	14.42594713	8.11E-12	6.67E-09
cg07823755	0.212575832	0.788088325	14.42412927	8.13E-12	6.68E-09
cg15747825	0.308382517	0.334908414	14.40610345	8.32E-12	6.80E-09
cg26651188	-0.027363863	0.971822579	-14.40661205	8.31E-12	6.80E-09
cg00541500	0.125493554	0.547331684	14.40388248	8.34E-12	6.81E-09
cg17078326	0.189748919	0.640457598	14.40229632	8.35E-12	6.81E-09
cg11629143	-0.113516459	0.894982859	-14.39929781	8.39E-12	6.82E-09
cg15948871	-0.130042787	0.856554349	-14.3910855	8.47E-12	6.88E-09
cg04052570	0.055500735	0.076379078	14.38683851	8.52E-12	6.89E-09
cg15900998	-0.148354048	0.788899387	-14.38651204	8.52E-12	6.89E-09
cg13650484	-0.067884179	0.907047477	-14.37888262	8.60E-12	6.94E-09
cg05193411	0.070462662	0.07063828	14.37721085	8.62E-12	6.94E-09
cg18164611	0.115431287	0.169311744	14.37381552	8.65E-12	6.95E-09
cg24636611	-0.047668729	0.956293315	-14.37408889	8.65E-12	6.95E-09
cg05016224	-0.035344758	0.957301664	-14.36583873	8.74E-12	7.00E-09
cg15166590	-0.05964549	0.940320426	-14.36498705	8.75E-12	7.00E-09
cg03293095	0.131246217	0.779506678	14.35922218	8.81E-12	7.03E-09
cg22534627	0.043028632	0.054935118	14.35754792	8.83E-12	7.04E-09
cg14927745	0.460168634	0.37236266	14.35317794	8.88E-12	7.06E-09
cg13869648	-0.097695337	0.853400472	-14.35098106	8.90E-12	7.07E-09
cg13031449	0.046526015	0.04790945	14.34498294	8.97E-12	7.08E-09
cg21298249	-0.062281279	0.924711146	-14.34636734	8.95E-12	7.08E-09
cg22820364	0.211720074	0.658387386	14.34633312	8.95E-12	7.08E-09
cg01466330	-0.081643495	0.878498469	-14.33649653	9.06E-12	7.12E-09
cg12027899	0.139003184	0.809606601	14.33514598	9.08E-12	7.12E-09
cg13041355	-0.085251415	0.862933657	-14.33705188	9.06E-12	7.12E-09
cg18063989	0.12510488	0.856618918	14.33627859	9.07E-12	7.12E-09
cg09825030	-0.092758571	0.593582004	-14.32959082	9.14E-12	7.15E-09
cg02556954	0.29700414	0.55774043	14.31924051	9.26E-12	7.22E-09
cg12708802	-0.182928175	0.752109065	-14.31874996	9.27E-12	7.22E-09
cg06580853	0.154472319	0.835954331	14.31301072	9.33E-12	7.24E-09
cg10198000	-0.068917629	0.865075572	-14.31126071	9.35E-12	7.24E-09
cg25993608	0.206907623	0.437782703	14.31553633	9.30E-12	7.24E-09
cg26465310	0.027576817	0.040892462	14.31199614	9.34E-12	7.24E-09
cg02994645	0.060928327	0.056708805	14.30686185	9.40E-12	7.27E-09
cg10162464	0.051636589	0.050608133	14.30070774	9.48E-12	7.28E-09
cg15347348	-0.15672609	0.779386402	-14.30146045	9.47E-12	7.28E-09
cg24639535	-0.088780323	0.843120641	-14.30070547	9.48E-12	7.28E-09
cg17866734	0.030976403	0.039398126	14.29765835	9.51E-12	7.30E-09
cg01628140	-0.084939255	0.938440767	-14.29515036	9.54E-12	7.31E-09
cg12506903	0.097140806	0.10572743	14.29042963	9.60E-12	7.32E-09
cg23677778	-0.089354146	0.939076566	-14.29112217	9.59E-12	7.32E-09
cg00321614	-0.275235812	0.503881292	-14.28707179	9.64E-12	7.33E-09
cg26978698	0.148196683	0.202984542	14.28823291	9.62E-12	7.33E-09
cg04311599	0.105635699	0.146827912	14.28353283	9.68E-12	7.35E-09
cg23668445	-0.043395837	0.951000505	-14.2822874	9.69E-12	7.35E-09
cg08029231	0.162013884	0.624340258	14.27864164	9.74E-12	7.37E-09
cg17159093	0.051746167	0.050691824	14.27679074	9.76E-12	7.37E-09
cg19857633	0.029150962	0.041986606	14.27586412	9.77E-12	7.37E-09
cg23895613	-0.13506422	0.781580868	-14.27434371	9.79E-12	7.37E-09
cg21034183	0.208969159	0.482764051	14.26981742	9.85E-12	7.40E-09
cg12510512	-0.138155606	0.819279691	-14.26434193	9.91E-12	7.42E-09
cg16533812	-0.060638073	0.883714259	-14.2627817	9.93E-12	7.42E-09
cg25826515	-0.031184921	0.972055781	-14.26279886	9.93E-12	7.42E-09
cg11849692	0.167975377	0.809726104	14.25845501	9.99E-12	7.43E-09
cg13104185	0.257233208	0.535504853	14.26106897	9.95E-12	7.43E-09
cg23981611	-0.050349397	0.941453654	-14.25929183	9.98E-12	7.43E-09
cg19859781	-0.06630303	0.940000473	-14.25547513	1.00E-11	7.44E-09
cg03846767	-0.15635371	0.785191341	-14.25290045	1.01E-11	7.45E-09
cg16145825	-0.034852715	0.949867606	-14.249117	1.01E-11	7.47E-09
cg23244053	-0.090503277	0.935299407	-14.24728171	1.01E-11	7.48E-09
cg26832832	-0.062905549	0.944558646	-14.24396463	1.02E-11	7.50E-09
cg22924765	-0.053786242	0.929671835	-14.24222641	1.02E-11	7.50E-09
cg00821444	-0.052059373	0.953818034	-14.23181219	1.03E-11	7.51E-09
cg02970425	0.028743811	0.029013469	14.23466053	1.03E-11	7.51E-09
cg05114187	0.041431799	0.121991352	14.23278714	1.03E-11	7.51E-09
cg10003657	0.126026679	0.68848014	14.23093428	1.03E-11	7.51E-09
cg13775996	-0.043426883	0.909363549	-14.23487007	1.03E-11	7.51E-09
cg13789673	-0.119471594	0.811990908	-14.23964233	1.02E-11	7.51E-09
cg16327974	-0.071982573	0.897760097	-14.23807546	1.02E-11	7.51E-09
cg23109606	-0.167340488	0.7640521	-14.23253894	1.03E-11	7.51E-09
cg20847496	0.068054306	0.119395412	14.22860818	1.04E-11	7.51E-09
cg25040733	0.058332335	0.065972994	14.22677139	1.04E-11	7.52E-09
cg19682684	0.169912769	0.830143965	14.22091318	1.05E-11	7.55E-09
cg27544294	0.31204413	0.733225132	14.22188139	1.05E-11	7.55E-09
cg19549731	0.060264707	0.0785886	14.2175161	1.05E-11	7.56E-09
cg21751540	0.234633575	0.657692391	14.21870542	1.05E-11	7.56E-09
cg05423018	0.277391627	0.769999813	14.21347125	1.06E-11	7.58E-09
cg21027264	-0.067658183	0.93634203	-14.21052926	1.06E-11	7.59E-09
cg24582007	0.159471972	0.638335756	14.2095543	1.06E-11	7.59E-09
cg01165043	0.057380038	0.044691267	14.20099669	1.07E-11	7.62E-09
cg03112782	0.033348347	0.048260676	14.2035365	1.07E-11	7.62E-09
cg05676789	0.050756724	0.101687495	14.20290386	1.07E-11	7.62E-09
cg14364094	0.05971713	0.055954269	14.2049902	1.07E-11	7.62E-09
cg14848469	-0.037469123	0.960689879	-14.20067311	1.07E-11	7.62E-09
cg23878768	-0.100582266	0.511569116	-14.19583096	1.08E-11	7.65E-09
cg08645878	0.109269339	0.785232255	14.19444257	1.08E-11	7.65E-09
cg00292432	0.14255796	0.69492289	14.18934486	1.09E-11	7.65E-09
cg04107754	0.100683693	0.83400797	14.19006589	1.09E-11	7.65E-09
cg09451574	0.283476572	0.678203046	14.18917045	1.09E-11	7.65E-09
cg19851487	0.300491585	0.426633088	14.19003197	1.09E-11	7.65E-09
cg18318765	0.108817273	0.865961558	14.18695573	1.09E-11	7.66E-09
cg00731886	-0.044087331	0.944285753	-14.18544917	1.09E-11	7.66E-09
cg01745867	0.047000595	0.047411723	14.18171331	1.10E-11	7.69E-09
cg00175844	0.174547649	0.829292555	14.17548523	1.11E-11	7.73E-09
cg07057617	0.15014577	0.845857953	14.17402549	1.11E-11	7.73E-09
cg18781901	-0.148537807	0.831481252	-14.17360967	1.11E-11	7.73E-09
cg11661940	-0.155891926	0.861077928	-14.17171234	1.11E-11	7.73E-09
cg13943141	-0.22205738	0.36332866	-14.16860369	1.12E-11	7.75E-09
cg12464625	-0.134758701	0.82265076	-14.15942915	1.13E-11	7.83E-09
cg07207660	0.15916759	0.753726938	14.15728242	1.13E-11	7.83E-09
cg07973146	0.04917635	0.048613414	14.15614634	1.13E-11	7.83E-09
cg14102740	0.10078392	0.079101039	14.1550009	1.14E-11	7.83E-09
cg00713247	0.207187693	0.76922493	14.14915815	1.14E-11	7.88E-09
cg09051837	0.208845284	0.706938652	14.14308158	1.15E-11	7.90E-09
cg18769555	-0.046022254	0.9542505	-14.14419084	1.15E-11	7.90E-09
cg24376286	-0.162657307	0.669647805	-14.14440479	1.15E-11	7.90E-09
cg02579494	-0.061016186	0.936731258	-14.13954404	1.16E-11	7.92E-09
cg17871910	0.228675673	0.286272921	14.13704337	1.16E-11	7.94E-09
cg12829666	0.23649187	0.273182378	14.13556364	1.16E-11	7.94E-09
cg10036368	-0.058592885	0.932520002	-14.12642334	1.18E-11	7.99E-09
cg19107435	-0.052774577	0.958473053	-14.12701175	1.18E-11	7.99E-09
cg23243994	0.037452065	0.0491056	14.12856234	1.17E-11	7.99E-09
cg19102768	0.050317102	0.944313617	14.12349356	1.18E-11	8.01E-09
cg19878637	-0.053635129	0.948147495	-14.12048178	1.19E-11	8.03E-09
cg01230639	-0.037894842	0.96823303	-14.11072913	1.20E-11	8.06E-09
cg05026540	0.037793052	0.040781056	14.10885265	1.20E-11	8.06E-09
cg05074645	0.079534911	0.064753493	14.10998533	1.20E-11	8.06E-09
cg05502766	-0.189665049	0.80465643	-14.11301193	1.20E-11	8.06E-09
cg06454326	0.032417087	0.037901052	14.11385818	1.20E-11	8.06E-09
cg13400821	-0.032049353	0.966671668	-14.11274332	1.20E-11	8.06E-09
cg26688893	0.040364375	0.042226791	14.11036546	1.20E-11	8.06E-09
cg01108106	0.086251158	0.149694298	14.10752274	1.21E-11	8.06E-09
cg01913604	-0.128987931	0.48257485	-14.09768911	1.22E-11	8.12E-09
cg05765580	0.220973401	0.532530369	14.09911302	1.22E-11	8.12E-09
cg17635114	-0.110866911	0.567671204	-14.09773704	1.22E-11	8.12E-09
cg12263794	0.210865718	0.415820065	14.08427755	1.24E-11	8.25E-09
cg02601626	-0.066689402	0.875052076	-14.08122648	1.25E-11	8.27E-09
cg25036707	-0.04612637	0.938314057	-14.07990028	1.25E-11	8.27E-09
cg10092689	0.026422798	0.031642542	14.07514828	1.26E-11	8.30E-09
cg00901161	-0.147177136	0.849700731	-14.06875594	1.27E-11	8.36E-09
cg16708733	-0.103865217	0.876848242	-14.06675983	1.27E-11	8.37E-09
cg22641501	0.125893821	0.56133071	14.05676774	1.29E-11	8.46E-09
cg01435442	0.192901192	0.660206225	14.04857605	1.30E-11	8.51E-09
cg07423838	0.033252756	0.03969659	14.04596899	1.30E-11	8.51E-09
cg07912766	0.253923811	0.652950355	14.04421155	1.31E-11	8.51E-09
cg09871247	0.028604329	0.031129224	14.04794161	1.30E-11	8.51E-09
cg10438649	-0.143720285	0.508629669	-14.04393278	1.31E-11	8.51E-09
cg15724985	-0.064639767	0.876176396	-14.0451779	1.30E-11	8.51E-09
cg16071029	0.197770938	0.54884403	14.0464055	1.30E-11	8.51E-09
cg02270895	-0.080047079	0.916223459	-14.0414336	1.31E-11	8.51E-09
cg14249311	-0.071771961	0.822302213	-14.03908604	1.31E-11	8.51E-09
cg16373144	-0.042154259	0.946431806	-14.03984607	1.31E-11	8.51E-09
cg19836199	0.05365106	0.060505423	14.04087295	1.31E-11	8.51E-09
cg17043101	0.04169528	0.049858469	14.03249547	1.33E-11	8.56E-09
cg25770176	0.197495838	0.506855151	14.03164715	1.33E-11	8.56E-09
cg19883017	0.049941461	0.04817263	14.02567972	1.34E-11	8.62E-09
cg12503473	0.063785244	0.926079629	14.02443469	1.34E-11	8.62E-09
cg05874882	-0.187658446	0.72084016	-14.02202217	1.34E-11	8.62E-09
cg12446939	-0.040022152	0.963055203	-14.02226756	1.34E-11	8.62E-09
cg18763165	0.282480204	0.285995617	14.01742897	1.35E-11	8.66E-09
cg07728092	0.053872522	0.931747534	14.01519358	1.36E-11	8.67E-09
cg03092615	-0.057549199	0.93263352	-14.0091469	1.37E-11	8.72E-09
cg20033437	0.180769961	0.688164195	14.00811551	1.37E-11	8.72E-09
cg20259981	-0.100593913	0.672668508	-14.00583629	1.37E-11	8.72E-09
cg22876402	-0.162790186	0.865027813	-14.00571974	1.37E-11	8.72E-09
cg00973876	0.128238828	0.487920821	14.00274292	1.38E-11	8.73E-09
cg01148193	0.036187817	0.048793072	13.99977562	1.38E-11	8.73E-09
cg03117577	0.211487207	0.810852852	14.00393092	1.37E-11	8.73E-09
cg26465331	-0.05889273	0.924188835	-14.0003505	1.38E-11	8.73E-09
cg27112370	0.054020315	0.054693971	13.99944503	1.38E-11	8.73E-09
cg16175725	-0.082875266	0.882158605	-13.99534491	1.39E-11	8.76E-09
cg07864467	-0.099435191	0.901915538	-13.99308413	1.39E-11	8.76E-09
cg16697775	0.057773508	0.057340281	13.99302166	1.39E-11	8.76E-09
cg08876591	0.039112266	0.055641233	13.98768798	1.40E-11	8.81E-09
cg02043083	0.028233699	0.028857912	13.98414842	1.41E-11	8.82E-09
cg14102556	-0.06582587	0.944771763	-13.98398248	1.41E-11	8.82E-09
cg04998419	0.040894925	0.025846532	13.97998073	1.42E-11	8.85E-09
cg15383574	0.054653728	0.060298258	13.97771619	1.42E-11	8.87E-09
cg24274176	-0.108869544	0.822229817	-13.97175373	1.43E-11	8.92E-09
cg17169931	0.050430808	0.086481363	13.96834953	1.44E-11	8.94E-09
cg19386714	-0.057623334	0.956564929	-13.96805973	1.44E-11	8.94E-09
cg09858208	0.027085193	0.029961601	13.95891172	1.46E-11	9.01E-09
cg19053929	-0.069098962	0.935507156	-13.9581358	1.46E-11	9.01E-09
cg26727281	0.084363356	0.822350893	13.95828564	1.46E-11	9.01E-09
cg00483304	0.312135361	0.461785484	13.95266014	1.47E-11	9.02E-09
cg05482837	0.038096082	0.041817172	13.95560868	1.46E-11	9.02E-09
cg13522462	0.228713463	0.534181692	13.95469476	1.46E-11	9.02E-09
cg14017942	-0.09000118	0.906582789	-13.95297289	1.47E-11	9.02E-09
cg11287388	0.02483715	0.02609987	13.94921221	1.47E-11	9.04E-09
cg17025122	0.032366236	0.073113566	13.94976634	1.47E-11	9.04E-09
cg00391320	0.151211646	0.678094976	13.944189	1.48E-11	9.06E-09
cg05881808	-0.143920308	0.697212133	-13.94420306	1.48E-11	9.06E-09
cg12583537	0.10482864	0.739408753	13.94625234	1.48E-11	9.06E-09
cg20931972	0.209084732	0.692613697	13.94142522	1.49E-11	9.07E-09
cg17335237	0.03247346	0.03733306	13.93824581	1.49E-11	9.10E-09
cg03291099	-0.081785954	0.863234258	-13.93669201	1.50E-11	9.10E-09
cg00306421	0.042188951	0.045838751	13.93355482	1.50E-11	9.13E-09
cg00709110	0.116118055	0.064210127	13.92748377	1.51E-11	9.14E-09
cg02423267	-0.082941773	0.906233234	-13.92982194	1.51E-11	9.14E-09
cg05562203	-0.090526844	0.859631778	-13.92705547	1.52E-11	9.14E-09
cg11031737	0.238842875	0.742285758	13.92836084	1.51E-11	9.14E-09
cg22115994	0.138021813	0.104511632	13.93106278	1.51E-11	9.14E-09
cg22185206	-0.06739619	0.853457844	-13.92132426	1.53E-11	9.18E-09
cg24520885	0.10131702	0.130751442	13.92101911	1.53E-11	9.18E-09
cg01303721	0.171981777	0.68131626	13.91935636	1.53E-11	9.19E-09
cg07131864	0.157432776	0.562409211	13.91781497	1.53E-11	9.19E-09
cg13484549	0.064859986	0.082767967	13.91758966	1.53E-11	9.19E-09
cg07240413	0.385255315	0.68612884	13.90470797	1.56E-11	9.26E-09
cg09606495	-0.105342377	0.70410226	-13.90559114	1.56E-11	9.26E-09
cg16061947	-0.067902486	0.894224542	-13.90713711	1.55E-11	9.26E-09
cg16810031	-0.363083354	0.60746642	-13.90658751	1.56E-11	9.26E-09
cg19555116	-0.179302375	0.660645132	-13.90672693	1.55E-11	9.26E-09
cg22835523	-0.073302801	0.901227884	-13.90821784	1.55E-11	9.26E-09
cg05245319	-0.080071855	0.049765165	-13.90064353	1.57E-11	9.28E-09
cg18162477	0.041719971	0.044184681	13.90111142	1.57E-11	9.28E-09
cg00855501	0.026901715	0.031445556	13.8987256	1.57E-11	9.29E-09
cg17949403	-0.116340205	0.851436035	-13.89433963	1.58E-11	9.32E-09
cg18179833	0.04012894	0.048244599	13.89540667	1.58E-11	9.32E-09
cg13628325	-0.06866312	0.875509258	-13.88763244	1.59E-11	9.38E-09
cg13791719	0.17578295	0.774177783	13.88681346	1.59E-11	9.38E-09
cg01611777	0.280880395	0.538256857	13.88215702	1.60E-11	9.40E-09
cg24737900	0.03678104	0.048679369	13.88209954	1.60E-11	9.40E-09
cg25588120	-0.041719761	0.953130186	-13.88146435	1.61E-11	9.40E-09
cg25977304	0.065158225	0.041890839	13.88382051	1.60E-11	9.40E-09
cg14817241	-0.158600836	0.835713813	-13.87526993	1.62E-11	9.46E-09
cg00733315	0.105079962	0.508515642	13.87421278	1.62E-11	9.46E-09
cg16104481	0.048665921	0.069414256	13.87138274	1.63E-11	9.48E-09
cg02750754	0.037443844	0.053108599	13.8678951	1.63E-11	9.51E-09
cg15558762	-0.058588923	0.885714668	-13.85937662	1.65E-11	9.60E-09
cg03483626	0.301399626	0.618939804	13.85615298	1.66E-11	9.62E-09
cg22191617	0.022602317	0.031514543	13.8562988	1.66E-11	9.62E-09
cg15063530	0.134117265	0.862083036	13.8533469	1.66E-11	9.64E-09
cg03528037	0.178496441	0.825915018	13.85050074	1.67E-11	9.66E-09
cg16803837	-0.221387081	0.818490801	-13.8491037	1.67E-11	9.66E-09
cg11741510	-0.070716487	0.894997597	-13.8456691	1.68E-11	9.69E-09
cg03313088	0.184358914	0.511171338	13.84433914	1.68E-11	9.70E-09
cg14286546	-0.054137998	0.961650175	-13.83896865	1.70E-11	9.75E-09
cg26348684	0.177115545	0.675663508	13.83547315	1.70E-11	9.78E-09
cg11639984	-0.118638083	0.791961924	-13.83224938	1.71E-11	9.81E-09
cg02896354	-0.145364782	0.806459216	-13.82392265	1.73E-11	9.90E-09
cg11840035	0.227726648	0.839987302	13.82088727	1.73E-11	9.93E-09
cg03702660	-0.151200646	0.889649165	-13.81655642	1.74E-11	9.94E-09
cg09107232	0.03634804	0.04156299	13.81603885	1.75E-11	9.94E-09
cg20757404	0.187427967	0.571261948	13.81785525	1.74E-11	9.94E-09
cg27143049	-0.188091815	0.359918003	-13.81603929	1.75E-11	9.94E-09
cg27075104	0.136192664	0.161043839	13.81356967	1.75E-11	9.95E-09
cg25316853	0.047580886	0.053853558	13.8122738	1.75E-11	9.96E-09
cg01814344	-0.091853192	0.91057761	-13.80700711	1.77E-11	1.00E-08
cg15412181	0.097229667	0.814515416	13.79917844	1.78E-11	1.01E-08
cg17704839	-0.27435537	0.722948598	-13.79770086	1.79E-11	1.01E-08
cg08344493	-0.059140817	0.938516112	-13.79611529	1.79E-11	1.01E-08
cg07607523	-0.072363852	0.812506385	-13.79338586	1.80E-11	1.01E-08
cg23455224	0.062431223	0.038450507	13.78991994	1.80E-11	1.02E-08
cg13219107	0.030993191	0.034719942	13.78711857	1.81E-11	1.02E-08
cg24115593	0.036804435	0.042627196	13.78691048	1.81E-11	1.02E-08
cg03770952	0.167041317	0.695985839	13.78095532	1.83E-11	1.02E-08
cg08016315	-0.056795594	0.943671121	-13.78200186	1.82E-11	1.02E-08
cg12003024	-0.130677644	0.79553528	-13.78139155	1.82E-11	1.02E-08
cg14649914	0.06313957	0.059021022	13.78351305	1.82E-11	1.02E-08
cg12218542	0.170169452	0.454216787	13.77993267	1.83E-11	1.02E-08
cg06629453	0.14731977	0.651814048	13.77644417	1.84E-11	1.02E-08
cg03614734	0.03819682	0.041147041	13.77381387	1.84E-11	1.03E-08
cg10855967	0.023932461	0.039598743	13.77233025	1.85E-11	1.03E-08
cg02784696	0.102150001	0.222356829	13.77004027	1.85E-11	1.03E-08
cg08535247	-0.093133612	0.878103793	-13.77035936	1.85E-11	1.03E-08
cg12103547	-0.086473283	0.883796255	-13.76844974	1.86E-11	1.03E-08
cg11017057	0.034693965	0.037455215	13.76739584	1.86E-11	1.03E-08
cg11112911	-0.068779422	0.893442909	-13.75864722	1.88E-11	1.04E-08
cg25591418	-0.219720876	0.709592183	-13.75789492	1.88E-11	1.04E-08
cg20460227	0.269125217	0.598238566	13.75617226	1.88E-11	1.04E-08
cg01973483	0.192093278	0.753614095	13.75466293	1.89E-11	1.04E-08
cg00781519	0.290734545	0.359642623	13.74922818	1.90E-11	1.04E-08
cg03122722	-0.068518788	0.903466762	-13.74822444	1.90E-11	1.04E-08
cg15150310	-0.10288871	0.743815548	-13.74799409	1.90E-11	1.04E-08
cg22675447	0.381677517	0.525289181	13.750817	1.90E-11	1.04E-08
cg00166836	-0.045619463	0.926795044	-13.74623962	1.91E-11	1.04E-08
cg06263473	-0.128530103	0.863096765	-13.74468742	1.91E-11	1.04E-08
cg04400496	-0.167938399	0.870831238	-13.73832251	1.93E-11	1.05E-08
cg26654040	-0.077021654	0.852758341	-13.73861095	1.93E-11	1.05E-08
cg03299991	-0.078096483	0.922261936	-13.73342767	1.94E-11	1.05E-08
cg05133900	0.029177973	0.034383435	13.73207245	1.94E-11	1.05E-08
cg10157902	-0.120881676	0.825046988	-13.73244767	1.94E-11	1.05E-08
cg13887532	-0.17256921	0.77588157	-13.73085359	1.95E-11	1.05E-08
cg21423973	0.062104888	0.174020458	13.72954817	1.95E-11	1.05E-08
cg21743410	0.057803048	0.071848022	13.72958609	1.95E-11	1.05E-08
cg27261050	0.267021735	0.649480443	13.73365084	1.94E-11	1.05E-08
cg14105047	0.050424722	0.051443218	13.72515372	1.96E-11	1.06E-08
cg20612002	0.044651822	0.058039142	13.72473273	1.96E-11	1.06E-08
cg06012016	-0.105893263	0.856317443	-13.72311519	1.97E-11	1.06E-08
cg02846228	0.132753059	0.762162284	13.71795407	1.98E-11	1.06E-08
cg04466870	0.050005273	0.058143915	13.7176104	1.98E-11	1.06E-08
cg04971036	-0.071009158	0.915510443	-13.71780074	1.98E-11	1.06E-08
cg07532758	-0.075214645	0.920095122	-13.71761147	1.98E-11	1.06E-08
cg08101174	0.191439599	0.6572371	13.71736446	1.98E-11	1.06E-08
cg03841431	0.093217625	0.876055642	13.71607667	1.98E-11	1.06E-08
cg02507175	0.030182508	0.036106141	13.71138489	2.00E-11	1.07E-08
cg05837142	-0.087622644	0.829508177	-13.70679455	2.01E-11	1.07E-08
cg20670084	-0.073309357	0.911679582	-13.70644154	2.01E-11	1.07E-08
cg25279586	0.295297258	0.718483733	13.70830706	2.00E-11	1.07E-08
cg02755555	-0.143218216	0.89409276	-13.70292791	2.02E-11	1.07E-08
cg11928730	0.084529112	0.087926669	13.70064715	2.02E-11	1.07E-08
cg02768283	0.039157238	0.054990418	13.69831348	2.03E-11	1.08E-08
cg01564977	0.034552813	0.031903547	13.69618195	2.04E-11	1.08E-08
cg02995013	-0.148874084	0.795582454	-13.69265719	2.05E-11	1.08E-08
cg14898127	0.317080632	0.60577213	13.69518152	2.04E-11	1.08E-08
cg17261804	0.087043419	0.087083877	13.69320214	2.04E-11	1.08E-08
cg20811145	0.028516264	0.0381651	13.69363814	2.04E-11	1.08E-08
cg01766943	0.156459864	0.800758923	13.68947708	2.05E-11	1.08E-08
cg12715421	-0.093549962	0.825757745	-13.67849946	2.08E-11	1.09E-08
cg15855237	0.090299419	0.856471836	13.67807157	2.08E-11	1.09E-08
cg17539151	-0.184822371	0.773104785	-13.67785069	2.08E-11	1.09E-08
cg05924647	0.065845601	0.128379589	13.67085677	2.10E-11	1.10E-08
cg21567625	0.033343146	0.035465903	13.67102037	2.10E-11	1.10E-08
cg00495443	0.245356561	0.782699146	13.66731322	2.11E-11	1.10E-08
cg04071270	0.290641559	0.651344345	13.66742566	2.11E-11	1.10E-08
cg00863397	-0.082986625	0.885691892	-13.65914021	2.14E-11	1.10E-08
cg03742932	-0.098057028	0.733323318	-13.65957641	2.13E-11	1.10E-08
cg04495219	-0.118277713	0.853972284	-13.65976981	2.13E-11	1.10E-08
cg05911136	-0.073761206	0.890774806	-13.66455061	2.12E-11	1.10E-08
cg12654770	-0.166205179	0.565099937	-13.66279442	2.13E-11	1.10E-08
cg20170809	-0.117577893	0.819686537	-13.66551039	2.12E-11	1.10E-08
cg20916483	0.047801593	0.042117815	13.66286228	2.13E-11	1.10E-08
cg25411977	-0.03131763	0.962887198	-13.66049004	2.13E-11	1.10E-08
cg01233968	-0.090851609	0.899188884	-13.65754119	2.14E-11	1.10E-08
cg08626653	-0.035391919	0.933939644	-13.65517762	2.15E-11	1.10E-08
cg09102573	0.098401798	0.864126599	13.65549953	2.15E-11	1.10E-08
cg23850750	0.104864294	0.202661514	13.65493503	2.15E-11	1.10E-08
cg00640719	-0.07126655	0.926517114	-13.65230686	2.15E-11	1.10E-08
cg13305657	-0.042986885	0.915534195	-13.65341969	2.15E-11	1.10E-08
cg14774438	-0.333895713	0.34778275	-13.65179336	2.16E-11	1.10E-08
cg00339657	0.168336819	0.519266078	13.64795014	2.17E-11	1.11E-08
cg01359534	0.160394344	0.615881404	13.64657636	2.17E-11	1.11E-08
cg07257505	-0.053175177	0.925664434	-13.64172152	2.18E-11	1.11E-08
cg25064052	0.15291131	0.125816578	13.63919637	2.19E-11	1.12E-08
cg04022112	-0.152049125	0.779517236	-13.63345901	2.21E-11	1.12E-08
cg07892879	0.213229906	0.802435752	13.63570996	2.20E-11	1.12E-08
cg11215283	0.178337443	0.631696848	13.63478819	2.20E-11	1.12E-08
cg15006843	-0.23004381	0.32751097	-13.63322918	2.21E-11	1.12E-08
cg08873255	0.03754614	0.043589379	13.6311023	2.21E-11	1.12E-08
cg13800721	-0.064824859	0.901522056	-13.62972812	2.22E-11	1.12E-08
cg19945957	-0.185252491	0.355859405	-13.62790651	2.22E-11	1.12E-08
cg11375264	-0.080016668	0.927559039	-13.62539183	2.23E-11	1.13E-08
cg06876972	-0.135582044	0.799554297	-13.62196064	2.24E-11	1.13E-08
cg10942084	-0.06593344	0.918388881	-13.62108015	2.24E-11	1.13E-08
cg00172410	-0.074322184	0.922957581	-13.61952137	2.25E-11	1.13E-08
cg05082083	-0.080209416	0.885975363	-13.61775028	2.25E-11	1.13E-08
cg24903589	-0.147461436	0.755725653	-13.61763055	2.25E-11	1.13E-08
cg09997676	0.023326359	0.022506137	13.6153493	2.26E-11	1.13E-08
cg11566832	0.187110791	0.710536047	13.6134827	2.27E-11	1.13E-08
cg16762843	-0.084405059	0.865293794	-13.61291954	2.27E-11	1.13E-08
cg02436686	0.031765194	0.054681927	13.61071028	2.27E-11	1.14E-08
cg06538604	0.043452742	0.048392772	13.61045537	2.27E-11	1.14E-08
cg03174228	0.204142647	0.68865537	13.60948867	2.28E-11	1.14E-08
cg01661567	0.154773178	0.426139854	13.60582375	2.29E-11	1.14E-08
cg02457781	-0.148539806	0.839377144	-13.60508112	2.29E-11	1.14E-08
cg13598426	0.159237068	0.791466932	13.6055661	2.29E-11	1.14E-08
cg17261211	-0.079202496	0.858427405	-13.60372839	2.29E-11	1.14E-08
cg09251508	-0.147340457	0.792049576	-13.59545753	2.32E-11	1.15E-08
cg17066620	0.037268589	0.042413368	13.59424154	2.32E-11	1.15E-08
cg17364044	0.033399877	0.039005376	13.59452266	2.32E-11	1.15E-08
cg27632179	0.062143275	0.924342003	13.59685855	2.31E-11	1.15E-08
cg16015816	-0.214878134	0.763690762	-13.59325975	2.33E-11	1.15E-08
cg26362852	0.065766333	0.049295526	13.59218402	2.33E-11	1.15E-08
cg00990212	0.132598115	0.683427675	13.59118764	2.33E-11	1.15E-08
cg09934852	-0.083014925	0.868102321	-13.58853991	2.34E-11	1.15E-08
cg19720079	-0.040868548	0.954115732	-13.58721382	2.34E-11	1.15E-08
cg23644389	-0.157457328	0.798331749	-13.58786012	2.34E-11	1.15E-08
cg11673741	0.109486532	0.104851338	13.58202346	2.36E-11	1.16E-08
cg22893605	0.087813424	0.847517709	13.5815863	2.36E-11	1.16E-08
cg05358915	-0.091862406	0.776687065	-13.57810271	2.37E-11	1.16E-08
cg19380722	-0.146117444	0.836380774	-13.5784953	2.37E-11	1.16E-08
cg21050637	-0.046453216	0.94008998	-13.57768846	2.37E-11	1.16E-08
cg22389279	0.150072015	0.094555165	13.5737488	2.38E-11	1.16E-08
cg00189276	-0.55507155	0.560093704	-13.57261178	2.39E-11	1.16E-08
cg01012595	-0.074598365	0.926181878	-13.56948528	2.40E-11	1.17E-08
cg00940867	-0.07188198	0.917689417	-13.56522126	2.41E-11	1.17E-08
cg17200564	0.033166305	0.042824557	13.56521761	2.41E-11	1.17E-08
cg01983393	-0.151413141	0.790900467	-13.56414845	2.41E-11	1.17E-08
cg13778073	0.032796643	0.037249568	13.56212988	2.42E-11	1.17E-08
cg18495191	0.229397576	0.190019483	13.56267969	2.42E-11	1.17E-08
cg00364026	0.253591652	0.633354793	13.55794669	2.43E-11	1.17E-08
cg23067281	0.028296753	0.04066413	13.55842428	2.43E-11	1.17E-08
cg20181420	-0.127637534	0.300043304	-13.55446441	2.45E-11	1.18E-08
cg07398767	0.156133621	0.266047769	13.55170514	2.45E-11	1.18E-08
cg12103951	0.313304981	0.653639336	13.55253782	2.45E-11	1.18E-08
cg14709069	-0.068735712	0.948044199	-13.54653659	2.47E-11	1.19E-08
cg08933160	0.133365444	0.641548387	13.54456072	2.48E-11	1.19E-08
cg00726151	0.20283671	0.825964131	13.54129272	2.49E-11	1.19E-08
cg01747036	0.174136552	0.643902047	13.53678042	2.50E-11	1.20E-08
cg15552249	-0.121955843	0.862696355	-13.53609148	2.50E-11	1.20E-08
cg18855171	0.149491545	0.57748643	13.53678324	2.50E-11	1.20E-08
cg22861286	0.204890443	0.687076064	13.53224734	2.52E-11	1.20E-08
cg01612187	-0.042844678	0.04079604	-13.52893822	2.53E-11	1.20E-08
cg08391419	-0.074604093	0.895331668	-13.52914968	2.53E-11	1.20E-08
cg14689355	0.041488675	0.048830902	13.52761746	2.53E-11	1.20E-08
cg17025275	0.040043298	0.057611741	13.52777387	2.53E-11	1.20E-08
cg21707172	0.179479965	0.661269706	13.52653855	2.54E-11	1.20E-08
cg12139617	-0.067369293	0.943867449	-13.52542194	2.54E-11	1.20E-08
cg08607821	0.076190028	0.906026255	13.52420876	2.54E-11	1.20E-08
cg01295782	-0.041853393	0.965976586	-13.52176287	2.55E-11	1.21E-08
cg16123366	-0.126586088	0.701858083	-13.5201414	2.56E-11	1.21E-08
cg15297752	-0.119156373	0.750938155	-13.51875381	2.56E-11	1.21E-08
cg10548669	-0.051781694	0.887202941	-13.51719565	2.57E-11	1.21E-08
cg19924352	-0.090105335	0.863542368	-13.51576413	2.57E-11	1.21E-08
cg26095395	0.235491495	0.579629497	13.51594582	2.57E-11	1.21E-08
cg09312708	0.06075129	0.071596976	13.51391643	2.58E-11	1.21E-08
cg07268420	0.030944331	0.034640878	13.51249042	2.58E-11	1.21E-08
cg22620797	-0.055682161	0.916407534	-13.51143915	2.59E-11	1.21E-08
cg23285320	0.034786056	0.04448071	13.50230056	2.62E-11	1.23E-08
cg21760990	0.153259684	0.799504408	13.49986377	2.63E-11	1.23E-08
cg11180288	0.053937291	0.060577292	13.49697731	2.64E-11	1.23E-08
cg00966557	-0.081828359	0.900599638	-13.49614724	2.64E-11	1.23E-08
cg15658262	0.076208347	0.92612222	13.4946984	2.64E-11	1.23E-08
cg12421097	0.129208813	0.662303363	13.48182981	2.69E-11	1.25E-08
cg10042298	-0.082803009	0.925614502	-13.48046951	2.69E-11	1.25E-08
cg09602138	-0.084688257	0.86471733	-13.47961116	2.70E-11	1.25E-08
cg07461795	-0.050810382	0.947409577	-13.47671367	2.71E-11	1.26E-08
cg26746482	-0.069095015	0.915964906	-13.47210965	2.72E-11	1.26E-08
cg17741339	0.288330011	0.311655349	13.46985374	2.73E-11	1.27E-08
cg17306814	-0.090170216	0.925025863	-13.46806383	2.74E-11	1.27E-08
cg08821669	-0.144244913	0.174422834	-13.46274027	2.76E-11	1.27E-08
cg10626728	-0.07938568	0.904858701	-13.46227603	2.76E-11	1.27E-08
cg14203970	-0.059475903	0.932599082	-13.46463431	2.75E-11	1.27E-08
cg15828427	0.184304111	0.567656668	13.46340942	2.75E-11	1.27E-08
cg23044884	0.251939565	0.375545434	13.46370697	2.75E-11	1.27E-08
cg03727333	0.101843493	0.89380737	13.46115766	2.76E-11	1.27E-08
cg16610917	-0.093179344	0.894088784	-13.45998302	2.77E-11	1.27E-08
cg21797131	-0.096469393	0.874369292	-13.45405284	2.79E-11	1.28E-08
cg09506001	-0.031642884	0.963468684	-13.45050342	2.80E-11	1.28E-08
cg18837178	0.195744202	0.866616095	13.44426936	2.82E-11	1.29E-08
cg02206137	-0.113597274	0.874552043	-13.44345683	2.83E-11	1.29E-08
cg05448137	-0.056558901	0.939737623	-13.44099305	2.84E-11	1.29E-08
cg18516833	-0.067834685	0.813689165	-13.44245108	2.83E-11	1.29E-08
cg23372535	-0.060018673	0.942873711	-13.4413972	2.83E-11	1.29E-08
cg00423039	-0.174101693	0.750714497	-13.43949762	2.84E-11	1.29E-08
cg13475484	0.025882549	0.029216937	13.43932479	2.84E-11	1.29E-08
cg18405262	-0.062707093	0.931998428	-13.43314667	2.86E-11	1.30E-08
cg04872623	-0.050590144	0.934356794	-13.43197891	2.87E-11	1.30E-08
cg26421554	-0.036420414	0.968705599	-13.43082041	2.87E-11	1.30E-08
cg03616827	0.157836177	0.264081233	13.42470323	2.90E-11	1.31E-08
cg04421269	0.027888483	0.023873983	13.42409204	2.90E-11	1.31E-08
cg08015507	-0.049358233	0.84235903	-13.42396063	2.90E-11	1.31E-08
cg13924974	0.216228203	0.537628058	13.42780875	2.88E-11	1.31E-08
cg23590525	-0.063441073	0.869387038	-13.42586363	2.89E-11	1.31E-08
cg26300597	0.147310716	0.21965683	13.42444976	2.90E-11	1.31E-08
cg22914338	-0.095409036	0.881860239	-13.42120323	2.91E-11	1.31E-08
cg02208529	-0.030582111	0.954107749	-13.41914564	2.92E-11	1.31E-08
cg26110605	0.201621028	0.635508057	13.41402863	2.94E-11	1.32E-08
cg04392387	-0.053219309	0.952039445	-13.41084902	2.95E-11	1.32E-08
cg13425677	0.037125639	0.040444696	13.41060402	2.95E-11	1.32E-08
cg02416656	-0.032867153	0.962225672	-13.40778293	2.96E-11	1.33E-08
cg09837559	-0.052342541	0.959757824	-13.40391214	2.98E-11	1.33E-08
cg20490031	0.058722936	0.923433292	13.40355835	2.98E-11	1.33E-08
cg21024112	-0.139147509	0.789285341	-13.40375523	2.98E-11	1.33E-08
cg15105252	0.110525407	0.405035624	13.3983069	3.00E-11	1.34E-08
cg24532943	-0.123261167	0.757467517	-13.39417162	3.01E-11	1.34E-08
cg20572537	-0.071028749	0.868929018	-13.39278788	3.02E-11	1.35E-08
cg27057509	0.322120921	0.631977398	13.39139392	3.03E-11	1.35E-08
cg01040630	0.073466698	0.059538462	13.3895312	3.03E-11	1.35E-08
cg02598071	0.236257988	0.677534065	13.38479748	3.05E-11	1.35E-08
cg03571129	0.051085294	0.03624471	13.38421895	3.05E-11	1.35E-08
cg09976774	0.030837056	0.040610588	13.38572865	3.05E-11	1.35E-08
cg26126740	0.186685855	0.761513347	13.3848155	3.05E-11	1.35E-08
cg27262796	-0.138137355	0.517115723	-13.3851042	3.05E-11	1.35E-08
cg12874219	-0.116274616	0.864939285	-13.38056832	3.07E-11	1.36E-08
cg00506442	-0.030147696	0.953328854	-13.37819295	3.08E-11	1.36E-08
cg17908719	0.181869227	0.549098381	13.377232	3.08E-11	1.36E-08
cg00694557	-0.096835925	0.937837974	-13.37155455	3.11E-11	1.37E-08
cg02549727	-0.065952798	0.900457541	-13.37197694	3.10E-11	1.37E-08
cg19707359	0.200869856	0.752464766	13.3705669	3.11E-11	1.37E-08
cg08708408	-0.10685726	0.848637288	-13.36819361	3.12E-11	1.37E-08
cg24617008	0.185758246	0.72911034	13.36597821	3.13E-11	1.37E-08
cg05191313	0.18925021	0.709359765	13.36489413	3.13E-11	1.37E-08
cg25486361	-0.133244801	0.901008181	-13.36402829	3.14E-11	1.37E-08
cg18437584	0.066343135	0.93678776	13.36028989	3.15E-11	1.38E-08
cg18350796	0.038840523	0.042577518	13.35909989	3.16E-11	1.38E-08
cg25546004	0.163731702	0.722189704	13.35710033	3.16E-11	1.38E-08
cg26496779	-0.078254723	0.833391241	-13.35734116	3.16E-11	1.38E-08
cg23095383	-0.275152666	0.714547015	-13.35614313	3.17E-11	1.38E-08
cg03337886	-0.04174611	0.949879308	-13.3512324	3.19E-11	1.38E-08
cg06399109	0.144819828	0.520965937	13.35247795	3.18E-11	1.38E-08
cg08386098	0.03277168	0.046785654	13.35184278	3.19E-11	1.38E-08
cg08641155	0.055491108	0.91778245	13.35155901	3.19E-11	1.38E-08
cg10364942	0.120929468	0.104456996	13.35306647	3.18E-11	1.38E-08
cg24853299	-0.10228588	0.901813177	-13.35143054	3.19E-11	1.38E-08
cg11589966	-0.063316434	0.558963295	-13.34893558	3.20E-11	1.38E-08
cg18204760	0.082731126	0.107552453	13.34921398	3.20E-11	1.38E-08
cg21443274	-0.062924235	0.945588886	-13.35029978	3.19E-11	1.38E-08
cg01703086	-0.10034115	0.876280362	-13.3464492	3.21E-11	1.38E-08
cg08978350	0.042244773	0.076768428	13.34614825	3.21E-11	1.38E-08
cg23544996	0.255380093	0.69553589	13.34488684	3.22E-11	1.38E-08
cg27182106	0.165407083	0.136716438	13.34364722	3.22E-11	1.39E-08
cg14734614	0.252516302	0.556903571	13.34143494	3.23E-11	1.39E-08
cg18840931	-0.135202669	0.851192637	-13.34180734	3.23E-11	1.39E-08
cg25607397	-0.094432707	0.875817071	-13.338209	3.24E-11	1.39E-08
cg02841199	0.25688601	0.720543542	13.33298588	3.27E-11	1.39E-08
cg04398282	0.357693388	0.581069293	13.33235516	3.27E-11	1.39E-08
cg06549871	0.031893718	0.034018214	13.33375731	3.26E-11	1.39E-08
cg09479286	0.261311226	0.415353024	13.3351177	3.26E-11	1.39E-08
cg09601319	-0.100902665	0.820757273	-13.33392324	3.26E-11	1.39E-08
cg15555463	0.291206054	0.517263003	13.32845747	3.29E-11	1.40E-08
cg00333622	-0.053037472	0.913065959	-13.32734999	3.29E-11	1.40E-08
cg06358566	0.038520525	0.049076625	13.32663878	3.29E-11	1.40E-08
cg09717545	0.061249829	0.070108751	13.32548611	3.30E-11	1.40E-08
cg25692892	0.064309924	0.059892655	13.32355124	3.31E-11	1.40E-08
cg26180383	0.249478625	0.471618374	13.31368333	3.35E-11	1.42E-08
cg05827124	-0.06040031	0.912979524	-13.30981363	3.37E-11	1.42E-08
cg17034088	0.197137439	0.258106776	13.31059519	3.36E-11	1.42E-08
cg19606431	0.031554561	0.071469019	13.31150033	3.36E-11	1.42E-08
cg26707265	-0.093390712	0.903761591	-13.31009778	3.37E-11	1.42E-08
cg01793320	-0.297009775	0.604707659	-13.30242941	3.40E-11	1.43E-08
cg05142833	0.168123976	0.793968627	13.29985034	3.41E-11	1.43E-08
cg10317098	0.031106835	0.032877086	13.30045866	3.41E-11	1.43E-08
cg10662179	0.212230459	0.428031032	13.30037211	3.41E-11	1.43E-08
cg11875706	-0.040938806	0.945519469	-13.30138289	3.41E-11	1.43E-08
cg13278833	-0.035412013	0.957692413	-13.29980584	3.41E-11	1.43E-08
cg15198068	0.169291256	0.730994292	13.30245478	3.40E-11	1.43E-08
cg22871659	0.091916631	0.814736829	13.30286115	3.40E-11	1.43E-08
cg02459971	0.051838589	0.032086634	13.29695334	3.43E-11	1.43E-08
cg26995690	-0.151864766	0.732808587	-13.29580375	3.43E-11	1.44E-08
cg10962125	0.033236428	0.048063384	13.29500811	3.43E-11	1.44E-08
cg20850981	0.130612903	0.843396516	13.29198533	3.45E-11	1.44E-08
cg04987614	0.053725744	0.06902938	13.28969176	3.46E-11	1.44E-08
cg21139941	-0.140061486	0.668280014	-13.28949619	3.46E-11	1.44E-08
cg22562498	-0.125313626	0.784731486	-13.28481709	3.48E-11	1.45E-08
cg23413494	-0.080565274	0.396599203	-13.28366578	3.49E-11	1.45E-08
cg12021882	0.174170677	0.813829496	13.28203761	3.49E-11	1.45E-08
cg20078939	0.030274058	0.033776802	13.28263381	3.49E-11	1.45E-08
cg04528382	-0.088537535	0.863228653	-13.28033503	3.50E-11	1.45E-08
cg21269523	0.02971915	0.045171626	13.279905	3.50E-11	1.45E-08
cg01124132	0.434583313	0.595741462	13.2775312	3.51E-11	1.45E-08
cg27428578	0.074190025	0.045639948	13.27764636	3.51E-11	1.45E-08
cg18739694	-0.083210963	0.935274087	-13.27631629	3.52E-11	1.45E-08
cg00835526	-0.083197244	0.78857174	-13.27016371	3.55E-11	1.46E-08
cg02091716	-0.035493906	0.967209352	-13.2736426	3.53E-11	1.46E-08
cg03106288	0.036395762	0.038545363	13.27044922	3.55E-11	1.46E-08
cg03208024	0.125688041	0.752584924	13.27292813	3.54E-11	1.46E-08
cg09473207	0.206129967	0.613532879	13.27445862	3.53E-11	1.46E-08
cg20515206	-0.066017718	0.912156161	-13.27020287	3.55E-11	1.46E-08
cg23549693	-0.041384982	0.930665436	-13.27160391	3.54E-11	1.46E-08
cg26250154	0.340357448	0.36674344	13.27131325	3.54E-11	1.46E-08
cg24303731	0.084920493	0.078577047	13.26897447	3.55E-11	1.46E-08
cg12400459	0.125723187	0.454849614	13.26621551	3.57E-11	1.46E-08
cg12985065	-0.123681223	0.760350496	-13.26700569	3.56E-11	1.46E-08
cg27475088	-0.134844173	0.78259309	-13.26688949	3.56E-11	1.46E-08
cg05377998	-0.068840586	0.79885314	-13.26360335	3.58E-11	1.46E-08
cg06261400	-0.084183157	0.915801602	-13.26061757	3.59E-11	1.47E-08
ch.7.2839937F	0.039073981	0.043673579	13.25883341	3.60E-11	1.47E-08
cg01897323	0.090576942	0.146048592	13.24886702	3.65E-11	1.47E-08
cg03345925	0.185400528	0.731024937	13.25420732	3.62E-11	1.47E-08
cg05678518	-0.045327218	0.957007705	-13.24840897	3.65E-11	1.47E-08
cg06425026	-0.102635134	0.844223253	-13.25469406	3.62E-11	1.47E-08
cg06790492	-0.052199447	0.953110451	-13.24681937	3.66E-11	1.47E-08
cg08005872	-0.128809694	0.790645384	-13.25355083	3.63E-11	1.47E-08
cg12227757	-0.151556121	0.852876307	-13.24737539	3.66E-11	1.47E-08
cg14684960	-0.058596913	0.806565787	-13.25195779	3.64E-11	1.47E-08
cg15028047	-0.095260405	0.843612867	-13.24682163	3.66E-11	1.47E-08
cg15463309	-0.070654171	0.93862843	-13.24889918	3.65E-11	1.47E-08
cg16479474	-0.089899763	0.900015881	-13.24983958	3.65E-11	1.47E-08
cg17743381	0.16057501	0.455343807	13.25101541	3.64E-11	1.47E-08
cg18655915	-0.12362274	0.751003834	-13.25386819	3.63E-11	1.47E-08
cg23325997	-0.084348913	0.918094763	-13.25244701	3.63E-11	1.47E-08
cg23973115	-0.173226912	0.810555262	-13.2522473	3.63E-11	1.47E-08
cg26813137	-0.114861206	0.770594609	-13.25620528	3.62E-11	1.47E-08
cg02976543	0.033226608	0.033227343	13.24455205	3.67E-11	1.47E-08
cg19534021	0.176840717	0.814990402	13.24476541	3.67E-11	1.47E-08
cg08807541	0.09591295	0.064279391	13.23831756	3.70E-11	1.48E-08
cg12753518	0.034156201	0.042151812	13.23465354	3.72E-11	1.49E-08
cg01519195	-0.10299439	0.884842244	-13.23326949	3.73E-11	1.49E-08
cg06381123	0.040708288	0.054947567	13.22808443	3.75E-11	1.49E-08
cg06796682	-0.099568189	0.917663147	-13.22881757	3.75E-11	1.49E-08
cg07933493	-0.070702056	0.922945208	-13.22973628	3.74E-11	1.49E-08
cg09382601	-0.097005885	0.859878611	-13.22812993	3.75E-11	1.49E-08
cg09571369	0.258142438	0.428013135	13.23036754	3.74E-11	1.49E-08
cg11902641	-0.147566982	0.879953073	-13.22929485	3.75E-11	1.49E-08
cg20458563	0.069805221	0.068520305	13.22785882	3.75E-11	1.49E-08
cg25924421	-0.060016119	0.926334578	-13.22774393	3.75E-11	1.49E-08
cg01717254	0.02772708	0.033529456	13.2265625	3.76E-11	1.49E-08
cg06547732	0.082348014	0.086338324	13.2252605	3.77E-11	1.49E-08
cg07912453	-0.081063885	0.806123521	-13.22298648	3.78E-11	1.49E-08
cg12227521	-0.10189988	0.827941769	-13.22052858	3.79E-11	1.50E-08
cg00887153	0.248337503	0.44674401	13.21846388	3.80E-11	1.50E-08
cg02628353	0.034357473	0.03888465	13.21761762	3.80E-11	1.50E-08
cg18134102	0.03780459	0.052257017	13.21802455	3.80E-11	1.50E-08
cg06339657	0.175519991	0.462639917	13.21676584	3.81E-11	1.50E-08
cg10469659	-0.199277664	0.471297423	-13.215212	3.82E-11	1.50E-08
cg24864161	0.341099594	0.321698746	13.21556953	3.82E-11	1.50E-08
cg17900199	-0.193459786	0.553476142	-13.21450175	3.82E-11	1.50E-08
cg24082249	-0.051532971	0.946042368	-13.21383815	3.82E-11	1.50E-08
cg05422796	0.1854471	0.746667195	13.21313216	3.83E-11	1.50E-08
cg01200482	0.325737695	0.477861948	13.21121854	3.84E-11	1.50E-08
cg05266843	0.031536231	0.04359222	13.2103554	3.84E-11	1.50E-08
cg10155725	-0.14492687	0.841818593	-13.20908069	3.85E-11	1.50E-08
cg14130322	0.022839587	0.025467031	13.20740954	3.86E-11	1.51E-08
cg16466303	-0.094074706	0.782409113	-13.20645543	3.86E-11	1.51E-08
cg06895913	0.227401423	0.620578621	13.20385067	3.88E-11	1.51E-08
cg07439409	0.050598021	0.05001106	13.20187934	3.89E-11	1.51E-08
cg10153214	-0.155864267	0.778460565	-13.20079482	3.89E-11	1.51E-08
cg16289449	0.025723453	0.02740193	13.1990212	3.90E-11	1.52E-08
cg14472810	-0.126835575	0.851597671	-13.19673309	3.91E-11	1.52E-08
cg00703843	-0.055304296	0.920335092	-13.19170748	3.94E-11	1.52E-08
cg01458961	0.030748998	0.051317621	13.19256497	3.93E-11	1.52E-08
cg02507657	0.128249733	0.795510248	13.19247946	3.93E-11	1.52E-08
cg06064855	0.048681433	0.048800042	13.19232695	3.93E-11	1.52E-08
cg08351017	0.090842091	0.774468389	13.1905214	3.94E-11	1.52E-08
cg26217813	-0.057338249	0.923174521	-13.19029582	3.95E-11	1.52E-08
cg00664093	-0.105067424	0.883340052	-13.18880037	3.95E-11	1.53E-08
cg25157868	0.030251316	0.038920493	13.18745024	3.96E-11	1.53E-08
cg00232903	-0.067603907	0.944420317	-13.18494605	3.97E-11	1.53E-08
cg22162404	0.059864794	0.05460744	13.18343626	3.98E-11	1.53E-08
cg06228491	-0.072829071	0.918581775	-13.18099775	3.99E-11	1.54E-08
cg11908057	0.134973009	0.842077091	13.18059702	4.00E-11	1.54E-08
cg02508743	0.222047575	0.443039297	13.1788964	4.01E-11	1.54E-08
cg12453300	0.048547214	0.064449143	13.17764306	4.01E-11	1.54E-08
cg18263969	-0.081588801	0.927624348	-13.17773162	4.01E-11	1.54E-08
cg03842258	0.12014204	0.215832701	13.17504852	4.03E-11	1.54E-08
cg03792768	0.034224618	0.035246555	13.17238423	4.04E-11	1.54E-08
cg05411199	-0.041808911	0.924762004	-13.17268292	4.04E-11	1.54E-08
cg23400985	0.034797172	0.063137693	13.17367583	4.03E-11	1.54E-08
cg16436210	-0.090108109	0.873736989	-13.17124246	4.05E-11	1.54E-08
cg06029061	0.10538973	0.86225636	13.16898194	4.06E-11	1.55E-08
cg14102386	0.051645591	0.926405518	13.16859261	4.06E-11	1.55E-08
cg10456541	0.162394487	0.587072693	13.16653954	4.07E-11	1.55E-08
cg13669985	-0.040593488	0.929647043	-13.16603892	4.07E-11	1.55E-08
cg18764164	-0.058996753	0.933627232	-13.16310703	4.09E-11	1.55E-08
cg26947127	0.232696765	0.827966982	13.16312775	4.09E-11	1.55E-08
cg15270851	0.044194725	0.079425901	13.16096084	4.10E-11	1.55E-08
cg18031596	0.248825267	0.25458621	13.16148249	4.10E-11	1.55E-08
cg01820463	-0.086470414	0.899479569	-13.15827441	4.12E-11	1.56E-08
cg06489668	-0.126904094	0.889652159	-13.15768764	4.12E-11	1.56E-08
cg20670292	0.028380981	0.046365041	13.15729785	4.12E-11	1.56E-08
cg02654935	0.112376781	0.719331749	13.15583005	4.13E-11	1.56E-08
cg23689052	0.102243808	0.099497857	13.15537841	4.13E-11	1.56E-08
cg25506288	0.032541023	0.052238185	13.15123366	4.16E-11	1.57E-08
cg03909800	0.268929383	0.320412087	13.14942485	4.17E-11	1.57E-08
cg17669365	-0.103847754	0.867587493	-13.14757648	4.18E-11	1.57E-08
cg01831107	0.03734852	0.045856055	13.14537621	4.19E-11	1.57E-08
cg17099442	0.154536573	0.831765228	13.14447832	4.19E-11	1.58E-08
cg11297256	-0.099191646	0.691391659	-13.14313114	4.20E-11	1.58E-08
cg00784718	0.042647896	0.036569788	13.14201182	4.21E-11	1.58E-08
cg24284882	0.256046686	0.715439117	13.14075018	4.21E-11	1.58E-08
cg03512355	0.028615708	0.025337447	13.13870301	4.23E-11	1.58E-08
cg04819048	-0.051831638	0.936007616	-13.13924658	4.22E-11	1.58E-08
cg12791245	-0.099350622	0.879415184	-13.13490986	4.25E-11	1.59E-08
cg17644645	-0.065916858	0.927798622	-13.13150132	4.27E-11	1.59E-08
cg24334111	0.066718363	0.051308581	13.13021005	4.27E-11	1.59E-08
cg14120075	-0.106925569	0.877329444	-13.12930228	4.28E-11	1.60E-08
cg03948139	-0.037815294	0.966681302	-13.12493537	4.30E-11	1.60E-08
cg00094585	0.072309081	0.879986622	13.12044163	4.33E-11	1.61E-08
cg03697411	0.127585437	0.596607171	13.11967542	4.33E-11	1.61E-08
cg05107686	-0.138579265	0.663738287	-13.12053952	4.33E-11	1.61E-08
cg05506809	-0.058197895	0.940846125	-13.1175102	4.35E-11	1.61E-08
cg05654648	0.037759982	0.041771832	13.11704651	4.35E-11	1.61E-08
cg09443347	-0.083064347	0.732641383	-13.11836952	4.34E-11	1.61E-08
cg11363701	-0.046600083	0.947537425	-13.12000484	4.33E-11	1.61E-08
cg14279842	-0.074794404	0.090174289	-13.11790021	4.34E-11	1.61E-08
cg24640156	0.513494671	0.688064692	13.11677947	4.35E-11	1.61E-08
cg08905662	0.049630139	0.080707984	13.11384981	4.37E-11	1.61E-08
cg13245375	0.025048153	0.037774397	13.1141076	4.37E-11	1.61E-08
cg15596724	-0.068596706	0.9271839	-13.10875966	4.40E-11	1.62E-08
cg16360717	-0.063370987	0.807271314	-13.10935366	4.39E-11	1.62E-08
cg17981648	-0.049875122	0.945258038	-13.10923799	4.40E-11	1.62E-08
cg00000289	-0.180079131	0.812555675	-13.10459551	4.42E-11	1.62E-08
cg16908824	-0.143201094	0.770179081	-13.10493777	4.42E-11	1.62E-08
cg09903628	-0.057034086	0.94529577	-13.10391647	4.43E-11	1.62E-08
cg13445175	0.045556898	0.049745548	13.10260517	4.43E-11	1.63E-08
cg14975410	0.203444351	0.529978507	13.09783826	4.46E-11	1.64E-08
cg20518716	0.023387335	0.025829164	13.09666346	4.47E-11	1.64E-08
cg03599547	-0.065681406	0.129045959	-13.09543283	4.48E-11	1.64E-08
cg13998850	-0.087021072	0.85307265	-13.09463947	4.48E-11	1.64E-08
cg02082887	-0.150423184	0.731683466	-13.0910486	4.50E-11	1.64E-08
cg08959992	0.027349867	0.03204298	13.09296746	4.49E-11	1.64E-08
cg10742917	0.343946962	0.462440779	13.09165914	4.50E-11	1.64E-08
cg12825773	0.188670753	0.16942061	13.09166937	4.50E-11	1.64E-08
cg23179976	-0.176678797	0.586245934	-13.09189972	4.50E-11	1.64E-08
cg08709073	0.123336842	0.210724334	13.08921863	4.51E-11	1.64E-08
cg06513659	0.052037006	0.049752353	13.08782276	4.52E-11	1.64E-08
cg25710357	0.028430259	0.030589675	13.08696509	4.53E-11	1.64E-08
cg07849904	0.032467303	0.039043017	13.08602537	4.53E-11	1.64E-08
cg06825833	0.04514294	0.066119848	13.07885088	4.58E-11	1.66E-08
cg10895875	0.316843136	0.534433989	13.07992931	4.57E-11	1.66E-08
cg23507131	-0.131903663	0.799019871	-13.07938259	4.57E-11	1.66E-08
cg24170784	-0.080236041	0.878264061	-13.07637763	4.59E-11	1.66E-08
cg13517144	-0.07802394	0.922548005	-13.07291059	4.61E-11	1.67E-08
cg11436833	-0.07630387	0.890954206	-13.07225667	4.62E-11	1.67E-08
cg12247976	-0.05373379	0.94189607	-13.06979565	4.63E-11	1.67E-08
cg02345148	-0.041078497	0.941458249	-13.06452605	4.67E-11	1.68E-08
cg06942561	0.018541609	0.025018793	13.06419275	4.67E-11	1.68E-08
cg08972170	0.207142467	0.66350147	13.06617555	4.66E-11	1.68E-08
cg17155499	-0.086883761	0.934266708	-13.06548648	4.66E-11	1.68E-08
cg25173574	-0.034469844	0.965593895	-13.0670604	4.65E-11	1.68E-08
cg26847229	0.032934335	0.032720737	13.06501091	4.66E-11	1.68E-08
cg02132714	0.248954237	0.386062238	13.06231345	4.68E-11	1.68E-08
cg02863135	-0.060898394	0.944048249	-13.06065891	4.69E-11	1.68E-08
cg21197365	0.026223044	0.027350797	13.0600745	4.69E-11	1.68E-08
cg08715226	0.167060787	0.219213238	13.05890056	4.70E-11	1.68E-08
cg22318139	-0.146221442	0.848321946	-13.0562237	4.72E-11	1.68E-08
cg25280938	0.080929789	0.070467391	13.05650033	4.72E-11	1.68E-08
cg09437692	0.198146212	0.787537641	13.05491617	4.73E-11	1.69E-08
cg15157453	0.144696816	0.685000496	13.05528416	4.72E-11	1.69E-08
cg13243377	0.029595024	0.037320109	13.05245996	4.74E-11	1.69E-08
cg18231162	0.091280785	0.849606733	13.05115452	4.75E-11	1.69E-08
cg03555836	-0.270371108	0.457997572	-13.04942064	4.76E-11	1.69E-08
cg05500575	0.193392432	0.500171487	13.04877505	4.77E-11	1.69E-08
cg21165051	-0.165366719	0.804816545	-13.04671476	4.78E-11	1.70E-08
cg21552319	-0.173723068	0.807814694	-13.04713727	4.78E-11	1.70E-08
cg02058870	0.250535078	0.679583654	13.04272677	4.80E-11	1.70E-08
cg05559643	0.185292203	0.714153312	13.04228984	4.81E-11	1.70E-08
cg08314660	-0.125518183	0.834866333	-13.04471534	4.79E-11	1.70E-08
cg09015682	-0.046590193	0.968228906	-13.04190632	4.81E-11	1.70E-08
cg17918239	0.069429833	0.064069653	13.04301552	4.80E-11	1.70E-08
cg25110782	-0.144887243	0.805167863	-13.04403567	4.80E-11	1.70E-08
cg14418690	0.039295275	0.055129748	13.04088067	4.82E-11	1.70E-08
cg12245717	0.181871465	0.617424928	13.03958747	4.82E-11	1.70E-08
cg21226442	0.245017377	0.604218826	13.03894333	4.83E-11	1.70E-08
cg09366336	0.205439458	0.242774308	13.03704688	4.84E-11	1.70E-08
cg13754949	0.03913994	0.048631673	13.03481408	4.86E-11	1.71E-08
cg15406952	-0.174311599	0.901516745	-13.03539471	4.85E-11	1.71E-08
cg15374133	0.166011008	0.383526947	13.03227951	4.87E-11	1.71E-08
cg25394782	0.139430943	0.806794116	13.03266092	4.87E-11	1.71E-08
cg00350607	0.143259461	0.583108798	13.03122485	4.88E-11	1.71E-08
cg01041284	-0.158379333	0.819857982	-13.02939943	4.89E-11	1.71E-08
cg02244039	0.147953472	0.797134455	13.0279533	4.90E-11	1.71E-08
cg00899855	0.13466175	0.839244651	13.02502522	4.92E-11	1.72E-08
cg01788996	0.043241151	0.063330204	13.02710342	4.91E-11	1.72E-08
cg10039988	-0.050718298	0.939637745	-13.02633409	4.91E-11	1.72E-08
cg14249120	0.046325182	0.075850099	13.02566647	4.92E-11	1.72E-08
cg25099807	0.043869764	0.050874029	13.02470914	4.92E-11	1.72E-08
cg12647333	0.039189254	0.039619231	13.02296356	4.93E-11	1.72E-08
cg17761837	-0.116607985	0.827048194	-13.02173463	4.94E-11	1.72E-08
cg08912666	-0.052383577	0.958252538	-13.0206109	4.95E-11	1.72E-08
cg16031339	0.119767192	0.19335743	13.01804658	4.97E-11	1.72E-08
cg16712679	-0.189249979	0.421665179	-13.01768584	4.97E-11	1.72E-08
cg12192884	-0.098385287	0.91813004	-13.01662566	4.98E-11	1.73E-08
cg20187173	0.283739442	0.714012304	13.01579243	4.98E-11	1.73E-08
cg15550433	0.030736036	0.042516003	13.0145995	4.99E-11	1.73E-08
cg08036796	0.059200525	0.92380691	13.01299419	5.00E-11	1.73E-08
cg08833741	0.20518876	0.76399715	13.01176831	5.01E-11	1.73E-08
cg24470657	-0.079465591	0.804841087	-13.01085064	5.01E-11	1.73E-08
cg07745674	0.180653839	0.466422109	13.00531351	5.05E-11	1.74E-08
cg12858895	0.062840935	0.070394595	13.00545913	5.05E-11	1.74E-08
cg09739887	0.070956585	0.145484678	13.00430374	5.06E-11	1.74E-08
cg01029238	0.030647547	0.040176932	12.99852555	5.10E-11	1.76E-08
cg04591034	0.100924789	0.252143244	12.99615375	5.11E-11	1.76E-08
cg09115837	-0.076568178	0.899030335	-12.99557507	5.12E-11	1.76E-08
cg26275848	-0.135431782	0.845380498	-12.99457417	5.12E-11	1.76E-08
cg07624539	-0.119627988	0.686942295	-12.99276551	5.14E-11	1.76E-08
cg22683283	0.132824212	0.645117399	12.99067341	5.15E-11	1.77E-08
cg08086652	0.076886604	0.151292423	12.98670877	5.18E-11	1.77E-08
cg08274589	0.03597893	0.053242407	12.98808796	5.17E-11	1.77E-08
cg25229470	0.109743996	0.191563621	12.98670822	5.18E-11	1.77E-08
cg26976729	-0.044879139	0.9516378	-12.9871191	5.18E-11	1.77E-08
cg19584585	0.030280652	0.030487736	12.98518814	5.19E-11	1.77E-08
cg00510948	-0.04792816	0.941322764	-12.98398614	5.20E-11	1.77E-08
cg09244748	-0.042496701	0.955720122	-12.98206979	5.21E-11	1.78E-08
ch.11.1877857R	-0.035578953	0.027512382	-12.9808975	5.22E-11	1.78E-08
cg20495332	0.030996002	0.036159935	12.9755531	5.26E-11	1.79E-08
cg10902206	0.073790979	0.895176495	12.97355482	5.27E-11	1.79E-08
cg20142890	-0.047332151	0.934687144	-12.97377395	5.27E-11	1.79E-08
cg02292024	0.029950593	0.040492277	12.97273168	5.28E-11	1.79E-08
cg08538929	0.045050022	0.04079657	12.96669141	5.32E-11	1.81E-08
cg15723784	0.177513808	0.812877098	12.96300767	5.35E-11	1.81E-08
cg06447122	-0.142020733	0.797938252	-12.96194574	5.35E-11	1.81E-08
cg12798564	-0.109950413	0.837310262	-12.96181889	5.36E-11	1.81E-08
cg25757017	0.065481955	0.109752936	12.96014629	5.37E-11	1.82E-08
cg08089900	-0.097593767	0.907644572	-12.95591088	5.40E-11	1.83E-08
cg19956166	0.037563806	0.038949246	12.95552946	5.40E-11	1.83E-08
cg24311485	-0.199726849	0.724509967	-12.95361991	5.42E-11	1.83E-08
cg18736183	-0.04037818	0.948679537	-12.95256019	5.42E-11	1.83E-08
cg03965333	-0.038612588	0.966776832	-12.94974549	5.44E-11	1.83E-08
cg06432462	0.049143468	0.049026336	12.95087307	5.44E-11	1.83E-08
cg10907727	-0.066956279	0.92876554	-12.9500038	5.44E-11	1.83E-08
cg24135615	0.199594188	0.812519146	12.94844569	5.45E-11	1.83E-08
cg05509179	-0.216547987	0.632081957	-12.94639925	5.47E-11	1.84E-08
cg18965391	-0.187835127	0.732383097	-12.94539709	5.48E-11	1.84E-08
cg10575940	0.114818869	0.740738214	12.94456947	5.48E-11	1.84E-08
cg20167264	0.021853103	0.033370252	12.94150448	5.50E-11	1.85E-08
cg12633911	-0.098688452	0.879259145	-12.93982814	5.52E-11	1.85E-08
cg17239923	0.074148512	0.070037329	12.93994743	5.52E-11	1.85E-08
cg25830692	-0.041813596	0.971522061	-12.93830318	5.53E-11	1.85E-08
cg13533424	0.191220806	0.829668562	12.93349883	5.56E-11	1.86E-08
cg13604623	0.054307289	0.043052824	12.93282362	5.57E-11	1.86E-08
cg03416665	0.065560701	0.112749039	12.93093303	5.58E-11	1.86E-08
cg18154422	0.04676356	0.050333699	12.93032327	5.59E-11	1.86E-08
cg24000693	-0.078728448	0.927179867	-12.93087733	5.58E-11	1.86E-08
cg15420687	0.030931706	0.043245783	12.92726623	5.61E-11	1.87E-08
cg26207318	-0.038471308	0.959912368	-12.92779379	5.61E-11	1.87E-08
cg17120273	-0.044292116	0.927758931	-12.92669642	5.62E-11	1.87E-08
cg04771084	0.299975609	0.409193876	12.92494271	5.63E-11	1.87E-08
cg23928118	0.205170356	0.598658253	12.92528904	5.63E-11	1.87E-08
cg05034656	-0.118231466	0.794910453	-12.92216668	5.65E-11	1.87E-08
cg13590166	-0.082706643	0.931460972	-12.92072765	5.66E-11	1.88E-08
cg20676580	-0.105094287	0.859751499	-12.92056766	5.66E-11	1.88E-08
cg12993740	0.138130389	0.586178824	12.91709304	5.69E-11	1.88E-08
cg26545872	-0.047497466	0.956355563	-12.91560326	5.70E-11	1.89E-08
cg07885191	-0.047370647	0.898540568	-12.91215865	5.73E-11	1.89E-08
cg12807179	-0.109817209	0.849538405	-12.91099109	5.74E-11	1.89E-08
cg02861733	0.052524602	0.060315115	12.90821565	5.76E-11	1.90E-08
cg11801110	-0.178201394	0.729467761	-12.90779136	5.76E-11	1.90E-08
cg04725405	-0.094801613	0.926976648	-12.90309979	5.80E-11	1.91E-08
cg22281935	-0.150701809	0.550409276	-12.9015004	5.81E-11	1.91E-08
cg02581163	-0.160832836	0.828494377	-12.89740413	5.84E-11	1.92E-08
cg09835867	0.039190368	0.050170053	12.89724407	5.84E-11	1.92E-08
cg15512352	0.02453945	0.026434658	12.89142882	5.89E-11	1.93E-08
cg16590546	0.087525666	0.084288029	12.88846359	5.91E-11	1.94E-08
cg22078560	0.100156926	0.754157988	12.88783961	5.92E-11	1.94E-08
cg23714123	-0.036785221	0.963681199	-12.88701657	5.92E-11	1.94E-08
cg01006648	-0.052629816	0.830637837	-12.88549324	5.94E-11	1.94E-08
cg15696408	-0.128290198	0.393286195	-12.88281121	5.96E-11	1.95E-08
cg25512903	0.034236932	0.040259999	12.88119978	5.97E-11	1.95E-08
cg24137774	-0.033357669	0.966050206	-12.87972778	5.98E-11	1.96E-08
cg25394042	-0.066402792	0.924481167	-12.87807775	6.00E-11	1.96E-08
cg16292016	0.429424658	0.233861592	12.87686945	6.01E-11	1.96E-08
cg18712348	-0.138221945	0.897471086	-12.87560934	6.02E-11	1.96E-08
cg00128353	0.044905446	0.051877457	12.87355928	6.03E-11	1.96E-08
cg01235387	-0.071462217	0.934872344	-12.87393595	6.03E-11	1.96E-08
cg09575312	0.169734052	0.315342689	12.87333478	6.04E-11	1.96E-08
cg15279475	-0.045437224	0.965427684	-12.87307973	6.04E-11	1.96E-08
cg06615678	0.159420174	0.307064027	12.86966811	6.07E-11	1.97E-08
cg16152424	0.049551372	0.07982931	12.86888886	6.07E-11	1.97E-08
cg13784460	-0.123923831	0.81511347	-12.86816279	6.08E-11	1.97E-08
cg26782361	-0.055139604	0.954213668	-12.86459437	6.11E-11	1.98E-08
cg00799619	-0.03714734	0.967099021	-12.86217612	6.13E-11	1.98E-08
cg09514717	0.035721816	0.048598078	12.86087467	6.14E-11	1.99E-08
cg11344692	0.023967563	0.02767635	12.85978214	6.15E-11	1.99E-08
cg17114475	-0.031953207	0.950219242	-12.85889166	6.15E-11	1.99E-08
cg25587617	-0.098862726	0.898522973	-12.8586914	6.16E-11	1.99E-08
cg08850729	0.202324639	0.716062728	12.85710978	6.17E-11	1.99E-08
cg14170437	0.08495248	0.645418593	12.85733406	6.17E-11	1.99E-08
cg17990185	0.138753879	0.851694029	12.85653028	6.17E-11	1.99E-08
cg05143633	0.191891892	0.238450789	12.85534054	6.18E-11	1.99E-08
cg09538633	-0.093995341	0.895186612	-12.85540893	6.18E-11	1.99E-08
cg03285073	-0.14167226	0.799531994	-12.85457099	6.19E-11	1.99E-08
cg06588876	-0.085985392	0.890389266	-12.84646324	6.26E-11	2.01E-08
cg03686959	-0.053666807	0.880290273	-12.83980976	6.32E-11	2.03E-08
cg14528881	0.057000682	0.072070884	12.83943984	6.32E-11	2.03E-08
cg27664600	0.048518179	0.05899409	12.8389846	6.32E-11	2.03E-08
ch.2.2412080F	0.061546266	0.03984573	12.838676	6.33E-11	2.03E-08
cg00834899	0.160236244	0.69341584	12.83705267	6.34E-11	2.03E-08
cg21046355	0.037296731	0.048168811	12.83643093	6.35E-11	2.03E-08
cg08354685	-0.045299874	0.925003357	-12.83580596	6.35E-11	2.03E-08
cg09701145	-0.064817507	0.599699548	-12.83284803	6.38E-11	2.03E-08
cg14362370	0.174102995	0.844744842	12.83291476	6.38E-11	2.03E-08
cg18596043	-0.104512523	0.855176937	-12.83342051	6.37E-11	2.03E-08
cg16062733	0.150847267	0.729549297	12.83191568	6.38E-11	2.03E-08
cg27568165	-0.101348432	0.838545243	-12.83067499	6.40E-11	2.04E-08
cg01642505	-0.16156872	0.850912122	-12.8297177	6.40E-11	2.04E-08
cg02434554	0.177312899	0.448697637	12.82921868	6.41E-11	2.04E-08
cg11001536	0.224052218	0.75571587	12.82752281	6.42E-11	2.04E-08
cg25953958	-0.040466249	0.958483724	-12.82801397	6.42E-11	2.04E-08
cg01013732	0.039856812	0.052170472	12.82090053	6.48E-11	2.05E-08
cg02775804	-0.123458602	0.475731298	-12.8240533	6.45E-11	2.05E-08
cg05849499	0.118774127	0.623599369	12.82348437	6.46E-11	2.05E-08
cg18014500	0.131807599	0.13110152	12.81878016	6.50E-11	2.05E-08
cg19307584	-0.09543592	0.921054331	-12.81972274	6.49E-11	2.05E-08
cg20003329	-0.056233969	0.927600082	-12.82283625	6.46E-11	2.05E-08
cg23176873	-0.103707825	0.799391351	-12.82449475	6.45E-11	2.05E-08
cg23522832	0.025578879	0.036275552	12.81884155	6.50E-11	2.05E-08
cg25383605	0.148936674	0.766207228	12.82195075	6.47E-11	2.05E-08
cg25709335	0.093726999	0.873488474	12.82120904	6.48E-11	2.05E-08
cg27129020	-0.062185859	0.951164153	-12.81965096	6.49E-11	2.05E-08
cg27421679	-0.11464691	0.812727088	-12.82105717	6.48E-11	2.05E-08
cg00014638	-0.314598742	0.745264922	-12.81674497	6.52E-11	2.05E-08
cg00353571	0.166552004	0.824271656	12.81725585	6.51E-11	2.05E-08
cg24816114	-0.048371259	0.931759735	-12.81499345	6.53E-11	2.05E-08
cg24556252	-0.061325828	0.95067991	-12.81122451	6.57E-11	2.06E-08
cg02401589	-0.194118294	0.778086868	-12.81008428	6.58E-11	2.06E-08
cg08898775	0.174174476	0.779767142	12.80398985	6.63E-11	2.08E-08
cg18812118	-0.042787083	0.042199026	-12.80448773	6.63E-11	2.08E-08
cg12401651	0.038509586	0.042713395	12.80302429	6.64E-11	2.08E-08
cg14471866	-0.169661435	0.864570397	-12.80201723	6.65E-11	2.08E-08
cg16074109	-0.085890989	0.89509083	-12.80018174	6.67E-11	2.08E-08
cg24063036	-0.131241914	0.847689548	-12.80017433	6.67E-11	2.08E-08
cg04993364	0.139919733	0.810101742	12.79746357	6.69E-11	2.09E-08
cg10227077	0.04925504	0.048520308	12.79600282	6.70E-11	2.09E-08
cg13579901	0.065063995	0.122820554	12.79415382	6.72E-11	2.09E-08
cg14490250	0.036880777	0.04265023	12.79606614	6.70E-11	2.09E-08
cg16087709	-0.141789424	0.704391668	-12.79403375	6.72E-11	2.09E-08
cg20712912	0.037626075	0.037313373	12.79439869	6.72E-11	2.09E-08
cg22976585	-0.156788675	0.760264429	-12.79666094	6.70E-11	2.09E-08
cg25164777	0.226086229	0.801429897	12.79442577	6.72E-11	2.09E-08
cg22035738	-0.197330711	0.666201758	-12.79319737	6.73E-11	2.09E-08
cg04351541	-0.155718451	0.759323295	-12.79159807	6.74E-11	2.09E-08
cg15135286	0.205450543	0.758728839	12.78786371	6.78E-11	2.10E-08
cg23194880	-0.030501802	0.969796786	-12.78581791	6.80E-11	2.10E-08
cg09244635	0.188738574	0.502675878	12.78487861	6.81E-11	2.11E-08
cg19915466	0.033808421	0.046573264	12.78415097	6.81E-11	2.11E-08
cg26655076	-0.055128553	0.909733671	-12.78146047	6.84E-11	2.11E-08
cg10774808	-0.049791992	0.916990937	-12.77971075	6.85E-11	2.11E-08
cg13110461	-0.035258997	0.95493477	-12.78012302	6.85E-11	2.11E-08
cg18030453	0.149762869	0.742110884	12.7755888	6.89E-11	2.12E-08
cg01215976	-0.110613291	0.879123917	-12.77352088	6.91E-11	2.13E-08
cg01513538	-0.044187076	0.943404005	-12.77140516	6.93E-11	2.13E-08
cg01663825	-0.134536561	0.686413235	-12.77335106	6.91E-11	2.13E-08
cg06063519	-0.091806208	0.909015916	-12.77216636	6.92E-11	2.13E-08
cg13541457	0.116821897	0.75453214	12.77240323	6.92E-11	2.13E-08
cg19309752	-0.101424522	0.91726517	-12.77091808	6.94E-11	2.13E-08
cg20560862	0.140801352	0.792472443	12.77454796	6.90E-11	2.13E-08
cg26147935	-0.115297908	0.828023591	-12.77094566	6.94E-11	2.13E-08
cg06673651	0.03943745	0.044559864	12.76694042	6.97E-11	2.14E-08
cg06375292	-0.098230153	0.81189464	-12.76347895	7.01E-11	2.14E-08
cg10281977	0.142920545	0.197236422	12.76334677	7.01E-11	2.14E-08
cg25403205	0.282207143	0.352866249	12.76382138	7.00E-11	2.14E-08
cg00275886	-0.045884838	0.965949576	-12.76045307	7.04E-11	2.14E-08
cg04359004	0.043361483	0.038193231	12.75964564	7.04E-11	2.14E-08
cg06524039	0.24029504	0.692445292	12.75895773	7.05E-11	2.14E-08
cg07239613	-0.053393307	0.947731177	-12.75968213	7.04E-11	2.14E-08
cg08363074	-0.042145689	0.906973176	-12.75925728	7.05E-11	2.14E-08
cg12486712	0.117131309	0.85081277	12.7613703	7.03E-11	2.14E-08
cg17866352	-0.12454654	0.779034106	-12.76083982	7.03E-11	2.14E-08
cg07148139	0.048202039	0.062284584	12.75790006	7.06E-11	2.15E-08
cg00581590	-0.041054965	0.95498757	-12.7567582	7.07E-11	2.15E-08
cg17034591	-0.148188886	0.812980888	-12.75709922	7.07E-11	2.15E-08
cg04275847	-0.049538056	0.967123514	-12.75571777	7.08E-11	2.15E-08
cg12488919	0.097286242	0.781854361	12.75271138	7.11E-11	2.16E-08
cg01979352	-0.136696859	0.793846697	-12.74957797	7.14E-11	2.16E-08
cg02706018	-0.107282951	0.806285987	-12.74993718	7.14E-11	2.16E-08
cg02944578	-0.10166022	0.758452657	-12.7481217	7.16E-11	2.16E-08
cg05926253	0.021552331	0.029514673	12.74665866	7.17E-11	2.16E-08
cg13958389	0.186330925	0.7453169	12.74802618	7.16E-11	2.16E-08
cg16790291	0.177721271	0.326484933	12.7485229	7.15E-11	2.16E-08
cg17226324	-0.084400001	0.918108343	-12.74692133	7.17E-11	2.16E-08
cg20526800	-0.142643042	0.755903215	-12.7510526	7.13E-11	2.16E-08
cg24108215	-0.111379705	0.799386685	-12.74926407	7.14E-11	2.16E-08
cg24483304	0.027443609	0.030583298	12.7462537	7.17E-11	2.16E-08
cg24928900	-0.069520177	0.928299961	-12.74647394	7.17E-11	2.16E-08
cg25884883	-0.032479321	0.955622928	-12.74653429	7.17E-11	2.16E-08
cg14009759	0.125016833	0.745006588	12.74379488	7.20E-11	2.16E-08
cg14573591	-0.084031765	0.923143272	-12.74250541	7.21E-11	2.16E-08
cg23208326	-0.089612345	0.918115274	-12.74218694	7.21E-11	2.16E-08
cg05342782	-0.073290389	0.942891249	-12.73989237	7.24E-11	2.17E-08
cg17424859	0.161926992	0.775566585	12.74000878	7.24E-11	2.17E-08
cg03159660	-0.14859072	0.762791634	-12.73796974	7.26E-11	2.17E-08
cg11226901	-0.076565736	0.921677451	-12.73649332	7.27E-11	2.17E-08
cg20545776	-0.125682068	0.726299706	-12.73650593	7.27E-11	2.17E-08
cg26358246	0.033538571	0.041875064	12.73539165	7.28E-11	2.17E-08
cg00548143	0.029301218	0.032640832	12.7329188	7.31E-11	2.18E-08
cg12691488	0.341565352	0.306520119	12.73294009	7.31E-11	2.18E-08
cg07309941	-0.032548112	0.961834569	-12.73143267	7.32E-11	2.18E-08
cg11271685	-0.093376199	0.594625664	-12.73176231	7.32E-11	2.18E-08
cg11329058	0.106810927	0.161732459	12.73100684	7.33E-11	2.18E-08
cg14202907	-0.077970483	0.896224801	-12.72785825	7.36E-11	2.19E-08
cg05086021	-0.177240768	0.533829935	-12.72681792	7.37E-11	2.19E-08
cg01179328	-0.080466369	0.871058417	-12.72333018	7.40E-11	2.20E-08
cg09942463	-0.059176885	0.936855269	-12.72237909	7.41E-11	2.20E-08
cg25080747	-0.042784504	0.929270144	-12.72242784	7.41E-11	2.20E-08
cg02155405	-0.166938922	0.842887502	-12.72183017	7.42E-11	2.20E-08
cg01846046	-0.045139043	0.9495176	-12.72030087	7.43E-11	2.20E-08
cg15182221	0.111804757	0.885798255	12.71917829	7.44E-11	2.20E-08
cg08359167	-0.064681762	0.566739164	-12.71681531	7.47E-11	2.21E-08
cg26314823	0.139979542	0.865746459	12.71621985	7.47E-11	2.21E-08
cg19198652	-0.067050232	0.476829236	-12.71463094	7.49E-11	2.21E-08
cg21048262	-0.046549766	0.936992925	-12.71540297	7.48E-11	2.21E-08
cg22242238	-0.149052069	0.820374959	-12.71505295	7.49E-11	2.21E-08
cg06073459	-0.02332672	0.983344314	-12.71384781	7.50E-11	2.21E-08
cg04456219	0.076729649	0.070072516	12.71227654	7.52E-11	2.21E-08
cg24301038	-0.098154275	0.862300485	-12.71233909	7.51E-11	2.21E-08
cg05064936	0.188513429	0.821593286	12.71114705	7.53E-11	2.21E-08
cg14548611	0.081915767	0.901126182	12.71146013	7.52E-11	2.21E-08
cg10461088	0.049593312	0.082745071	12.71038625	7.53E-11	2.21E-08
cg10186435	0.213375347	0.511819852	12.70862119	7.55E-11	2.22E-08
cg11126196	0.095622813	0.847046894	12.7083323	7.56E-11	2.22E-08
cg27584762	0.128835597	0.474825078	12.70676901	7.57E-11	2.22E-08
cg18686747	0.067466472	0.08143413	12.70604596	7.58E-11	2.22E-08
cg06782041	-0.027036628	0.971045684	-12.70467011	7.59E-11	2.22E-08
cg08880538	0.035084952	0.044651035	12.7044369	7.60E-11	2.22E-08
cg10315945	0.154666098	0.386444737	12.70490204	7.59E-11	2.22E-08
cg07673181	0.037801062	0.05496633	12.70282732	7.61E-11	2.22E-08
cg23834494	-0.105122231	0.924613461	-12.70289637	7.61E-11	2.22E-08
cg06018575	0.03107394	0.033876945	12.70102432	7.63E-11	2.23E-08
cg10383367	0.037170042	0.040715293	12.70094961	7.63E-11	2.23E-08
cg13539203	-0.054482889	0.931213822	-12.6998878	7.64E-11	2.23E-08
cg20496134	0.112742397	0.697895738	12.69786077	7.66E-11	2.23E-08
cg07311250	0.135231645	0.84858694	12.68793062	7.77E-11	2.26E-08
cg03731740	0.26097282	0.70956781	12.68509305	7.80E-11	2.27E-08
cg17383421	0.116239671	0.881462747	12.68488494	7.80E-11	2.27E-08
cg17524478	-0.188856641	0.777602961	-12.68500379	7.80E-11	2.27E-08
cg18789887	0.203583234	0.736331028	12.68504717	7.80E-11	2.27E-08
cg14135596	0.189899255	0.805728175	12.68433027	7.81E-11	2.27E-08
cg24020814	0.046128554	0.050953496	12.68067034	7.85E-11	2.28E-08
cg05542785	0.21927835	0.293224654	12.67885696	7.87E-11	2.28E-08
cg11949945	0.060655118	0.06468598	12.67857501	7.87E-11	2.28E-08
cg20314438	0.036084025	0.042527957	12.67721918	7.88E-11	2.28E-08
cg00315394	-0.080264368	0.910571956	-12.67537523	7.90E-11	2.28E-08
cg07260592	0.186378359	0.450709228	12.67488688	7.91E-11	2.28E-08
cg19691410	-0.088063294	0.890351784	-12.67506985	7.91E-11	2.28E-08
cg22790924	0.143786593	0.433422022	12.67424823	7.92E-11	2.28E-08
cg11851129	-0.140027136	0.755196232	-12.67108056	7.95E-11	2.29E-08
cg21644489	-0.148019634	0.790025135	-12.67044146	7.96E-11	2.29E-08
cg17293161	0.188513604	0.474827018	12.66986214	7.96E-11	2.29E-08
cg21527637	0.038009153	0.045311045	12.66947174	7.97E-11	2.29E-08
cg11070818	0.130667116	0.690717382	12.66868967	7.98E-11	2.29E-08
cg24389730	0.15891376	0.1514019	12.66542788	8.01E-11	2.30E-08
cg25257748	-0.098134057	0.849191833	-12.66426976	8.03E-11	2.31E-08
cg07370845	-0.056338801	0.949660154	-12.66204676	8.05E-11	2.31E-08
cg00458932	-0.2882463	0.593575493	-12.65407062	8.14E-11	2.33E-08
cg18321533	0.130201777	0.825861668	12.65137132	8.17E-11	2.34E-08
cg08869493	-0.041906704	0.952331099	-12.65016142	8.18E-11	2.34E-08
cg18132851	0.304811972	0.368529205	12.65012736	8.18E-11	2.34E-08
cg10611159	-0.057557315	0.951307322	-12.6473517	8.21E-11	2.35E-08
cg20652235	0.023615164	0.03683558	12.64831822	8.20E-11	2.35E-08
cg21200432	-0.08772801	0.929951982	-12.64710419	8.22E-11	2.35E-08
cg24982556	-0.082682042	0.903776978	-12.647045	8.22E-11	2.35E-08
cg27047356	0.082636055	0.887678502	12.646977	8.22E-11	2.35E-08
cg05527185	0.22301713	0.510780264	12.64586925	8.23E-11	2.35E-08
cg15062470	0.13428927	0.542898403	12.64554316	8.24E-11	2.35E-08
cg20674327	0.211184155	0.737815526	12.64606746	8.23E-11	2.35E-08
cg01760846	0.156776041	0.157732474	12.64480323	8.24E-11	2.35E-08
cg06861427	0.138563624	0.596405624	12.64251649	8.27E-11	2.35E-08
cg26399994	-0.319767136	0.680300981	-12.64097847	8.29E-11	2.36E-08
cg02455792	-0.137052331	0.795811638	-12.63988987	8.30E-11	2.36E-08
cg03919779	-0.182071874	0.351067851	-12.63844282	8.32E-11	2.36E-08
cg08877960	-0.105019929	0.858964916	-12.63877265	8.31E-11	2.36E-08
cg21704502	-0.093666029	0.786549905	-12.63745035	8.33E-11	2.36E-08
cg22696167	0.138141803	0.134643374	12.63507714	8.35E-11	2.37E-08
cg21129701	0.030281702	0.030450493	12.63459736	8.36E-11	2.37E-08
cg06774039	-0.057881153	0.042921719	-12.63133943	8.40E-11	2.38E-08
cg21853510	-0.143770058	0.831681253	-12.63031772	8.41E-11	2.38E-08
cg20513962	0.13778067	0.483635304	12.62875973	8.43E-11	2.38E-08
cg06817772	0.235844576	0.713500319	12.62597994	8.46E-11	2.39E-08
cg12177922	-0.283196541	0.346742225	-12.62548402	8.47E-11	2.39E-08
cg14194263	0.210776634	0.390908334	12.62503538	8.47E-11	2.39E-08
cg01264729	0.177589507	0.820298734	12.62232611	8.50E-11	2.39E-08
cg08216000	-0.04253168	0.937408097	-12.62168285	8.51E-11	2.39E-08
cg11813658	-0.094219443	0.932372811	-12.62322454	8.49E-11	2.39E-08
cg20156187	-0.041890621	0.950420234	-12.62200347	8.51E-11	2.39E-08
cg24052475	-0.130331166	0.803407319	-12.62304329	8.49E-11	2.39E-08
cg01844514	0.16446975	0.764293797	12.62073991	8.52E-11	2.39E-08
cg17254384	0.103473078	0.831199684	12.61932194	8.54E-11	2.39E-08
cg21790657	0.041694309	0.927063508	12.61900619	8.54E-11	2.39E-08
cg22535084	-0.07225211	0.896643846	-12.61968184	8.53E-11	2.39E-08
cg08148052	0.023838673	0.031149257	12.61758506	8.56E-11	2.40E-08
cg23785859	-0.188038819	0.806403822	-12.61364593	8.60E-11	2.41E-08
cg21422834	0.127806149	0.533663043	12.61204432	8.62E-11	2.41E-08
cg19473392	-0.041149504	0.958590163	-12.60958789	8.65E-11	2.42E-08
cg24418182	0.0500372	0.918444084	12.60994108	8.65E-11	2.42E-08
cg26697477	-0.070344639	0.907263917	-12.60890677	8.66E-11	2.42E-08
cg07545140	-0.032961045	0.950655731	-12.60811211	8.67E-11	2.42E-08
cg06908855	-0.124514172	0.842710123	-12.60289126	8.73E-11	2.43E-08
cg24969222	-0.087723795	0.887548507	-12.60307137	8.73E-11	2.43E-08
cg15141592	0.024154682	0.032090021	12.60166357	8.75E-11	2.44E-08
cg26437703	-0.054782165	0.95650745	-12.60196077	8.74E-11	2.44E-08
cg15966610	0.262604493	0.198156421	12.60042729	8.76E-11	2.44E-08
cg14649652	0.101929995	0.732942146	12.59934521	8.78E-11	2.44E-08
cg26349869	0.169699817	0.711358028	12.59748793	8.80E-11	2.44E-08
cg23859635	0.138956111	0.80556077	12.59689118	8.81E-11	2.45E-08
cg12114888	0.262620417	0.474202909	12.59612928	8.81E-11	2.45E-08
cg04528445	-0.171265492	0.748903972	-12.59487414	8.83E-11	2.45E-08
cg14792031	0.068292198	0.053133263	12.59496553	8.83E-11	2.45E-08
cg04307107	0.207281056	0.680937997	12.59427425	8.84E-11	2.45E-08
cg00436603	-0.140093319	0.770957221	-12.59291804	8.85E-11	2.45E-08
cg01606998	0.033531232	0.034827515	12.58964264	8.89E-11	2.46E-08
cg21754051	-0.04095699	0.967997124	-12.59009864	8.89E-11	2.46E-08
cg15657785	-0.076272596	0.873391876	-12.58810557	8.91E-11	2.46E-08
cg22704520	0.033035764	0.039263341	12.587775	8.92E-11	2.46E-08
cg04292159	0.054630987	0.058017727	12.58687278	8.93E-11	2.46E-08
cg17038857	0.143556626	0.64231876	12.58680336	8.93E-11	2.46E-08
cg01826858	-0.062443616	0.848724984	-12.58385712	8.97E-11	2.47E-08
cg00851028	0.227704703	0.677534063	12.58227986	8.98E-11	2.47E-08
cg04741318	-0.066476308	0.931747228	-12.5802294	9.01E-11	2.48E-08
cg06892548	0.21621849	0.391462407	12.57982942	9.01E-11	2.48E-08
cg07679348	0.032497708	0.037179493	12.58040014	9.01E-11	2.48E-08
cg14661886	0.033531793	0.038394373	12.5811741	9.00E-11	2.48E-08
cg03758732	-0.076065851	0.919915215	-12.57823423	9.03E-11	2.48E-08
cg07245700	-0.050100444	0.90119541	-12.57772997	9.04E-11	2.48E-08
cg12310231	-0.055400939	0.945460652	-12.57782333	9.04E-11	2.48E-08
cg16311158	0.043567163	0.041004726	12.57866299	9.03E-11	2.48E-08
cg24983383	-0.064784623	0.934093097	-12.57714115	9.05E-11	2.48E-08
cg07441854	-0.122481061	0.864020831	-12.57640225	9.06E-11	2.48E-08
cg06940232	-0.039747836	0.973982581	-12.57378067	9.09E-11	2.49E-08
cg10403441	-0.181544068	0.662018934	-12.57272256	9.10E-11	2.49E-08
cg15016233	-0.033956347	0.964187818	-12.57135086	9.12E-11	2.49E-08
cg25135755	0.22117651	0.294657193	12.57175953	9.12E-11	2.49E-08
cg16628681	-0.05914722	0.887161336	-12.56955014	9.14E-11	2.49E-08
cg16697438	0.244886221	0.313163351	12.56722797	9.17E-11	2.50E-08
cg21683619	0.084324192	0.797975825	12.56605649	9.19E-11	2.50E-08
cg24508561	-0.177317003	0.235182043	-12.56563947	9.19E-11	2.50E-08
cg14932133	0.160818043	0.782091318	12.56377946	9.22E-11	2.51E-08
cg12405341	0.037982127	0.044240875	12.56249436	9.23E-11	2.51E-08
cg03109443	0.025901762	0.034148742	12.56134334	9.25E-11	2.51E-08
cg18619398	-0.085857811	0.549108063	-12.56117074	9.25E-11	2.51E-08
cg03193417	0.028592588	0.037154791	12.55830073	9.29E-11	2.51E-08
cg08139206	-0.242410462	0.684691974	-12.55783908	9.29E-11	2.51E-08
cg10320446	0.036425956	0.039684048	12.55737994	9.30E-11	2.51E-08
cg15095913	-0.042881962	0.945168317	-12.55945605	9.27E-11	2.51E-08
cg17929065	-0.155303173	0.804957189	-12.55900669	9.28E-11	2.51E-08
cg21708468	-0.051309181	0.907044613	-12.55708305	9.30E-11	2.51E-08
cg21711132	0.218532669	0.345483215	12.55791763	9.29E-11	2.51E-08
cg23567726	-0.035080367	0.942535268	-12.55974819	9.27E-11	2.51E-08
cg26238975	-0.06275135	0.936665044	-12.55762851	9.30E-11	2.51E-08
cg24224803	0.038429365	0.048655311	12.55421413	9.34E-11	2.52E-08
cg08426157	-0.091273274	0.871761227	-12.55285872	9.36E-11	2.52E-08
cg01705934	0.122114219	0.327582501	12.55211658	9.37E-11	2.53E-08
cg02506717	0.206236689	0.639659618	12.55036655	9.39E-11	2.53E-08
cg05426956	-0.168657166	0.758672418	-12.54999002	9.39E-11	2.53E-08
cg23792592	-0.157353218	0.806067789	-12.5496016	9.40E-11	2.53E-08
cg11929750	0.024395749	0.971084171	12.54757327	9.43E-11	2.53E-08
cg13968953	0.025623441	0.042066793	12.54732141	9.43E-11	2.53E-08
cg16137715	0.146787497	0.756385983	12.5481474	9.42E-11	2.53E-08
cg12670310	0.093780306	0.874525969	12.54630092	9.44E-11	2.53E-08
cg10674470	0.034544492	0.035488689	12.54463143	9.46E-11	2.54E-08
cg26712673	-0.205160253	0.716397124	-12.54309805	9.48E-11	2.54E-08
cg16324306	0.281040692	0.410920062	12.54020418	9.52E-11	2.55E-08
cg05485206	-0.10017357	0.840931859	-12.53883925	9.54E-11	2.55E-08
cg05241157	-0.136875985	0.40819811	-12.53777001	9.55E-11	2.56E-08
cg02908748	0.10281443	0.797999595	12.53728896	9.56E-11	2.56E-08
cg08497158	0.022761469	0.035676928	12.5365388	9.57E-11	2.56E-08
cg05538632	0.134807528	0.535094604	12.53568278	9.58E-11	2.56E-08
cg05286252	-0.06180667	0.950041421	-12.53461417	9.60E-11	2.56E-08
cg12466613	-0.047482952	0.964164252	-12.53351929	9.61E-11	2.56E-08
cg14183602	-0.079828458	0.897871985	-12.53378284	9.61E-11	2.56E-08
cg05500074	-0.085306847	0.9227145	-12.53165719	9.64E-11	2.57E-08
cg07131166	-0.082826838	0.852092104	-12.5297451	9.66E-11	2.57E-08
cg27084994	0.028813378	0.035281722	12.52981709	9.66E-11	2.57E-08
cg05065690	0.032417805	0.043489349	12.52808747	9.68E-11	2.57E-08
cg26256836	-0.064563659	0.944609374	-12.52773699	9.69E-11	2.57E-08
cg06550102	0.02230996	0.025069317	12.52671054	9.70E-11	2.58E-08
cg05013913	0.14581774	0.610088378	12.52576395	9.71E-11	2.58E-08
cg07953845	-0.120059567	0.894441853	-12.52374965	9.74E-11	2.58E-08
cg20146580	0.033823127	0.043079825	12.52377133	9.74E-11	2.58E-08
cg00628185	-0.045878054	0.947706326	-12.52087913	9.78E-11	2.59E-08
cg02177317	-0.067906003	0.647419246	-12.52163305	9.77E-11	2.59E-08
cg02694994	-0.094641816	0.834865526	-12.52049566	9.79E-11	2.59E-08
cg22515654	0.283384348	0.672598987	12.52123222	9.78E-11	2.59E-08
cg14732828	0.033149136	0.03779596	12.51722242	9.83E-11	2.60E-08
cg02531227	0.310058301	0.581040287	12.51577462	9.85E-11	2.60E-08
cg26492819	-0.045371522	0.958701851	-12.5156483	9.85E-11	2.60E-08
cg01959405	-0.104261896	0.912482873	-12.51445649	9.87E-11	2.60E-08
cg11346541	0.026033923	0.026351219	12.51393925	9.87E-11	2.60E-08
cg21652803	0.097345978	0.829040761	12.51448728	9.87E-11	2.60E-08
cg22348298	0.115664455	0.80293671	12.51367117	9.88E-11	2.60E-08
cg01886125	-0.042841752	0.933622312	-12.51273278	9.89E-11	2.60E-08
cg09529647	-0.051862941	0.928884699	-12.51218653	9.90E-11	2.60E-08
cg10073875	0.025436916	0.024418035	12.51223588	9.90E-11	2.60E-08
cg23925199	0.136341509	0.483087408	12.51166762	9.91E-11	2.60E-08
cg04153116	0.044514803	0.036295684	12.50888715	9.94E-11	2.60E-08
cg09398082	-0.040073059	0.921361948	-12.51053138	9.92E-11	2.60E-08
cg21906728	0.039485852	0.050935919	12.50879685	9.95E-11	2.60E-08
cg23829949	0.307102173	0.629593741	12.51048641	9.92E-11	2.60E-08
cg24587601	0.13040707	0.097916287	12.50961762	9.93E-11	2.60E-08
cg25763945	0.032002344	0.041412913	12.5083996	9.95E-11	2.60E-08
cg26853401	0.074366292	0.088168352	12.50851869	9.95E-11	2.60E-08
cg17018021	-0.101741395	0.821298938	-12.50718716	9.97E-11	2.60E-08
cg25195960	0.029988814	0.034297752	12.50743255	9.96E-11	2.60E-08
cg10443148	0.039060152	0.940896443	12.50596938	9.98E-11	2.61E-08
cg15266969	-0.147024567	0.831237099	-12.50114199	1.01E-10	2.62E-08
cg21876832	-0.047517653	0.924865066	-12.50089167	1.01E-10	2.62E-08
cg15427656	0.038923697	0.04396385	12.49994653	1.01E-10	2.62E-08
cg21912203	0.211123648	0.786959206	12.49799938	1.01E-10	2.63E-08
cg24230840	0.034554178	0.044763928	12.49744902	1.01E-10	2.63E-08
cg02410241	-0.035525578	0.946409568	-12.49620187	1.01E-10	2.63E-08
cg22820921	-0.13606788	0.475267176	-12.49429573	1.01E-10	2.64E-08
cg15755348	-0.141892968	0.787074608	-12.49232545	1.02E-10	2.64E-08
cg23281527	-0.06490287	0.94824564	-12.48971967	1.02E-10	2.65E-08
cg03171211	-0.043763934	0.965613508	-12.48886104	1.02E-10	2.65E-08
cg09523086	0.045210948	0.060695724	12.48810247	1.02E-10	2.65E-08
cg10761639	-0.331460734	0.693205548	-12.48824621	1.02E-10	2.65E-08
cg02938524	0.031680623	0.037112876	12.48764896	1.02E-10	2.65E-08
cg22374742	-0.283309939	0.673980698	-12.48687157	1.03E-10	2.66E-08
cg01485838	0.043133002	0.030426163	12.48466556	1.03E-10	2.66E-08
cg14289511	0.251711775	0.489896354	12.4849312	1.03E-10	2.66E-08
cg06681193	0.042439456	0.056314557	12.48360509	1.03E-10	2.66E-08
cg00893538	0.026298561	0.026850932	12.48289349	1.03E-10	2.66E-08
cg12643877	0.125652294	0.733071589	12.48131966	1.03E-10	2.67E-08
cg20861489	0.236630745	0.644427448	12.48086911	1.03E-10	2.67E-08
cg04756597	-0.15092461	0.779989042	-12.48041769	1.03E-10	2.67E-08
cg05151228	0.04724576	0.061777036	12.4762003	1.04E-10	2.68E-08
cg09226044	0.04340203	0.032381412	12.47634453	1.04E-10	2.68E-08
cg26312337	-0.096748282	0.886060224	-12.47601966	1.04E-10	2.68E-08
cg02720683	0.034647827	0.019894526	12.47528131	1.04E-10	2.68E-08
cg06445343	0.21993288	0.763992918	12.47497702	1.04E-10	2.68E-08
cg01584939	-0.036736266	0.95045448	-12.4743213	1.04E-10	2.68E-08
cg00115194	-0.211335958	0.808285464	-12.47314907	1.04E-10	2.68E-08
cg01922684	-0.0510433	0.899765874	-12.47317784	1.04E-10	2.68E-08
cg03999130	0.148972819	0.169134988	12.47236731	1.05E-10	2.68E-08
cg01194765	0.081365681	0.898797002	12.47164564	1.05E-10	2.68E-08
cg04478428	0.22258543	0.278194201	12.47041668	1.05E-10	2.69E-08
cg10810378	0.074865716	0.910213431	12.47016907	1.05E-10	2.69E-08
cg10765909	-0.205093519	0.269279148	-12.46768932	1.05E-10	2.69E-08
cg22411784	0.027965789	0.027966246	12.46770105	1.05E-10	2.69E-08
cg08168689	-0.074257305	0.934538165	-12.46600019	1.06E-10	2.70E-08
cg25921418	0.046041453	0.078069246	12.46341999	1.06E-10	2.71E-08
cg13617782	0.053359029	0.051177026	12.46220792	1.06E-10	2.71E-08
cg14639753	-0.039279658	0.946893252	-12.46248948	1.06E-10	2.71E-08
cg04584833	0.040448136	0.036850574	12.46130689	1.06E-10	2.71E-08
cg18756536	0.057878607	0.045342492	12.46090536	1.06E-10	2.71E-08
cg20591745	0.136024264	0.858987463	12.46018588	1.06E-10	2.71E-08
cg12120360	-0.084556846	0.842783922	-12.4584327	1.07E-10	2.71E-08
cg16940801	0.032900538	0.044347194	12.45882745	1.07E-10	2.71E-08
cg04872557	0.044972533	0.026653596	12.45800615	1.07E-10	2.71E-08
cg15259920	-0.149733419	0.869033571	-12.45742532	1.07E-10	2.71E-08
cg05413957	-0.097607485	0.877920562	-12.45692751	1.07E-10	2.71E-08
cg15663348	-0.104747483	0.769274332	-12.45589797	1.07E-10	2.72E-08
cg23966898	0.042360784	0.934058957	12.45495667	1.07E-10	2.72E-08
cg27519140	0.07878525	0.892570843	12.45438115	1.07E-10	2.72E-08
cg02390725	-0.044149837	0.914302306	-12.4522111	1.08E-10	2.73E-08
cg08328134	-0.037419079	0.960864015	-12.45201105	1.08E-10	2.73E-08
cg13497563	0.062522675	0.084853565	12.45118917	1.08E-10	2.73E-08
cg13397282	-0.109635678	0.832804669	-12.45067685	1.08E-10	2.73E-08
cg07740640	-0.057216862	0.951910841	-12.44836708	1.08E-10	2.73E-08
cg10097045	-0.089592128	0.873227886	-12.4472608	1.08E-10	2.74E-08
cg20083871	0.042983159	0.062278204	12.4467866	1.08E-10	2.74E-08
cg00478601	-0.116972619	0.833195604	-12.44290929	1.09E-10	2.75E-08
cg16136290	0.086665383	0.885187071	12.44133463	1.09E-10	2.75E-08
cg17405000	-0.060041797	0.930530065	-12.44143738	1.09E-10	2.75E-08
cg19167755	-0.036821797	0.972041668	-12.44120261	1.09E-10	2.75E-08
cg01839742	-0.070271595	0.890872525	-12.44010463	1.09E-10	2.75E-08
cg18790057	-0.093546204	0.833459654	-12.43827702	1.10E-10	2.76E-08
cg06524757	0.077009129	0.124810311	12.43724098	1.10E-10	2.76E-08
cg08037727	0.138485974	0.806572042	12.43570727	1.10E-10	2.77E-08
cg25391673	0.042566156	0.945882488	12.43553122	1.10E-10	2.77E-08
cg06774441	0.027389554	0.02957049	12.43402597	1.10E-10	2.77E-08
cg11084334	0.20627881	0.733657066	12.43415683	1.10E-10	2.77E-08
cg16385448	-0.051634523	0.948656553	-12.43424263	1.10E-10	2.77E-08
cg27010927	-0.053423613	0.951147869	-12.43179082	1.11E-10	2.77E-08
cg03111502	0.03474456	0.04256705	12.4294777	1.11E-10	2.78E-08
cg02268156	0.165640978	0.659014987	12.42735734	1.11E-10	2.79E-08
cg12582616	0.189386333	0.836159612	12.42741754	1.11E-10	2.79E-08
cg02965411	-0.091651946	0.863915251	-12.42577389	1.12E-10	2.79E-08
cg09754948	0.030486283	0.041789046	12.42603891	1.12E-10	2.79E-08
cg00448395	0.1834087	0.326514618	12.42484493	1.12E-10	2.79E-08
cg05439191	0.03065423	0.022543804	12.42360221	1.12E-10	2.79E-08
cg21659425	-0.028804099	0.955178985	-12.42347919	1.12E-10	2.79E-08
cg04648814	0.03315278	0.039190351	12.42061454	1.12E-10	2.80E-08
cg13691108	0.148162243	0.806978711	12.42039557	1.12E-10	2.80E-08
cg05323731	0.046337786	0.04925587	12.41739064	1.13E-10	2.81E-08
cg14623715	0.27962841	0.709765454	12.41816177	1.13E-10	2.81E-08
cg15062711	0.029612884	0.035515214	12.41761245	1.13E-10	2.81E-08
cg12732734	-0.025039669	0.979734435	-12.41624322	1.13E-10	2.81E-08
cg26603629	-0.078604279	0.907133363	-12.4162503	1.13E-10	2.81E-08
cg26520371	0.027526563	0.040553031	12.41151773	1.14E-10	2.83E-08
cg14530304	0.105766703	0.159434572	12.40842918	1.14E-10	2.84E-08
cg23089723	-0.174167385	0.642864496	-12.40655734	1.15E-10	2.84E-08
cg15260508	-0.125707478	0.892127798	-12.40523295	1.15E-10	2.85E-08
cg04998202	0.282757329	0.527774071	12.40440679	1.15E-10	2.85E-08
cg17201273	-0.123974593	0.904858299	-12.40413287	1.15E-10	2.85E-08
cg01491398	-0.084349731	0.812262299	-12.40206744	1.15E-10	2.85E-08
cg13537940	0.1358863	0.789597528	12.40184962	1.15E-10	2.85E-08
cg21235025	0.126758474	0.646155477	12.40303307	1.15E-10	2.85E-08
cg23292453	0.021626191	0.019572948	12.40218121	1.15E-10	2.85E-08
cg23817265	0.218743781	0.676803293	12.40203394	1.15E-10	2.85E-08
cg16501436	0.034604369	0.049595306	12.40034099	1.16E-10	2.85E-08
cg15706017	-0.206374217	0.848257057	-12.39736093	1.16E-10	2.86E-08
cg01165661	0.10774434	0.816932487	12.39640585	1.16E-10	2.87E-08
cg23474268	0.050010287	0.045781964	12.39541539	1.16E-10	2.87E-08
cg08755532	-0.096397951	0.841690928	-12.39289255	1.17E-10	2.88E-08
cg09262171	0.251973218	0.482036096	12.39182454	1.17E-10	2.88E-08
cg20435125	-0.063548154	0.933845983	-12.39215601	1.17E-10	2.88E-08
cg15439745	0.064778113	0.074957985	12.39125487	1.17E-10	2.88E-08
cg12845021	-0.067919981	0.843635611	-12.38881822	1.18E-10	2.89E-08
cg14145524	-0.124347186	0.77954708	-12.38862603	1.18E-10	2.89E-08
cg26347745	0.032440119	0.051615661	12.3873704	1.18E-10	2.89E-08
cg23234820	-0.040724477	0.956873831	-12.38682377	1.18E-10	2.89E-08
cg07654762	-0.177161273	0.753294148	-12.3850748	1.18E-10	2.89E-08
cg26482757	-0.023093984	0.966900504	-12.38532507	1.18E-10	2.89E-08
cg05711710	0.086422373	0.891896033	12.38280635	1.19E-10	2.90E-08
cg23977670	-0.103788885	0.826897643	-12.38077625	1.19E-10	2.91E-08
cg06720082	-0.027954646	0.952142931	-12.37671237	1.20E-10	2.92E-08
cg07868155	0.18757749	0.646591355	12.37674322	1.20E-10	2.92E-08
cg17355400	-0.107575848	0.871131169	-12.37677996	1.20E-10	2.92E-08
cg17904717	-0.05651722	0.954065788	-12.37781677	1.19E-10	2.92E-08
cg22425359	0.146954208	0.856873608	12.37757337	1.19E-10	2.92E-08
cg01269576	-0.06377049	0.86618876	-12.37411016	1.20E-10	2.92E-08
cg04802801	0.044029079	0.056950093	12.3735663	1.20E-10	2.92E-08
cg05001908	-0.141654376	0.362130745	-12.37573098	1.20E-10	2.92E-08
cg07443287	0.05467364	0.05057961	12.37424551	1.20E-10	2.92E-08
cg08739576	0.034548053	0.035919424	12.37382208	1.20E-10	2.92E-08
cg08887425	0.061568717	0.050738255	12.37360373	1.20E-10	2.92E-08
cg09190466	-0.057750171	0.957209426	-12.37512461	1.20E-10	2.92E-08
cg22110517	-0.058984374	0.906662886	-12.37325899	1.20E-10	2.92E-08
cg03941625	-0.035765052	0.965985741	-12.37125004	1.20E-10	2.92E-08
cg18766900	0.351099316	0.647415948	12.37153694	1.20E-10	2.92E-08
cg25829488	-0.059798361	0.942820133	-12.37018141	1.21E-10	2.92E-08
cg07760722	-0.031307232	0.972672986	-12.36893554	1.21E-10	2.93E-08
cg07908229	0.086301008	0.810669244	12.3671458	1.21E-10	2.93E-08
cg25480082	-0.040359966	0.95839778	-12.36365012	1.22E-10	2.95E-08
cg19241305	0.134500098	0.603732187	12.36229357	1.22E-10	2.95E-08
cg04714926	-0.030705263	0.967928464	-12.3611411	1.22E-10	2.95E-08
cg08431873	0.038500779	0.040448589	12.36129027	1.22E-10	2.95E-08
cg19498600	-0.084807768	0.926478782	-12.36080257	1.22E-10	2.95E-08
cg25634507	-0.20706595	0.736605986	-12.36047488	1.22E-10	2.95E-08
cg25887294	0.025584204	0.027538089	12.356893	1.23E-10	2.96E-08
cg06001166	-0.033703877	0.957965707	-12.35615043	1.23E-10	2.97E-08
cg07331616	0.036944492	0.045245515	12.35596505	1.23E-10	2.97E-08
cg09817599	0.147439051	0.719351125	12.35373823	1.23E-10	2.97E-08
cg22344162	0.242238164	0.496948969	12.3536475	1.23E-10	2.97E-08
cg18206424	-0.103932418	0.839492816	-12.35214769	1.24E-10	2.98E-08
cg07801448	-0.094702979	0.922437779	-12.35069647	1.24E-10	2.98E-08
cg14772639	-0.042492003	0.964248863	-12.35091916	1.24E-10	2.98E-08
cg02862454	-0.068062263	0.896505162	-12.34960418	1.24E-10	2.98E-08
cg07659663	-0.058779054	0.886395695	-12.34942019	1.24E-10	2.98E-08
cg16309224	-0.119599697	0.808587141	-12.34807659	1.24E-10	2.98E-08
cg18869244	-0.131421057	0.837571959	-12.34646012	1.25E-10	2.99E-08
cg03571393	-0.085514045	0.868703538	-12.34553367	1.25E-10	2.99E-08
cg04905443	-0.089746939	0.931052325	-12.34394051	1.25E-10	3.00E-08
cg17194100	0.156607992	0.861254894	12.34405166	1.25E-10	3.00E-08
cg21384971	0.096118222	0.190804916	12.34236268	1.25E-10	3.00E-08
cg14725580	0.242971138	0.488156784	12.34079804	1.26E-10	3.00E-08
cg17049621	0.148771921	0.208873906	12.34099925	1.26E-10	3.00E-08
cg07923459	0.0255527	0.035175602	12.33952701	1.26E-10	3.01E-08
cg01084918	0.126468378	0.707217305	12.33798903	1.26E-10	3.01E-08
cg05301852	-0.089486327	0.906174926	-12.33750661	1.26E-10	3.01E-08
cg08009355	-0.055795138	0.899083207	-12.33731793	1.26E-10	3.01E-08
cg16188755	-0.111380972	0.867703164	-12.33699172	1.26E-10	3.01E-08
cg22109787	-0.045692838	0.951588277	-12.33702846	1.26E-10	3.01E-08
cg04206517	0.111271016	0.104496423	12.33548387	1.27E-10	3.01E-08
cg16575444	-0.135674193	0.776788189	-12.33568551	1.27E-10	3.01E-08
cg23697467	-0.058480061	0.93116667	-12.33524207	1.27E-10	3.01E-08
cg14236011	-0.072190048	0.955394168	-12.33451446	1.27E-10	3.01E-08
cg08599294	-0.152181672	0.271702838	-12.33206577	1.27E-10	3.02E-08
cg12417808	0.028586195	0.040175952	12.33137441	1.27E-10	3.02E-08
cg08879086	-0.039272028	0.962633438	-12.33015059	1.28E-10	3.03E-08
cg11966524	-0.056518629	0.90879939	-12.32958837	1.28E-10	3.03E-08
cg07504763	0.226760361	0.652425399	12.32800703	1.28E-10	3.03E-08
cg07224067	-0.079670379	0.843548836	-12.32370688	1.29E-10	3.04E-08
cg20975593	0.122437613	0.118391718	12.32450466	1.29E-10	3.04E-08
cg22829164	-0.116743739	0.827572324	-12.32429582	1.29E-10	3.04E-08
cg25592799	-0.059974262	0.948764012	-12.32402109	1.29E-10	3.04E-08
cg27525731	-0.111033492	0.86651203	-12.32201375	1.29E-10	3.05E-08
cg01364423	-0.047252111	0.053730209	-12.32019024	1.29E-10	3.05E-08
cg14074652	-0.133079992	0.826834929	-12.32029079	1.29E-10	3.05E-08
cg15675198	-0.070858445	0.93525049	-12.32021895	1.29E-10	3.05E-08
cg25953239	0.239825838	0.326376171	12.31968271	1.29E-10	3.05E-08
cg00054173	-0.098084625	0.896277391	-12.31760807	1.30E-10	3.06E-08
cg00278984	0.175694035	0.713220849	12.31630617	1.30E-10	3.07E-08
cg13525064	0.03065264	0.041505787	12.31513556	1.30E-10	3.07E-08
cg18135489	-0.109574603	0.813443889	-12.31525358	1.30E-10	3.07E-08
cg00812831	-0.093315334	0.888867295	-12.31366433	1.31E-10	3.07E-08
cg17957183	0.13785648	0.742207493	12.31355071	1.31E-10	3.07E-08
cg18817900	-0.096523368	0.921977401	-12.31349539	1.31E-10	3.07E-08
cg17198051	0.19214334	0.654453421	12.31289482	1.31E-10	3.07E-08
cg02906074	-0.049960664	0.957063724	-12.31162017	1.31E-10	3.07E-08
cg16878214	0.15823957	0.834358716	12.3112517	1.31E-10	3.07E-08
cg21275368	0.116258637	0.853452858	12.3116258	1.31E-10	3.07E-08
cg07243041	0.132498131	0.790389726	12.31016873	1.31E-10	3.07E-08
cg09903872	0.032177809	0.037965765	12.30937052	1.31E-10	3.07E-08
cg16916165	-0.09256853	0.913681858	-12.30943794	1.31E-10	3.07E-08
cg25636556	-0.055748917	0.910449598	-12.3079966	1.32E-10	3.08E-08
cg09048334	-0.296143001	0.638241155	-12.30757647	1.32E-10	3.08E-08
cg13257412	0.181152775	0.475222125	12.305588	1.32E-10	3.08E-08
cg17446264	0.097507562	0.61449927	12.30620595	1.32E-10	3.08E-08
cg20528837	-0.049992454	0.953149419	-12.30650677	1.32E-10	3.08E-08
cg27222205	-0.063974859	0.843250634	-12.30588955	1.32E-10	3.08E-08
cg02129737	-0.081152746	0.844636369	-12.30421128	1.32E-10	3.08E-08
cg17209692	-0.034319363	0.955241349	-12.3040608	1.32E-10	3.08E-08
cg07381872	0.285618031	0.590819195	12.30329233	1.32E-10	3.09E-08
cg07803377	-0.102882748	0.879472899	-12.30229193	1.33E-10	3.09E-08
cg25424031	-0.058365567	0.942464428	-12.30184816	1.33E-10	3.09E-08
cg16517298	0.258730994	0.511842702	12.30140052	1.33E-10	3.09E-08
cg05232802	0.04506176	0.079972822	12.29676404	1.34E-10	3.11E-08
cg05452345	0.033583658	0.046451494	12.29475899	1.34E-10	3.12E-08
cg23817555	-0.098191407	0.825844537	-12.2936807	1.34E-10	3.12E-08
cg02603784	0.124592554	0.833707103	12.29259246	1.34E-10	3.12E-08
cg04146982	-0.134567297	0.857893986	-12.2913334	1.35E-10	3.12E-08
cg14737592	0.029378687	0.038885168	12.29098879	1.35E-10	3.12E-08
cg26401172	0.023639935	0.018691439	12.29077553	1.35E-10	3.12E-08
cg07837764	0.053084805	0.054585832	12.28861615	1.35E-10	3.13E-08
cg27282761	0.049243424	0.070227418	12.28755045	1.35E-10	3.14E-08
cg22805491	-0.144867606	0.809588929	-12.28670944	1.36E-10	3.14E-08
cg06663317	0.212972811	0.615574251	12.28551036	1.36E-10	3.14E-08
cg06679572	0.042379985	0.066000742	12.28550278	1.36E-10	3.14E-08
cg07143817	0.022249168	0.027362466	12.28439041	1.36E-10	3.14E-08
cg09293122	0.126476027	0.753750361	12.28446263	1.36E-10	3.14E-08
cg11677891	-0.098274929	0.855777486	-12.28478876	1.36E-10	3.14E-08
cg20834073	-0.208881108	0.73341215	-12.28595324	1.36E-10	3.14E-08
cg27078140	0.180597184	0.409917168	12.28386739	1.36E-10	3.14E-08
cg09308387	0.029189117	0.035988474	12.28279324	1.36E-10	3.14E-08
cg06889454	0.100852432	0.687392864	12.28222441	1.36E-10	3.14E-08
cg10493739	0.035253635	0.058025683	12.2818536	1.37E-10	3.14E-08
cg10796400	-0.064177151	0.919874878	-12.28041121	1.37E-10	3.14E-08
cg20890440	-0.113497068	0.891415238	-12.28045157	1.37E-10	3.14E-08
cg26841156	-0.045370531	0.908566614	-12.28107881	1.37E-10	3.14E-08
cg00459953	0.025386754	0.04041601	12.27863413	1.37E-10	3.15E-08
cg19434410	-0.119860626	0.796749252	-12.27883107	1.37E-10	3.15E-08
cg02531797	0.04465699	0.06297971	12.27709625	1.37E-10	3.15E-08
cg06752398	0.096978832	0.307959487	12.27625123	1.38E-10	3.15E-08
cg12462771	0.118309773	0.823140263	12.27689143	1.37E-10	3.15E-08
cg18810664	0.214676961	0.372500466	12.27610753	1.38E-10	3.15E-08
cg22632947	0.236012405	0.60352225	12.27683659	1.37E-10	3.15E-08
cg22264813	-0.08567914	0.874168918	-12.27396615	1.38E-10	3.16E-08
cg00248242	-0.248557153	0.750830605	-12.2735738	1.38E-10	3.16E-08
cg17176676	-0.109562143	0.879885484	-12.27242459	1.38E-10	3.16E-08
cg23837109	0.338626642	0.436276048	12.27066144	1.39E-10	3.17E-08
cg01419164	-0.057426803	0.941994275	-12.26975357	1.39E-10	3.17E-08
cg09248148	0.055202931	0.074622407	12.27010085	1.39E-10	3.17E-08
cg18087520	0.103388418	0.836155618	12.26943119	1.39E-10	3.17E-08
cg22447637	-0.085472475	0.930834481	-12.26818717	1.39E-10	3.17E-08
cg25958361	0.027677305	0.026262923	12.26806275	1.39E-10	3.17E-08
ch.1.4129519F	0.050503858	0.036778285	12.2683674	1.39E-10	3.17E-08
cg00293940	0.218910998	0.428986853	12.26392133	1.40E-10	3.18E-08
cg02919122	0.207620838	0.466262504	12.26249951	1.40E-10	3.18E-08
cg04606397	0.215034744	0.671135134	12.26250443	1.40E-10	3.18E-08
cg05534678	0.025019698	0.029907975	12.26245719	1.40E-10	3.18E-08
cg11827402	0.038234336	0.046975044	12.26213645	1.40E-10	3.18E-08
cg15606745	-0.128206927	0.728379438	-12.26358074	1.40E-10	3.18E-08
cg25609220	-0.142447672	0.77885689	-12.26378833	1.40E-10	3.18E-08
cg26477746	-0.028050308	0.967529795	-12.26233415	1.40E-10	3.18E-08
cg11262462	-0.088664911	0.900964133	-12.26033579	1.41E-10	3.19E-08
cg17437181	0.022529372	0.036153766	12.26020475	1.41E-10	3.19E-08
cg09355040	-0.069798894	0.927009475	-12.25812297	1.41E-10	3.19E-08
cg09377704	0.173463056	0.323665291	12.25806503	1.41E-10	3.19E-08
cg25588697	0.071326731	0.871188106	12.2586814	1.41E-10	3.19E-08
cg26200826	-0.130102926	0.801501904	-12.2588613	1.41E-10	3.19E-08
cg02969578	0.139703132	0.204639046	12.25625355	1.42E-10	3.20E-08
cg12994768	-0.061316661	0.910123505	-12.256728	1.41E-10	3.20E-08
cg13468300	0.035590072	0.052287217	12.25601607	1.42E-10	3.20E-08
cg18096987	0.250689006	0.569323314	12.25461412	1.42E-10	3.20E-08
cg00160962	-0.051026228	0.953023378	-12.25323882	1.42E-10	3.20E-08
cg06277277	-0.098522198	0.899683463	-12.25269139	1.42E-10	3.20E-08
cg18525316	-0.150396189	0.824544971	-12.2530476	1.42E-10	3.20E-08
cg09898070	-0.113970783	0.28410263	-12.25122114	1.43E-10	3.21E-08
cg16472896	0.064282451	0.89900887	12.25012698	1.43E-10	3.21E-08
cg26640901	0.171495559	0.537433882	12.24987535	1.43E-10	3.21E-08
cg27619446	0.106411072	0.897018755	12.24837231	1.43E-10	3.22E-08
cg20031632	-0.071349597	0.95101459	-12.24786472	1.43E-10	3.22E-08
cg06845991	0.027553749	0.038731421	12.24737891	1.43E-10	3.22E-08
cg06861426	0.192034484	0.309272304	12.24694453	1.43E-10	3.22E-08
cg14052210	-0.113895123	0.361849216	-12.24610156	1.44E-10	3.22E-08
cg22936016	0.047014562	0.044520161	12.24591253	1.44E-10	3.22E-08
cg26804023	0.028632965	0.051425709	12.24641543	1.44E-10	3.22E-08
cg01520454	-0.137297364	0.82892354	-12.24516303	1.44E-10	3.22E-08
cg03354777	-0.129221842	0.817526006	-12.24396829	1.44E-10	3.22E-08
cg17346857	0.038963524	0.041289741	12.24432357	1.44E-10	3.22E-08
cg04125586	-0.047928073	0.945930876	-12.24167456	1.44E-10	3.23E-08
cg04139849	0.120175719	0.145915756	12.24166616	1.44E-10	3.23E-08
cg16609941	0.042330346	0.049433964	12.241061	1.45E-10	3.23E-08
cg13273136	0.026188813	0.034700718	12.24057095	1.45E-10	3.23E-08
cg03300078	0.235825928	0.477059797	12.240052	1.45E-10	3.23E-08
cg09425279	0.169930585	0.65997482	12.2398372	1.45E-10	3.23E-08
cg26091510	0.037456204	0.038092299	12.23939769	1.45E-10	3.23E-08
cg00641792	0.029480542	0.052977481	12.23841562	1.45E-10	3.23E-08
cg06066711	0.033572634	0.047980824	12.23658627	1.46E-10	3.24E-08
cg25744682	0.083821578	0.866119537	12.23649936	1.46E-10	3.24E-08
cg03022211	-0.125617247	0.89951855	-12.2341555	1.46E-10	3.25E-08
cg03752800	-0.072061013	0.886492473	-12.23255263	1.46E-10	3.25E-08
cg11356004	-0.186359552	0.80621679	-12.230371	1.47E-10	3.26E-08
cg08275454	-0.092934406	0.896000268	-12.22997186	1.47E-10	3.26E-08
cg00560632	0.244932212	0.720425393	12.22960179	1.47E-10	3.26E-08
cg05715123	-0.058091368	0.94840861	-12.22792742	1.47E-10	3.27E-08
cg07299526	-0.029344984	0.950768343	-12.22773681	1.47E-10	3.27E-08
cg11725581	0.229615599	0.775914679	12.22746818	1.47E-10	3.27E-08
cg15090185	0.180836386	0.321842146	12.22606231	1.48E-10	3.27E-08
cg00771553	-0.109506437	0.86069648	-12.22550653	1.48E-10	3.27E-08
cg03161803	0.23638436	0.242614999	12.22442589	1.48E-10	3.28E-08
cg08561071	0.082026246	0.058273031	12.22386936	1.48E-10	3.28E-08
cg18930905	-0.049877943	0.916178824	-12.22349036	1.48E-10	3.28E-08
cg03004280	0.032429713	0.047421284	12.22189414	1.49E-10	3.28E-08
cg00567854	0.175650816	0.593007301	12.22103758	1.49E-10	3.29E-08
cg06873121	0.029693082	0.038395374	12.21874513	1.49E-10	3.29E-08
cg07757702	-0.168558935	0.811653124	-12.2189425	1.49E-10	3.29E-08
cg15217978	0.040195246	0.058537988	12.21786311	1.49E-10	3.29E-08
cg22852013	-0.092877137	0.87212999	-12.21773823	1.49E-10	3.29E-08
cg15120237	0.049203901	0.074223659	12.21624051	1.50E-10	3.30E-08
cg14967899	0.077716681	0.137105506	12.21409543	1.50E-10	3.31E-08
cg00478390	-0.055197659	0.915448577	-12.21162356	1.51E-10	3.32E-08
cg11196788	0.071865586	0.894852597	12.2115846	1.51E-10	3.32E-08
cg01637218	0.046116892	0.049472075	12.21017656	1.51E-10	3.32E-08
cg09111258	0.079725716	0.063666285	12.21006044	1.51E-10	3.32E-08
cg09357979	0.060533827	0.057756591	12.21058967	1.51E-10	3.32E-08
cg12608702	0.053221952	0.93629417	12.2103649	1.51E-10	3.32E-08
cg00512602	-0.090722954	0.654153151	-12.20937352	1.51E-10	3.32E-08
cg05370977	-0.057588959	0.952071034	-12.2068999	1.52E-10	3.33E-08
cg27256515	0.224856103	0.511403233	12.20709325	1.52E-10	3.33E-08
cg08575688	-0.236356657	0.727718845	-12.2058122	1.52E-10	3.33E-08
cg02564102	0.038659079	0.044166652	12.20527195	1.52E-10	3.33E-08
cg03639671	0.242692579	0.704324504	12.20437892	1.52E-10	3.33E-08
cg04268813	0.134996459	0.804396257	12.20299982	1.53E-10	3.33E-08
cg09309950	-0.073043088	0.924009696	-12.20246469	1.53E-10	3.33E-08
cg09465149	0.032814187	0.040534264	12.20335103	1.52E-10	3.33E-08
cg20952167	-0.087834218	0.497270362	-12.20397253	1.52E-10	3.33E-08
cg24536410	0.056997237	0.053774482	12.20251001	1.53E-10	3.33E-08
cg26044026	0.031893605	0.035348385	12.20192536	1.53E-10	3.33E-08
cg26068677	-0.181351526	0.808919565	-12.20189685	1.53E-10	3.33E-08
cg26109803	-0.039339838	0.961221701	-12.2044473	1.52E-10	3.33E-08
cg17547897	-0.152144928	0.689509174	-12.20085236	1.53E-10	3.33E-08
cg21529788	0.022682326	0.025707174	12.20081867	1.53E-10	3.33E-08
cg05609039	0.130952467	0.853720524	12.19905262	1.53E-10	3.34E-08
cg00798232	-0.116385667	0.892113318	-12.19772205	1.54E-10	3.34E-08
cg08367434	0.112765066	0.610565064	12.19795483	1.54E-10	3.34E-08
cg11116510	-0.02941374	0.968875578	-12.19620051	1.54E-10	3.35E-08
cg00948124	0.135314269	0.708508889	12.19540948	1.54E-10	3.35E-08
[truncated: 20,019 more rows]
