# Supplementary material for: The signature of liver cancer in immune cells DNA methylation
Source: Clin Epigenetics. 2018 Jan 18;10:8. doi: 10.1186/s13148-017-0436-1 (PMC5774119; doi:10.1186/s13148-017-0436-1)
Supplement: Supplementary file 4 — Differentially methylated sites between Stage 3 HCC and healthy controls. (CSV 2002 kb) [file 13148_2017_436_MOESM4_ESM.csv]

TargetID	delta Beta	AveExpr	t	P.Value	adj.P.Val
cg06194421	0.494634177	0.256658781	64.95508283	3.89E-24	1.69E-18
cg23981150	-0.611696282	0.400799107	-45.58980827	3.54E-21	7.69E-16
cg23157190	-0.337396226	0.585157033	-27.6048469	5.08E-17	6.10E-12
cg01238991	0.274996741	0.503587287	27.45322438	5.64E-17	6.10E-12
cg05993363	0.119856743	0.092056568	27.13739589	7.02E-17	6.10E-12
cg19787000	0.122274893	0.884087501	26.64308405	9.93E-17	6.78E-12
cg15374754	0.331932082	0.788660837	26.50859618	1.09E-16	6.78E-12
cg06518177	-0.092437126	0.901201504	-26.04972435	1.52E-16	8.12E-12
cg18780489	-0.111733007	0.798182013	-25.80182617	1.82E-16	8.12E-12
cg26923863	0.623679074	0.50785836	25.63919783	2.05E-16	8.12E-12
cg12103547	-0.137297616	0.858384088	-25.63355588	2.06E-16	8.12E-12
cg01331554	-0.176902328	0.100572029	-25.45831663	2.34E-16	8.47E-12
cg27420005	0.221539464	0.853898578	25.06587093	3.14E-16	1.05E-11
cg12019814	0.422957825	0.579952838	24.5330151	4.70E-16	1.39E-11
cg02708813	-0.0898868	0.058060642	-24.50707629	4.79E-16	1.39E-11
cg06235847	0.132164511	0.073666834	24.37092059	5.32E-16	1.44E-11
cg24383056	0.310164856	0.176097445	24.12466605	6.44E-16	1.65E-11
cg02953927	-0.255532027	0.22396741	-23.87652325	7.82E-16	1.72E-11
cg16170935	0.072521383	0.063832355	23.86516731	7.89E-16	1.72E-11
cg16309595	-0.28371785	0.167163166	-23.80887358	8.25E-16	1.72E-11
cg12786015	-0.059165077	0.949655291	-23.79574258	8.33E-16	1.72E-11
cg18739865	0.465268073	0.24027128	23.71365373	8.89E-16	1.76E-11
cg15118835	0.348164614	0.68966215	23.61194687	9.64E-16	1.82E-11
cg00697672	0.423330185	0.72085765	23.42864705	1.12E-15	2.02E-11
cg25256924	0.413173181	0.479527388	23.14820154	1.40E-15	2.43E-11
cg14199837	0.277642866	0.632996495	22.97360873	1.61E-15	2.69E-11
cg20539307	-0.063635456	0.937885006	-22.81451784	1.83E-15	2.95E-11
cg04430582	-0.059207389	0.940293081	-22.73314784	1.96E-15	3.04E-11
cg05080787	-0.203166024	0.794813113	-22.51227524	2.35E-15	3.41E-11
cg04984852	-0.167893493	0.804411661	-22.51071238	2.36E-15	3.41E-11
cg10872815	0.133919122	0.89054484	22.28521908	2.84E-15	3.99E-11
cg01195672	0.200623863	0.858153099	22.17794888	3.11E-15	4.17E-11
cg21487067	0.051738822	0.048026998	22.15614613	3.17E-15	4.17E-11
cg00125048	-0.10430812	0.907303518	-22.06836386	3.41E-15	4.28E-11
cg27644327	0.246753155	0.464583247	22.05552957	3.45E-15	4.28E-11
cg03261633	-0.077810948	0.894748575	-21.87835475	4.01E-15	4.84E-11
cg21898708	0.134203351	0.282548304	21.77731885	4.37E-15	5.13E-11
cg09241097	0.275220226	0.818330074	21.72466776	4.58E-15	5.20E-11
cg16727519	0.271470174	0.564583215	21.70197176	4.67E-15	5.20E-11
cg23493018	0.335250319	0.698240302	21.64020026	4.92E-15	5.34E-11
cg16111924	0.423436174	0.26951599	21.56361254	5.26E-15	5.41E-11
cg21226234	-0.100195717	0.896144926	-21.55091777	5.31E-15	5.41E-11
cg06349546	-0.394008372	0.308137078	-21.54171137	5.36E-15	5.41E-11
cg12705693	-0.33210712	0.727041379	-21.4924859	5.59E-15	5.52E-11
cg03381669	0.071291299	0.079575484	21.46628887	5.72E-15	5.52E-11
cg12085660	0.064174083	0.064260587	21.39980186	6.06E-15	5.66E-11
cg15985106	-0.065704486	0.928959952	-21.38064203	6.16E-15	5.66E-11
cg09942293	-0.195315465	0.794713819	-21.36252185	6.26E-15	5.66E-11
cg25337570	0.050906362	0.119024322	21.31975937	6.50E-15	5.76E-11
cg04236786	-0.166652222	0.714348454	-21.26531352	6.81E-15	5.87E-11
cg09899516	-0.125980647	0.892125763	-21.25232218	6.89E-15	5.87E-11
cg08274589	0.047231181	0.058868532	21.17029886	7.41E-15	6.18E-11
cg19190519	0.26393015	0.730117223	21.09300301	7.93E-15	6.50E-11
cg20400718	0.201669429	0.722902775	21.06664432	8.11E-15	6.53E-11
cg03463641	0.072594318	0.079511747	21.00700897	8.55E-15	6.67E-11
cg26015683	-0.265038619	0.171575579	-20.98809644	8.70E-15	6.67E-11
cg21778900	0.083560974	0.927285905	20.97624005	8.79E-15	6.67E-11
cg26675200	0.229884897	0.511198749	20.96100678	8.91E-15	6.67E-11
cg02684548	-0.098671723	0.883047753	-20.89650461	9.43E-15	6.94E-11
cg16502866	-0.118560912	0.896725532	-20.78926877	1.04E-14	7.33E-11
cg01169559	0.23188091	0.273929292	20.78615603	1.04E-14	7.33E-11
cg18162528	0.071574637	0.065852684	20.78030876	1.05E-14	7.33E-11
cg11460509	-0.120188283	0.874137076	-20.75009847	1.08E-14	7.41E-11
cg25304146	0.281655026	0.617745541	20.71362111	1.11E-14	7.48E-11
cg04385818	-0.358858109	0.386844633	-20.70492482	1.12E-14	7.48E-11
cg22675447	0.390904188	0.529902517	20.67725899	1.15E-14	7.55E-11
cg17274357	0.216826815	0.695249379	20.62171477	1.21E-14	7.82E-11
cg14851471	-0.187685751	0.626894484	-20.55521177	1.28E-14	8.14E-11
cg02313495	-0.35523335	0.385083274	-20.53288688	1.31E-14	8.14E-11
cg16733813	-0.096523424	0.891756092	-20.51466574	1.33E-14	8.14E-11
cg01839860	0.345821549	0.717303354	20.51340522	1.33E-14	8.14E-11
cg02853948	0.242797766	0.526056339	20.48702712	1.36E-14	8.22E-11
cg09934852	-0.135682446	0.841768561	-20.44799336	1.41E-14	8.40E-11
cg17858811	0.104009658	0.088953872	20.42742709	1.44E-14	8.40E-11
cg23516854	0.201819846	0.754170078	20.41720017	1.45E-14	8.40E-11
cg16123366	-0.170398053	0.679952101	-20.39607661	1.48E-14	8.45E-11
cg14817241	-0.249441425	0.790293519	-20.35780972	1.53E-14	8.57E-11
cg23415489	0.065424579	0.09446689	20.35284951	1.54E-14	8.57E-11
cg08091666	-0.210971742	0.818252431	-20.32842645	1.57E-14	8.65E-11
cg02164462	0.078636778	0.060148703	20.28616859	1.64E-14	8.88E-11
cg17336615	-0.076510638	0.922772925	-20.24535964	1.70E-14	9.10E-11
cg05484393	0.097713154	0.094880306	20.20570307	1.76E-14	9.32E-11
cg05082083	-0.130652492	0.860753824	-20.14848748	1.86E-14	9.71E-11
cg07728092	0.074276796	0.941949671	20.07016764	1.99E-14	1.02E-10
cg00353571	0.222721357	0.852356333	20.06281746	2.01E-14	1.02E-10
cg05099186	0.369371053	0.762651636	20.05146569	2.03E-14	1.02E-10
cg26104475	0.212991079	0.796666013	20.0359424	2.06E-14	1.03E-10
cg06650105	-0.084375113	0.813970145	-20.01397221	2.10E-14	1.04E-10
cg06058597	0.072580497	0.058297351	19.96220877	2.20E-14	1.07E-10
cg25519056	-0.074174199	0.923353772	-19.9530067	2.22E-14	1.07E-10
cg23880736	0.428927003	0.680776124	19.92828234	2.27E-14	1.09E-10
cg09220816	0.046781737	0.04569473	19.91408255	2.30E-14	1.09E-10
cg23087020	-0.270578388	0.209833315	-19.90135454	2.33E-14	1.09E-10
cg07188233	0.121468231	0.067836291	19.87386639	2.39E-14	1.11E-10
cg25589651	0.053363863	0.063534843	19.85455194	2.44E-14	1.11E-10
cg03047098	-0.071712207	0.049585362	-19.82807531	2.50E-14	1.12E-10
cg08543695	0.096840691	0.658113377	19.82713881	2.50E-14	1.12E-10
cg04524433	-0.12434992	0.853401833	-19.79269349	2.58E-14	1.14E-10
cg03841431	0.126245401	0.89256953	19.77149216	2.63E-14	1.15E-10
cg16324306	0.261049584	0.400924508	19.74093155	2.71E-14	1.18E-10
cg20320472	0.209890774	0.715345774	19.70100904	2.81E-14	1.21E-10
cg00949008	0.25033556	0.82101119	19.6655832	2.91E-14	1.23E-10
cg01108106	0.075142868	0.144140153	19.65470309	2.94E-14	1.23E-10
cg26009832	0.312845666	0.785809776	19.65449739	2.94E-14	1.23E-10
cg24961194	0.199309994	0.852930754	19.63465336	2.99E-14	1.24E-10
cg02914652	0.359636213	0.513219051	19.60972898	3.06E-14	1.26E-10
cg14980177	0.146650011	0.086923554	19.57788806	3.16E-14	1.26E-10
cg15323084	0.33388517	0.750185246	19.56665333	3.19E-14	1.26E-10
cg01933228	0.322059063	0.531865987	19.55895768	3.21E-14	1.26E-10
cg19662219	0.193575339	0.870748193	19.55661259	3.22E-14	1.26E-10
cg03933490	0.208959243	0.8158971	19.55466119	3.23E-14	1.26E-10
cg04435236	0.273031654	0.794487516	19.50974603	3.37E-14	1.28E-10
cg08134863	-0.379988761	0.697423775	-19.50235879	3.39E-14	1.28E-10
cg06520508	-0.119923598	0.826060386	-19.49033276	3.43E-14	1.28E-10
cg04536998	0.042010868	0.036822005	19.48991357	3.43E-14	1.28E-10
cg02556954	0.377967779	0.598222249	19.48547635	3.45E-14	1.28E-10
cg16704241	0.184178633	0.784089024	19.48206786	3.46E-14	1.28E-10
cg18402201	0.204140648	0.804147874	19.40034244	3.74E-14	1.36E-10
cg00464773	-0.118462559	0.814542739	-19.40008705	3.74E-14	1.36E-10
cg17083429	0.323493738	0.703007745	19.36637806	3.86E-14	1.38E-10
cg02451508	-0.13239606	0.845040009	-19.36260537	3.87E-14	1.38E-10
cg04802801	0.044618181	0.057244645	19.36025928	3.88E-14	1.38E-10
cg10321339	0.044633489	0.048043837	19.34479646	3.94E-14	1.39E-10
cg18559785	-0.135020346	0.869059363	-19.3332975	3.98E-14	1.39E-10
cg17069541	0.223560218	0.813722275	19.2866831	4.16E-14	1.45E-10
cg17144305	0.157617247	0.877042515	19.25953538	4.27E-14	1.47E-10
cg09018429	-0.1380977	0.787907289	-19.21727473	4.45E-14	1.52E-10
cg21589858	-0.153242863	0.856557893	-19.20349398	4.51E-14	1.53E-10
cg15022671	0.206957076	0.76696586	19.18226286	4.60E-14	1.55E-10
cg27262796	-0.18980527	0.491281766	-19.16529475	4.68E-14	1.56E-10
cg10274682	0.325721732	0.633365911	19.15821491	4.71E-14	1.56E-10
cg24063120	0.053299052	0.04995126	19.14978346	4.75E-14	1.56E-10
cg06485000	-0.055608892	0.948537542	-19.13045423	4.84E-14	1.58E-10
cg06151145	0.34517947	0.695129106	19.11864792	4.89E-14	1.58E-10
cg03159660	-0.200814887	0.73667955	-19.11661104	4.90E-14	1.58E-10
cg07994696	-0.25659875	0.491606143	-19.10848128	4.94E-14	1.58E-10
cg17877933	0.255848068	0.674043209	19.06250556	5.17E-14	1.64E-10
cg14865585	-0.04024426	0.953287904	-19.0488457	5.24E-14	1.65E-10
cg14361741	0.310156972	0.789926569	19.03976227	5.28E-14	1.65E-10
cg07441854	-0.137461859	0.856530432	-19.0056469	5.46E-14	1.69E-10
cg00189276	-0.661274339	0.50699231	-18.98045906	5.59E-14	1.71E-10
cg23903597	0.081108862	0.932938825	18.97843193	5.61E-14	1.71E-10
cg01510388	-0.269359494	0.526808703	-18.96832647	5.66E-14	1.72E-10
cg13219008	0.306422268	0.707470462	18.95009414	5.76E-14	1.74E-10
cg14774438	-0.429845855	0.29980768	-18.93378288	5.85E-14	1.74E-10
cg14531564	-0.254221128	0.654451106	-18.93340067	5.86E-14	1.74E-10
cg19745553	-0.096019945	0.890160164	-18.90883846	6.00E-14	1.77E-10
cg16610917	-0.140241409	0.870557751	-18.90296892	6.03E-14	1.77E-10
cg15867698	0.463537543	0.677378043	18.89736149	6.07E-14	1.77E-10
cg12550399	0.206175066	0.820556793	18.88099284	6.16E-14	1.78E-10
cg06254801	-0.105776046	0.887475783	-18.87000096	6.23E-14	1.79E-10
cg18894794	0.075157979	0.065223799	18.86570812	6.26E-14	1.79E-10
cg15006843	-0.343691786	0.270686982	-18.84726231	6.37E-14	1.80E-10
cg13598426	0.197343038	0.810519917	18.84502541	6.38E-14	1.80E-10
cg15067376	0.080752923	0.070987184	18.81774691	6.56E-14	1.84E-10
cg06617879	0.081876865	0.932919877	18.79926492	6.68E-14	1.85E-10
cg09606495	-0.138927543	0.687309677	-18.7920554	6.72E-14	1.85E-10
cg20118020	0.070632445	0.066297576	18.78932879	6.74E-14	1.85E-10
cg22914188	0.066716514	0.055949459	18.7399299	7.08E-14	1.92E-10
cg26901915	-0.095079195	0.855921765	-18.73943448	7.08E-14	1.92E-10
cg08574564	-0.090025202	0.879030717	-18.72745965	7.16E-14	1.92E-10
cg17226602	-0.426594864	0.443961363	-18.72621054	7.17E-14	1.92E-10
cg11404945	-0.180214403	0.80847644	-18.68560777	7.46E-14	1.99E-10
cg21751540	0.295690745	0.688220976	18.65568511	7.69E-14	2.03E-10
cg03756171	-0.113801394	0.888943574	-18.65363049	7.70E-14	2.03E-10
cg14531665	0.234920545	0.727430655	18.64184644	7.79E-14	2.04E-10
cg14489366	0.065659421	0.112068773	18.60698001	8.07E-14	2.10E-10
cg23400985	0.052744752	0.072111483	18.58055895	8.28E-14	2.14E-10
cg14356440	0.314308099	0.815721984	18.57369111	8.34E-14	2.14E-10
cg16136939	0.041539968	0.039492028	18.56835747	8.38E-14	2.14E-10
cg00612751	0.224375683	0.445544762	18.54466069	8.58E-14	2.18E-10
cg00739353	-0.105790222	0.886603313	-18.52751963	8.73E-14	2.20E-10
cg03102087	0.058397492	0.042414621	18.51594214	8.83E-14	2.22E-10
cg11300809	-0.311105481	0.442157949	-18.50072088	8.96E-14	2.24E-10
cg24115627	0.122181488	0.858960022	18.48124958	9.14E-14	2.25E-10
cg11974768	0.236098079	0.83688959	18.47717961	9.17E-14	2.25E-10
cg06217312	0.155683841	0.097965802	18.47671111	9.18E-14	2.25E-10
cg13929270	0.140600486	0.114155294	18.4733797	9.21E-14	2.25E-10
cg14655905	-0.122837206	0.83104645	-18.46364109	9.30E-14	2.26E-10
cg15122013	-0.082626548	0.891593351	-18.42740159	9.64E-14	2.33E-10
cg24056269	0.390089234	0.691561991	18.4051129	9.86E-14	2.36E-10
cg19759135	0.221182066	0.256928526	18.38781968	1.00E-13	2.39E-10
cg06257378	-0.118435118	0.889095992	-18.37775532	1.01E-13	2.39E-10
cg04718234	-0.216956278	0.311395523	-18.37650707	1.01E-13	2.39E-10
cg00054210	-0.288456776	0.49152858	-18.36933643	1.02E-13	2.40E-10
cg00426720	0.279093185	0.529259457	18.35425476	1.04E-13	2.42E-10
cg02865498	0.040058192	0.056595764	18.33847594	1.05E-13	2.43E-10
cg04398861	-0.136515435	0.774705453	-18.33824055	1.05E-13	2.43E-10
cg21037712	0.039729241	0.053729116	18.31898035	1.07E-13	2.46E-10
cg25847506	-0.051567319	0.943165453	-18.31774405	1.08E-13	2.46E-10
cg17972361	-0.047346226	0.93221858	-18.28486023	1.11E-13	2.52E-10
cg14820798	0.05559694	0.066493806	18.28333362	1.11E-13	2.52E-10
cg13883672	0.230004317	0.511115118	18.27372879	1.12E-13	2.53E-10
cg09579413	0.236562308	0.711678198	18.26445626	1.13E-13	2.54E-10
cg03639671	0.287712736	0.726834583	18.25405114	1.15E-13	2.55E-10
cg05223061	-0.21368082	0.85631253	-18.23893976	1.16E-13	2.58E-10
cg14958334	-0.142495374	0.882799832	-18.22195722	1.18E-13	2.61E-10
cg12263794	0.275398679	0.448086546	18.21287548	1.20E-13	2.62E-10
cg18318765	0.138399473	0.880752658	18.20623479	1.20E-13	2.62E-10
cg13983442	0.239842187	0.668971891	18.20361089	1.21E-13	2.62E-10
cg09652977	0.114326432	0.865579021	18.18324405	1.23E-13	2.65E-10
cg12829666	0.26303133	0.286452108	18.18213213	1.23E-13	2.65E-10
cg12227521	-0.123630466	0.817076476	-18.16654571	1.25E-13	2.68E-10
cg26471020	0.034686301	0.040793741	18.15114023	1.27E-13	2.71E-10
cg24485332	0.048110258	0.946939849	18.14074781	1.29E-13	2.72E-10
cg06879746	0.392490419	0.676143719	18.13509225	1.29E-13	2.73E-10
cg19593660	0.284983155	0.834959912	18.11701772	1.32E-13	2.75E-10
cg12177922	-0.371402767	0.302639112	-18.11533115	1.32E-13	2.75E-10
cg18001983	0.293205658	0.329802069	18.10975405	1.33E-13	2.76E-10
cg05467597	0.204759239	0.829375676	18.0974519	1.34E-13	2.78E-10
cg08792955	0.116996509	0.877438899	18.05039324	1.41E-13	2.89E-10
cg17772789	-0.129322879	0.854107092	-18.04997487	1.41E-13	2.89E-10
cg08182826	-0.073268924	0.908746092	-18.02432914	1.45E-13	2.94E-10
cg15230900	0.146391985	0.476784128	18.0234021	1.45E-13	2.94E-10
cg19546012	-0.12484288	0.768868561	-18.002667	1.48E-13	2.99E-10
cg07057617	0.189092957	0.865331547	17.98587723	1.50E-13	3.02E-10
cg06029061	0.1425347	0.880828845	17.97808413	1.52E-13	3.03E-10
cg26681123	-0.046418697	0.945884766	-17.97247842	1.53E-13	3.04E-10
cg03462171	-0.195298361	0.207457298	-17.96065162	1.54E-13	3.06E-10
cg11139041	-0.142204463	0.841701745	-17.9442749	1.57E-13	3.09E-10
cg07128102	0.288833033	0.714831039	17.94216585	1.57E-13	3.09E-10
cg14909902	-0.094710751	0.767999415	-17.93682983	1.58E-13	3.09E-10
cg01611777	0.278425058	0.537029189	17.93028814	1.59E-13	3.10E-10
cg01598046	0.045062863	0.046792118	17.92290733	1.60E-13	3.11E-10
cg19412964	0.237821623	0.749481399	17.90000305	1.64E-13	3.17E-10
cg20832320	-0.166697408	0.816264073	-17.88390911	1.67E-13	3.21E-10
cg04107754	0.14146358	0.854397914	17.87043	1.69E-13	3.23E-10
cg18919106	0.206416923	0.32201001	17.86731673	1.70E-13	3.23E-10
cg03047785	0.066835954	0.050749208	17.85157513	1.73E-13	3.27E-10
cg02097203	0.091285655	0.099333141	17.84437789	1.74E-13	3.28E-10
cg15135286	0.236165503	0.774086319	17.83937877	1.75E-13	3.28E-10
cg25164624	0.140926305	0.170308024	17.83790842	1.75E-13	3.28E-10
cg01167408	0.166966986	0.73545845	17.83402636	1.76E-13	3.28E-10
cg04024417	0.131342556	0.847753229	17.81599702	1.79E-13	3.31E-10
cg13580834	0.200679096	0.796537611	17.81538003	1.79E-13	3.31E-10
cg10227077	0.05215649	0.049971033	17.81039248	1.80E-13	3.31E-10
cg19587779	-0.193359953	0.192150554	-17.79795431	1.82E-13	3.34E-10
cg12464631	-0.218099408	0.726286486	-17.79063169	1.84E-13	3.35E-10
cg04979216	0.075924762	0.910382519	17.78521382	1.85E-13	3.36E-10
cg16800975	0.124797077	0.224637293	17.77626023	1.86E-13	3.37E-10
cg01024009	0.137057302	0.099858919	17.74871049	1.92E-13	3.45E-10
cg20259981	-0.126505628	0.65971265	-17.74494333	1.93E-13	3.45E-10
cg08818284	-0.090852021	0.882352609	-17.74144895	1.93E-13	3.45E-10
cg07160420	-0.049433433	0.956788361	-17.73137427	1.95E-13	3.48E-10
cg00576525	0.139558508	0.855824826	17.72185629	1.97E-13	3.48E-10
cg13083032	0.191473328	0.736446846	17.72100432	1.97E-13	3.48E-10
cg07587588	0.164996707	0.094658237	17.71241056	1.99E-13	3.49E-10
cg01637609	-0.085907013	0.88568366	-17.71042289	2.00E-13	3.49E-10
cg22185206	-0.090720035	0.841795922	-17.70093219	2.02E-13	3.51E-10
cg13867274	0.201311767	0.486316113	17.69963986	2.02E-13	3.51E-10
cg08180566	-0.130182791	0.814238598	-17.69591004	2.03E-13	3.51E-10
cg26731885	-0.111208044	0.815720837	-17.67942315	2.06E-13	3.55E-10
cg14237147	0.178440549	0.585570091	17.67207528	2.08E-13	3.55E-10
cg09906448	-0.146907369	0.859246049	-17.67115982	2.08E-13	3.55E-10
cg20426881	-0.069038422	0.915537105	-17.66826641	2.08E-13	3.55E-10
cg14064124	0.072263416	0.064611866	17.66080888	2.10E-13	3.55E-10
cg10375775	-0.106648288	0.91117712	-17.6606018	2.10E-13	3.55E-10
cg21090064	-0.187784998	0.80729114	-17.63089802	2.17E-13	3.65E-10
cg08004045	-0.075138738	0.893623974	-17.62554745	2.18E-13	3.65E-10
cg05377998	-0.097903914	0.784321476	-17.59689523	2.24E-13	3.75E-10
cg17394126	-0.149113091	0.879462362	-17.58173273	2.28E-13	3.78E-10
cg25553916	-0.158750445	0.742377706	-17.58044546	2.28E-13	3.78E-10
cg22709811	0.1767129	0.809973645	17.5749482	2.30E-13	3.79E-10
cg25487047	0.195634869	0.427260154	17.57118202	2.31E-13	3.79E-10
cg24379915	-0.126726764	0.789052142	-17.55559438	2.34E-13	3.83E-10
cg25124999	0.069001634	0.086803873	17.55345057	2.35E-13	3.83E-10
cg03770108	-0.071689766	0.918949232	-17.54339355	2.37E-13	3.85E-10
cg19555116	-0.224260638	0.638166	-17.54116333	2.38E-13	3.85E-10
cg27129297	0.065936844	0.064865566	17.52353885	2.42E-13	3.91E-10
cg07837764	0.076779588	0.066433223	17.51351986	2.45E-13	3.93E-10
cg24284882	0.302572454	0.738702	17.51190334	2.45E-13	3.93E-10
cg26383454	0.230110852	0.612712506	17.49468266	2.50E-13	3.99E-10
cg09357462	-0.267975212	0.608599635	-17.4861222	2.52E-13	4.00E-10
cg19102768	0.064957839	0.951633986	17.47965147	2.54E-13	4.00E-10
cg01359822	-0.530670518	0.54137922	-17.47822619	2.54E-13	4.00E-10
cg20228731	-0.32198065	0.25174913	-17.47763958	2.54E-13	4.00E-10
cg07156929	-0.054358205	0.148791631	-17.47139013	2.56E-13	4.01E-10
cg14215728	-0.13307249	0.843362903	-17.46670627	2.57E-13	4.02E-10
cg15115072	0.10217085	0.903637055	17.46068528	2.59E-13	4.03E-10
cg10981500	-0.053494006	0.940169943	-17.43143126	2.67E-13	4.14E-10
cg22704520	0.045608147	0.045549532	17.42174202	2.69E-13	4.16E-10
cg24916177	0.074127247	0.075426076	17.41915702	2.70E-13	4.16E-10
cg03417110	0.147860878	0.879597276	17.4129191	2.72E-13	4.17E-10
cg04104820	0.256796724	0.638789862	17.41081935	2.73E-13	4.17E-10
cg14858784	-0.079619842	0.880751864	-17.40119792	2.75E-13	4.20E-10
cg18496318	-0.188240598	0.792143138	-17.37537134	2.83E-13	4.30E-10
cg26405097	0.305893067	0.545651774	17.36236496	2.87E-13	4.34E-10
cg18437584	0.081166301	0.944199343	17.35110504	2.90E-13	4.38E-10
cg06324635	-0.115187639	0.854784397	-17.33029225	2.97E-13	4.44E-10
cg20861489	0.208475213	0.630349682	17.3295147	2.97E-13	4.44E-10
cg19988880	0.041716819	0.037299864	17.32667572	2.98E-13	4.44E-10
cg11314668	-0.189643797	0.728420887	-17.31927623	3.00E-13	4.46E-10
cg10454268	0.061771093	0.062556338	17.31112517	3.03E-13	4.49E-10
cg21330960	-0.111817916	0.882214926	-17.30286899	3.05E-13	4.50E-10
cg05086021	-0.311479442	0.466710598	-17.30204184	3.06E-13	4.50E-10
cg24209723	0.241183928	0.452468905	17.28506611	3.11E-13	4.53E-10
cg22475353	-0.330508922	0.400361306	-17.2829634	3.12E-13	4.53E-10
cg17288102	0.043003017	0.057985278	17.28153672	3.12E-13	4.53E-10
cg27120934	-0.46625637	0.446324456	-17.28132934	3.12E-13	4.53E-10
cg26904702	0.144185632	0.807662277	17.28018954	3.13E-13	4.53E-10
cg13692902	0.043176153	0.052152453	17.26792088	3.17E-13	4.53E-10
cg01058931	0.045895834	0.052522318	17.26644779	3.17E-13	4.53E-10
cg01303721	0.229856192	0.710253468	17.26554175	3.18E-13	4.53E-10
cg04320595	0.206574164	0.847259699	17.26445859	3.18E-13	4.53E-10
cg27478879	-0.11633822	0.844779952	-17.26302334	3.18E-13	4.53E-10
cg07439056	-0.142007302	0.364964338	-17.24637802	3.24E-13	4.60E-10
cg11556164	0.30816863	0.737689074	17.23497446	3.28E-13	4.62E-10
cg00094585	0.102104142	0.894884153	17.23403342	3.28E-13	4.62E-10
cg02125271	-0.118928427	0.700039985	-17.23226693	3.29E-13	4.62E-10
cg15148371	-0.157417022	0.806556561	-17.22169845	3.33E-13	4.66E-10
cg17306814	-0.13305305	0.903584446	-17.21606705	3.35E-13	4.66E-10
cg13383572	0.239253158	0.68598768	17.21534395	3.35E-13	4.66E-10
cg10930540	0.280630981	0.59003283	17.21010341	3.37E-13	4.67E-10
cg07614448	-0.23143525	0.741632842	-17.20840621	3.37E-13	4.67E-10
cg01472363	-0.084480221	0.870773139	-17.18829762	3.45E-13	4.74E-10
cg19682684	0.202130231	0.846252696	17.18723631	3.45E-13	4.74E-10
cg04872623	-0.072231365	0.923536184	-17.18529553	3.46E-13	4.74E-10
cg15634032	0.046970445	0.039657433	17.18004932	3.48E-13	4.75E-10
cg16277885	-0.152763307	0.799232533	-17.17056047	3.51E-13	4.78E-10
cg14734614	0.316341875	0.588816357	17.163413	3.54E-13	4.79E-10
cg22372668	0.221894605	0.68412201	17.16334246	3.54E-13	4.79E-10
cg16942327	0.119525641	0.874916519	17.15692833	3.56E-13	4.81E-10
cg21628794	-0.106082307	0.831492656	-17.15239208	3.58E-13	4.81E-10
cg13649242	0.16851947	0.132244447	17.15100946	3.59E-13	4.81E-10
cg08351017	0.118146934	0.78812081	17.1477465	3.60E-13	4.81E-10
cg05033369	-0.316957959	0.426091845	-17.13901054	3.63E-13	4.81E-10
cg03136916	-0.194294134	0.763220111	-17.13672507	3.64E-13	4.81E-10
cg14755009	0.05163025	0.03742063	17.13535737	3.65E-13	4.81E-10
cg17049621	0.163317322	0.216146606	17.13345569	3.65E-13	4.81E-10
cg06756193	0.031319421	0.030227805	17.13238607	3.66E-13	4.81E-10
cg19945957	-0.289111739	0.30392978	-17.1247753	3.69E-13	4.84E-10
cg24237813	-0.199286047	0.520456568	-17.10823133	3.75E-13	4.90E-10
cg14914552	0.322350518	0.736451715	17.10686314	3.76E-13	4.90E-10
cg25503410	-0.095595531	0.918882067	-17.10296058	3.77E-13	4.90E-10
cg23857976	-0.331416657	0.295757458	-17.10177414	3.78E-13	4.90E-10
cg12591491	0.144986508	0.271100183	17.09711577	3.80E-13	4.91E-10
cg16087709	-0.205282969	0.672644895	-17.08836448	3.83E-13	4.94E-10
cg09571369	0.249287119	0.423585475	17.07892973	3.87E-13	4.98E-10
cg24154271	0.262670853	0.704829229	17.05578272	3.97E-13	5.08E-10
cg15765251	0.136700737	0.886831863	17.04125604	4.03E-13	5.15E-10
cg26686927	-0.114881639	0.862995009	-17.03377695	4.06E-13	5.18E-10
cg25637226	-0.05930585	0.928771579	-17.01482209	4.15E-13	5.27E-10
cg13578306	0.163012292	0.812160107	17.00696685	4.18E-13	5.28E-10
cg04802238	-0.070515495	0.927118257	-17.00552202	4.19E-13	5.28E-10
cg14560030	-0.091143937	0.902741783	-17.00275229	4.20E-13	5.28E-10
cg21797131	-0.128136884	0.858535547	-17.00140674	4.21E-13	5.28E-10
cg00361155	-0.388148825	0.706091769	-16.99496888	4.24E-13	5.30E-10
cg01418261	-0.17943651	0.097198157	-16.98693386	4.27E-13	5.33E-10
cg01639775	0.132954767	0.085034698	16.9853441	4.28E-13	5.33E-10
cg18773260	-0.268574699	0.721473859	-16.96566084	4.37E-13	5.42E-10
cg24674680	0.192836054	0.720647269	16.95683877	4.41E-13	5.46E-10
cg19762811	0.228408238	0.691117601	16.95468474	4.42E-13	5.46E-10
cg14477452	0.060655126	0.057354413	16.94999213	4.45E-13	5.47E-10
cg22272492	-0.108869567	0.907334343	-16.92590444	4.56E-13	5.60E-10
cg13643874	-0.095219217	0.897653183	-16.92058315	4.59E-13	5.60E-10
cg02749789	-0.285549885	0.242407755	-16.9200759	4.59E-13	5.60E-10
cg17134890	0.134881399	0.16217968	16.91176948	4.63E-13	5.63E-10
cg17154259	0.055624992	0.051699818	16.89663641	4.71E-13	5.71E-10
cg18482303	0.375205363	0.622153163	16.89387622	4.72E-13	5.71E-10
cg01364423	-0.061649625	0.046531452	-16.89219175	4.73E-13	5.71E-10
cg07908229	0.117893891	0.826465685	16.87123811	4.84E-13	5.82E-10
cg02110411	-0.102138676	0.887943329	-16.85206708	4.94E-13	5.93E-10
cg05581878	0.250570744	0.583353429	16.84786297	4.96E-13	5.93E-10
cg09134969	-0.116699947	0.859270491	-16.83992958	5.00E-13	5.93E-10
cg00017601	-0.082919319	0.820555988	-16.83912271	5.01E-13	5.93E-10
cg17656890	-0.244081127	0.748995828	-16.83818537	5.01E-13	5.93E-10
cg14649652	0.125652632	0.744803464	16.83555153	5.03E-13	5.93E-10
cg26757542	0.030941123	0.030013729	16.83546436	5.03E-13	5.93E-10
cg18914211	0.214378191	0.133294372	16.83351891	5.04E-13	5.93E-10
cg02532488	0.057951292	0.072894112	16.82662466	5.08E-13	5.96E-10
cg02224845	0.144621076	0.090365576	16.81745175	5.13E-13	5.97E-10
cg07452217	0.239756455	0.316016919	16.81738319	5.13E-13	5.97E-10
cg02600514	0.230236385	0.840999661	16.81730117	5.13E-13	5.97E-10
cg00750555	0.225232181	0.728674504	16.80981758	5.17E-13	6.00E-10
cg00827893	0.153367447	0.874068551	16.80768872	5.18E-13	6.00E-10
cg15412181	0.123023728	0.827412447	16.79891533	5.23E-13	6.02E-10
cg21262502	0.051067969	0.05548486	16.79680704	5.24E-13	6.02E-10
cg20490031	0.078912651	0.93352815	16.79619881	5.25E-13	6.02E-10
cg11702942	-0.137200746	0.789266754	-16.79529647	5.25E-13	6.02E-10
cg16686185	-0.149206115	0.867451983	-16.79184865	5.27E-13	6.03E-10
cg11750756	0.038143314	0.037819222	16.78093675	5.33E-13	6.08E-10
cg08645878	0.142714672	0.801954921	16.77399084	5.38E-13	6.11E-10
cg06508552	-0.150381161	0.773515539	-16.7598365	5.46E-13	6.19E-10
cg13490117	-0.049420812	0.926885474	-16.74580253	5.54E-13	6.26E-10
cg09437692	0.258372396	0.817650734	16.74464815	5.55E-13	6.26E-10
cg16483490	0.063989506	0.068823302	16.73589437	5.60E-13	6.30E-10
cg17475774	-0.112291721	0.814326521	-16.72891438	5.64E-13	6.33E-10
cg10966208	-0.099465076	0.879026882	-16.72002985	5.70E-13	6.38E-10
cg01998763	-0.174463154	0.836477593	-16.71022184	5.76E-13	6.42E-10
cg09048334	-0.474374651	0.549125331	-16.70877598	5.77E-13	6.42E-10
cg03117577	0.26003414	0.835126319	16.70164502	5.81E-13	6.46E-10
cg13561409	0.233980528	0.663741211	16.67811697	5.97E-13	6.59E-10
cg15782267	0.166799525	0.779236299	16.67520564	5.98E-13	6.59E-10
cg18191688	-0.108220809	0.809341711	-16.67356727	5.99E-13	6.59E-10
cg04219523	-0.086638497	0.905802804	-16.67354417	6.00E-13	6.59E-10
cg05193411	0.091117422	0.08096566	16.6708852	6.01E-13	6.59E-10
cg09102447	0.182770479	0.637027702	16.6523619	6.14E-13	6.67E-10
cg14384178	-0.118033077	0.901758528	-16.64844542	6.16E-13	6.67E-10
cg21275368	0.13439751	0.862522294	16.64791361	6.16E-13	6.67E-10
cg06860823	0.197618751	0.77495248	16.64717541	6.17E-13	6.67E-10
cg03528037	0.219870255	0.846601925	16.64684071	6.17E-13	6.67E-10
cg02066994	0.080800904	0.065252454	16.64646923	6.17E-13	6.67E-10
cg08684473	-0.125965541	0.792362438	-16.64196886	6.21E-13	6.69E-10
cg16243197	-0.161255361	0.806473883	-16.63870103	6.23E-13	6.69E-10
cg01448944	-0.132187294	0.725015428	-16.63447157	6.26E-13	6.69E-10
cg20335590	-0.189299645	0.824262347	-16.63438071	6.26E-13	6.69E-10
cg04576630	0.093962169	0.096015562	16.62608305	6.31E-13	6.72E-10
cg11528307	0.043580481	0.060467757	16.62578305	6.32E-13	6.72E-10
cg02337897	-0.124428307	0.850552146	-16.62269833	6.34E-13	6.73E-10
cg04843085	0.204962888	0.668615925	16.61389704	6.40E-13	6.78E-10
cg16810031	-0.389469398	0.594273398	-16.60626265	6.45E-13	6.80E-10
cg19659210	0.06283834	0.070189374	16.60607541	6.45E-13	6.80E-10
cg18090390	-0.089792671	0.917604446	-16.60010453	6.50E-13	6.83E-10
cg13411879	-0.126176423	0.249799504	-16.59384328	6.54E-13	6.84E-10
cg20275244	0.150757287	0.884432073	16.59284208	6.55E-13	6.84E-10
cg11924452	-0.108415515	0.860356105	-16.58849981	6.58E-13	6.84E-10
cg09174411	0.15443712	0.792790349	16.58605565	6.60E-13	6.84E-10
cg07207660	0.209337392	0.778811839	16.5851469	6.60E-13	6.84E-10
cg03894572	-0.141613483	0.897019349	-16.58496059	6.60E-13	6.84E-10
cg17741339	0.278963981	0.306972335	16.5816133	6.63E-13	6.85E-10
cg18048953	0.22124088	0.444616521	16.57207475	6.70E-13	6.91E-10
cg22458831	-0.069732067	0.934615402	-16.55951016	6.79E-13	6.96E-10
cg08005872	-0.142639387	0.783730537	-16.55888936	6.80E-13	6.96E-10
cg17099442	0.197736066	0.853364974	16.55855076	6.80E-13	6.96E-10
cg18489146	-0.112497103	0.881864285	-16.55330696	6.84E-13	6.99E-10
cg05577016	0.258176599	0.488827153	16.54566029	6.89E-13	7.02E-10
cg06524039	0.263481795	0.70403867	16.54430788	6.90E-13	7.02E-10
cg10023249	-0.240915309	0.252844252	-16.54199108	6.92E-13	7.02E-10
cg17690002	-0.201405229	0.794884355	-16.54096037	6.93E-13	7.02E-10
cg19803229	-0.103627917	0.848449058	-16.53771982	6.95E-13	7.02E-10
cg11580897	0.209327574	0.783001905	16.53042096	7.01E-13	7.05E-10
cg17194100	0.190111634	0.878006714	16.52988721	7.02E-13	7.05E-10
cg26300597	0.175289728	0.233646336	16.5235853	7.06E-13	7.06E-10
cg06379214	0.133966397	0.849256539	16.52271673	7.07E-13	7.06E-10
cg05221875	0.054587158	0.061607066	16.52119055	7.08E-13	7.06E-10
cg18449345	-0.249707451	0.197515972	-16.51775482	7.11E-13	7.06E-10
cg07624539	-0.148733297	0.67238964	-16.51663938	7.12E-13	7.06E-10
cg24901609	0.155137681	0.590950964	16.5165019	7.12E-13	7.06E-10
cg15663348	-0.18978141	0.726757368	-16.5117447	7.16E-13	7.06E-10
cg06538604	0.057570188	0.055451495	16.51128801	7.16E-13	7.06E-10
cg26437697	0.205492548	0.761935055	16.50914772	7.18E-13	7.06E-10
cg25841923	0.195610059	0.714300281	16.50815894	7.18E-13	7.06E-10
cg12421097	0.205371361	0.700384637	16.50393848	7.22E-13	7.07E-10
cg00827318	-0.110156615	0.893358175	-16.50234256	7.23E-13	7.07E-10
cg07737810	0.223956787	0.635330439	16.49535877	7.29E-13	7.10E-10
cg19208331	0.045674771	0.049022838	16.49059778	7.32E-13	7.10E-10
cg09600088	-0.121039199	0.797673433	-16.48773111	7.35E-13	7.10E-10
cg26923014	0.104168762	0.7589158	16.48667869	7.36E-13	7.10E-10
cg04993364	0.184866532	0.832575141	16.48389534	7.38E-13	7.10E-10
cg20299935	-0.217565675	0.827226077	-16.48351598	7.38E-13	7.10E-10
cg06679089	0.170096952	0.7953785	16.48238429	7.39E-13	7.10E-10
cg13383912	-0.106999899	0.855568548	-16.48195662	7.39E-13	7.10E-10
cg12503473	0.072151823	0.930262919	16.47485678	7.45E-13	7.14E-10
cg27055894	-0.208192017	0.489506546	-16.4711459	7.48E-13	7.15E-10
cg25474070	-0.186070201	0.730955573	-16.46842165	7.51E-13	7.15E-10
cg08821669	-0.194505204	0.149292688	-16.46789232	7.51E-13	7.15E-10
cg19886951	-0.258494442	0.171934259	-16.4635339	7.55E-13	7.17E-10
cg13119035	-0.215880265	0.327298773	-16.46176888	7.56E-13	7.17E-10
cg26163108	-0.079461189	0.892795577	-16.45575908	7.61E-13	7.20E-10
cg04086928	-0.21118453	0.743870853	-16.45321879	7.63E-13	7.21E-10
cg02319818	-0.153632712	0.807930582	-16.44862856	7.67E-13	7.21E-10
cg11795459	0.251403859	0.645194394	16.44482518	7.70E-13	7.21E-10
cg23950473	-0.24994071	0.430646605	-16.44294574	7.72E-13	7.21E-10
cg14130322	0.033647786	0.030871131	16.4424415	7.72E-13	7.21E-10
cg13910439	0.171332955	0.504019947	16.4404012	7.74E-13	7.21E-10
cg05191313	0.20863766	0.71905349	16.43920862	7.75E-13	7.21E-10
cg01408558	-0.165064362	0.844712015	-16.43883627	7.75E-13	7.21E-10
cg00139726	-0.10987512	0.899681897	-16.43717849	7.77E-13	7.21E-10
cg12397924	-0.244853459	0.455082311	-16.43537634	7.78E-13	7.21E-10
cg19915466	0.047725754	0.053531931	16.4279674	7.85E-13	7.25E-10
cg09410837	0.171710303	0.751879035	16.4256821	7.87E-13	7.25E-10
cg17051239	0.195022726	0.578438315	16.42435092	7.88E-13	7.25E-10
cg20545224	0.137204872	0.612485255	16.41943226	7.92E-13	7.27E-10
cg22852013	-0.160299131	0.838418993	-16.41588043	7.95E-13	7.29E-10
cg09755102	0.058364824	0.041443491	16.41100594	8.00E-13	7.29E-10
cg24745895	-0.052991679	0.95411255	-16.41054786	8.00E-13	7.29E-10
cg24098859	0.253085665	0.68839475	16.40782991	8.02E-13	7.29E-10
cg07627452	0.107517692	0.863115896	16.40455802	8.05E-13	7.29E-10
cg19297234	0.032141563	0.035776518	16.40450083	8.05E-13	7.29E-10
cg25440680	0.029269541	0.039009036	16.40381588	8.06E-13	7.29E-10
cg14060906	0.03358332	0.033247318	16.39998158	8.09E-13	7.31E-10
cg26984183	-0.101215521	0.846858631	-16.3967895	8.12E-13	7.32E-10
cg20625065	-0.191319685	0.255105083	-16.39506182	8.14E-13	7.32E-10
cg05174943	-0.066000305	0.893314776	-16.3928307	8.16E-13	7.32E-10
cg19176553	-0.19984389	0.521702363	-16.38782641	8.20E-13	7.35E-10
cg24311485	-0.248880685	0.699933049	-16.37275825	8.34E-13	7.45E-10
cg07106944	-0.068378811	0.923929062	-16.36866501	8.38E-13	7.47E-10
cg10481400	-0.055819927	0.073716104	-16.36086495	8.45E-13	7.50E-10
cg07823755	0.263998323	0.813799571	16.3608212	8.45E-13	7.50E-10
cg12583537	0.153280679	0.763634773	16.36035275	8.46E-13	7.50E-10
cg12677723	-0.126733403	0.749916585	-16.34740052	8.58E-13	7.58E-10
cg16909579	-0.153646775	0.818855069	-16.34575623	8.60E-13	7.58E-10
cg07929642	-0.258069755	0.638931508	-16.34503237	8.60E-13	7.58E-10
cg27544294	0.354728835	0.754567485	16.34036155	8.65E-13	7.60E-10
cg08035323	-0.256644517	0.283926141	-16.32961742	8.75E-13	7.67E-10
cg18118795	-0.266272973	0.588540535	-16.32841761	8.76E-13	7.67E-10
cg16108090	-0.120409535	0.767587146	-16.32641564	8.78E-13	7.67E-10
cg04393693	0.193554331	0.638045535	16.3171528	8.87E-13	7.74E-10
cg22469948	-0.180073562	0.830804735	-16.30273171	9.02E-13	7.85E-10
cg00458932	-0.387055607	0.54417084	-16.29955597	9.05E-13	7.86E-10
cg11502673	-0.058334877	0.911503075	-16.29692886	9.07E-13	7.87E-10
cg10702669	-0.050414068	0.955130433	-16.28818298	9.16E-13	7.93E-10
cg04502407	0.190084425	0.667527976	16.28542625	9.19E-13	7.94E-10
cg04337278	-0.180266582	0.267014284	-16.27511998	9.30E-13	8.00E-10
cg21885638	-0.171553422	0.861906332	-16.27339536	9.31E-13	8.00E-10
cg14614416	-0.236765361	0.792348069	-16.27289585	9.32E-13	8.00E-10
cg18124517	-0.210107776	0.746879371	-16.26730987	9.38E-13	8.02E-10
cg10537718	0.042522422	0.055557165	16.26688478	9.38E-13	8.02E-10
cg24582007	0.193010251	0.655104896	16.263561	9.42E-13	8.03E-10
cg08222002	0.097649262	0.081560208	16.26254296	9.43E-13	8.03E-10
cg13741391	-0.132766315	0.803238157	-16.25909014	9.46E-13	8.04E-10
cg02608292	0.057081323	0.053505587	16.25569558	9.50E-13	8.04E-10
cg25501191	0.213932727	0.760648194	16.25474377	9.51E-13	8.04E-10
cg11856002	-0.079022786	0.917235662	-16.25421613	9.52E-13	8.04E-10
cg06588876	-0.144679683	0.86104212	-16.25298612	9.53E-13	8.04E-10
cg02500042	-0.207106581	0.773469206	-16.24710665	9.59E-13	8.07E-10
cg22957228	0.049885785	0.03735447	16.24270807	9.64E-13	8.07E-10
cg27632179	0.066667585	0.926604158	16.24195213	9.65E-13	8.07E-10
cg19780712	-0.123498384	0.882872496	-16.24168535	9.65E-13	8.07E-10
cg07691609	0.036481023	0.03477416	16.23101572	9.76E-13	8.16E-10
cg06340200	0.077957001	0.04444081	16.22437952	9.84E-13	8.20E-10
cg02518775	-0.181021733	0.712186034	-16.2220157	9.86E-13	8.20E-10
cg01264729	0.185906181	0.824457071	16.2195013	9.89E-13	8.20E-10
cg21897880	-0.133942896	0.858653211	-16.2193172	9.89E-13	8.20E-10
cg16684958	-0.077880575	0.887797475	-16.216992	9.92E-13	8.21E-10
cg01828328	0.286060528	0.699468592	16.21474659	9.94E-13	8.21E-10
cg14982276	0.091941298	0.117564573	16.21285853	9.96E-13	8.21E-10
cg17539151	-0.217928535	0.756551704	-16.20938725	1.00E-12	8.23E-10
cg07133347	0.265677973	0.67381695	16.20509527	1.01E-12	8.25E-10
cg23232891	-0.076836371	0.869232725	-16.20294063	1.01E-12	8.25E-10
cg18177682	0.050744854	0.057528787	16.2007074	1.01E-12	8.25E-10
cg24902113	0.037579879	0.044028162	16.20058657	1.01E-12	8.25E-10
cg03560797	0.067922274	0.090444901	16.19171735	1.02E-12	8.29E-10
cg09976774	0.040206007	0.045295063	16.19024422	1.02E-12	8.29E-10
cg26875832	-0.187721402	0.801933351	-16.18953001	1.02E-12	8.29E-10
cg11649641	-0.185256731	0.700369181	-16.18941605	1.02E-12	8.29E-10
cg24960291	0.183617658	0.69048067	16.18313002	1.03E-12	8.33E-10
cg17383421	0.148604296	0.89764506	16.17717141	1.04E-12	8.37E-10
cg25479254	0.039026256	0.036801814	16.15694809	1.06E-12	8.53E-10
cg03208024	0.131576884	0.755529346	16.15628188	1.06E-12	8.53E-10
cg16005240	0.067008454	0.933499165	16.15487625	1.06E-12	8.53E-10
cg21741284	-0.260639858	0.65030248	-16.15394568	1.06E-12	8.53E-10
cg10895875	0.318246195	0.535135518	16.15245533	1.07E-12	8.53E-10
cg12218542	0.162100387	0.450182254	16.15040547	1.07E-12	8.53E-10
cg15828427	0.195068802	0.573039014	16.13655416	1.09E-12	8.65E-10
cg15514896	0.242824136	0.495977398	16.13324214	1.09E-12	8.65E-10
cg24115593	0.047124139	0.047787048	16.13209159	1.09E-12	8.65E-10
cg16534103	0.082967848	0.054143587	16.13027158	1.09E-12	8.65E-10
cg26142604	0.131209815	0.900597639	16.12996956	1.09E-12	8.65E-10
cg14860494	0.042165681	0.052765901	16.12778912	1.10E-12	8.65E-10
cg22160377	-0.050997096	0.938545742	-16.12270619	1.10E-12	8.69E-10
cg14932133	0.222481117	0.812922855	16.12071206	1.10E-12	8.69E-10
cg26335620	-0.188003715	0.660548963	-16.11872837	1.11E-12	8.70E-10
cg20952167	-0.157038079	0.462668431	-16.09889226	1.13E-12	8.87E-10
cg23287661	0.145063735	0.247205239	16.0971734	1.13E-12	8.88E-10
cg11579907	-0.170043442	0.664113636	-16.09134807	1.14E-12	8.89E-10
cg23224128	-0.097748009	0.908679519	-16.08827563	1.15E-12	8.89E-10
cg09888721	0.038275827	0.042015189	16.08813941	1.15E-12	8.89E-10
cg25227352	0.053023216	0.051587548	16.08770176	1.15E-12	8.89E-10
cg16817502	0.171298078	0.715360142	16.08673047	1.15E-12	8.89E-10
cg17043101	0.058166568	0.058094113	16.08657049	1.15E-12	8.89E-10
cg17887993	0.048346649	0.042116927	16.08476806	1.15E-12	8.89E-10
cg11532655	-0.120356781	0.822933805	-16.07956115	1.16E-12	8.91E-10
cg03637066	-0.207933043	0.733826933	-16.07912593	1.16E-12	8.91E-10
cg00726151	0.241988355	0.845539954	16.07106449	1.17E-12	8.97E-10
cg06580853	0.183833622	0.850634982	16.07075685	1.17E-12	8.97E-10
cg09291944	-0.115045637	0.834198765	-16.06582113	1.18E-12	9.00E-10
cg24965293	-0.243789847	0.76823542	-16.0626522	1.18E-12	9.02E-10
cg02740606	-0.206240931	0.667648987	-16.02957017	1.22E-12	9.34E-10
cg11774850	-0.073463002	0.913685379	-16.02861732	1.23E-12	9.34E-10
cg05999692	0.3957832	0.458601488	16.01935294	1.24E-12	9.41E-10
cg03149749	-0.139451344	0.834749328	-16.01846796	1.24E-12	9.41E-10
cg14686113	0.22913792	0.134708612	16.01061285	1.25E-12	9.48E-10
cg12719836	0.26492719	0.552944874	15.99235102	1.28E-12	9.64E-10
cg20187173	0.348086273	0.746185719	15.99208676	1.28E-12	9.64E-10
cg01979352	-0.153201665	0.785594294	-15.97940133	1.30E-12	9.77E-10
cg20496134	0.143261067	0.713155073	15.97527177	1.30E-12	9.80E-10
cg26517730	0.061735057	0.09226178	15.97224283	1.31E-12	9.80E-10
cg00830435	-0.085524072	0.928527485	-15.97136829	1.31E-12	9.80E-10
cg06629453	0.149895346	0.653101836	15.97015022	1.31E-12	9.80E-10
cg04033718	-0.141442887	0.892145681	-15.96703437	1.31E-12	9.81E-10
cg14102386	0.064606947	0.932886196	15.96607327	1.32E-12	9.81E-10
cg17934894	0.22775377	0.368758355	15.9642293	1.32E-12	9.82E-10
cg03481488	-0.252268364	0.818524517	-15.9607345	1.32E-12	9.84E-10
cg11511669	0.221272171	0.804081007	15.9575081	1.33E-12	9.85E-10
cg02325880	-0.245398253	0.22103838	-15.95633032	1.33E-12	9.85E-10
ch.11.1877857R	-0.039319107	0.025642305	-15.94321343	1.35E-12	9.98E-10
cg12006425	0.084661805	0.133388651	15.93018664	1.37E-12	1.01E-09
cg13943141	-0.328837207	0.309938746	-15.92541747	1.38E-12	1.02E-09
cg26104551	-0.260711961	0.312177585	-15.92342682	1.38E-12	1.02E-09
cg02828993	-0.065940441	0.928045383	-15.91853186	1.39E-12	1.02E-09
cg03496780	0.259557462	0.331857019	15.91474739	1.39E-12	1.02E-09
cg09800500	-0.278551654	0.565834761	-15.90998558	1.40E-12	1.03E-09
cg09755939	-0.163189869	0.767096795	-15.90328618	1.41E-12	1.03E-09
cg20995304	0.250629946	0.635880024	15.89911756	1.42E-12	1.03E-09
cg26015133	-0.131088267	0.886692841	-15.89866757	1.42E-12	1.03E-09
cg07813961	-0.047209708	0.046469229	-15.89524524	1.42E-12	1.04E-09
cg17389427	-0.058156029	0.936207672	-15.88930679	1.43E-12	1.04E-09
cg22789515	0.136757344	0.867472403	15.88890283	1.44E-12	1.04E-09
cg21170820	0.20522904	0.74339418	15.88797582	1.44E-12	1.04E-09
cg15198068	0.167480356	0.730088842	15.88780165	1.44E-12	1.04E-09
cg03416665	0.076193878	0.118065628	15.8861727	1.44E-12	1.04E-09
cg07680589	0.039043822	0.054556754	15.87915756	1.45E-12	1.04E-09
cg24971490	0.035951875	0.029353381	15.87910168	1.45E-12	1.04E-09
cg13104185	0.28372243	0.548749464	15.87718824	1.45E-12	1.04E-09
cg05081352	-0.137850308	0.881224096	-15.87413387	1.46E-12	1.05E-09
cg27112370	0.074545017	0.064956321	15.86874973	1.47E-12	1.05E-09
cg07272566	-0.13324263	0.87923117	-15.8644492	1.48E-12	1.05E-09
cg26095395	0.285546502	0.604657001	15.85990784	1.48E-12	1.06E-09
cg22871659	0.108746114	0.82315157	15.85533904	1.49E-12	1.06E-09
cg27057509	0.344092655	0.642963265	15.85509366	1.49E-12	1.06E-09
cg22243956	-0.12035013	0.832683463	-15.84944515	1.50E-12	1.06E-09
cg23045371	-0.166015522	0.189862747	-15.84798176	1.50E-12	1.06E-09
cg01178040	-0.175437793	0.693315083	-15.84745984	1.50E-12	1.06E-09
cg27488095	-0.177772857	0.74073114	-15.84263174	1.51E-12	1.07E-09
cg11767757	-0.315739919	0.418197963	-15.83769671	1.52E-12	1.07E-09
cg24903376	0.048887436	0.062013327	15.83609357	1.52E-12	1.07E-09
cg25074289	-0.09816443	0.849736662	-15.83532841	1.53E-12	1.07E-09
cg01831107	0.037811515	0.046087553	15.83358314	1.53E-12	1.07E-09
cg01028925	-0.089717756	0.922164417	-15.82942984	1.54E-12	1.08E-09
cg18473521	0.249336909	0.542071486	15.81452062	1.56E-12	1.09E-09
cg13720472	0.03503217	0.04655772	15.80984405	1.57E-12	1.10E-09
cg03649796	-0.036557875	0.957699399	-15.80439945	1.58E-12	1.10E-09
cg20338276	-0.176847363	0.642073793	-15.79511353	1.60E-12	1.11E-09
cg03345976	0.091907592	0.921794557	15.7941577	1.60E-12	1.11E-09
cg24170784	-0.10613392	0.865315121	-15.79290608	1.60E-12	1.11E-09
cg25110782	-0.198406552	0.778408208	-15.789009	1.61E-12	1.11E-09
cg00175844	0.205691409	0.844864435	15.78674792	1.61E-12	1.11E-09
cg22595711	0.056208821	0.075726679	15.78657897	1.61E-12	1.11E-09
cg07218357	-0.09102436	0.830645213	-15.78109303	1.62E-12	1.12E-09
cg17465569	-0.124551616	0.793631241	-15.77955845	1.63E-12	1.12E-09
cg12495983	0.041682998	0.948601722	15.77905633	1.63E-12	1.12E-09
cg26422060	-0.111828509	0.870866636	-15.77702586	1.63E-12	1.12E-09
cg09043226	0.090434438	0.0881698	15.77567272	1.63E-12	1.12E-09
cg27432596	-0.09920194	0.877243974	-15.77102097	1.64E-12	1.12E-09
cg16912637	-0.033135769	0.932127401	-15.77066743	1.64E-12	1.12E-09
cg00758816	0.230830634	0.515941454	15.76149446	1.66E-12	1.13E-09
cg03773731	-0.127288888	0.761280134	-15.75972875	1.66E-12	1.13E-09
cg08137236	0.06214579	0.065895923	15.75708401	1.67E-12	1.13E-09
cg03555836	-0.429231689	0.378567281	-15.74540844	1.69E-12	1.15E-09
cg07844828	-0.13189644	0.845906421	-15.74353141	1.69E-12	1.15E-09
cg26756949	-0.103892068	0.81029962	-15.74118367	1.70E-12	1.15E-09
cg04084157	0.088734455	0.125688614	15.73957744	1.70E-12	1.15E-09
cg18451372	-0.153390713	0.888676589	-15.7392353	1.70E-12	1.15E-09
cg08037727	0.155494563	0.815076336	15.73721331	1.71E-12	1.15E-09
cg24372043	0.088147181	0.054606241	15.72576341	1.73E-12	1.16E-09
cg05703996	-0.104318186	0.897564323	-15.72428114	1.73E-12	1.16E-09
cg10925350	0.054755003	0.070862118	15.72143878	1.74E-12	1.16E-09
cg05935833	-0.233545795	0.687230397	-15.71952349	1.74E-12	1.17E-09
cg24884140	-0.049003233	0.951053106	-15.71729668	1.75E-12	1.17E-09
cg04657205	0.056355408	0.050086665	15.70735323	1.77E-12	1.18E-09
cg01899074	-0.150465449	0.881716393	-15.70616034	1.77E-12	1.18E-09
cg04146982	-0.169392298	0.840481485	-15.69303136	1.80E-12	1.19E-09
cg20931972	0.202274539	0.689208601	15.69063034	1.80E-12	1.20E-09
cg14255089	0.035966352	0.037757531	15.6884588	1.80E-12	1.20E-09
cg08873912	0.048201463	0.087604724	15.6872343	1.81E-12	1.20E-09
cg16060671	-0.050248847	0.930295428	-15.68501028	1.81E-12	1.20E-09
cg12867448	-0.132800538	0.90613058	-15.68454119	1.81E-12	1.20E-09
cg11136111	0.194290724	0.757540069	15.68244148	1.82E-12	1.20E-09
cg25327233	-0.081362189	0.086228872	-15.68053895	1.82E-12	1.20E-09
cg20116138	0.257027947	0.513687152	15.67956606	1.82E-12	1.20E-09
cg05861071	0.036101505	0.0405169	15.6789264	1.82E-12	1.20E-09
cg09528111	0.044597519	0.057904805	15.67858392	1.83E-12	1.20E-09
cg21989500	0.051229238	0.048578323	15.67763359	1.83E-12	1.20E-09
cg03021496	0.088948701	0.914267527	15.66158436	1.86E-12	1.22E-09
cg13117272	-0.161792948	0.817530587	-15.66036603	1.86E-12	1.22E-09
cg19534021	0.21766578	0.835402934	15.65504571	1.88E-12	1.22E-09
cg19362572	0.119607292	0.098792173	15.64878075	1.89E-12	1.23E-09
cg14278893	0.039824888	0.052165859	15.64602352	1.89E-12	1.23E-09
cg23609082	0.124388454	0.110374423	15.64574905	1.90E-12	1.23E-09
cg02860255	-0.094022491	0.912868389	-15.6438252	1.90E-12	1.23E-09
cg24703706	-0.153654165	0.836527437	-15.64238607	1.90E-12	1.23E-09
cg02896705	-0.222769928	0.347215084	-15.64076831	1.91E-12	1.23E-09
cg07723431	-0.086662712	0.852744577	-15.63992925	1.91E-12	1.23E-09
cg07225547	0.065003251	0.068386003	15.63740369	1.91E-12	1.23E-09
cg02773639	-0.14604928	0.692384055	-15.63699501	1.91E-12	1.23E-09
cg11041264	0.032628159	0.038555729	15.63397552	1.92E-12	1.23E-09
cg18293633	-0.200043372	0.78630135	-15.62964779	1.93E-12	1.23E-09
cg10458876	0.046302859	0.04842023	15.6293198	1.93E-12	1.23E-09
cg23957920	-0.068359432	0.900139913	-15.6278289	1.94E-12	1.23E-09
cg03252499	0.467779558	0.385425283	15.62447951	1.94E-12	1.23E-09
cg07051960	-0.238184817	0.783874812	-15.62289139	1.95E-12	1.23E-09
cg05527185	0.216281818	0.507412608	15.62285005	1.95E-12	1.23E-09
cg18210562	-0.142424971	0.849276358	-15.62213243	1.95E-12	1.23E-09
cg26805503	-0.080815529	0.926898054	-15.62173753	1.95E-12	1.23E-09
cg00759807	-0.280208925	0.559542056	-15.62081323	1.95E-12	1.23E-09
cg03526468	-0.049965571	0.952466721	-15.61863691	1.96E-12	1.24E-09
cg13880617	-0.064645773	0.92408357	-15.61561537	1.96E-12	1.24E-09
cg27247723	-0.246588262	0.262443768	-15.61382684	1.97E-12	1.24E-09
cg26349869	0.171669222	0.71234273	15.61182929	1.97E-12	1.24E-09
cg11047111	0.059224882	0.069212149	15.61121742	1.97E-12	1.24E-09
cg16308857	-0.185896864	0.611241185	-15.61091751	1.97E-12	1.24E-09
cg11669397	0.125539075	0.069740468	15.61047755	1.97E-12	1.24E-09
cg00835526	-0.093245809	0.783547457	-15.61002523	1.98E-12	1.24E-09
cg27128322	-0.058377676	0.084304357	-15.60921049	1.98E-12	1.24E-09
cg08599294	-0.209793581	0.242896883	-15.6072871	1.98E-12	1.24E-09
cg16370061	-0.041867888	0.934357553	-15.60298824	1.99E-12	1.24E-09
cg23381494	0.158370674	0.808222363	15.60195384	1.99E-12	1.24E-09
cg19238415	0.202269702	0.584297675	15.59634984	2.01E-12	1.25E-09
cg18132851	0.285274519	0.358760478	15.59395496	2.01E-12	1.25E-09
cg02703235	0.139613867	0.891496096	15.5935149	2.01E-12	1.25E-09
cg01717254	0.044412803	0.041872318	15.59109395	2.02E-12	1.25E-09
cg09019592	-0.095168212	0.882685173	-15.58533251	2.03E-12	1.26E-09
cg09420961	-0.074291068	0.896972602	-15.58349683	2.04E-12	1.26E-09
cg06837783	-0.12437933	0.883798005	-15.5768226	2.05E-12	1.26E-09
cg20667729	-0.171119395	0.798883204	-15.57592523	2.05E-12	1.26E-09
cg03616827	0.146623353	0.258474821	15.57358786	2.06E-12	1.27E-09
cg13077490	0.059027368	0.063675312	15.57054354	2.07E-12	1.27E-09
cg02452838	-0.098761391	0.873002236	-15.56580728	2.08E-12	1.27E-09
cg24239992	0.097360586	0.921800147	15.56450769	2.08E-12	1.27E-09
cg11777420	0.146009499	0.828548909	15.56437667	2.08E-12	1.27E-09
cg02345148	-0.059262197	0.932366399	-15.56127857	2.09E-12	1.27E-09
cg00541500	0.167124724	0.568147269	15.55896585	2.10E-12	1.28E-09
cg16712679	-0.293933833	0.369323251	-15.55688582	2.10E-12	1.28E-09
cg19898108	0.150512907	0.17669361	15.55179007	2.11E-12	1.28E-09
cg15607708	-0.303583358	0.360975243	-15.54862864	2.12E-12	1.29E-09
cg21693422	-0.063373509	0.934837894	-15.54746387	2.12E-12	1.29E-09
cg03760158	-0.058772523	0.890223928	-15.54222525	2.14E-12	1.29E-09
cg05001908	-0.218237596	0.323839135	-15.54060995	2.14E-12	1.29E-09
cg19111712	-0.040690771	0.943485262	-15.5191121	2.19E-12	1.32E-09
cg27090007	-0.29558555	0.28318428	-15.51834121	2.20E-12	1.32E-09
cg26819695	0.212824491	0.157356519	15.51792399	2.20E-12	1.32E-09
cg06913744	-0.046605497	0.953006912	-15.51669483	2.20E-12	1.32E-09
cg24135615	0.22596341	0.825703757	15.51464733	2.21E-12	1.32E-09
cg00494788	-0.075739767	0.91859468	-15.51373321	2.21E-12	1.32E-09
cg26401172	0.03248097	0.023111957	15.51280493	2.21E-12	1.32E-09
cg02476671	-0.111186716	0.912084554	-15.51191318	2.21E-12	1.32E-09
cg23966898	0.049489286	0.937623208	15.51005558	2.22E-12	1.32E-09
cg15125981	0.182086139	0.677782581	15.50944054	2.22E-12	1.32E-09
cg22845912	-0.240339828	0.700206582	-15.50942161	2.22E-12	1.32E-09
cg00709110	0.109015314	0.060658756	15.50514757	2.23E-12	1.32E-09
cg13368918	0.032507509	0.031292206	15.49785323	2.25E-12	1.33E-09
cg11429111	-0.210057814	0.755835664	-15.49746868	2.25E-12	1.33E-09
cg08552233	-0.190521085	0.812812163	-15.49674148	2.25E-12	1.33E-09
cg17275432	-0.07678936	0.866245669	-15.49658196	2.25E-12	1.33E-09
cg02854928	-0.2110461	0.78056166	-15.49507891	2.26E-12	1.33E-09
cg08653184	0.050929421	0.053443813	15.49433944	2.26E-12	1.33E-09
cg07964133	0.085339723	0.080329031	15.49365536	2.26E-12	1.33E-09
cg07651832	-0.048580038	0.957304748	-15.49335339	2.26E-12	1.33E-09
cg17307919	-0.185820498	0.877703469	-15.49183081	2.26E-12	1.33E-09
cg25135755	0.368539224	0.36833855	15.48920651	2.27E-12	1.33E-09
cg11681219	-0.212912666	0.240378561	-15.48633928	2.28E-12	1.33E-09
cg12669541	-0.056808844	0.054266648	-15.48622777	2.28E-12	1.33E-09
cg00846425	-0.115010064	0.916146624	-15.48495952	2.28E-12	1.33E-09
cg13942016	-0.135860973	0.179992221	-15.48414244	2.29E-12	1.33E-09
cg20761840	0.131347203	0.903255476	15.48172876	2.29E-12	1.33E-09
cg05253326	0.024523411	0.033332281	15.48010702	2.30E-12	1.33E-09
cg18276135	-0.141586949	0.773586839	-15.47693532	2.30E-12	1.34E-09
cg05142833	0.199957144	0.809885211	15.47545968	2.31E-12	1.34E-09
cg07331616	0.043205135	0.048375837	15.47263494	2.32E-12	1.34E-09
cg14579098	-0.154228363	0.666786473	-15.47195612	2.32E-12	1.34E-09
cg26872588	0.2311199	0.846133161	15.46293394	2.34E-12	1.35E-09
cg12643877	0.168343976	0.75441743	15.45683976	2.36E-12	1.36E-09
cg15824323	-0.244073989	0.752076942	-15.45624351	2.36E-12	1.36E-09
cg23148631	-0.197883408	0.558983404	-15.45405917	2.37E-12	1.36E-09
cg22758806	-0.120160923	0.809861785	-15.45215644	2.37E-12	1.36E-09
cg26184501	-0.098358007	0.913464458	-15.44910743	2.38E-12	1.36E-09
cg08029231	0.146026141	0.616346387	15.44850087	2.38E-12	1.36E-09
cg26120971	0.158301024	0.836909342	15.44591392	2.39E-12	1.37E-09
cg07937295	0.046473139	0.051838896	15.44080086	2.40E-12	1.37E-09
cg17887936	0.054440052	0.071221674	15.43647807	2.42E-12	1.38E-09
cg17284568	0.100050631	0.617778144	15.4362878	2.42E-12	1.38E-09
cg12486712	0.145811595	0.865152913	15.43433872	2.42E-12	1.38E-09
cg01508988	-0.248576632	0.360895706	-15.42575729	2.45E-12	1.39E-09
cg12988424	0.149138236	0.166734085	15.4217873	2.46E-12	1.39E-09
cg02838932	0.036895521	0.048407115	15.41392567	2.48E-12	1.40E-09
cg24995783	-0.092489969	0.876166346	-15.41367611	2.48E-12	1.40E-09
cg02043083	0.035648372	0.032565249	15.4072054	2.50E-12	1.41E-09
cg21836426	0.044959004	0.065615677	15.40412214	2.51E-12	1.41E-09
cg13252968	0.127451233	0.409759965	15.40392759	2.51E-12	1.41E-09
cg15899426	-0.082599433	0.92558715	-15.40176296	2.52E-12	1.42E-09
cg00093794	0.203064602	0.654567756	15.39952243	2.52E-12	1.42E-09
cg09501963	-0.074899402	0.889313699	-15.39769899	2.53E-12	1.42E-09
cg24376955	0.199821646	0.72623015	15.39633421	2.53E-12	1.42E-09
cg04421269	0.04338067	0.031620076	15.39184523	2.54E-12	1.43E-09
cg16072030	0.036857017	0.038834788	15.389797	2.55E-12	1.43E-09
cg23697467	-0.080838065	0.919987668	-15.38353582	2.57E-12	1.44E-09
cg27183113	-0.08383621	0.876641819	-15.38078833	2.58E-12	1.44E-09
cg11031737	0.283904732	0.764816687	15.38017191	2.58E-12	1.44E-09
cg20200335	-0.098653225	0.871211433	-15.37681772	2.59E-12	1.44E-09
cg00403955	-0.158219829	0.128681155	-15.37527733	2.59E-12	1.44E-09
cg18764516	0.051324074	0.045168964	15.37503151	2.59E-12	1.44E-09
cg10016208	0.04395181	0.04800983	15.36948227	2.61E-12	1.45E-09
cg11215283	0.240128118	0.662592186	15.36786061	2.62E-12	1.45E-09
cg18247897	-0.065088576	0.928362366	-15.36771459	2.62E-12	1.45E-09
cg26350814	-0.268184193	0.804501568	-15.36710921	2.62E-12	1.45E-09
cg04134826	-0.140165454	0.19282946	-15.36417674	2.63E-12	1.45E-09
cg26669397	0.215918137	0.701003116	15.36379343	2.63E-12	1.45E-09
cg24668150	0.035687649	0.029680493	15.36328423	2.63E-12	1.45E-09
cg13397282	-0.132316616	0.8214642	-15.3611531	2.64E-12	1.45E-09
cg01705934	0.104610997	0.31883089	15.36020167	2.64E-12	1.45E-09
cg03633039	-0.095972452	0.867735963	-15.35978672	2.64E-12	1.45E-09
cg19606431	0.035662183	0.07352283	15.35778588	2.65E-12	1.45E-09
cg12946518	-0.147242997	0.635038019	-15.35673181	2.65E-12	1.45E-09
cg06086071	0.180763468	0.601533768	15.35616774	2.65E-12	1.45E-09
cg22948085	-0.144328398	0.665933332	-15.34967732	2.67E-12	1.46E-09
cg03687765	-0.203766088	0.723706352	-15.34440762	2.69E-12	1.47E-09
cg22999989	-0.111589999	0.862729314	-15.34352981	2.69E-12	1.47E-09
cg11808677	-0.077380197	0.911752361	-15.34205953	2.70E-12	1.47E-09
cg25941751	0.260800807	0.575261306	15.34037943	2.70E-12	1.47E-09
cg03910874	-0.220542525	0.541934882	-15.33628913	2.72E-12	1.47E-09
cg07885191	-0.063242267	0.890604758	-15.33525654	2.72E-12	1.47E-09
cg05347216	0.150543459	0.596879184	15.3310565	2.73E-12	1.47E-09
cg24154853	-0.159045368	0.830306636	-15.33045725	2.73E-12	1.47E-09
cg01246266	0.045387545	0.045685371	15.33042701	2.73E-12	1.47E-09
cg26070604	-0.081594254	0.906357194	-15.3300004	2.74E-12	1.47E-09
cg01435442	0.221853299	0.674682279	15.32906178	2.74E-12	1.47E-09
cg09978860	-0.417623711	0.428027804	-15.3248558	2.75E-12	1.47E-09
cg13541457	0.146969523	0.769605953	15.32425941	2.75E-12	1.47E-09
cg05423018	0.288252545	0.775430272	15.3237611	2.76E-12	1.47E-09
cg18140857	-0.201850963	0.756460331	-15.32372637	2.76E-12	1.47E-09
cg21632964	-0.152387125	0.830714832	-15.32247556	2.76E-12	1.47E-09
cg18842805	-0.053711803	0.937082792	-15.32088712	2.76E-12	1.47E-09
cg11566832	0.217155142	0.725558222	15.31940798	2.77E-12	1.47E-09
cg16449219	0.256524386	0.730102074	15.31895202	2.77E-12	1.47E-09
cg09835867	0.047591345	0.054370542	15.31850539	2.77E-12	1.47E-09
cg03092615	-0.092436081	0.915190078	-15.31613312	2.78E-12	1.47E-09
cg02536045	0.032653213	0.034760981	15.31586511	2.78E-12	1.47E-09
cg06066711	0.051010473	0.056699743	15.31576244	2.78E-12	1.47E-09
cg10505785	-0.169931122	0.381766137	-15.31535055	2.78E-12	1.47E-09
cg06377684	-0.069572744	0.938834039	-15.31307109	2.79E-12	1.47E-09
cg26387966	0.05649384	0.066611209	15.31292083	2.79E-12	1.47E-09
cg21634842	0.054071946	0.067659022	15.30761963	2.81E-12	1.48E-09
cg01886125	-0.045567788	0.932259294	-15.3048395	2.82E-12	1.48E-09
cg03432151	-0.376833054	0.378908313	-15.30470065	2.82E-12	1.48E-09
cg07873449	0.062170001	0.94723664	15.30442334	2.82E-12	1.48E-09
cg14279842	-0.086698899	0.084222041	-15.29860209	2.84E-12	1.49E-09
cg13224710	-0.091770727	0.857917303	-15.29521043	2.85E-12	1.49E-09
cg21024112	-0.236850066	0.740434063	-15.2918774	2.86E-12	1.50E-09
cg10810378	0.092822175	0.91919166	15.28922615	2.87E-12	1.50E-09
cg12578536	0.344233372	0.690065437	15.28524969	2.88E-12	1.51E-09
cg02368737	0.153563846	0.681542909	15.28430677	2.89E-12	1.51E-09
cg21290042	0.069906003	0.105666265	15.28367443	2.89E-12	1.51E-09
cg02995013	-0.184340548	0.777849223	-15.28228618	2.89E-12	1.51E-09
cg19487717	-0.094715015	0.908258869	-15.28050134	2.90E-12	1.51E-09
cg22072829	0.093352291	0.890000895	15.27881247	2.90E-12	1.51E-09
cg14476213	-0.197251223	0.798907287	-15.2720731	2.93E-12	1.52E-09
cg04495219	-0.149053746	0.838584267	-15.27176418	2.93E-12	1.52E-09
cg03528519	0.143593641	0.864753737	15.26861109	2.94E-12	1.52E-09
cg10113191	-0.110740549	0.872509709	-15.2646688	2.95E-12	1.52E-09
cg11068558	0.204999913	0.875996419	15.26445224	2.95E-12	1.52E-09
cg20906640	0.197894548	0.792990478	15.26260818	2.96E-12	1.52E-09
cg15900998	-0.18250027	0.771826275	-15.26245458	2.96E-12	1.52E-09
cg22032563	-0.127234442	0.810617508	-15.26219944	2.96E-12	1.52E-09
cg24181216	-0.126210374	0.855550801	-15.25997239	2.97E-12	1.52E-09
cg11929750	0.030044329	0.973908461	15.25985819	2.97E-12	1.52E-09
cg26406558	-0.107003893	0.89343309	-15.25370225	2.99E-12	1.53E-09
cg01814344	-0.134903763	0.889052324	-15.25121527	3.00E-12	1.53E-09
cg19414763	-0.225139442	0.763443407	-15.25097274	3.00E-12	1.53E-09
cg22876402	-0.322034816	0.785405498	-15.25044197	3.00E-12	1.53E-09
cg02994216	0.048655166	0.049966796	15.24758726	3.01E-12	1.54E-09
cg07892879	0.259168397	0.825404997	15.2475548	3.01E-12	1.54E-09
cg11016293	-0.215804218	0.230498083	-15.24465615	3.02E-12	1.54E-09
cg05514932	-0.066622664	0.906091208	-15.24301761	3.03E-12	1.54E-09
cg12904680	0.183918581	0.851176973	15.24208128	3.03E-12	1.54E-09
cg08711113	-0.109444802	0.82854241	-15.24059855	3.04E-12	1.54E-09
cg10983115	0.046517841	0.047824804	15.23854881	3.05E-12	1.54E-09
cg16844941	0.121516497	0.128975834	15.2380079	3.05E-12	1.54E-09
cg21914526	0.131546499	0.737285167	15.23754987	3.05E-12	1.54E-09
cg05065602	-0.121475611	0.912506187	-15.23729142	3.05E-12	1.54E-09
cg18661819	0.064996155	0.061747342	15.23103192	3.07E-12	1.55E-09
cg12462771	0.133846145	0.830908448	15.23057213	3.07E-12	1.55E-09
cg09580284	-0.093710467	0.886420924	-15.22794695	3.08E-12	1.55E-09
cg06456512	0.052285043	0.057571124	15.22636286	3.09E-12	1.55E-09
cg05081339	0.047491721	0.044756155	15.22585096	3.09E-12	1.55E-09
cg16508101	-0.095342745	0.896134701	-15.22312664	3.10E-12	1.56E-09
cg09403933	-0.05974186	0.926999706	-15.22053773	3.11E-12	1.56E-09
cg26126740	0.203691523	0.770016181	15.21469056	3.13E-12	1.57E-09
cg17837076	-0.199849589	0.770295326	-15.21280858	3.14E-12	1.57E-09
cg12984877	0.17670114	0.63468234	15.21116842	3.15E-12	1.57E-09
cg13661497	0.08701934	0.867979815	15.2037998	3.17E-12	1.58E-09
cg05512178	-0.169359647	0.871007966	-15.20282503	3.18E-12	1.58E-09
cg10203869	0.173162099	0.559664736	15.20132396	3.18E-12	1.58E-09
cg10925991	0.226709239	0.530563657	15.20033736	3.19E-12	1.58E-09
cg19904463	0.033400187	0.038745288	15.20028963	3.19E-12	1.58E-09
cg16463564	0.128936512	0.305342456	15.20012888	3.19E-12	1.58E-09
cg02145701	0.258178274	0.632003365	15.19897561	3.19E-12	1.58E-09
cg21338857	-0.09153414	0.917215735	-15.19621533	3.20E-12	1.58E-09
cg08950929	0.048042942	0.055879561	15.19504709	3.21E-12	1.58E-09
cg25588697	0.092121692	0.881585586	15.19313743	3.21E-12	1.58E-09
cg02839029	-0.080961839	0.896293507	-15.1929326	3.21E-12	1.58E-09
cg13791269	0.261451841	0.822707444	15.19199086	3.22E-12	1.58E-09
cg25922329	-0.206326446	0.719580681	-15.18768174	3.23E-12	1.59E-09
cg13591369	-0.144454503	0.850481449	-15.18685868	3.24E-12	1.59E-09
cg01411912	-0.247231431	0.691123288	-15.18320618	3.25E-12	1.59E-09
cg19089079	-0.135929452	0.858627438	-15.18082848	3.26E-12	1.59E-09
cg02835030	-0.117974827	0.900682343	-15.18048379	3.26E-12	1.59E-09
cg08137852	-0.061062656	0.930555839	-15.17965521	3.26E-12	1.59E-09
cg16104481	0.052610573	0.071386583	15.17899736	3.27E-12	1.59E-09
cg08009355	-0.08491707	0.884522241	-15.17894077	3.27E-12	1.59E-09
cg25512903	0.04380462	0.045043843	15.17863053	3.27E-12	1.59E-09
cg05650628	-0.202123905	0.742041271	-15.17805516	3.27E-12	1.59E-09
cg26216141	0.091535853	0.923935255	15.17583105	3.28E-12	1.59E-09
cg09000830	0.036294511	0.053207459	15.17455822	3.28E-12	1.59E-09
cg01816880	-0.126077739	0.850815936	-15.17455784	3.28E-12	1.59E-09
cg26190233	-0.191953122	0.774749838	-15.1735545	3.29E-12	1.59E-09
cg04885574	-0.16517526	0.760113982	-15.17310522	3.29E-12	1.59E-09
cg03827626	-0.25321369	0.256214773	-15.1711072	3.30E-12	1.59E-09
cg09639931	-0.292285113	0.426722155	-15.17078621	3.30E-12	1.59E-09
cg11085408	0.053070871	0.101911858	15.16997083	3.30E-12	1.59E-09
cg19256575	-0.12962833	0.776478542	-15.16946057	3.30E-12	1.59E-09
cg06108254	0.138155878	0.388121785	15.16747245	3.31E-12	1.59E-09
cg07037032	-0.080268984	0.923567571	-15.15280602	3.37E-12	1.62E-09
cg03293095	0.156316449	0.792041793	15.15202976	3.37E-12	1.62E-09
cg15175446	0.039168534	0.052043124	15.15097236	3.38E-12	1.62E-09
cg18387853	0.03057788	0.033828128	15.14664134	3.39E-12	1.62E-09
cg26516941	0.052911559	0.054262075	15.14494079	3.40E-12	1.62E-09
cg05368942	0.034979197	0.041868455	15.14492953	3.40E-12	1.62E-09
cg21717508	0.158067311	0.802020795	15.14437122	3.40E-12	1.62E-09
cg14684068	-0.126147028	0.836560193	-15.14393666	3.41E-12	1.62E-09
cg27112142	0.053143262	0.05742335	15.14321346	3.41E-12	1.62E-09
cg19133023	-0.083474459	0.914966744	-15.14043337	3.42E-12	1.63E-09
cg09199486	-0.214409305	0.72575305	-15.13760899	3.43E-12	1.63E-09
cg01286191	-0.086575801	0.906678386	-15.13268469	3.45E-12	1.64E-09
cg01872779	0.035258214	0.052380484	15.13089051	3.46E-12	1.64E-09
cg06980565	-0.116450041	0.886246439	-15.13035702	3.46E-12	1.64E-09
cg01935436	-0.092569281	0.901913617	-15.12797453	3.47E-12	1.64E-09
cg27452082	-0.039787298	0.963070023	-15.12542574	3.48E-12	1.65E-09
cg05438183	0.062942457	0.773404633	15.11779738	3.51E-12	1.66E-09
cg01519164	0.047471992	0.039172832	15.11169153	3.54E-12	1.67E-09
cg08085909	-0.053028778	0.943730344	-15.11169048	3.54E-12	1.67E-09
cg16697438	0.262684356	0.322062419	15.11075556	3.54E-12	1.67E-09
cg14615927	-0.07222748	0.923834639	-15.11069271	3.54E-12	1.67E-09
cg00148325	-0.077323003	0.899128659	-15.10423877	3.57E-12	1.68E-09
cg11262462	-0.136974222	0.876809478	-15.10396338	3.57E-12	1.68E-09
cg09455881	0.279741201	0.544886617	15.10305614	3.57E-12	1.68E-09
cg07381872	0.358891011	0.627455685	15.1020484	3.58E-12	1.68E-09
cg07118376	0.30392705	0.503102127	15.1016512	3.58E-12	1.68E-09
cg26306869	-0.098528141	0.883535141	-15.09949017	3.59E-12	1.68E-09
cg03731740	0.293832145	0.725997472	15.09875664	3.59E-12	1.68E-09
cg06721231	0.22420545	0.714764821	15.09618696	3.60E-12	1.68E-09
cg19352605	-0.161731142	0.809315149	-15.09567377	3.61E-12	1.68E-09
cg26242866	-0.131030502	0.862578121	-15.09551654	3.61E-12	1.68E-09
cg00704288	0.0339338	0.036582606	15.09490045	3.61E-12	1.68E-09
cg14968603	0.043460693	0.046755355	15.08980169	3.63E-12	1.69E-09
cg20608100	-0.082559539	0.885585779	-15.08821123	3.64E-12	1.69E-09
cg01649647	-0.124440348	0.788537604	-15.08051647	3.67E-12	1.70E-09
cg05959525	0.034884897	0.039486274	15.08033045	3.67E-12	1.70E-09
cg12040534	0.051635943	0.080921947	15.07713813	3.69E-12	1.71E-09
cg14332570	-0.185899741	0.871733066	-15.07620346	3.69E-12	1.71E-09
cg10557253	0.045175745	0.053587446	15.07471094	3.70E-12	1.71E-09
cg14635659	-0.156522658	0.856089104	-15.07270703	3.71E-12	1.71E-09
cg02846228	0.162891604	0.777231557	15.07072468	3.71E-12	1.71E-09
cg05997270	-0.069469862	0.937201421	-15.07045625	3.72E-12	1.71E-09
cg05976516	-0.127860218	0.922912738	-15.06890556	3.72E-12	1.71E-09
cg10055235	-0.179400462	0.851543111	-15.06802709	3.73E-12	1.71E-09
cg23878768	-0.171342504	0.476188997	-15.06676009	3.73E-12	1.71E-09
cg04338175	-0.065268053	0.937001385	-15.06578577	3.74E-12	1.71E-09
cg22009923	-0.208698857	0.799377719	-15.06433344	3.74E-12	1.71E-09
cg03952361	-0.084824682	0.889988503	-15.06342417	3.75E-12	1.71E-09
cg20956548	0.296344286	0.615376726	15.06210702	3.75E-12	1.71E-09
cg18831262	0.075527206	0.091825264	15.05841316	3.77E-12	1.72E-09
cg25288464	0.28306634	0.559082146	15.05702227	3.78E-12	1.72E-09
cg19439022	-0.0546518	0.11385282	-15.05546743	3.78E-12	1.72E-09
cg05936895	0.049055251	0.066651732	15.05478046	3.79E-12	1.72E-09
cg20424400	-0.104086698	0.902381254	-15.05134273	3.80E-12	1.73E-09
cg03399239	0.145288039	0.553653127	15.04935452	3.81E-12	1.73E-09
cg17261804	0.141021908	0.114073121	15.04653703	3.82E-12	1.73E-09
cg10186435	0.209400525	0.509832441	15.04362605	3.84E-12	1.74E-09
cg01837410	0.043827096	0.047225757	15.04127651	3.85E-12	1.74E-09
cg17078326	0.270391074	0.680778675	15.04081722	3.85E-12	1.74E-09
cg04853978	-0.072973475	0.928325719	-15.04047194	3.85E-12	1.74E-09
cg14678744	-0.112310609	0.865196086	-15.03797788	3.86E-12	1.74E-09
cg03664992	0.102955195	0.103387591	15.03360188	3.88E-12	1.75E-09
cg13129210	0.05844357	0.092516699	15.03286952	3.89E-12	1.75E-09
cg23216731	-0.050596326	0.952128263	-15.0313029	3.89E-12	1.75E-09
cg00989002	0.151708194	0.85383905	15.03044066	3.90E-12	1.75E-09
cg01367899	-0.226904187	0.725432933	-15.02908485	3.90E-12	1.75E-09
cg24174020	-0.03523953	0.954108947	-15.02887253	3.90E-12	1.75E-09
cg02325951	0.261947054	0.65960587	15.02729453	3.91E-12	1.75E-09
cg00558718	0.099750796	0.128703556	15.02673449	3.91E-12	1.75E-09
cg01579884	0.24675968	0.57170427	15.02490868	3.92E-12	1.75E-09
cg05030405	-0.084953038	0.840533136	-15.02302744	3.93E-12	1.75E-09
cg13761843	-0.093637415	0.863726239	-15.01833497	3.95E-12	1.76E-09
cg24107852	0.168936666	0.209657905	15.01623303	3.96E-12	1.77E-09
cg14334794	-0.170948663	0.810450439	-15.01474453	3.97E-12	1.77E-09
cg16009289	0.041221687	0.033815284	15.01455769	3.97E-12	1.77E-09
cg04648814	0.050563426	0.047895674	15.01215072	3.98E-12	1.77E-09
cg25208258	-0.200489398	0.817630557	-15.01189794	3.98E-12	1.77E-09
cg18487609	-0.044112527	0.083891255	-15.01085414	3.99E-12	1.77E-09
cg02956962	0.185828274	0.642414347	15.0108179	3.99E-12	1.77E-09
cg14125903	0.087625124	0.938027611	15.01009932	3.99E-12	1.77E-09
cg06012509	0.027567178	0.030771633	15.00938961	4.00E-12	1.77E-09
cg14457132	0.055718057	0.114511687	15.00729037	4.01E-12	1.77E-09
cg01807202	0.029337393	0.018548001	15.00651057	4.01E-12	1.77E-09
cg19711268	0.300563125	0.457986757	15.00436119	4.02E-12	1.77E-09
cg08735279	-0.132257854	0.893766073	-15.00131388	4.03E-12	1.77E-09
cg17282836	-0.161058683	0.776141424	-15.00115386	4.04E-12	1.77E-09
cg13685329	0.068673049	0.050138763	14.99934158	4.04E-12	1.78E-09
cg25364972	0.282649943	0.687707838	14.99854851	4.05E-12	1.78E-09
cg14830915	-0.087535887	0.899366105	-14.99443676	4.07E-12	1.78E-09
cg13299325	-0.291002777	0.570439707	-14.99286156	4.08E-12	1.78E-09
cg12405341	0.046364712	0.048432168	14.99198167	4.08E-12	1.78E-09
cg01653422	0.033983811	0.043174966	14.99103987	4.08E-12	1.78E-09
cg12501888	0.062436375	0.055314114	14.99000508	4.09E-12	1.79E-09
cg15891076	-0.375209685	0.352424044	-14.98852495	4.10E-12	1.79E-09
cg25447461	0.084387439	0.080704023	14.98806628	4.10E-12	1.79E-09
cg07463519	-0.07395663	0.872968454	-14.98533327	4.11E-12	1.79E-09
cg04737405	0.193090155	0.742469582	14.98483382	4.12E-12	1.79E-09
cg25412384	0.062991858	0.073222111	14.98163896	4.13E-12	1.79E-09
cg22627646	0.030123751	0.976756383	14.97908335	4.14E-12	1.80E-09
cg23647410	-0.100410117	0.792469578	-14.97748471	4.15E-12	1.80E-09
cg18306331	0.193225768	0.732248	14.9760527	4.16E-12	1.80E-09
cg13887532	-0.221813417	0.751259467	-14.97338912	4.17E-12	1.80E-09
cg14892570	-0.207521254	0.659055626	-14.97091601	4.18E-12	1.81E-09
cg04992666	-0.082248016	0.930314985	-14.97070923	4.19E-12	1.81E-09
cg17043922	-0.19444623	0.293261633	-14.96960893	4.19E-12	1.81E-09
cg02534657	0.10257137	0.792702477	14.96928918	4.19E-12	1.81E-09
cg05064936	0.218755225	0.836714184	14.96848859	4.20E-12	1.81E-09
cg08427782	-0.094216636	0.876093474	-14.96774006	4.20E-12	1.81E-09
cg21209859	0.167719185	0.45131782	14.9645684	4.22E-12	1.81E-09
cg01966878	0.359306244	0.52253471	14.96154015	4.23E-12	1.82E-09
cg13630944	0.255816977	0.761046624	14.96090447	4.23E-12	1.82E-09
cg01542423	0.0902931	0.90237758	14.95900076	4.24E-12	1.82E-09
cg24130055	0.126824415	0.757555697	14.95706741	4.25E-12	1.82E-09
cg09631652	-0.063419804	0.820694774	-14.95488155	4.27E-12	1.82E-09
cg09305478	-0.235166958	0.376245128	-14.95413288	4.27E-12	1.82E-09
cg02758272	0.057782444	0.072959185	14.95226777	4.28E-12	1.83E-09
cg25706971	0.226041586	0.809054104	14.94722282	4.30E-12	1.83E-09
cg21860285	0.246251296	0.797892594	14.94669353	4.31E-12	1.83E-09
cg02717570	0.045844329	0.053691185	14.94214262	4.33E-12	1.84E-09
cg21821659	0.206306905	0.123358025	14.94211634	4.33E-12	1.84E-09
cg15724985	-0.109451782	0.853770389	-14.94027708	4.34E-12	1.84E-09
cg05245319	-0.083227366	0.04818741	-14.93859047	4.35E-12	1.84E-09
cg13432391	0.040740216	0.047387433	14.9380313	4.35E-12	1.84E-09
cg24547359	-0.074011107	0.909958661	-14.92930502	4.40E-12	1.86E-09
cg09479906	0.039188708	0.042439754	14.92876887	4.40E-12	1.86E-09
cg07917546	-0.057732613	0.933538387	-14.92855767	4.40E-12	1.86E-09
cg12691488	0.392757053	0.33211597	14.92805603	4.40E-12	1.86E-09
cg01369207	0.162008895	0.832053474	14.92708351	4.41E-12	1.86E-09
cg22599115	-0.058816648	0.930165876	-14.92508138	4.42E-12	1.86E-09
cg07977614	0.322413466	0.342756623	14.92296321	4.43E-12	1.86E-09
cg04985144	-0.059344968	0.911688678	-14.92104886	4.44E-12	1.87E-09
cg21552319	-0.348007604	0.720672426	-14.9207678	4.44E-12	1.87E-09
cg16818787	0.04436884	0.961238681	14.91942735	4.45E-12	1.87E-09
cg04519895	0.035146275	0.047621677	14.91863147	4.45E-12	1.87E-09
cg11905407	0.134366251	0.891941253	14.91688374	4.46E-12	1.87E-09
cg01194765	0.100813699	0.908521011	14.9136116	4.48E-12	1.87E-09
cg20863339	-0.206163176	0.436177306	-14.91299666	4.48E-12	1.87E-09
cg02601626	-0.103604891	0.856594332	-14.91202303	4.49E-12	1.87E-09
cg20672871	0.039499203	0.954861759	14.91088471	4.50E-12	1.88E-09
cg20840825	0.069557307	0.107024879	14.91008887	4.50E-12	1.88E-09
cg01093296	-0.169585694	0.725746539	-14.90519466	4.53E-12	1.88E-09
cg06409824	0.158166997	0.173536774	14.9043721	4.53E-12	1.88E-09
cg04726876	0.075094674	0.062365961	14.90431725	4.53E-12	1.88E-09
cg22603562	-0.205184343	0.70062948	-14.90398691	4.53E-12	1.88E-09
cg19698084	-0.100446678	0.112822824	-14.90306065	4.54E-12	1.88E-09
cg27150870	-0.245333758	0.764734201	-14.89970809	4.56E-12	1.89E-09
cg24586978	0.181227485	0.800394297	14.89950261	4.56E-12	1.89E-09
cg06681193	0.045320756	0.057755207	14.89691154	4.57E-12	1.89E-09
cg21576256	-0.063190483	0.92146019	-14.89675885	4.57E-12	1.89E-09
cg14423703	0.026892294	0.028595669	14.89579337	4.58E-12	1.89E-09
cg11373563	-0.049644998	0.934026315	-14.8954728	4.58E-12	1.89E-09
cg14202907	-0.112367922	0.879026082	-14.89501771	4.58E-12	1.89E-09
cg10662979	0.034942802	0.04117522	14.88980715	4.61E-12	1.90E-09
cg27434149	0.237159173	0.325301725	14.88398157	4.64E-12	1.91E-09
cg08634082	0.301088576	0.755310364	14.88268335	4.65E-12	1.91E-09
cg26750139	-0.093996077	0.092779844	-14.87864359	4.67E-12	1.92E-09
cg19673462	-0.104119524	0.810382964	-14.87806651	4.68E-12	1.92E-09
cg23584352	0.145618799	0.91415384	14.87787789	4.68E-12	1.92E-09
cg07803377	-0.169386816	0.846220866	-14.87772877	4.68E-12	1.92E-09
cg24784036	-0.119809799	0.821116413	-14.87629466	4.69E-12	1.92E-09
cg13286698	0.337779393	0.540775506	14.8761656	4.69E-12	1.92E-09
cg18671984	0.193110354	0.808281682	14.87508398	4.69E-12	1.92E-09
cg18034295	-0.106282024	0.763759954	-14.8722141	4.71E-12	1.92E-09
cg00692946	0.042797794	0.040408877	14.87102125	4.72E-12	1.92E-09
cg01612187	-0.04774788	0.038344439	-14.87073471	4.72E-12	1.92E-09
cg18855171	0.179993001	0.592737158	14.87020192	4.72E-12	1.92E-09
cg07504763	0.231254234	0.654672335	14.86798309	4.73E-12	1.92E-09
cg19803721	-0.194603034	0.810627747	-14.86527371	4.75E-12	1.93E-09
cg09057801	-0.052672858	0.924764729	-14.86345041	4.76E-12	1.93E-09
cg13092575	0.118027994	0.871700363	14.86243872	4.77E-12	1.93E-09
cg24145039	-0.125226657	0.816113894	-14.86140497	4.77E-12	1.93E-09
cg12813441	0.272435589	0.714718606	14.86093927	4.77E-12	1.93E-09
cg14278345	-0.074015038	0.917030574	-14.85863282	4.79E-12	1.93E-09
cg03548963	-0.115047753	0.849502516	-14.85682726	4.80E-12	1.94E-09
cg07628841	-0.164991534	0.430505523	-14.85409307	4.81E-12	1.94E-09
cg07862736	-0.071256757	0.928646899	-14.85399637	4.81E-12	1.94E-09
cg03775330	-0.081217136	0.899938609	-14.84902789	4.84E-12	1.95E-09
cg27255101	0.181441555	0.371196184	14.84876251	4.84E-12	1.95E-09
cg20524308	0.044279216	0.05173671	14.84593901	4.86E-12	1.95E-09
cg05923184	0.042677849	0.056214052	14.84320333	4.88E-12	1.96E-09
cg11806442	0.049998286	0.057823952	14.83994395	4.90E-12	1.96E-09
cg24647363	0.059705707	0.106664274	14.83952977	4.90E-12	1.96E-09
cg03934150	0.046219893	0.066142481	14.83920052	4.90E-12	1.96E-09
cg19883017	0.072301303	0.059352552	14.83855149	4.90E-12	1.96E-09
cg14328669	0.048174629	0.055076943	14.83689489	4.91E-12	1.96E-09
cg21042179	-0.133173788	0.89237992	-14.83474992	4.93E-12	1.97E-09
cg07588358	-0.052038075	0.932094417	-14.83279185	4.94E-12	1.97E-09
cg05571448	0.243860384	0.547442607	14.83258896	4.94E-12	1.97E-09
cg27143049	-0.306648213	0.300639804	-14.83245172	4.94E-12	1.97E-09
cg24065504	0.330146004	0.558227117	14.82760467	4.97E-12	1.98E-09
cg04071270	0.304926777	0.658486954	14.82575054	4.98E-12	1.98E-09
cg04470044	0.144014148	0.808847663	14.8244075	4.99E-12	1.98E-09
cg16195004	0.128978512	0.492722145	14.82289834	5.00E-12	1.98E-09
cg02567144	0.034683431	0.029498566	14.81602825	5.04E-12	2.00E-09
cg15948871	-0.168573215	0.837289135	-14.81485708	5.05E-12	2.00E-09
cg24331162	-0.127642062	0.894587927	-14.81448652	5.05E-12	2.00E-09
cg13404054	0.334360987	0.25573007	14.81209393	5.06E-12	2.00E-09
cg22898145	-0.043925104	0.958846636	-14.81197246	5.06E-12	2.00E-09
cg07807709	0.060234172	0.039995927	14.81100879	5.07E-12	2.00E-09
cg20314438	0.04437912	0.046675505	14.81096085	5.07E-12	2.00E-09
cg06534022	0.056351833	0.052120586	14.81076472	5.07E-12	2.00E-09
cg20908110	0.041889459	0.046144111	14.80764728	5.09E-12	2.00E-09
cg10765909	-0.252837179	0.245407318	-14.80559284	5.10E-12	2.01E-09
cg05358915	-0.159978446	0.742629045	-14.8036812	5.12E-12	2.01E-09
cg03819011	-0.088373026	0.87522914	-14.80357649	5.12E-12	2.01E-09
cg14614490	-0.157650414	0.660041816	-14.8034216	5.12E-12	2.01E-09
cg06943316	-0.082601067	0.919131296	-14.80239865	5.12E-12	2.01E-09
cg03713826	-0.136669386	0.858425268	-14.79698451	5.16E-12	2.02E-09
cg27138951	-0.199160705	0.405680383	-14.79633802	5.16E-12	2.02E-09
cg23876832	0.369216726	0.298250933	14.79577562	5.16E-12	2.02E-09
cg05941376	-0.356697303	0.356286423	-14.79272504	5.18E-12	2.02E-09
cg17424859	0.197360686	0.793283432	14.78909117	5.21E-12	2.03E-09
cg25376393	0.129992463	0.739562371	14.78807626	5.21E-12	2.03E-09
cg11361201	0.241779744	0.485822407	14.78765716	5.22E-12	2.03E-09
cg14376424	0.047713057	0.953982419	14.78752855	5.22E-12	2.03E-09
cg03802443	-0.050671753	0.92784122	-14.78675635	5.22E-12	2.03E-09
cg10461088	0.083520891	0.099708861	14.78458536	5.23E-12	2.03E-09
cg26605488	-0.120533949	0.886539306	-14.77361805	5.30E-12	2.06E-09
cg27659109	-0.141285025	0.789539045	-14.77346852	5.31E-12	2.06E-09
cg18251417	-0.121699455	0.879728239	-14.77263755	5.31E-12	2.06E-09
cg16673412	-0.158349022	0.803965214	-14.7707488	5.32E-12	2.06E-09
cg20478330	0.095407708	0.080339153	14.76973302	5.33E-12	2.06E-09
cg10227880	-0.170101358	0.831863444	-14.76946271	5.33E-12	2.06E-09
cg19662846	-0.040432706	0.960500948	-14.76761979	5.34E-12	2.06E-09
cg26852750	0.163577384	0.797859191	14.76727298	5.35E-12	2.06E-09
cg06339657	0.206342631	0.478051237	14.76654405	5.35E-12	2.06E-09
cg09754948	0.046890959	0.049991383	14.76325307	5.37E-12	2.07E-09
cg22048683	-0.248121863	0.681071909	-14.76117847	5.38E-12	2.07E-09
cg18438894	0.179772808	0.820124609	14.75985303	5.39E-12	2.07E-09
cg00137629	-0.117854285	0.81428529	-14.75735477	5.41E-12	2.08E-09
cg16548254	-0.11014213	0.814384279	-14.75671019	5.41E-12	2.08E-09
cg13560619	-0.04882818	0.949271677	-14.75495164	5.43E-12	2.08E-09
cg02329430	0.182100624	0.559653874	14.75352767	5.43E-12	2.08E-09
cg14330868	0.145942189	0.886233892	14.75338955	5.44E-12	2.08E-09
cg15277311	0.165804111	0.183609824	14.75272457	5.44E-12	2.08E-09
cg13118410	0.155945085	0.744843349	14.75222086	5.44E-12	2.08E-09
cg25824592	-0.095700138	0.536873113	-14.75067348	5.45E-12	2.08E-09
cg05396461	-0.060533843	0.915089396	-14.74864724	5.47E-12	2.08E-09
cg16309224	-0.112056159	0.81235891	-14.74827792	5.47E-12	2.08E-09
cg11126196	0.13111399	0.864792483	14.74809023	5.47E-12	2.08E-09
cg02403412	-0.119045546	0.853511476	-14.74793813	5.47E-12	2.08E-09
cg18007641	-0.314370297	0.713409593	-14.74688529	5.48E-12	2.08E-09
cg02102620	0.03181915	0.033678061	14.74505979	5.49E-12	2.08E-09
cg24364668	0.196429639	0.491742489	14.74431447	5.50E-12	2.08E-09
cg09618015	-0.127729677	0.842484388	-14.74278252	5.51E-12	2.08E-09
cg06212297	0.249217211	0.771526929	14.73611141	5.55E-12	2.10E-09
cg11747695	-0.199991003	0.758468208	-14.73606483	5.55E-12	2.10E-09
cg02001099	-0.050148523	0.940614543	-14.73583704	5.55E-12	2.10E-09
cg01527307	0.09978592	0.909422038	14.73455069	5.56E-12	2.10E-09
cg25755500	0.030760118	0.043880475	14.73095863	5.59E-12	2.11E-09
cg11643510	-0.055781095	0.921398665	-14.72973106	5.59E-12	2.11E-09
cg22274230	-0.185986317	0.252135093	-14.72819173	5.60E-12	2.11E-09
cg13665008	-0.232483527	0.722968648	-14.72642518	5.62E-12	2.11E-09
cg16356743	-0.140863287	0.800728785	-14.72535306	5.62E-12	2.11E-09
cg10354880	-0.069434065	0.922513869	-14.72520333	5.62E-12	2.11E-09
cg00330825	-0.203588305	0.783530422	-14.72410005	5.63E-12	2.11E-09
cg01904978	0.096332255	0.891274419	14.72394616	5.63E-12	2.11E-09
cg14209781	0.19688955	0.801749904	14.72393559	5.63E-12	2.11E-09
cg20033652	0.26580773	0.497176199	14.7238283	5.63E-12	2.11E-09
cg03211173	0.090133543	0.117434707	14.72157019	5.65E-12	2.11E-09
cg02591280	-0.136235801	0.861727996	-14.72155637	5.65E-12	2.11E-09
cg23490396	0.096874931	0.911511743	14.72078812	5.65E-12	2.11E-09
cg00350607	0.211433752	0.617195943	14.7206855	5.66E-12	2.11E-09
cg21139941	-0.174248671	0.651186421	-14.71923854	5.67E-12	2.11E-09
cg12021882	0.205108071	0.829298193	14.71702549	5.68E-12	2.11E-09
cg01297674	0.032121674	0.040002018	14.71669242	5.68E-12	2.11E-09
cg05924647	0.055922574	0.123418076	14.71503976	5.69E-12	2.12E-09
cg05266437	-0.058601839	0.930238598	-14.71405535	5.70E-12	2.12E-09
cg19380722	-0.201505141	0.808686926	-14.71203286	5.72E-12	2.12E-09
cg00695854	0.036552867	0.040225655	14.71198946	5.72E-12	2.12E-09
cg11955727	-0.580870477	0.67268686	-14.7116782	5.72E-12	2.12E-09
cg22248286	-0.052021572	0.934002133	-14.70910297	5.74E-12	2.12E-09
cg11748909	0.235058925	0.615437072	14.70896365	5.74E-12	2.12E-09
cg17733594	0.093805464	0.896396659	14.7084142	5.74E-12	2.12E-09
cg18072687	0.241400126	0.793901153	14.70834982	5.74E-12	2.12E-09
cg08121984	-0.174107292	0.625318573	-14.70280611	5.78E-12	2.13E-09
cg25709335	0.112457338	0.882853643	14.69826912	5.81E-12	2.14E-09
cg13729147	0.06158274	0.949637543	14.69801636	5.81E-12	2.14E-09
cg05250458	-0.166372065	0.339824639	-14.69661999	5.82E-12	2.14E-09
cg05232802	0.060577634	0.087730759	14.69454747	5.84E-12	2.14E-09
cg25169524	-0.075575266	0.898862999	-14.69317392	5.85E-12	2.15E-09
cg25107528	-0.084315651	0.87112011	-14.69292888	5.85E-12	2.15E-09
cg04590718	-0.094727957	0.904876618	-14.69210624	5.86E-12	2.15E-09
cg14009759	0.148869058	0.7569327	14.69079063	5.86E-12	2.15E-09
cg12200124	0.043517916	0.058280027	14.69063612	5.87E-12	2.15E-09
cg02214188	0.124209201	0.108863687	14.69009732	5.87E-12	2.15E-09
cg08035351	-0.284557583	0.724192773	-14.68736797	5.89E-12	2.15E-09
cg03190725	-0.115894878	0.871468127	-14.68648824	5.90E-12	2.15E-09
cg27368068	-0.058419645	0.94007056	-14.68584265	5.90E-12	2.15E-09
cg12507129	0.029623791	0.032308915	14.68462122	5.91E-12	2.15E-09
cg03599547	-0.083029097	0.120372114	-14.6829277	5.92E-12	2.16E-09
cg19554522	0.080470112	0.067702379	14.68021657	5.94E-12	2.16E-09
cg25279586	0.313939566	0.727804887	14.6792544	5.95E-12	2.16E-09
cg11922164	0.105234614	0.872446926	14.67704044	5.96E-12	2.17E-09
cg08228217	-0.059472778	0.942632875	-14.67433965	5.98E-12	2.17E-09
cg14052210	-0.172208417	0.332692569	-14.67043098	6.01E-12	2.18E-09
cg19925215	0.301499208	0.615392155	14.67005668	6.01E-12	2.18E-09
cg04560979	0.074414525	0.067218938	14.66204356	6.07E-12	2.20E-09
cg14184130	-0.102892243	0.876933432	-14.6600744	6.09E-12	2.20E-09
cg05026540	0.048648646	0.046208853	14.65139586	6.15E-12	2.22E-09
cg12284098	0.225958318	0.556468917	14.64908505	6.17E-12	2.23E-09
cg14143241	0.040507045	0.037204148	14.64432685	6.21E-12	2.24E-09
cg11540997	-0.220929876	0.610282109	-14.64266407	6.22E-12	2.24E-09
cg04611649	0.127876275	0.842345981	14.64082899	6.23E-12	2.24E-09
cg01359534	0.170953647	0.621161055	14.63934515	6.24E-12	2.25E-09
cg19582744	0.068715514	0.95011464	14.63845435	6.25E-12	2.25E-09
cg17158083	0.052196783	0.052983811	14.63792671	6.25E-12	2.25E-09
cg18890215	-0.14404117	0.83732026	-14.63349567	6.29E-12	2.26E-09
cg22719871	-0.102340018	0.872647846	-14.63167248	6.30E-12	2.26E-09
cg02329010	-0.101045301	0.867650117	-14.6313713	6.30E-12	2.26E-09
cg05812950	0.030992516	0.036378195	14.63036468	6.31E-12	2.26E-09
cg19235490	0.053397265	0.07717101	14.63034411	6.31E-12	2.26E-09
cg06432462	0.059202591	0.054055897	14.63002774	6.31E-12	2.26E-09
cg11143876	-0.143991999	0.795177298	-14.62953932	6.32E-12	2.26E-09
cg08580254	0.046077408	0.053999049	14.62798057	6.33E-12	2.26E-09
cg07627445	-0.097797737	0.830597066	-14.62642782	6.34E-12	2.26E-09
cg09270484	0.035189654	0.03203348	14.62236912	6.37E-12	2.27E-09
cg23109606	-0.206620507	0.74441209	-14.62073359	6.39E-12	2.27E-09
cg10949413	0.097889352	0.293414706	14.6207299	6.39E-12	2.27E-09
cg10337731	-0.11681791	0.864203063	-14.62021257	6.39E-12	2.27E-09
cg00413849	-0.247461122	0.197775592	-14.61993568	6.39E-12	2.27E-09
cg16000739	-0.113472923	0.886398194	-14.61583652	6.43E-12	2.28E-09
cg19463885	0.035095822	0.037844979	14.61551629	6.43E-12	2.28E-09
cg07787771	0.089155604	0.940232928	14.61274895	6.45E-12	2.28E-09
cg17630771	0.049926869	0.108604377	14.61224066	6.45E-12	2.28E-09
cg09871247	0.040361697	0.037007907	14.60599548	6.50E-12	2.30E-09
cg08749782	-0.130812811	0.837408209	-14.60479282	6.51E-12	2.30E-09
cg26545580	0.13863564	0.8675757	14.60419418	6.52E-12	2.30E-09
cg19910128	-0.108514302	0.864573225	-14.60352308	6.52E-12	2.30E-09
cg14157417	-0.038441218	0.962373554	-14.60293289	6.53E-12	2.30E-09
cg22579218	0.049143438	0.058148153	14.60021997	6.55E-12	2.31E-09
cg14681171	0.26198129	0.693450786	14.59795704	6.57E-12	2.31E-09
cg21002223	-0.192848732	0.816863409	-14.59768813	6.57E-12	2.31E-09
cg14796739	-0.22210803	0.807691377	-14.59434786	6.60E-12	2.32E-09
cg08618981	0.053148171	0.066713109	14.59351783	6.60E-12	2.32E-09
cg16697775	0.091596783	0.074251919	14.59159516	6.62E-12	2.32E-09
cg16192197	0.223137585	0.634376465	14.59108777	6.62E-12	2.32E-09
cg02302089	0.223283519	0.524602968	14.58525829	6.67E-12	2.34E-09
cg01793320	-0.293169773	0.60662766	-14.58427631	6.68E-12	2.34E-09
cg23947450	-0.143508383	0.8910326	-14.58414763	6.68E-12	2.34E-09
cg22888958	0.172620905	0.16799922	14.58355975	6.68E-12	2.34E-09
cg21912203	0.230780223	0.796787493	14.58247156	6.69E-12	2.34E-09
cg10795359	-0.058040721	0.212324123	-14.58107241	6.70E-12	2.34E-09
cg20069688	-0.190388244	0.554459715	-14.58065011	6.71E-12	2.34E-09
cg20723302	-0.085956645	0.9038087	-14.57793739	6.73E-12	2.34E-09
cg15106082	-0.136555353	0.849392906	-14.57714457	6.74E-12	2.34E-09
cg24508561	-0.205912098	0.220884495	-14.57418757	6.76E-12	2.35E-09
cg03915752	0.1192098	0.126431565	14.57397714	6.76E-12	2.35E-09
cg10811502	-0.134477597	0.867846405	-14.57000349	6.80E-12	2.36E-09
cg20959851	0.180124906	0.832088405	14.5697662	6.80E-12	2.36E-09
cg19721478	-0.099806221	0.916769699	-14.56907306	6.80E-12	2.36E-09
cg06791415	0.211560481	0.690524365	14.56811821	6.81E-12	2.36E-09
cg26235434	-0.048667147	0.926366083	-14.56703038	6.82E-12	2.36E-09
cg26900146	-0.114299673	0.87083024	-14.56658904	6.82E-12	2.36E-09
cg25243082	0.421293787	0.317467174	14.56586883	6.83E-12	2.36E-09
cg09064061	-0.13084905	0.827121446	-14.56564798	6.83E-12	2.36E-09
cg01791523	0.187050159	0.856461121	14.56264737	6.86E-12	2.37E-09
cg20617917	-0.169670789	0.783412506	-14.56062707	6.87E-12	2.37E-09
cg10168419	-0.08366526	0.913023814	-14.56023011	6.88E-12	2.37E-09
cg14138287	-0.09211063	0.855266397	-14.55554935	6.92E-12	2.38E-09
cg01276381	0.091827415	0.075312553	14.55482799	6.92E-12	2.38E-09
cg04601090	-0.043672322	0.954960493	-14.55476235	6.92E-12	2.38E-09
cg19128498	0.059303822	0.058249009	14.55362291	6.93E-12	2.38E-09
cg08150470	0.090612326	0.059503205	14.55328166	6.94E-12	2.38E-09
cg02301031	-0.100607137	0.916446217	-14.5480729	6.98E-12	2.39E-09
cg02689293	0.06762938	0.066709917	14.54566968	7.00E-12	2.40E-09
cg03065197	-0.132340793	0.87879515	-14.54493371	7.01E-12	2.40E-09
cg05380127	-0.13099403	0.822288135	-14.54491232	7.01E-12	2.40E-09
cg25257748	-0.135912964	0.83030238	-14.5435821	7.02E-12	2.40E-09
cg04268813	0.150111389	0.811953722	14.54280951	7.03E-12	2.40E-09
cg19077494	0.187933532	0.844089288	14.54197465	7.03E-12	2.40E-09
cg11357138	-0.214297964	0.713361475	-14.54117922	7.04E-12	2.40E-09
cg02908748	0.119929176	0.806556968	14.54101398	7.04E-12	2.40E-09
cg12306086	0.28983253	0.594447695	14.53989989	7.05E-12	2.40E-09
cg26351679	0.167698445	0.877593518	14.53879392	7.06E-12	2.40E-09
cg05952672	-0.045440139	0.947866897	-14.53846565	7.06E-12	2.40E-09
cg07212747	0.295455932	0.72721388	14.53621374	7.08E-12	2.40E-09
cg18720533	-0.118756705	0.859946238	-14.53316516	7.11E-12	2.41E-09
cg24124069	0.091642803	0.90510403	14.53120602	7.13E-12	2.41E-09
cg15958035	-0.135183045	0.828658072	-14.5303181	7.13E-12	2.41E-09
cg10699852	0.164940251	0.184923301	14.52989805	7.14E-12	2.41E-09
cg02418909	0.12521142	0.681660725	14.52984587	7.14E-12	2.41E-09
cg11753286	0.030181459	0.051612352	14.5294791	7.14E-12	2.41E-09
cg19466974	0.040023649	0.033958906	14.52894969	7.15E-12	2.41E-09
cg18124488	0.216854082	0.742666347	14.52477049	7.18E-12	2.42E-09
cg06026769	-0.170898542	0.550944891	-14.52235077	7.20E-12	2.43E-09
cg23894003	-0.062250575	0.928331165	-14.52038348	7.22E-12	2.43E-09
cg02087923	0.026965199	0.026645865	14.52015345	7.22E-12	2.43E-09
cg01215963	-0.080733097	0.902554127	-14.5188767	7.23E-12	2.43E-09
cg07196858	-0.045649829	0.961129138	-14.51666824	7.25E-12	2.44E-09
cg17900199	-0.203208977	0.548601547	-14.51274301	7.29E-12	2.45E-09
cg03658982	-0.074288943	0.766588819	-14.51268618	7.29E-12	2.45E-09
cg18754335	-0.060557499	0.932491039	-14.51095388	7.31E-12	2.45E-09
cg09146428	0.064757558	0.942658589	14.51043231	7.31E-12	2.45E-09
cg26272585	0.045917942	0.048075524	14.50994592	7.31E-12	2.45E-09
cg23642826	-0.148251782	0.751872738	-14.50798374	7.33E-12	2.45E-09
cg05450916	0.169990413	0.628181534	14.50607836	7.35E-12	2.46E-09
cg03884018	0.076277607	0.940955128	14.50431189	7.36E-12	2.46E-09
cg21005054	0.044150899	0.949808377	14.50383253	7.37E-12	2.46E-09
cg10952910	0.038851751	0.052310321	14.49738484	7.43E-12	2.48E-09
cg13303229	0.051467093	0.059808392	14.4957937	7.44E-12	2.48E-09
cg08066721	-0.074149207	0.907127268	-14.49478838	7.45E-12	2.48E-09
cg18088775	0.030070311	0.035088362	14.49378871	7.46E-12	2.48E-09
cg00366352	-0.025691778	0.025575809	-14.49042683	7.49E-12	2.49E-09
cg12419135	0.124172976	0.14344914	14.48764931	7.52E-12	2.50E-09
cg21128539	-0.079287343	0.893340145	-14.48708754	7.52E-12	2.50E-09
cg23129463	-0.084314763	0.884450649	-14.48591988	7.53E-12	2.50E-09
cg13846682	-0.18080204	0.154904199	-14.48589451	7.53E-12	2.50E-09
cg19476788	-0.082405503	0.868789199	-14.48345983	7.56E-12	2.50E-09
cg14662750	0.217887396	0.620048683	14.48217473	7.57E-12	2.50E-09
cg07071144	-0.068623608	0.902650279	-14.48187256	7.57E-12	2.50E-09
cg07780534	0.128923766	0.786966229	14.48161008	7.57E-12	2.50E-09
cg09514717	0.037188441	0.049331391	14.48098242	7.58E-12	2.50E-09
cg10717387	0.100967306	0.069772778	14.47953181	7.59E-12	2.51E-09
cg05448137	-0.108836926	0.91359861	-14.47446677	7.64E-12	2.52E-09
cg08437403	-0.169834996	0.749663981	-14.47236141	7.66E-12	2.52E-09
cg24252614	0.050157517	0.044707606	14.47078127	7.67E-12	2.53E-09
cg04122324	-0.117597115	0.26256558	-14.46872667	7.69E-12	2.53E-09
cg17765025	-0.464546849	0.696829999	-14.46823109	7.70E-12	2.53E-09
cg05341199	-0.127497846	0.865684907	-14.46550691	7.72E-12	2.54E-09
cg11768612	0.246330361	0.552145769	14.46466338	7.73E-12	2.54E-09
cg19951871	0.095221079	0.066031997	14.46435394	7.74E-12	2.54E-09
cg00834899	0.184443543	0.70551949	14.46420041	7.74E-12	2.54E-09
cg21790314	-0.106864395	0.878156684	-14.46105779	7.77E-12	2.54E-09
cg22818423	0.077781083	0.086061042	14.46004672	7.78E-12	2.54E-09
cg20703261	-0.125024248	0.902095637	-14.45978279	7.78E-12	2.54E-09
cg01172785	-0.092657424	0.709225832	-14.45968959	7.78E-12	2.54E-09
cg11772919	0.091963446	0.061670811	14.45248363	7.85E-12	2.56E-09
cg16863617	0.127446976	0.119381699	14.45194947	7.85E-12	2.56E-09
cg05135158	-0.111079705	0.873058636	-14.45066948	7.87E-12	2.56E-09
cg16565409	-0.321887138	0.39492235	-14.449741	7.88E-12	2.56E-09
cg16348715	0.2338219	0.541460752	14.44934695	7.88E-12	2.56E-09
cg02648999	0.047340607	0.048870289	14.44914938	7.88E-12	2.56E-09
cg24340029	0.039908654	0.060496623	14.44786723	7.89E-12	2.57E-09
cg05131034	-0.132023227	0.817272853	-14.44739022	7.90E-12	2.57E-09
cg07311250	0.157799286	0.85987076	14.44551367	7.92E-12	2.57E-09
cg20375554	0.058539885	0.041004705	14.44468008	7.93E-12	2.57E-09
cg07807219	0.16763237	0.833422063	14.44397501	7.93E-12	2.57E-09
cg12708802	-0.208719074	0.739213616	-14.44353984	7.94E-12	2.57E-09
cg06488081	-0.261752968	0.272318567	-14.44350234	7.94E-12	2.57E-09
cg06840042	0.063722739	0.082572537	14.4432059	7.94E-12	2.57E-09
cg03706977	-0.195762208	0.778595883	-14.44261729	7.95E-12	2.57E-09
cg06083669	0.219692817	0.445915174	14.44070595	7.96E-12	2.57E-09
cg26501664	-0.100061194	0.883078204	-14.44039275	7.97E-12	2.57E-09
cg07013799	-0.085489505	0.895332296	-14.44017335	7.97E-12	2.57E-09
cg22153116	0.029945304	0.028671093	14.43914953	7.98E-12	2.57E-09
cg00453735	-0.096874193	0.926189212	-14.43881323	7.98E-12	2.57E-09
cg26524037	-0.20636717	0.742751841	-14.43707242	8.00E-12	2.57E-09
cg14741399	-0.128414741	0.824638927	-14.43676375	8.00E-12	2.57E-09
cg17201438	0.205877833	0.617335849	14.43576642	8.01E-12	2.57E-09
cg17883371	-0.211060236	0.530016161	-14.43560559	8.01E-12	2.57E-09
cg10456541	0.16794768	0.58984929	14.43475001	8.02E-12	2.57E-09
cg24398258	-0.089216961	0.858899629	-14.43300495	8.04E-12	2.58E-09
cg10667102	-0.109187481	0.869032035	-14.4329802	8.04E-12	2.58E-09
cg05768041	-0.118111527	0.847490509	-14.42995197	8.07E-12	2.58E-09
cg25542337	-0.240826621	0.364126013	-14.42921639	8.08E-12	2.58E-09
cg26922706	0.125761142	0.09491329	14.42798083	8.09E-12	2.59E-09
cg14080048	0.19532585	0.560091546	14.42573085	8.11E-12	2.59E-09
cg22902289	-0.132233212	0.84663049	-14.42126788	8.16E-12	2.60E-09
cg22563036	-0.066107135	0.853871187	-14.42045665	8.17E-12	2.60E-09
cg13846507	0.046299005	0.069919576	14.42036813	8.17E-12	2.60E-09
cg11241278	-0.188903305	0.641016659	-14.41608182	8.21E-12	2.61E-09
cg04548002	-0.197619277	0.733935813	-14.4128148	8.24E-12	2.62E-09
cg22861286	0.219158089	0.694209887	14.41100622	8.26E-12	2.63E-09
cg10462416	0.031847742	0.041843332	14.41050851	8.27E-12	2.63E-09
cg13922745	-0.100749287	0.881558573	-14.40753428	8.30E-12	2.63E-09
cg08668510	0.037247988	0.030549776	14.40592882	8.31E-12	2.64E-09
cg11327039	-0.119501013	0.814500614	-14.40571184	8.32E-12	2.64E-09
cg20181420	-0.196911	0.265406571	-14.40391861	8.33E-12	2.64E-09
cg22264813	-0.142235323	0.845890826	-14.40156691	8.36E-12	2.64E-09
cg02919712	0.147757251	0.807867947	14.40138686	8.36E-12	2.64E-09
cg23029519	0.199205376	0.549853552	14.40043329	8.37E-12	2.65E-09
cg22491440	0.251434064	0.748464084	14.39946366	8.38E-12	2.65E-09
cg12843022	0.143847845	0.247253382	14.39884315	8.39E-12	2.65E-09
cg07691874	0.187537435	0.877824218	14.39579694	8.42E-12	2.65E-09
cg08877960	-0.174468482	0.824240639	-14.39495528	8.43E-12	2.65E-09
cg11254602	0.194914442	0.856031843	14.39463564	8.43E-12	2.65E-09
cg01779270	-0.123984387	0.793529188	-14.39294452	8.45E-12	2.66E-09
cg04418434	0.268535502	0.748537982	14.39065373	8.47E-12	2.66E-09
cg17496794	-0.088806941	0.883216343	-14.38938579	8.49E-12	2.67E-09
cg02385091	0.046289439	0.049954337	14.38792418	8.50E-12	2.67E-09
cg16399589	-0.09103231	0.903945818	-14.38653304	8.52E-12	2.67E-09
cg20787665	-0.067632605	0.920884523	-14.38609106	8.52E-12	2.67E-09
cg02402706	-0.261645144	0.379788313	-14.38420284	8.54E-12	2.68E-09
cg05482837	0.055490882	0.050514572	14.38250913	8.56E-12	2.68E-09
cg24371377	0.101405962	0.880219109	14.38163691	8.57E-12	2.68E-09
cg01141237	0.035251032	0.036047698	14.37660115	8.62E-12	2.70E-09
cg15618071	-0.093821928	0.871349491	-14.37484583	8.64E-12	2.70E-09
cg16019558	0.105651108	0.905554448	14.37143231	8.68E-12	2.71E-09
cg16043700	-0.143087611	0.794534352	-14.37113548	8.68E-12	2.71E-09
cg04737950	0.150136616	0.143338073	14.37017705	8.69E-12	2.71E-09
cg20322193	0.201250068	0.426215782	14.3700506	8.69E-12	2.71E-09
cg24459941	-0.114034243	0.806245824	-14.3684044	8.71E-12	2.71E-09
cg02868468	-0.17002178	0.775783065	-14.36783902	8.71E-12	2.71E-09
cg06639496	-0.134971312	0.852727156	-14.36639234	8.73E-12	2.71E-09
cg24640588	0.044228186	0.069346396	14.36633015	8.73E-12	2.71E-09
cg07951519	0.040351557	0.041176093	14.36283148	8.77E-12	2.72E-09
cg14298726	0.049546544	0.06325546	14.35903284	8.81E-12	2.73E-09
cg12851190	-0.168597888	0.860306561	-14.35879886	8.81E-12	2.73E-09
cg19168326	0.024162678	0.029042689	14.3583106	8.82E-12	2.73E-09
cg20375844	0.124603164	0.082666413	14.35754301	8.83E-12	2.73E-09
cg23350812	0.114616336	0.875598452	14.35381161	8.87E-12	2.74E-09
cg00014638	-0.500024629	0.652551979	-14.34991605	8.91E-12	2.75E-09
cg24522478	-0.138157108	0.82904311	-14.34972201	8.91E-12	2.75E-09
cg23261204	-0.137116886	0.784757515	-14.34894123	8.92E-12	2.75E-09
cg18833933	-0.247255053	0.618568252	-14.34837351	8.93E-12	2.75E-09
cg12416929	-0.228829447	0.367281413	-14.34645109	8.95E-12	2.76E-09
cg12120360	-0.102695666	0.833714512	-14.34600519	8.95E-12	2.76E-09
cg12504828	-0.206127008	0.723433421	-14.34307695	8.99E-12	2.76E-09
cg24532943	-0.205698126	0.716249038	-14.34280368	8.99E-12	2.76E-09
cg14182819	0.192946892	0.461502735	14.3379165	9.04E-12	2.78E-09
cg00713247	0.206890704	0.769076436	14.33687507	9.06E-12	2.78E-09
cg19145387	0.064120759	0.057173328	14.33680512	9.06E-12	2.78E-09
cg26407558	0.270150444	0.313295283	14.33597451	9.07E-12	2.78E-09
cg02603784	0.146515449	0.844668551	14.33543974	9.07E-12	2.78E-09
cg07048306	0.050094357	0.046030918	14.33538776	9.07E-12	2.78E-09
cg01005937	-0.104300692	0.847942461	-14.33506753	9.08E-12	2.78E-09
cg04096472	0.044970614	0.051205683	14.33469893	9.08E-12	2.78E-09
cg01413005	0.148297718	0.870863863	14.33309265	9.10E-12	2.78E-09
cg04654489	-0.273211381	0.281399452	-14.33273093	9.10E-12	2.78E-09
cg08482359	-0.103301164	0.918712415	-14.33149185	9.12E-12	2.78E-09
cg02814420	0.035086622	0.044439695	14.32808921	9.15E-12	2.79E-09
cg09305117	0.032340706	0.058736482	14.32386424	9.20E-12	2.80E-09
cg18812118	-0.047238863	0.039973137	-14.32355002	9.21E-12	2.80E-09
cg16933706	-0.071295335	0.064235647	-14.32099766	9.24E-12	2.81E-09
cg00913289	-0.251550959	0.339328381	-14.31949347	9.25E-12	2.81E-09
cg04022112	-0.179793532	0.765645033	-14.31707964	9.28E-12	2.82E-09
cg01360627	-0.229110106	0.534118907	-14.31566133	9.30E-12	2.82E-09
cg14555669	0.045783061	0.947186467	14.31420425	9.31E-12	2.83E-09
cg09765586	0.041824909	0.110944604	14.31315762	9.33E-12	2.83E-09
cg04024499	0.049896407	0.057656624	14.3115834	9.34E-12	2.83E-09
cg22747643	0.057108051	0.043950248	14.31133734	9.35E-12	2.83E-09
cg10036013	0.310312119	0.657591687	14.30914797	9.37E-12	2.84E-09
cg19950455	0.070154814	0.047729454	14.30816771	9.38E-12	2.84E-09
cg00719651	-0.255424316	0.296778872	-14.30593113	9.41E-12	2.84E-09
cg15941164	-0.064961869	0.053734846	-14.30591062	9.41E-12	2.84E-09
cg14226929	-0.103275291	0.912633165	-14.30089813	9.47E-12	2.86E-09
cg11201447	-0.284849603	0.36551082	-14.29569956	9.53E-12	2.87E-09
cg25000592	-0.164612089	0.789134971	-14.29515381	9.54E-12	2.87E-09
cg17546147	-0.071873226	0.920517821	-14.28935981	9.61E-12	2.89E-09
cg08291430	0.032742075	0.036527253	14.28896955	9.61E-12	2.89E-09
cg19529333	0.154578161	0.752282825	14.28760786	9.63E-12	2.90E-09
cg15305521	0.180534765	0.756348038	14.28703875	9.63E-12	2.90E-09
cg09669853	0.067317889	0.074708927	14.28584558	9.65E-12	2.90E-09
cg18810664	0.224851553	0.377587762	14.28546175	9.65E-12	2.90E-09
cg00590134	-0.108328211	0.867669145	-14.28407837	9.67E-12	2.90E-09
cg04842657	0.039760772	0.02604786	14.28407136	9.67E-12	2.90E-09
cg04289036	-0.221207627	0.740566444	-14.2832936	9.68E-12	2.90E-09
cg26260201	0.044169206	0.038068057	14.27959189	9.72E-12	2.91E-09
cg01285652	-0.14872723	0.825826128	-14.2791191	9.73E-12	2.91E-09
cg26472690	-0.057365717	0.909529845	-14.27891901	9.73E-12	2.91E-09
cg09408968	-0.061895015	0.8395791	-14.27658049	9.76E-12	2.92E-09
cg22189286	0.141063992	0.84243241	14.27570787	9.77E-12	2.92E-09
cg04452785	-0.07483571	0.913508739	-14.2736365	9.80E-12	2.92E-09
cg17138298	-0.07190673	0.852506118	-14.27075182	9.83E-12	2.93E-09
cg07050712	-0.109062595	0.914083223	-14.26824898	9.86E-12	2.93E-09
cg03010383	0.150882316	0.854861038	14.26806626	9.86E-12	2.93E-09
cg14164816	0.12591964	0.401948005	14.26736906	9.87E-12	2.93E-09
cg25836061	-0.059991697	0.869347821	-14.26733115	9.87E-12	2.93E-09
cg10211788	0.0424618	0.048642853	14.26652188	9.88E-12	2.93E-09
cg00979634	0.032391548	0.030535203	14.2659763	9.89E-12	2.93E-09
cg14402406	-0.097008675	0.870710352	-14.26532145	9.90E-12	2.93E-09
cg15775914	0.323732235	0.543914832	14.26477311	9.90E-12	2.93E-09
cg17654419	-0.199248425	0.768018606	-14.26465114	9.91E-12	2.93E-09
cg19548470	-0.137550614	0.891150652	-14.26422587	9.91E-12	2.93E-09
cg05881808	-0.184558655	0.67689296	-14.26304467	9.93E-12	2.94E-09
cg02835038	0.047312397	0.064778141	14.26133557	9.95E-12	2.94E-09
cg20029026	0.034931848	0.048042701	14.26038529	9.96E-12	2.94E-09
cg08833741	0.228339499	0.77557252	14.26033446	9.96E-12	2.94E-09
cg04152610	-0.089064441	0.913525139	-14.26011325	9.96E-12	2.94E-09
cg04787343	0.04129194	0.040896382	14.25928096	9.97E-12	2.94E-09
cg15756407	0.267967385	0.676231478	14.25911981	9.97E-12	2.94E-09
cg13789673	-0.165802	0.788825705	-14.25784291	9.99E-12	2.94E-09
cg12791245	-0.155840914	0.851170038	-14.2571706	1.00E-11	2.94E-09
cg04015836	-0.126395054	0.869730674	-14.2569469	1.00E-11	2.94E-09
cg10316662	0.145018835	0.725685176	14.25565094	1.00E-11	2.94E-09
cg06774039	-0.057449083	0.043137753	-14.25538449	1.00E-11	2.94E-09
cg19024575	-0.17266264	0.778864937	-14.25193029	1.01E-11	2.95E-09
cg08641155	0.05830251	0.919188151	14.25087815	1.01E-11	2.96E-09
cg04525683	0.235495771	0.815359889	14.24710492	1.01E-11	2.96E-09
cg26912688	0.032732989	0.030672657	14.2470344	1.01E-11	2.96E-09
cg24883413	0.150777959	0.786909922	14.2465633	1.01E-11	2.96E-09
cg18063989	0.121244175	0.854688565	14.24467934	1.02E-11	2.97E-09
cg21459419	-0.17197967	0.852202505	-14.24307113	1.02E-11	2.97E-09
cg20618610	-0.169577042	0.456428659	-14.23982355	1.02E-11	2.98E-09
cg07349663	0.172536165	0.738889509	14.23715485	1.03E-11	2.99E-09
cg07574896	-0.07025932	0.888905964	-14.23705501	1.03E-11	2.99E-09
cg21516443	-0.134456888	0.494597735	-14.23640451	1.03E-11	2.99E-09
cg05274674	-0.104773059	0.843887081	-14.23505985	1.03E-11	2.99E-09
cg15688628	0.215029179	0.765508577	14.23296019	1.03E-11	3.00E-09
cg11271685	-0.155291866	0.56366783	-14.22888149	1.04E-11	3.01E-09
cg24562682	-0.120475435	0.814867551	-14.22490586	1.04E-11	3.02E-09
cg22547775	0.341941063	0.669762419	14.22479905	1.04E-11	3.02E-09
cg13925011	-0.215208611	0.486347541	-14.22179811	1.04E-11	3.03E-09
cg03924715	-0.101518382	0.842133469	-14.22146263	1.05E-11	3.03E-09
cg09903628	-0.073611728	0.937006949	-14.2203843	1.05E-11	3.03E-09
cg02082887	-0.216007187	0.698891464	-14.21632067	1.05E-11	3.05E-09
cg20555477	0.045557882	0.04324587	14.21619421	1.05E-11	3.05E-09
cg14772660	-0.078150867	0.930766871	-14.21509609	1.05E-11	3.05E-09
cg15689513	-0.073617826	0.899715533	-14.2143528	1.05E-11	3.05E-09
cg01195198	0.047728954	0.051784993	14.21361497	1.06E-11	3.05E-09
cg22151985	-0.10471117	0.832759803	-14.21313775	1.06E-11	3.05E-09
cg18161025	0.096402234	0.854995868	14.20979282	1.06E-11	3.06E-09
cg15014449	0.077706207	0.933928721	14.20890479	1.06E-11	3.06E-09
cg05865493	-0.101544797	0.846940948	-14.2085914	1.06E-11	3.06E-09
cg18619398	-0.167810289	0.508131823	-14.20844586	1.06E-11	3.06E-09
cg17293161	0.185552144	0.473346288	14.20793871	1.06E-11	3.06E-09
cg12209615	-0.220636392	0.852960432	-14.20676899	1.06E-11	3.06E-09
cg00093544	0.292032422	0.2843633	14.20342939	1.07E-11	3.07E-09
cg21496518	0.110390749	0.176904432	14.2027443	1.07E-11	3.07E-09
cg16803837	-0.20552823	0.826420226	-14.20062754	1.07E-11	3.08E-09
cg23681974	0.118105814	0.602207139	14.19991383	1.07E-11	3.08E-09
cg18731803	0.338754214	0.308205198	14.19899889	1.08E-11	3.08E-09
cg17915429	-0.115279723	0.865513736	-14.19775139	1.08E-11	3.08E-09
cg01778054	-0.062223781	0.944890045	-14.19699745	1.08E-11	3.08E-09
cg23088403	-0.071078925	0.917759194	-14.1968113	1.08E-11	3.08E-09
cg26820118	0.048440406	0.078478065	14.19631461	1.08E-11	3.08E-09
cg14210790	-0.074213923	0.899639054	-14.19525079	1.08E-11	3.09E-09
cg10180367	0.112692821	0.881008646	14.19252458	1.08E-11	3.09E-09
cg22704775	0.035078466	0.035059634	14.19218878	1.08E-11	3.09E-09
cg19795796	-0.085371768	0.926139628	-14.19188033	1.08E-11	3.09E-09
cg14147420	-0.189200406	0.705607872	-14.19171279	1.08E-11	3.09E-09
cg18721888	-0.121861868	0.772294469	-14.19118224	1.09E-11	3.09E-09
cg02430183	-0.042935107	0.952293229	-14.18141245	1.10E-11	3.13E-09
cg06004017	-0.096924141	0.87334435	-14.18094223	1.10E-11	3.13E-09
cg15999887	-0.05200001	0.952453822	-14.17951545	1.10E-11	3.13E-09
cg01603912	0.264440811	0.542607989	14.17720422	1.10E-11	3.14E-09
cg27016262	0.065327153	0.087106731	14.17318122	1.11E-11	3.15E-09
cg01643091	0.051983007	0.059156913	14.16989528	1.12E-11	3.16E-09
cg19687985	-0.154431958	0.757557098	-14.16869958	1.12E-11	3.17E-09
cg04368664	-0.158093251	0.85176997	-14.16713528	1.12E-11	3.17E-09
cg05055490	-0.16301038	0.849387072	-14.16595402	1.12E-11	3.17E-09
cg13680337	-0.178216245	0.759728961	-14.16500157	1.12E-11	3.17E-09
cg27098685	0.238094394	0.724946192	14.16486468	1.12E-11	3.17E-09
cg17066620	0.050541624	0.049049885	14.16178671	1.13E-11	3.18E-09
cg10176160	0.027643911	0.025315725	14.16167017	1.13E-11	3.18E-09
cg14454798	-0.200351018	0.729078342	-14.16148206	1.13E-11	3.18E-09
cg03291099	-0.110526073	0.848864199	-14.1606472	1.13E-11	3.18E-09
cg22346032	-0.172043477	0.846303744	-14.15808343	1.13E-11	3.19E-09
cg25110523	0.172443448	0.457793026	14.1567735	1.13E-11	3.19E-09
cg27285618	0.055747237	0.071111075	14.15304753	1.14E-11	3.21E-09
cg04951819	0.149160322	0.71033757	14.15167339	1.14E-11	3.21E-09
cg14036128	0.211701407	0.693313539	14.15140058	1.14E-11	3.21E-09
cg20818265	-0.113190458	0.777689353	-14.15060855	1.14E-11	3.21E-09
ch.1.55181547R	0.148879143	0.235199754	14.15051651	1.14E-11	3.21E-09
cg14929076	0.200309382	0.72090465	14.1488772	1.14E-11	3.21E-09
cg23720528	0.082051492	0.942784923	14.14863786	1.15E-11	3.21E-09
cg17430967	-0.120468986	0.149625436	-14.14854931	1.15E-11	3.21E-09
cg02059515	0.038103629	0.041661246	14.1482415	1.15E-11	3.21E-09
cg25336579	0.025132096	0.015061568	14.14787538	1.15E-11	3.21E-09
cg10227331	0.205519108	0.513395547	14.1463858	1.15E-11	3.21E-09
cg23977670	-0.139902246	0.808840962	-14.14630485	1.15E-11	3.21E-09
cg09567732	0.052750617	0.057838542	14.14533878	1.15E-11	3.21E-09
cg23843180	0.120291993	0.911342748	14.1450955	1.15E-11	3.21E-09
cg00461991	-0.058421985	0.935448861	-14.1447926	1.15E-11	3.21E-09
cg22820921	-0.216813037	0.434894597	-14.14447202	1.15E-11	3.21E-09
cg10438649	-0.204928765	0.478025429	-14.14200398	1.15E-11	3.22E-09
cg26941476	-0.080767101	0.845250246	-14.14145625	1.16E-11	3.22E-09
cg20033437	0.185174758	0.690366594	14.14111634	1.16E-11	3.22E-09
cg11840035	0.234210312	0.843229134	14.13907835	1.16E-11	3.22E-09
cg27047356	0.09148303	0.892101989	14.13892161	1.16E-11	3.22E-09
cg10372525	-0.099043745	0.833320025	-14.13798738	1.16E-11	3.22E-09
cg22708738	0.155650076	0.213297627	14.13645136	1.16E-11	3.23E-09
cg19302970	0.038570695	0.040774031	14.13628884	1.16E-11	3.23E-09
cg12003024	-0.143585595	0.789081305	-14.13514115	1.16E-11	3.23E-09
cg10933774	-0.05738478	0.884996313	-14.13427838	1.17E-11	3.23E-09
cg17265115	0.165863955	0.851271191	14.1341246	1.17E-11	3.23E-09
cg13445175	0.056747984	0.055341091	14.13114776	1.17E-11	3.24E-09
cg12763828	0.191459456	0.548369367	14.13101439	1.17E-11	3.24E-09
cg20850981	0.133977707	0.845078918	14.13072135	1.17E-11	3.24E-09
cg16000832	0.03111471	0.03645599	14.12907632	1.17E-11	3.24E-09
cg06445343	0.243297852	0.775675404	14.12523686	1.18E-11	3.25E-09
cg26719862	-0.07008007	0.925318336	-14.12381098	1.18E-11	3.26E-09
cg11022513	-0.081762591	0.909474417	-14.1225293	1.18E-11	3.26E-09
cg09602138	-0.133689094	0.840216912	-14.12196044	1.18E-11	3.26E-09
cg17818847	-0.055676655	0.916457517	-14.12175078	1.18E-11	3.26E-09
cg22967298	0.040148397	0.040460745	14.12123008	1.19E-11	3.26E-09
cg09801334	-0.178219886	0.712306242	-14.11948696	1.19E-11	3.26E-09
cg01491398	-0.145989813	0.781442258	-14.11911889	1.19E-11	3.26E-09
cg11930820	0.052630582	0.041056693	14.11903913	1.19E-11	3.26E-09
cg15788147	-0.050584985	0.943968592	-14.1187453	1.19E-11	3.26E-09
cg00529422	-0.065742443	0.936031915	-14.1180417	1.19E-11	3.26E-09
cg23536300	0.053400775	0.044456428	14.11688394	1.19E-11	3.26E-09
cg09556515	-0.101931701	0.859044606	-14.11650305	1.19E-11	3.26E-09
cg15034757	-0.22424024	0.512225049	-14.11509146	1.19E-11	3.27E-09
cg13917504	-0.171477691	0.563345585	-14.11456997	1.20E-11	3.27E-09
cg13714437	-0.038893715	0.964384733	-14.1145032	1.20E-11	3.27E-09
cg27010214	-0.144822095	0.833841434	-14.11390831	1.20E-11	3.27E-09
cg02020518	-0.085752283	0.920892682	-14.11367312	1.20E-11	3.27E-09
cg07572949	-0.207015507	0.726877656	-14.11339059	1.20E-11	3.27E-09
cg24304617	0.230535483	0.319717833	14.11075146	1.20E-11	3.27E-09
cg20750319	-0.292752359	0.609354662	-14.11049105	1.20E-11	3.27E-09
cg26032244	-0.077515585	0.924915122	-14.11000246	1.20E-11	3.27E-09
cg15105252	0.119676153	0.409610997	14.10940665	1.20E-11	3.27E-09
cg14718379	-0.113188078	0.920757656	-14.1077933	1.21E-11	3.27E-09
cg10095517	0.14522443	0.703220384	14.10772698	1.21E-11	3.27E-09
cg11576271	0.123421974	0.886365753	14.10771764	1.21E-11	3.27E-09
cg22454119	0.053918238	0.056062762	14.10687116	1.21E-11	3.28E-09
cg06964190	0.205840484	0.550165995	14.10401491	1.21E-11	3.29E-09
cg23975973	0.17841017	0.810677867	14.10286837	1.21E-11	3.29E-09
cg20422722	-0.147259053	0.786389106	-14.10099083	1.22E-11	3.29E-09
cg24073393	-0.090615808	0.899945406	-14.0998264	1.22E-11	3.30E-09
cg15277914	-0.241753462	0.4562271	-14.09619819	1.22E-11	3.31E-09
cg16609941	0.042260505	0.049399044	14.09579447	1.22E-11	3.31E-09
cg05383910	0.219142329	0.389923697	14.09551148	1.22E-11	3.31E-09
cg01844514	0.189815546	0.776966695	14.09384116	1.23E-11	3.31E-09
cg26331991	-0.058792047	0.862375556	-14.09209465	1.23E-11	3.32E-09
cg11791770	-0.066076342	0.890096033	-14.09153977	1.23E-11	3.32E-09
cg00412251	-0.094066151	0.10565504	-14.09012254	1.23E-11	3.32E-09
cg06458248	-0.138697565	0.815157917	-14.08948561	1.23E-11	3.32E-09
cg07856699	-0.084399557	0.081212918	-14.0894434	1.23E-11	3.32E-09
cg04963553	-0.225671458	0.692310567	-14.08932057	1.23E-11	3.32E-09
cg21199495	-0.25040825	0.65308844	-14.08820967	1.24E-11	3.32E-09
cg10383367	0.051026864	0.047643704	14.08790334	1.24E-11	3.32E-09
cg02932364	-0.180136843	0.790475923	-14.08606421	1.24E-11	3.33E-09
cg20676580	-0.161282187	0.831657549	-14.08591093	1.24E-11	3.33E-09
cg08530544	-0.108736313	0.819998753	-14.08167473	1.25E-11	3.34E-09
cg03190911	-0.070063881	0.922138152	-14.0811444	1.25E-11	3.34E-09
cg11144555	-0.271263057	0.507506739	-14.07932375	1.25E-11	3.34E-09
cg06618097	-0.149726181	0.703365227	-14.07915572	1.25E-11	3.34E-09
cg03330867	0.050496396	0.052043467	14.07909302	1.25E-11	3.34E-09
cg01108710	-0.090902297	0.818876041	-14.07692923	1.25E-11	3.35E-09
cg14932684	0.028309424	0.039797193	14.07576239	1.25E-11	3.35E-09
cg07084930	-0.129174067	0.818623838	-14.07375862	1.26E-11	3.36E-09
cg15855237	0.116419665	0.869531958	14.07183594	1.26E-11	3.37E-09
cg20871559	-0.13418284	0.797212987	-14.07164069	1.26E-11	3.37E-09
cg18449426	0.11187416	0.90802772	14.06978207	1.26E-11	3.37E-09
cg25637952	-0.075441442	0.934836634	-14.06743778	1.27E-11	3.38E-09
cg00901161	-0.167198909	0.839689844	-14.06644078	1.27E-11	3.38E-09
cg13511885	0.220591484	0.62599662	14.0647863	1.27E-11	3.39E-09
cg12139542	-0.13256512	0.853099737	-14.06377343	1.27E-11	3.39E-09
cg12160011	0.043734244	0.047822975	14.0628467	1.28E-11	3.39E-09
cg16762843	-0.122011235	0.846490706	-14.06218986	1.28E-11	3.39E-09
cg04208403	-0.171618006	0.640153942	-14.06200005	1.28E-11	3.39E-09
cg05294095	0.033201619	0.033897553	14.06141176	1.28E-11	3.39E-09
cg27172568	-0.160213124	0.795116337	-14.05986194	1.28E-11	3.39E-09
cg19350970	-0.12955899	0.828175177	-14.05874179	1.28E-11	3.40E-09
cg06012016	-0.138346982	0.840090584	-14.05808825	1.28E-11	3.40E-09
cg21034183	0.223344713	0.489951829	14.05767669	1.28E-11	3.40E-09
cg06339248	0.035183553	0.041818935	14.05627322	1.29E-11	3.40E-09
cg18156003	-0.068292988	0.923913477	-14.05568051	1.29E-11	3.40E-09
cg07628300	-0.036033718	0.961653603	-14.05550145	1.29E-11	3.40E-09
cg10166277	-0.196692064	0.753026401	-14.05545546	1.29E-11	3.40E-09
cg07361759	0.105416081	0.082750081	14.05487988	1.29E-11	3.40E-09
cg21336116	-0.064581415	0.931118219	-14.05397088	1.29E-11	3.40E-09
cg01920578	0.090620019	0.150557443	14.05384612	1.29E-11	3.40E-09
cg12439773	-0.171395722	0.732497579	-14.05379216	1.29E-11	3.40E-09
cg14394478	-0.087998122	0.829262679	-14.0537077	1.29E-11	3.40E-09
cg16625129	0.16933503	0.409548888	14.05177574	1.29E-11	3.40E-09
cg18568534	-0.027543895	0.961152404	-14.05164664	1.29E-11	3.40E-09
cg00521130	-0.098418588	0.105305279	-14.04941792	1.30E-11	3.41E-09
cg26705930	-0.236234625	0.331723018	-14.04903418	1.30E-11	3.41E-09
cg19357275	0.176711158	0.870980593	14.04661964	1.30E-11	3.42E-09
cg21567625	0.047867916	0.042728288	14.04558116	1.30E-11	3.42E-09
cg13416598	-0.053095999	0.947060386	-14.0448956	1.30E-11	3.42E-09
cg08898775	0.195424701	0.790392254	14.04452493	1.31E-11	3.42E-09
cg06400699	0.064620364	0.081577303	14.04201037	1.31E-11	3.43E-09
cg24449629	-0.37886089	0.512327875	-14.04024701	1.31E-11	3.43E-09
cg08522256	-0.129235972	0.879282897	-14.03889436	1.31E-11	3.44E-09
cg18882449	0.321045351	0.722228182	14.03671258	1.32E-11	3.44E-09
cg06425026	-0.183635715	0.803722963	-14.03607853	1.32E-11	3.45E-09
cg12807179	-0.164533402	0.822180309	-14.03447502	1.32E-11	3.45E-09
cg20171011	-0.193785548	0.801156233	-14.03417803	1.32E-11	3.45E-09
cg14411612	0.12200476	0.593016385	14.03316488	1.32E-11	3.45E-09
cg00641792	0.042951797	0.059713109	14.03206814	1.33E-11	3.45E-09
cg12545097	0.078139632	0.621280954	14.03035545	1.33E-11	3.46E-09
cg18026142	0.041328209	0.067489446	14.02996043	1.33E-11	3.46E-09
cg20446833	-0.107596698	0.880879139	-14.02908294	1.33E-11	3.46E-09
cg02916272	0.225627047	0.472779855	14.02771527	1.33E-11	3.47E-09
cg22893605	0.096552955	0.851887474	14.02559127	1.34E-11	3.47E-09
cg01767927	-0.097965984	0.900921108	-14.02470679	1.34E-11	3.47E-09
cg04431829	-0.082146033	0.898082317	-14.0239397	1.34E-11	3.47E-09
cg19720179	0.101268218	0.893047952	14.02279987	1.34E-11	3.47E-09
cg15264404	0.130141091	0.778482861	14.02257182	1.34E-11	3.47E-09
cg01410740	-0.089157761	0.874847756	-14.02196651	1.34E-11	3.47E-09
cg09451574	0.282714032	0.677821775	14.02189595	1.34E-11	3.47E-09
cg16466303	-0.125958088	0.766467422	-14.02140813	1.34E-11	3.47E-09
cg05114187	0.044499089	0.123524998	14.02137203	1.34E-11	3.47E-09
cg19386801	-0.059760535	0.918259748	-14.02078099	1.35E-11	3.47E-09
cg20581154	0.218532513	0.783395972	14.02056433	1.35E-11	3.47E-09
cg23529269	-0.128276354	0.873776369	-14.01943049	1.35E-11	3.47E-09
cg03921416	0.031235095	0.028926613	14.01933861	1.35E-11	3.47E-09
cg17762631	0.120445592	0.742935379	14.01917499	1.35E-11	3.47E-09
cg14732828	0.039981893	0.041212339	14.01805411	1.35E-11	3.48E-09
cg11157153	-0.146133428	0.855017787	-14.01657111	1.35E-11	3.48E-09
cg01014486	-0.047242088	0.113071622	-14.01366316	1.36E-11	3.49E-09
cg16471084	-0.113673305	0.101327224	-14.01363911	1.36E-11	3.49E-09
cg01575652	-0.164763535	0.71395289	-14.01333359	1.36E-11	3.49E-09
cg01661567	0.183251158	0.440378844	14.01285488	1.36E-11	3.49E-09
cg02078626	-0.095374026	0.889105653	-14.01107365	1.36E-11	3.49E-09
cg24171337	-0.087415874	0.121597342	-14.01084671	1.36E-11	3.49E-09
cg07744618	-0.067502816	0.943605424	-14.00867801	1.37E-11	3.50E-09
cg04344875	-0.151293146	0.673840456	-14.00395493	1.37E-11	3.52E-09
cg01705791	-0.05440367	0.938684946	-14.00374648	1.37E-11	3.52E-09
cg12177058	-0.22295978	0.581458215	-14.00344534	1.37E-11	3.52E-09
cg03301481	-0.065056002	0.93372998	-14.00256554	1.38E-11	3.52E-09
cg00528040	-0.224176822	0.235229868	-14.00233363	1.38E-11	3.52E-09
cg11367841	0.042450165	0.041937383	14.00143287	1.38E-11	3.52E-09
cg07269491	-0.081579887	0.891295663	-13.99920399	1.38E-11	3.53E-09
cg25188442	-0.149883082	0.472816483	-13.99912234	1.38E-11	3.53E-09
cg24787230	-0.088505629	0.807822142	-13.9950112	1.39E-11	3.54E-09
cg11570697	-0.123176113	0.907621756	-13.99448761	1.39E-11	3.54E-09
cg19720302	-0.161858133	0.835841042	-13.9920607	1.39E-11	3.55E-09
cg03517030	0.048696057	0.060451854	13.99142693	1.40E-11	3.55E-09
cg11823624	-0.11001464	0.894894161	-13.99056272	1.40E-11	3.56E-09
cg00391320	0.191554287	0.698266297	13.99008509	1.40E-11	3.56E-09
cg27222205	-0.090567513	0.829954307	-13.98968058	1.40E-11	3.56E-09
cg21505925	0.23710243	0.272236647	13.98892895	1.40E-11	3.56E-09
cg01490828	0.098285499	0.103830708	13.98694203	1.40E-11	3.56E-09
cg22078560	0.155595604	0.781877327	13.98640362	1.40E-11	3.56E-09
cg14443182	-0.140695379	0.662228545	-13.98622134	1.41E-11	3.56E-09
cg13188812	0.05069088	0.057525423	13.98544555	1.41E-11	3.56E-09
cg02988025	0.048337757	0.064658664	13.98484041	1.41E-11	3.56E-09
cg03032247	-0.059712167	0.067095502	-13.98291046	1.41E-11	3.57E-09
cg22692362	0.162399648	0.751776046	13.98238535	1.41E-11	3.57E-09
cg23335576	-0.068967672	0.910748963	-13.97992935	1.42E-11	3.58E-09
cg23971110	0.067139031	0.246021109	13.979906	1.42E-11	3.58E-09
cg26002103	0.037071278	0.046770314	13.97967453	1.42E-11	3.58E-09
cg15345769	-0.198252796	0.803017961	-13.97896528	1.42E-11	3.58E-09
cg02694994	-0.163238697	0.800567085	-13.97794603	1.42E-11	3.58E-09
cg17326451	0.175096555	0.746046542	13.9777917	1.42E-11	3.58E-09
cg08593157	0.118378521	0.850372596	13.97746986	1.42E-11	3.58E-09
cg05760107	-0.079198087	0.917384255	-13.97727748	1.42E-11	3.58E-09
cg13795488	-0.042219182	0.953422256	-13.97535606	1.42E-11	3.58E-09
cg02190383	-0.12550244	0.843564216	-13.97509871	1.43E-11	3.58E-09
cg21748836	0.11395905	0.920896848	13.97183463	1.43E-11	3.59E-09
cg26685197	0.029811992	0.035609912	13.97157243	1.43E-11	3.59E-09
cg11307623	-0.145871094	0.778188581	-13.97114895	1.43E-11	3.59E-09
cg12389397	-0.054036286	0.944831772	-13.97082561	1.43E-11	3.59E-09
cg05280750	0.19066373	0.377279991	13.9693367	1.44E-11	3.60E-09
cg26027482	0.041368078	0.04505618	13.96891759	1.44E-11	3.60E-09
cg01634386	0.074024906	0.930890382	13.96890425	1.44E-11	3.60E-09
cg18445088	0.18935804	0.306346969	13.96838065	1.44E-11	3.60E-09
cg18176712	-0.13198221	0.779431843	-13.96733907	1.44E-11	3.60E-09
cg07470011	-0.14330439	0.831184917	-13.96690045	1.44E-11	3.60E-09
cg24828746	-0.217540291	0.776575155	-13.96415336	1.44E-11	3.61E-09
cg20921890	-0.115846525	0.798145064	-13.96414148	1.44E-11	3.61E-09
cg25977304	0.042509964	0.030566708	13.96338518	1.45E-11	3.61E-09
cg08210297	-0.093008585	0.907392123	-13.96324009	1.45E-11	3.61E-09
cg22605063	0.038978652	0.041935236	13.96208426	1.45E-11	3.61E-09
cg18334392	0.194630299	0.59223213	13.9619215	1.45E-11	3.61E-09
cg27309514	0.084896225	0.806637721	13.96148348	1.45E-11	3.61E-09
cg20712255	0.209000366	0.724453374	13.96126639	1.45E-11	3.61E-09
cg19474418	0.026841097	0.026277108	13.96083531	1.45E-11	3.61E-09
cg12582616	0.198639787	0.840786339	13.96070889	1.45E-11	3.61E-09
cg20588162	-0.138680147	0.873312517	-13.95894219	1.45E-11	3.61E-09
cg20705469	-0.044249294	0.879582114	-13.95801097	1.46E-11	3.62E-09
cg14215077	-0.109563011	0.903092915	-13.95594335	1.46E-11	3.62E-09
cg14490250	0.046624029	0.047521856	13.95480525	1.46E-11	3.63E-09
cg23591302	-0.091734053	0.933844913	-13.95432634	1.46E-11	3.63E-09
cg11450827	-0.071312214	0.893155512	-13.95349171	1.46E-11	3.63E-09
cg27115978	-0.124253862	0.837179704	-13.95277278	1.47E-11	3.63E-09
cg04018625	-0.303894309	0.400022101	-13.95206773	1.47E-11	3.63E-09
cg07849616	-0.192762789	0.758963784	-13.95043909	1.47E-11	3.63E-09
cg20116468	0.072519017	0.887186077	13.95031394	1.47E-11	3.63E-09
cg20545776	-0.14542126	0.71643011	-13.94480397	1.48E-11	3.66E-09
cg26249331	0.027932469	0.025763855	13.9443356	1.48E-11	3.66E-09
cg10367707	0.134462982	0.83978382	13.94298214	1.48E-11	3.66E-09
cg04777769	0.174804288	0.86201227	13.94223821	1.49E-11	3.66E-09
cg03670228	0.142162566	0.802654272	13.94197295	1.49E-11	3.66E-09
cg11550381	-0.054022184	0.929622509	-13.94168111	1.49E-11	3.66E-09
cg13778519	0.047662128	0.955166968	13.94100868	1.49E-11	3.66E-09
cg06670550	0.182338526	0.809304665	13.93919267	1.49E-11	3.67E-09
cg16044810	-0.127079716	0.865463005	-13.93893285	1.49E-11	3.67E-09
cg26943187	-0.166063337	0.189757814	-13.93873793	1.49E-11	3.67E-09
cg16508028	-0.100766861	0.901512455	-13.93853284	1.49E-11	3.67E-09
cg24586254	-0.143087324	0.879143429	-13.9380438	1.49E-11	3.67E-09
cg18766900	0.380515698	0.662124139	13.93594751	1.50E-11	3.67E-09
cg24688837	-0.130560995	0.863827869	-13.93545753	1.50E-11	3.67E-09
cg26127816	-0.085841281	0.903225335	-13.93440678	1.50E-11	3.67E-09
cg15988345	-0.083747938	0.852561572	-13.93428521	1.50E-11	3.67E-09
cg15105785	0.055840567	0.059462409	13.93407138	1.50E-11	3.67E-09
cg01564977	0.04249611	0.035875196	13.93324301	1.50E-11	3.68E-09
cg12401679	-0.060987508	0.92816681	-13.93171645	1.51E-11	3.68E-09
cg07673181	0.050125373	0.061128485	13.9300204	1.51E-11	3.69E-09
cg21962953	-0.050462563	0.945485827	-13.92671224	1.52E-11	3.70E-09
cg21816849	-0.136254375	0.828061482	-13.9266592	1.52E-11	3.70E-09
cg03727337	-0.092171674	0.903465449	-13.92501237	1.52E-11	3.70E-09
cg00624799	-0.15221559	0.788600547	-13.92447388	1.52E-11	3.70E-09
cg09332171	-0.075052007	0.882562642	-13.92420023	1.52E-11	3.70E-09
cg17163729	-0.248743131	0.634779197	-13.92406725	1.52E-11	3.70E-09
cg04798273	-0.124824953	0.843002205	-13.92344995	1.52E-11	3.70E-09
cg00554810	0.065639404	0.073180123	13.9232076	1.52E-11	3.70E-09
cg04805512	0.17736476	0.795896225	13.92286153	1.52E-11	3.70E-09
cg20893838	0.206329412	0.640379795	13.92139586	1.53E-11	3.71E-09
cg15479139	0.041447953	0.042841715	13.92126254	1.53E-11	3.71E-09
cg15683542	-0.229554222	0.783678993	-13.91972552	1.53E-11	3.71E-09
cg01178485	0.034244708	0.038263338	13.91881723	1.53E-11	3.71E-09
cg20720553	0.059151544	0.098774423	13.91833776	1.53E-11	3.71E-09
cg02117713	0.081277305	0.936699135	13.91804843	1.53E-11	3.71E-09
cg11851129	-0.18706605	0.731676775	-13.91676541	1.53E-11	3.72E-09
cg19356624	-0.128853419	0.73822756	-13.91461691	1.54E-11	3.72E-09
cg14592770	0.050758394	0.944160765	13.91388318	1.54E-11	3.72E-09
cg18837178	0.206214452	0.871851219	13.91379547	1.54E-11	3.72E-09
cg15241786	-0.205566819	0.2461853	-13.91232204	1.54E-11	3.73E-09
cg25426743	-0.037743832	0.96610044	-13.91094603	1.55E-11	3.73E-09
cg02764239	-0.028796228	0.974795039	-13.90968406	1.55E-11	3.74E-09
cg08015507	-0.074755479	0.829660407	-13.90957594	1.55E-11	3.74E-09
cg26348684	0.187897842	0.681054657	13.90485989	1.56E-11	3.76E-09
cg21364231	0.068957313	0.106526829	13.90436943	1.56E-11	3.76E-09
cg20848343	-0.124587979	0.787752869	-13.90430522	1.56E-11	3.76E-09
cg03770952	0.17466812	0.699799241	13.90380156	1.56E-11	3.76E-09
cg22417789	0.0980318	0.081459755	13.9031679	1.56E-11	3.76E-09
cg00269996	-0.075355334	0.915601717	-13.90248018	1.56E-11	3.76E-09
cg14270193	-0.202966645	0.744925306	-13.90167383	1.56E-11	3.76E-09
cg05616754	0.076065338	0.06396729	13.90050982	1.57E-11	3.76E-09
cg10387901	0.027179114	0.038423488	13.90003081	1.57E-11	3.76E-09
cg25604352	0.081688878	0.919878568	13.89677943	1.57E-11	3.78E-09
cg21335012	-0.078840832	0.874451815	-13.89555859	1.58E-11	3.78E-09
cg09659634	-0.08624024	0.932146698	-13.89537844	1.58E-11	3.78E-09
cg27325224	-0.262939977	0.618125346	-13.89522262	1.58E-11	3.78E-09
cg04259168	-0.138371291	0.829328039	-13.89351921	1.58E-11	3.78E-09
cg21700582	-0.429847864	0.473000613	-13.89321311	1.58E-11	3.78E-09
cg02926965	0.049233343	0.055234912	13.8921657	1.58E-11	3.79E-09
cg01930478	-0.065453201	0.917999049	-13.89188979	1.58E-11	3.79E-09
cg26841156	-0.060688353	0.900907703	-13.8906707	1.59E-11	3.79E-09
cg02051290	-0.121379672	0.649279503	-13.88970881	1.59E-11	3.79E-09
cg00085281	-0.083330556	0.876565022	-13.88945931	1.59E-11	3.79E-09
cg05500575	0.212063674	0.509507109	13.88810239	1.59E-11	3.79E-09
cg25831712	0.053430894	0.116859499	13.88784006	1.59E-11	3.79E-09
cg15228983	-0.107606836	0.830561759	-13.88459458	1.60E-11	3.81E-09
cg08302365	0.076167527	0.054717026	13.88397915	1.60E-11	3.81E-09
cg02389859	-0.146701565	0.801017869	-13.88370701	1.60E-11	3.81E-09
cg23824379	0.035237674	0.034052355	13.88090668	1.61E-11	3.82E-09
cg18321533	0.163966155	0.842743857	13.8795953	1.61E-11	3.82E-09
cg18118621	0.149511733	0.561394818	13.87880276	1.61E-11	3.83E-09
cg11943197	-0.086491745	0.873189751	-13.87825908	1.61E-11	3.83E-09
cg16601832	-0.066606445	0.932111647	-13.87753707	1.61E-11	3.83E-09
cg20664247	-0.205494068	0.701780139	-13.87605189	1.62E-11	3.83E-09
cg02313379	-0.270854645	0.25335133	-13.87586397	1.62E-11	3.83E-09
cg01698579	-0.503169634	0.618688963	-13.87532073	1.62E-11	3.83E-09
cg11810310	0.125372302	0.154488095	13.87468081	1.62E-11	3.83E-09
cg24052475	-0.184533432	0.776306185	-13.87220057	1.62E-11	3.84E-09
cg26343721	-0.137948819	0.842763904	-13.87002974	1.63E-11	3.85E-09
cg26216002	-0.053637523	0.048458708	-13.86937186	1.63E-11	3.85E-09
cg04437590	0.058849667	0.066530267	13.8683545	1.63E-11	3.86E-09
cg14003087	-0.04851411	0.944213339	-13.86636198	1.64E-11	3.86E-09
cg26465405	0.136885017	0.867950748	13.86444669	1.64E-11	3.87E-09
cg01341572	-0.065037062	0.941459494	-13.8639657	1.64E-11	3.87E-09
cg27165415	-0.128517421	0.856952819	-13.86292835	1.64E-11	3.87E-09
cg07239613	-0.076512904	0.936171379	-13.86224678	1.64E-11	3.87E-09
cg12500876	-0.181518613	0.731654232	-13.86221258	1.64E-11	3.87E-09
cg20769683	0.185188227	0.607637774	13.85643357	1.66E-11	3.90E-09
cg13028768	0.048140244	0.03773469	13.85519874	1.66E-11	3.90E-09
cg19690214	0.235278315	0.496449954	13.85274854	1.66E-11	3.91E-09
cg03380347	-0.122663498	0.528727975	-13.85229873	1.67E-11	3.91E-09
cg21643086	0.168502248	0.1798843	13.85051907	1.67E-11	3.92E-09
cg07423838	0.041131101	0.043635762	13.85003878	1.67E-11	3.92E-09
cg14375111	-0.302618167	0.780242706	-13.84764005	1.68E-11	3.93E-09
cg05990812	0.115344219	0.700499156	13.84716376	1.68E-11	3.93E-09
cg23280506	-0.296886352	0.403875804	-13.84689649	1.68E-11	3.93E-09
cg01853981	-0.086557469	0.878603495	-13.84451417	1.68E-11	3.94E-09
cg23339454	0.047805488	0.073255383	13.84428396	1.68E-11	3.94E-09
cg13426891	-0.15348463	0.823557461	-13.84402503	1.68E-11	3.94E-09
cg09605111	-0.186233132	0.342353182	-13.84257132	1.69E-11	3.94E-09
cg23544996	0.269174739	0.702433212	13.84227045	1.69E-11	3.94E-09
cg03287929	-0.170554408	0.793360388	-13.84069217	1.69E-11	3.95E-09
cg02797353	-0.067936511	0.873382786	-13.84057266	1.69E-11	3.95E-09
cg05303901	0.172884405	0.800469284	13.83994589	1.69E-11	3.95E-09
cg03062952	-0.075906134	0.719354487	-13.83982561	1.69E-11	3.95E-09
cg01652532	-0.04246095	0.952819588	-13.83762839	1.70E-11	3.96E-09
cg06399109	0.173352529	0.535232287	13.83621051	1.70E-11	3.96E-09
cg09303936	0.05485932	0.046607708	13.83620121	1.70E-11	3.96E-09
cg17263974	0.174928006	0.200641087	13.83436482	1.70E-11	3.97E-09
cg24726705	-0.138230895	0.850115767	-13.83408146	1.71E-11	3.97E-09
cg08463297	0.203587819	0.407748601	13.83370702	1.71E-11	3.97E-09
cg11388866	0.08411735	0.218375579	13.83166638	1.71E-11	3.97E-09
cg21021469	-0.162652422	0.862076139	-13.83085201	1.71E-11	3.98E-09
cg04797166	0.13094865	0.812065459	13.82845269	1.72E-11	3.98E-09
cg08116368	-0.095427401	0.873390531	-13.82830189	1.72E-11	3.98E-09
cg26780042	0.274864151	0.733833211	13.82726419	1.72E-11	3.99E-09
cg23073319	-0.190105277	0.82114632	-13.82656294	1.72E-11	3.99E-09
cg15254632	0.047030606	0.048597303	13.8247623	1.73E-11	4.00E-09
cg18525316	-0.157254269	0.821115931	-13.82089779	1.73E-11	4.01E-09
cg06731021	-0.07973136	0.878745924	-13.82071832	1.73E-11	4.01E-09
cg12400459	0.157823483	0.470899762	13.8189606	1.74E-11	4.02E-09
cg15208689	-0.161624002	0.852501248	-13.81871371	1.74E-11	4.02E-09
cg09903872	0.038018579	0.04088615	13.81709081	1.74E-11	4.02E-09
cg11221132	-0.103400608	0.842555838	-13.816783	1.74E-11	4.02E-09
cg21372914	-0.174268653	0.789208481	-13.81175519	1.75E-11	4.05E-09
cg10498502	0.206985408	0.540287567	13.8086371	1.76E-11	4.06E-09
cg05485206	-0.110959523	0.835538882	-13.80713212	1.76E-11	4.07E-09
cg03336984	-0.11152802	0.859199732	-13.80572099	1.77E-11	4.07E-09
cg17210938	-0.217606931	0.604139622	-13.80423733	1.77E-11	4.08E-09
cg03487276	0.186785214	0.772575217	13.80407305	1.77E-11	4.08E-09
cg10469659	-0.337764324	0.402054093	-13.80175168	1.78E-11	4.09E-09
cg21845794	-0.071337228	0.90987571	-13.80056792	1.78E-11	4.09E-09
cg09569432	0.039865561	0.04694249	13.79788139	1.79E-11	4.10E-09
cg02457781	-0.173236884	0.827028605	-13.79775257	1.79E-11	4.10E-09
cg20222519	0.326243193	0.415369506	13.79745436	1.79E-11	4.10E-09
cg21064451	-0.24162313	0.563132623	-13.79635331	1.79E-11	4.11E-09
cg08577341	0.342405808	0.322289328	13.79437757	1.79E-11	4.11E-09
cg14198873	-0.116270524	0.832345392	-13.79042331	1.80E-11	4.13E-09
cg21134542	-0.100380406	0.813922732	-13.78967965	1.80E-11	4.13E-09
cg05729581	0.05088129	0.078026213	13.78914766	1.81E-11	4.13E-09
cg05330360	-0.255754225	0.405977978	-13.7890878	1.81E-11	4.13E-09
cg23889093	0.157494088	0.254296811	13.78626377	1.81E-11	4.15E-09
cg08840913	0.173371129	0.643496206	13.78412084	1.82E-11	4.15E-09
cg22136038	-0.104096797	0.812538956	-13.78396406	1.82E-11	4.15E-09
cg17834180	0.049705402	0.055719458	13.78300233	1.82E-11	4.15E-09
cg21369679	0.031289513	0.035772019	13.78274014	1.82E-11	4.15E-09
cg13151498	0.106627995	0.061797634	13.78260183	1.82E-11	4.15E-09
cg09070415	-0.077795164	0.916823827	-13.78159071	1.82E-11	4.16E-09
cg03345925	0.185079373	0.73086436	13.7806117	1.83E-11	4.16E-09
cg16311158	0.053071471	0.045756881	13.77994892	1.83E-11	4.16E-09
cg10210371	-0.127585138	0.818704432	-13.77992403	1.83E-11	4.16E-09
cg11849692	0.165527938	0.808502385	13.77679266	1.83E-11	4.17E-09
cg22360563	-0.043820727	0.931759001	-13.77353023	1.84E-11	4.19E-09
cg04751533	-0.058069481	0.936147651	-13.77185081	1.85E-11	4.20E-09
cg22976585	-0.192436297	0.742440618	-13.76873228	1.85E-11	4.21E-09
cg04528445	-0.211261747	0.728905844	-13.76617972	1.86E-11	4.22E-09
cg19491379	0.043757159	0.957838287	13.76550658	1.86E-11	4.22E-09
cg15696408	-0.214975388	0.3499436	-13.76519693	1.86E-11	4.22E-09
cg01505312	0.187751343	0.590735153	13.76427741	1.86E-11	4.23E-09
cg24718710	0.091804706	0.906801728	13.7634494	1.87E-11	4.23E-09
cg14871771	-0.032936382	0.950391908	-13.76242603	1.87E-11	4.23E-09
cg20916646	-0.043853119	0.944594306	-13.7607551	1.87E-11	4.24E-09
cg21950720	-0.15753119	0.716647936	-13.7603805	1.87E-11	4.24E-09
cg02527419	0.038992108	0.956916824	13.75967218	1.88E-11	4.24E-09
cg24881471	-0.086664026	0.909597132	-13.75931999	1.88E-11	4.24E-09
cg13752239	-0.088380686	0.878553563	-13.75881613	1.88E-11	4.24E-09
cg08234618	0.174147482	0.55433182	13.75853314	1.88E-11	4.24E-09
cg14120075	-0.197761127	0.831911665	-13.75806783	1.88E-11	4.24E-09
cg15242225	0.068914703	0.048239322	13.75636285	1.88E-11	4.25E-09
cg27296330	-0.287678367	0.420614126	-13.75580251	1.88E-11	4.25E-09
cg16268707	-0.046855996	0.954539031	-13.75576001	1.88E-11	4.25E-09
cg03628148	0.028909465	0.032400964	13.75484448	1.89E-11	4.25E-09
cg02296376	-0.114609533	0.82826991	-13.75443264	1.89E-11	4.25E-09
cg01015507	-0.108892246	0.845172694	-13.75239867	1.89E-11	4.26E-09
cg03999653	0.022994807	0.03675732	13.75039559	1.90E-11	4.27E-09
cg08965685	-0.147746501	0.707782365	-13.74971002	1.90E-11	4.27E-09
ch.9.945770F	0.029917354	0.01764676	13.74881499	1.90E-11	4.27E-09
cg04490945	-0.234425062	0.66686396	-13.74868334	1.90E-11	4.27E-09
cg19935850	0.103425566	0.23488759	13.74695882	1.91E-11	4.28E-09
cg06737926	-0.070626543	0.897114451	-13.7444353	1.91E-11	4.29E-09
cg02758552	-0.307754488	0.317747275	-13.74420769	1.91E-11	4.29E-09
cg25179853	-0.194441073	0.705774748	-13.74168063	1.92E-11	4.30E-09
cg12270129	0.055353549	0.073300222	13.74154771	1.92E-11	4.30E-09
cg08896042	0.183237052	0.758335726	13.7409151	1.92E-11	4.30E-09
cg05697253	-0.103980928	0.78702091	-13.74076007	1.92E-11	4.30E-09
cg11766283	-0.140371876	0.809327096	-13.74059321	1.92E-11	4.30E-09
cg06417243	-0.072596602	0.876660955	-13.7376817	1.93E-11	4.31E-09
cg14837800	0.048082737	0.060149444	13.73752481	1.93E-11	4.31E-09
cg01579636	-0.168629942	0.611231263	-13.73535978	1.93E-11	4.32E-09
cg11733294	0.050403063	0.115341608	13.7344308	1.94E-11	4.32E-09
cg15384856	-0.031995884	0.028327009	-13.7319653	1.94E-11	4.33E-09
cg00134415	-0.180043464	0.705431691	-13.72882324	1.95E-11	4.35E-09
cg24867215	-0.203449039	0.842075868	-13.728806	1.95E-11	4.35E-09
cg02689335	-0.101129105	0.89737622	-13.72780723	1.95E-11	4.35E-09
cg04686114	-0.149486594	0.150440836	-13.72756851	1.95E-11	4.35E-09
cg17542417	-0.089654967	0.849444601	-13.72693988	1.96E-11	4.35E-09
cg09248148	0.069123973	0.081582928	13.72677134	1.96E-11	4.35E-09
cg03727333	0.107990718	0.896880982	13.72647665	1.96E-11	4.35E-09
cg05756918	-0.188050464	0.778200019	-13.72623503	1.96E-11	4.35E-09
cg15658262	0.078545788	0.92729094	13.72561395	1.96E-11	4.35E-09
cg27028168	0.0276002	0.035957846	13.7248691	1.96E-11	4.35E-09
cg07057687	-0.115332545	0.886310267	-13.72238817	1.97E-11	4.35E-09
cg06919392	-0.033961808	0.963360416	-13.72236469	1.97E-11	4.35E-09
cg08382035	-0.169176869	0.818259138	-13.72217915	1.97E-11	4.35E-09
cg11018909	0.079471941	0.908728041	13.72198533	1.97E-11	4.35E-09
cg06263473	-0.200585412	0.827069111	-13.72195301	1.97E-11	4.35E-09
cg20592700	-0.337356987	0.344979454	-13.72181559	1.97E-11	4.35E-09
cg17182156	-0.046798839	0.963765919	-13.72088464	1.97E-11	4.36E-09
cg11744436	-0.091378918	0.819753308	-13.7203275	1.97E-11	4.36E-09
cg18162477	0.058256504	0.052452947	13.71883007	1.98E-11	4.36E-09
cg05187833	0.043942749	0.138431818	13.71841843	1.98E-11	4.36E-09
cg16956745	0.046169739	0.051301297	13.71747008	1.98E-11	4.37E-09
cg18817426	-0.130130284	0.193229793	-13.71628953	1.98E-11	4.37E-09
cg07863159	0.130144366	0.08904389	13.71515618	1.99E-11	4.38E-09
cg07882059	-0.306381071	0.455100033	-13.71363353	1.99E-11	4.38E-09
cg05871607	0.036017157	0.044638975	13.71311163	1.99E-11	4.38E-09
cg14218374	-0.096300307	0.886886661	-13.71187078	1.99E-11	4.39E-09
cg22348298	0.138850177	0.814529571	13.71016216	2.00E-11	4.39E-09
cg09255851	0.166805029	0.473950375	13.70849334	2.00E-11	4.40E-09
cg07005905	-0.093051003	0.877972211	-13.7078595	2.00E-11	4.40E-09
cg26956444	-0.047666744	0.098474106	-13.70769094	2.01E-11	4.40E-09
cg00863397	-0.140737671	0.856816369	-13.70506466	2.01E-11	4.41E-09
cg06832064	0.036005442	0.055049204	13.7035531	2.02E-11	4.42E-09
cg10796400	-0.078721234	0.912602836	-13.70208842	2.02E-11	4.43E-09
cg17802600	0.06565702	0.133232711	13.69761505	2.03E-11	4.45E-09
cg17690322	-0.212507863	0.618702627	-13.69747927	2.03E-11	4.45E-09
cg03352332	-0.042880795	0.955589962	-13.69610146	2.04E-11	4.45E-09
cg14080940	0.054415783	0.191168772	13.69560955	2.04E-11	4.45E-09
cg04199256	-0.121567729	0.82875331	-13.69559249	2.04E-11	4.45E-09
cg16048817	-0.061766291	0.936100874	-13.69526891	2.04E-11	4.45E-09
cg16281248	0.026226365	0.026733107	13.69414414	2.04E-11	4.46E-09
cg02387675	-0.111457311	0.907410988	-13.69394641	2.04E-11	4.46E-09
cg24255125	0.081379169	0.079108381	13.69350568	2.04E-11	4.46E-09
cg16201899	0.21171434	0.698722323	13.6926111	2.04E-11	4.46E-09
cg25634507	-0.359509929	0.660383996	-13.69256615	2.04E-11	4.46E-09
cg14357577	-0.065489031	0.937788276	-13.69179957	2.05E-11	4.46E-09
cg26662512	0.163698584	0.841476547	13.69134156	2.05E-11	4.46E-09
cg26978290	-0.111892261	0.853519979	-13.69096408	2.05E-11	4.46E-09
cg09340198	0.287487124	0.6452153	13.68916814	2.05E-11	4.47E-09
cg00982521	-0.296646785	0.679844365	-13.68641402	2.06E-11	4.48E-09
cg11788367	-0.089124392	0.912399453	-13.68607494	2.06E-11	4.48E-09
cg24147485	0.076724367	0.075690013	13.68572933	2.06E-11	4.48E-09
[truncated: 28,710 more rows]
