# Supplementary material for: The signature of liver cancer in immune cells DNA methylation
Source: Clin Epigenetics. 2018 Jan 18;10:8. doi: 10.1186/s13148-017-0436-1 (PMC5774119; doi:10.1186/s13148-017-0436-1)
Supplement: Supplementary file 5 — Differentially methylated sites between Stage 4 HCC and healthy controls. (CSV 3562 kb) [file 13148_2017_436_MOESM5_ESM.csv]

TargetID	delta Beta	AveExpr	t	P.Value	adj.P.Val
cg00000289	-0.44513867	0.691740082	-14.38751489	1.87E-11	2.05E-09
cg00001364	-0.086129849	0.918586432	-12.33483819	2.47E-10	1.03E-08
cg00002473	-0.077524494	0.945620203	-8.614912979	7.10E-08	6.09E-07
cg00002490	0.032594906	0.025991905	8.901034105	4.35E-08	4.16E-07
cg00002597	-0.187872221	0.882038428	-9.219202741	2.55E-08	2.76E-07
cg00002808	0.033630065	0.950588193	9.124825171	2.98E-08	3.12E-07
cg00002930	0.063817593	0.055070563	10.79171302	2.17E-09	4.57E-08
cg00003345	-0.093127753	0.760349768	-8.439230726	9.64E-08	7.74E-07
cg00003965	0.171899525	0.818376073	10.57036237	3.02E-09	5.78E-08
cg00004072	0.04067652	0.031798357	12.1098754	3.34E-10	1.26E-08
cg00004533	0.031964679	0.96185905	9.235290802	2.48E-08	2.71E-07
cg00004562	-0.080076411	0.894929803	-9.535845081	1.52E-08	1.87E-07
cg00005040	0.097707161	0.115708021	10.55212449	3.10E-09	5.89E-08
cg00005083	-0.111943921	0.902929795	-11.30849095	1.02E-09	2.68E-08
cg00006081	0.163149792	0.338924604	11.73665388	5.58E-10	1.77E-08
cg00006090	-0.25746909	0.780200764	-14.34452416	1.97E-11	2.11E-09
cg00006787	0.10439337	0.815400037	8.545817248	8.00E-08	6.70E-07
cg00007420	0.180461978	0.536005317	8.666781507	6.49E-08	5.68E-07
cg00007800	-0.09843592	0.859351255	-8.549842459	7.94E-08	6.66E-07
cg00008488	-0.049683083	0.08138743	-8.775792896	5.38E-08	4.91E-07
cg00008629	0.278007418	0.26945317	17.65790225	5.52E-13	2.60E-10
cg00008737	-0.030813198	0.962693497	-9.902350422	8.45E-09	1.22E-07
cg00008800	-0.190483114	0.86597861	-9.610766686	1.34E-08	1.71E-07
cg00008810	0.020051359	0.966197368	8.739253781	5.73E-08	5.16E-07
cg00009167	0.052095744	0.052651676	18.05655096	3.74E-13	2.05E-10
cg00009293	-0.141329853	0.855273484	-10.63175194	2.75E-09	5.41E-08
cg00009970	0.016279548	0.030338946	8.533339497	8.18E-08	6.81E-07
cg00010078	0.182574456	0.705465848	9.589737077	1.39E-08	1.76E-07
cg00010108	-0.035196143	0.937565059	-9.039686428	3.44E-08	3.47E-07
cg00010890	-0.067268435	0.931686919	-10.49985459	3.35E-09	6.23E-08
cg00011239	0.115286802	0.904831284	9.738797961	1.10E-08	1.47E-07
cg00011578	0.065767688	0.069810968	12.94016719	1.11E-10	6.15E-09
cg00012148	-0.120483079	0.90194408	-8.695434483	6.18E-08	5.47E-07
cg00012194	-0.101835876	0.877730985	-11.08156006	1.42E-09	3.37E-08
cg00013569	-0.029367863	0.966725998	-8.70019017	6.12E-08	5.44E-07
cg00013618	-0.090788075	0.856370722	-9.608190075	1.35E-08	1.72E-07
cg00013804	-0.088361742	0.881345508	-8.79450304	5.21E-08	4.79E-07
cg00014561	0.16844476	0.556350422	9.857427888	9.07E-09	1.28E-07
cg00014638	-0.499916289	0.665761841	-16.845998	1.25E-12	4.15E-10
cg00014667	-0.048518103	0.901266822	-8.618622208	7.05E-08	6.06E-07
cg00015530	0.050062123	0.085082456	8.616337962	7.08E-08	6.08E-07
cg00015639	-0.040490353	0.940703521	-11.39395495	9.03E-10	2.46E-08
cg00016841	0.052791753	0.046065676	12.96489556	1.08E-10	6.02E-09
cg00017002	0.046744331	0.057073316	9.599651907	1.37E-08	1.74E-07
cg00017203	-0.045705115	0.936385485	-9.212445656	2.58E-08	2.79E-07
cg00017429	0.030780394	0.969335694	9.21716081	2.56E-08	2.77E-07
cg00017461	0.025540271	0.03161395	9.487217839	1.64E-08	1.99E-07
cg00017475	-0.059404437	0.952483282	-8.534736114	8.16E-08	6.80E-07
cg00017601	-0.076574628	0.825743455	-13.54249493	5.20E-11	3.83E-09
cg00019151	-0.107182902	0.932146134	-9.459910528	1.72E-08	2.05E-07
cg00019463	0.042780408	0.05767169	12.76166646	1.40E-10	7.16E-09
cg00019576	-0.021493767	0.969850276	-8.951164595	3.99E-08	3.90E-07
cg00019654	-0.202943653	0.579713198	-10.10175232	6.18E-09	9.67E-08
cg00019778	0.041728665	0.062732892	10.24222736	4.97E-09	8.25E-08
cg00019809	0.031667043	0.019159744	10.86361976	1.95E-09	4.23E-08
cg00020474	0.252097554	0.462271393	9.59934978	1.37E-08	1.74E-07
cg00020778	-0.099574868	0.942261992	-8.525467373	8.29E-08	6.88E-07
cg00021044	-0.201236316	0.538892833	-13.47376069	5.67E-11	4.03E-09
cg00021237	-0.121404184	0.201398612	-13.03622319	9.85E-11	5.69E-09
cg00022606	-0.112128821	0.122996261	-13.08710144	9.23E-11	5.45E-09
cg00023411	-0.046640352	0.799823498	-8.459701511	9.30E-08	7.53E-07
cg00025436	0.028010862	0.02681152	8.60635619	7.20E-08	6.17E-07
cg00025795	-0.047981404	0.9307798	-9.29675381	2.24E-08	2.51E-07
cg00026119	-0.034563109	0.954250022	-10.31840893	4.42E-09	7.58E-08
cg00026327	-0.099384907	0.841959177	-8.450772079	9.44E-08	7.62E-07
cg00026346	-0.154570536	0.819974601	-10.97453518	1.65E-09	3.77E-08
cg00026362	0.111554248	0.599102672	8.88730387	4.45E-08	4.24E-07
cg00026803	0.172756656	0.682236009	10.07091252	6.48E-09	1.00E-07
cg00026938	-0.081165257	0.890836112	-10.34959789	4.22E-09	7.33E-08
cg00027081	-0.153035175	0.862616635	-10.9082281	1.82E-09	4.04E-08
cg00027637	0.177329692	0.207881056	10.40849916	3.85E-09	6.87E-08
cg00027729	0.122375344	0.915309538	12.82350923	1.30E-10	6.78E-09
cg00028014	0.223107155	0.814058769	9.685711674	1.19E-08	1.57E-07
cg00028135	0.172602547	0.860751637	9.255079077	2.40E-08	2.64E-07
cg00028211	0.177096325	0.427449003	8.425911096	9.87E-08	7.88E-07
cg00028299	-0.189208607	0.882384382	-13.12811611	8.76E-11	5.26E-09
cg00028318	-0.107459357	0.754334092	-11.54344294	7.31E-10	2.13E-08
cg00028336	0.024506525	0.968124014	9.375662058	1.97E-08	2.28E-07
cg00028678	0.158351081	0.355694262	10.43761835	3.69E-09	6.65E-08
cg00028844	-0.181833603	0.724024907	-9.854896342	9.10E-09	1.28E-07
cg00029052	-0.164115238	0.721423282	-10.04208174	6.78E-09	1.03E-07
cg00029053	0.027513892	0.055477634	9.208117013	2.60E-08	2.80E-07
cg00029397	0.050023771	0.056246168	10.8008629	2.14E-09	4.52E-08
cg00029928	-0.07023641	0.926084139	-8.659064781	6.57E-08	5.74E-07
cg00030420	0.11427755	0.862762754	8.418787517	9.99E-08	7.96E-07
cg00030427	-0.065600466	0.891132172	-9.633816457	1.30E-08	1.67E-07
cg00030588	-0.143224167	0.649062257	-9.192712784	2.66E-08	2.86E-07
cg00030774	0.083048298	0.296039842	12.04940813	3.62E-10	1.33E-08
cg00030909	-0.058566929	0.948782503	-9.372962133	1.98E-08	2.28E-07
cg00031063	-0.03832902	0.94466204	-9.021002497	3.55E-08	3.56E-07
cg00031187	0.197870707	0.858624022	10.81250288	2.10E-09	4.47E-08
cg00031722	-0.122556513	0.914950198	-13.42957191	5.99E-11	4.17E-09
cg00032036	0.046075702	0.046236019	14.98787272	9.34E-12	1.34E-09
cg00032490	-0.077744045	0.899672113	-10.60375473	2.87E-09	5.58E-08
cg00032701	-0.120294088	0.89122214	-8.883883584	4.47E-08	4.26E-07
cg00032879	-0.131004571	0.799864969	-9.357097601	2.03E-08	2.33E-07
cg00033220	0.030048377	0.045669644	8.823010763	4.96E-08	4.62E-07
cg00033490	-0.042790866	0.968103822	-9.109898221	3.06E-08	3.18E-07
cg00033703	-0.086076407	0.933224555	-10.39821665	3.91E-09	6.95E-08
cg00033915	-0.107066668	0.921299136	-10.18216948	5.46E-09	8.83E-08
cg00034101	-0.150570268	0.804032236	-11.12167716	1.34E-09	3.24E-08
cg00034556	0.233284405	0.361126054	8.641940699	6.77E-08	5.87E-07
cg00035000	0.041287047	0.041013853	10.72260479	2.40E-09	4.91E-08
cg00035220	-0.163387662	0.824611066	-9.921956672	8.19E-09	1.19E-07
cg00035923	-0.169317735	0.843110418	-13.96421104	3.10E-11	2.80E-09
cg00035980	-0.083908358	0.929709901	-11.34614187	9.67E-10	2.58E-08
cg00036263	-0.019346709	0.969500947	-9.498330217	1.61E-08	1.96E-07
cg00036328	0.039501996	0.038562572	13.07777162	9.34E-11	5.50E-09
cg00036599	-0.058446635	0.954121739	-10.34651407	4.24E-09	7.35E-08
cg00036723	0.193001362	0.560485998	10.19947693	5.31E-09	8.66E-08
cg00037223	-0.114338352	0.779352532	-12.53388706	1.89E-10	8.69E-09
cg00037388	0.033657744	0.040083945	11.90479389	4.42E-10	1.52E-08
cg00037681	0.070453838	0.04710234	9.965119277	7.65E-09	1.13E-07
cg00038675	-0.265491134	0.451400645	-12.67749252	1.57E-10	7.67E-09
cg00040008	0.041932613	0.045134189	8.757671031	5.55E-08	5.03E-07
cg00040423	0.069778602	0.066589504	15.00153796	9.20E-12	1.33E-09
cg00040466	0.149024055	0.737573608	8.632324354	6.89E-08	5.95E-07
cg00040566	-0.059901383	0.947280835	-8.657267279	6.60E-08	5.76E-07
cg00040590	-0.187500842	0.729594966	-9.731438994	1.11E-08	1.49E-07
cg00040862	-0.067981836	0.849413477	-9.718438385	1.13E-08	1.51E-07
cg00041467	0.038651716	0.047885258	16.51372069	1.77E-12	5.07E-10
cg00041636	-0.145759136	0.805000381	-13.57947095	4.97E-11	3.72E-09
cg00041989	0.140196917	0.567669947	8.891234025	4.42E-08	4.22E-07
cg00042341	0.096160691	0.056065446	12.89295537	1.18E-10	6.39E-09
cg00042409	0.147071648	0.47686469	8.635810225	6.84E-08	5.92E-07
cg00042478	-0.060015093	0.940396607	-8.716809285	5.95E-08	5.32E-07
cg00043792	-0.208879226	0.693767519	-12.18638071	3.01E-10	1.18E-08
cg00044289	0.028256089	0.035889646	10.7074913	2.46E-09	4.99E-08
cg00044463	0.10485122	0.08504692	13.1531166	8.48E-11	5.17E-09
cg00046041	-0.052952469	0.113908345	-10.28941431	4.62E-09	7.83E-08
cg00046410	-0.131541431	0.924381277	-10.73010845	2.37E-09	4.87E-08
cg00046560	0.022939205	0.032604019	11.77190691	5.31E-10	1.72E-08
cg00047050	-0.107172486	0.150302793	-12.10249589	3.37E-10	1.27E-08
cg00047469	0.049266605	0.058684193	11.29349738	1.04E-09	2.72E-08
cg00047501	-0.133157561	0.899001024	-8.976588679	3.82E-08	3.77E-07
cg00049156	0.055885902	0.949818103	10.84652267	2.00E-09	4.31E-08
cg00049330	0.027179793	0.044351149	10.10638704	6.14E-09	9.61E-08
cg00049868	-0.036856308	0.944571351	-8.950314481	4.00E-08	3.90E-07
cg00050312	0.026104811	0.029761901	8.942331978	4.05E-08	3.94E-07
cg00051782	0.024321443	0.03486689	8.725037085	5.87E-08	5.26E-07
cg00052626	0.056318837	0.040730997	9.68843709	1.19E-08	1.56E-07
cg00052853	-0.032987051	0.945825993	-10.86979762	1.93E-09	4.20E-08
cg00052964	0.225413984	0.828293179	9.915304423	8.28E-09	1.20E-07
cg00053927	0.056514426	0.941895554	10.30922989	4.49E-09	7.66E-08
cg00054173	-0.111561282	0.892474886	-11.19790626	1.20E-09	3.00E-08
cg00054197	-0.155460853	0.803994484	-11.00588186	1.58E-09	3.65E-08
cg00054210	-0.250371767	0.517159815	-15.62297314	4.59E-12	8.81E-10
cg00054301	-0.084380844	0.904398375	-11.63229765	6.45E-10	1.95E-08
cg00054572	-0.172975123	0.900725503	-10.07074837	6.49E-09	1.00E-07
cg00055981	-0.134450764	0.892405209	-9.816603434	9.67E-09	1.34E-07
cg00056066	0.193950235	0.708147613	9.871702463	8.87E-09	1.26E-07
cg00057517	-0.142924051	0.790771711	-10.20807238	5.24E-09	8.58E-08
cg00057900	-0.114580966	0.865675147	-11.33333763	9.85E-10	2.61E-08
cg00058009	-0.174645016	0.591292026	-9.149749498	2.86E-08	3.02E-07
cg00058786	0.060224034	0.064547428	13.01594184	1.01E-10	5.78E-09
cg00058879	0.142097048	0.211743809	8.764138811	5.49E-08	4.99E-07
cg00059652	0.207647145	0.624028781	11.5739574	7.00E-10	2.07E-08
cg00059740	0.027417059	0.026897928	11.72229278	5.69E-10	1.80E-08
cg00060641	0.153646327	0.67873978	9.104394253	3.09E-08	3.20E-07
cg00060880	0.030026136	0.041157768	9.505495852	1.59E-08	1.94E-07
cg00061031	0.099662719	0.877567823	9.494383831	1.62E-08	1.97E-07
cg00061764	-0.066476131	0.937161443	-9.487907593	1.64E-08	1.99E-07
cg00062020	-0.236766919	0.799141982	-10.64406906	2.70E-09	5.34E-08
cg00062070	-0.15376386	0.811551095	-8.950470328	4.00E-08	3.90E-07
cg00062356	0.198358749	0.111350844	12.0426477	3.66E-10	1.34E-08
cg00062873	-0.064033512	0.95251993	-12.99442181	1.04E-10	5.88E-09
cg00063066	0.058946868	0.087545751	11.87316429	4.62E-10	1.56E-08
cg00063535	-0.098708711	0.899752091	-9.183389061	2.71E-08	2.89E-07
cg00063945	0.023153452	0.027295981	10.03025061	6.91E-09	1.05E-07
cg00064051	-0.021068457	0.036699998	-8.934476755	4.11E-08	3.98E-07
cg00064336	-0.020729408	0.962086671	-8.595095587	7.34E-08	6.26E-07
cg00064415	0.047263424	0.033427274	11.64330342	6.35E-10	1.93E-08
cg00064778	0.288141923	0.481043576	18.27157598	3.04E-13	1.82E-10
cg00065071	0.033685998	0.047344901	9.890023534	8.61E-09	1.23E-07
cg00065408	0.065435466	0.047764484	14.45790609	1.72E-11	1.94E-09
cg00065570	-0.140143386	0.569940308	-10.91991004	1.79E-09	3.99E-08
cg00065957	0.057125383	0.056594528	13.3140217	6.92E-11	4.54E-09
cg00065998	-0.060966713	0.889441582	-10.73716115	2.35E-09	4.83E-08
cg00066198	0.030629675	0.034912732	9.575699218	1.42E-08	1.79E-07
cg00066748	-0.100049573	0.933665767	-9.791847022	1.01E-08	1.38E-07
cg00066817	-0.129217599	0.912836956	-14.87380084	1.06E-11	1.45E-09
cg00067032	-0.030903364	0.944890418	-11.19018754	1.21E-09	3.02E-08
cg00067471	-0.093916326	0.180231291	-8.641549887	6.78E-08	5.88E-07
cg00067720	0.221920351	0.557264396	11.1112574	1.36E-09	3.27E-08
cg00068684	-0.068022091	0.858416357	-9.321867923	2.15E-08	2.43E-07
cg00068810	0.156180493	0.318099766	10.34775535	4.23E-09	7.34E-08
cg00068909	-0.102417723	0.923322825	-10.1684645	5.57E-09	8.96E-08
cg00069314	0.085848557	0.060868389	9.15890802	2.82E-08	2.99E-07
cg00069391	-0.106961062	0.870498443	-8.789231212	5.26E-08	4.83E-07
cg00070318	-0.149841809	0.204400916	-9.17041628	2.76E-08	2.94E-07
cg00070460	-0.091805355	0.897993187	-10.74727321	2.31E-09	4.78E-08
cg00071241	-0.176061703	0.823205657	-10.9236465	1.78E-09	3.98E-08
cg00071984	-0.059332927	0.962264135	-12.92027057	1.14E-10	6.25E-09
cg00072407	-0.114215286	0.771065402	-9.113385572	3.04E-08	3.16E-07
cg00072426	0.152779294	0.647027775	13.90806513	3.32E-11	2.92E-09
cg00073384	-0.062554702	0.936529578	-9.908654863	8.36E-09	1.21E-07
cg00074313	-0.328340112	0.834369341	-10.0465079	6.74E-09	1.03E-07
cg00074746	-0.120937609	0.848031788	-10.02853564	6.93E-09	1.05E-07
cg00074771	-0.304942875	0.642820638	-12.87906586	1.21E-10	6.46E-09
cg00075011	0.040633594	0.046135078	11.18740109	1.21E-09	3.03E-08
cg00075956	0.086762979	0.834698137	9.666832651	1.23E-08	1.60E-07
cg00076487	0.058633167	0.718519006	8.578526758	7.56E-08	6.41E-07
cg00076653	0.166897716	0.483349259	8.526363476	8.28E-08	6.88E-07
cg00077297	0.125818465	0.802980886	8.464573333	9.22E-08	7.48E-07
cg00077450	-0.066335456	0.947580094	-11.10640388	1.37E-09	3.29E-08
cg00077567	0.104368372	0.857186415	11.59081192	6.84E-10	2.03E-08
cg00077904	-0.078389306	0.865936226	-9.920628031	8.21E-09	1.19E-07
cg00079169	-0.035847947	0.956118302	-9.001077844	3.67E-08	3.65E-07
cg00079302	-0.211695363	0.856922806	-11.42624982	8.63E-10	2.38E-08
cg00080060	0.113735637	0.817473275	10.3533898	4.19E-09	7.30E-08
cg00081465	-0.166484503	0.672367605	-9.203406277	2.62E-08	2.82E-07
cg00081799	-0.050182683	0.935686634	-9.885315242	8.68E-09	1.24E-07
cg00081975	0.147820364	0.139107115	9.795861093	1.00E-08	1.38E-07
cg00082770	-0.167953305	0.638998066	-10.39016035	3.96E-09	7.01E-08
cg00083535	-0.025731232	0.955819915	-9.06016369	3.32E-08	3.38E-07
cg00083959	-0.082772895	0.945246917	-10.11186407	6.08E-09	9.56E-08
cg00085281	-0.108111308	0.867019681	-12.23614844	2.81E-10	1.13E-08
cg00085370	0.152560454	0.658688278	13.8636551	3.51E-11	3.00E-09
cg00085732	-0.156514827	0.700852131	-8.876473819	4.53E-08	4.30E-07
cg00086171	-0.070879392	0.939610427	-10.17951807	5.48E-09	8.85E-08
cg00086297	0.108300038	0.086765043	11.51005049	7.66E-10	2.20E-08
cg00086809	-0.074234507	0.085743079	-12.68028915	1.56E-10	7.66E-09
cg00087073	-0.14107433	0.844830098	-12.57835295	1.78E-10	8.38E-09
cg00087792	-0.026907674	0.977331473	-9.182905087	2.71E-08	2.90E-07
cg00088033	0.038795465	0.031746589	12.94498379	1.11E-10	6.13E-09
cg00088504	-0.039810076	0.968751503	-10.92617311	1.78E-09	3.97E-08
cg00088885	0.278181972	0.484341211	14.94207792	9.84E-12	1.38E-09
cg00089101	0.042551755	0.033961055	11.02184256	1.54E-09	3.59E-08
cg00089154	-0.061061943	0.867240314	-8.436351376	9.69E-08	7.77E-07
cg00089162	-0.159315908	0.844075817	-9.086852421	3.18E-08	3.27E-07
cg00089512	-0.101895379	0.926475388	-11.1968081	1.20E-09	3.00E-08
cg00089695	-0.043339208	0.94768566	-9.207275505	2.60E-08	2.81E-07
cg00089719	0.067686639	0.079291598	9.12794969	2.97E-08	3.11E-07
cg00090431	-0.156544245	0.683134326	-8.780044588	5.34E-08	4.89E-07
cg00090521	0.212128898	0.596879328	16.01256258	3.01E-12	6.90E-10
cg00090619	0.068607253	0.135812372	13.0330154	9.89E-11	5.70E-09
cg00090782	-0.123409008	0.253186494	-8.98357188	3.78E-08	3.74E-07
cg00091063	0.095973197	0.702718383	8.927592383	4.16E-08	4.02E-07
cg00091064	-0.228783654	0.839668225	-9.032873855	3.48E-08	3.50E-07
cg00091146	-0.079141204	0.940540467	-14.24147297	2.23E-11	2.28E-09
cg00091302	0.15019833	0.72955799	8.468048345	9.16E-08	7.44E-07
cg00093433	-0.18466502	0.299945983	-9.065597542	3.29E-08	3.36E-07
cg00093544	0.361704765	0.309680925	16.334218	2.13E-12	5.61E-10
cg00093643	0.213492009	0.572123987	8.69800895	6.15E-08	5.45E-07
cg00093688	-0.051007415	0.932999141	-8.672214824	6.43E-08	5.64E-07
cg00093695	-0.089437817	0.898644661	-13.17406485	8.26E-11	5.08E-09
cg00093794	0.237461604	0.665517267	16.93351557	1.14E-12	3.96E-10
cg00094155	0.03720116	0.031715756	12.54277945	1.87E-10	8.63E-09
cg00094158	-0.117274527	0.924725875	-16.85504914	1.24E-12	4.12E-10
cg00094244	-0.09270271	0.928642505	-12.78354853	1.36E-10	7.01E-09
cg00094585	0.109442399	0.895673218	24.73782281	1.43E-15	1.19E-11
cg00094595	0.271490298	0.234292245	10.23507667	5.03E-09	8.32E-08
cg00094734	-0.222477386	0.618149129	-9.409043145	1.87E-08	2.19E-07
cg00094851	0.039003962	0.061594733	11.88271811	4.56E-10	1.55E-08
cg00095027	-0.017682675	0.018884904	-8.693846772	6.19E-08	5.49E-07
cg00095728	0.095610914	0.172826208	8.602978188	7.24E-08	6.20E-07
cg00097088	0.042324319	0.947852401	9.419989197	1.83E-08	2.16E-07
cg00097450	0.119672311	0.794595607	8.463000533	9.24E-08	7.49E-07
cg00097536	0.060340655	0.056113593	11.03052118	1.52E-09	3.56E-08
cg00097800	-0.025649775	0.974484899	-9.315578032	2.17E-08	2.45E-07
cg00098814	0.026136474	0.022997023	8.416597993	1.00E-07	7.98E-07
cg00099023	0.042061836	0.047874285	11.03232678	1.52E-09	3.55E-08
cg00099766	0.248432183	0.4080805	14.2856692	2.11E-11	2.21E-09
cg00101436	-0.140377315	0.913453184	-8.624844034	6.98E-08	6.01E-07
cg00101713	-0.156371696	0.875604714	-9.583798807	1.40E-08	1.77E-07
cg00103398	-0.232546909	0.700742825	-10.35387871	4.19E-09	7.29E-08
cg00104348	-0.135141481	0.865680688	-22.86823989	5.80E-15	2.49E-11
cg00105400	-0.077952065	0.920114639	-10.45596153	3.59E-09	6.52E-08
cg00105852	-0.041594782	0.854409378	-9.087122623	3.18E-08	3.27E-07
cg00106164	0.033089813	0.028866741	14.89426011	1.04E-11	1.43E-09
cg00106565	-0.212056493	0.700331331	-9.274903028	2.33E-08	2.58E-07
cg00106609	-0.158428007	0.871202266	-11.49138444	7.87E-10	2.24E-08
cg00106942	0.101855242	0.073289342	12.44246942	2.14E-10	9.39E-09
cg00107016	0.026094015	0.02269788	10.73444491	2.36E-09	4.85E-08
cg00107632	0.032613872	0.050183419	10.41587091	3.81E-09	6.82E-08
cg00108694	-0.044857969	0.967831288	-12.48793086	2.01E-10	9.04E-09
cg00109776	-0.092577656	0.937498577	-9.894136382	8.56E-09	1.23E-07
cg00110846	-0.05045646	0.949247088	-12.70935393	1.50E-10	7.49E-09
cg00110917	-0.101996779	0.888820335	-11.90051532	4.44E-10	1.52E-08
cg00111697	-0.108108843	0.800182688	-8.95680629	3.95E-08	3.87E-07
cg00111948	0.051823154	0.068445474	9.154057221	2.84E-08	3.00E-07
cg00111977	-0.069374627	0.915810964	-11.61153543	6.64E-10	1.99E-08
cg00111978	-0.054713395	0.953958063	-12.75820259	1.41E-10	7.18E-09
cg00112048	-0.069011924	0.90017233	-10.53146408	3.20E-09	6.03E-08
cg00112723	0.01848758	0.019181632	8.904833697	4.32E-08	4.14E-07
cg00112780	0.015203497	0.016198629	8.5044799	8.60E-08	7.08E-07
cg00113194	-0.062599776	0.851246133	-8.893599359	4.40E-08	4.20E-07
cg00113225	0.209701316	0.545922232	9.328404357	2.13E-08	2.41E-07
cg00113712	-0.038990468	0.934976525	-8.760321988	5.52E-08	5.02E-07
cg00115194	-0.281696768	0.780518132	-16.70952784	1.44E-12	4.52E-10
cg00115629	0.032426983	0.043721436	9.366571577	2.00E-08	2.30E-07
cg00116554	0.114400143	0.094869029	9.096879014	3.13E-08	3.23E-07
cg00117600	0.035325045	0.033343923	11.64014084	6.38E-10	1.94E-08
cg00117913	0.023616183	0.029062334	9.360157856	2.02E-08	2.32E-07
cg00118442	0.040478013	0.039849151	10.2970839	4.57E-09	7.76E-08
cg00119117	0.06906235	0.073267685	9.413553512	1.85E-08	2.17E-07
cg00119811	0.108405192	0.135101765	10.02594778	6.96E-09	1.05E-07
cg00120825	-0.088100546	0.870687893	-9.03644364	3.46E-08	3.49E-07
cg00120932	-0.167643819	0.747843523	-11.22859895	1.14E-09	2.90E-08
cg00121148	-0.076799279	0.782014897	-9.644792418	1.27E-08	1.65E-07
cg00121158	0.019878733	0.021538089	8.435445591	9.70E-08	7.78E-07
cg00121339	-0.057911805	0.92502397	-9.393467414	1.91E-08	2.23E-07
cg00121465	-0.113684714	0.818078704	-10.52689436	3.22E-09	6.05E-08
cg00121876	0.193386616	0.352468681	8.906581429	4.31E-08	4.13E-07
cg00122659	0.201594488	0.62160945	8.574911379	7.61E-08	6.44E-07
cg00122765	-0.138846362	0.82999013	-9.336504749	2.10E-08	2.39E-07
cg00122854	-0.149893036	0.74237145	-10.6426646	2.71E-09	5.35E-08
cg00123057	0.17260432	0.391503853	16.57567442	1.66E-12	4.88E-10
cg00123094	0.026959767	0.031638901	9.73412694	1.10E-08	1.48E-07
cg00123906	-0.113596796	0.875712334	-11.15975393	1.26E-09	3.11E-08
cg00124375	0.1362887	0.190716467	11.99760937	3.89E-10	1.40E-08
cg00124920	-0.244861624	0.845226127	-12.63877086	1.65E-10	7.94E-09
cg00125048	-0.113632419	0.905631695	-11.73163304	5.62E-10	1.78E-08
cg00125406	0.046522402	0.045780078	12.52798295	1.91E-10	8.74E-09
cg00126636	0.036406443	0.957936898	10.31344769	4.46E-09	7.62E-08
cg00127047	0.044564104	0.049037451	10.3326027	4.33E-09	7.46E-08
cg00127150	0.094439364	0.895086537	8.880185811	4.50E-08	4.28E-07
cg00127214	0.081594078	0.068830243	13.56286105	5.07E-11	3.77E-09
cg00128353	0.068013937	0.061641863	15.5990522	4.71E-12	8.98E-10
cg00128571	0.053980956	0.909884311	9.224258387	2.53E-08	2.75E-07
cg00128766	0.03460853	0.047071408	11.32599537	9.95E-10	2.63E-08
cg00128951	-0.07312053	0.922637718	-9.295545692	2.25E-08	2.51E-07
cg00129811	0.248117856	0.369826863	10.17493549	5.52E-09	8.89E-08
cg00129981	-0.034108775	0.937775248	-10.72602816	2.39E-09	4.89E-08
cg00130275	0.040457182	0.053577587	12.25757362	2.73E-10	1.11E-08
cg00130778	-0.133846233	0.769741597	-9.911891968	8.32E-09	1.20E-07
cg00132149	-0.203764133	0.891375873	-10.9905026	1.62E-09	3.71E-08
cg00132584	0.052697228	0.06062754	9.659380508	1.24E-08	1.62E-07
cg00132616	0.033963804	0.047942528	12.95723342	1.09E-10	6.06E-09
cg00133536	-0.095973241	0.926006231	-9.163947403	2.79E-08	2.97E-07
cg00133624	0.185941063	0.506221399	9.92452361	8.16E-09	1.18E-07
cg00133629	-0.049236365	0.963297316	-10.40499428	3.87E-09	6.90E-08
cg00133811	0.083954872	0.81370477	8.893941928	4.40E-08	4.20E-07
cg00134415	-0.180226638	0.71008291	-16.15705772	2.58E-12	6.31E-10
cg00135497	-0.210419506	0.798402406	-12.29331041	2.61E-10	1.07E-08
cg00136947	0.058720797	0.0603786	12.9061162	1.16E-10	6.32E-09
cg00137629	-0.124328128	0.814320161	-12.42105583	2.20E-10	9.57E-09
cg00137840	-0.06915804	0.944966098	-10.12564967	5.95E-09	9.40E-08
cg00138497	0.068097909	0.066126786	9.745289199	1.08E-08	1.46E-07
cg00138710	-0.047097965	0.938656032	-10.0644441	6.55E-09	1.01E-07
cg00138712	0.030071812	0.028267719	8.800570225	5.16E-08	4.76E-07
cg00138766	-0.052826471	0.946939693	-10.83869656	2.02E-09	4.34E-08
cg00139517	-0.036725761	0.950722218	-11.85475431	4.73E-10	1.59E-08
cg00139726	-0.113273591	0.900963545	-9.777751998	1.03E-08	1.41E-07
cg00140112	-0.131860922	0.817066753	-9.075492257	3.24E-08	3.32E-07
cg00141153	0.054877427	0.953996452	12.05717628	3.59E-10	1.32E-08
cg00141447	-0.069128924	0.849236003	-9.651803796	1.26E-08	1.63E-07
cg00141548	0.048299103	0.052871376	10.41253795	3.83E-09	6.84E-08
cg00142239	-0.066029947	0.902762761	-12.31939413	2.52E-10	1.05E-08
cg00143527	0.027649554	0.030594842	9.033952538	3.47E-08	3.50E-07
cg00143809	-0.074644518	0.865634978	-9.161565016	2.81E-08	2.98E-07
cg00144335	0.181467502	0.638822217	10.19088871	5.38E-09	8.74E-08
cg00144425	-0.04693725	0.955449412	-13.28613023	7.17E-11	4.65E-09
cg00144725	-0.06643328	0.959361009	-8.793957041	5.22E-08	4.80E-07
cg00145079	0.11606805	0.487523789	11.53902938	7.35E-10	2.14E-08
cg00145141	-0.037673431	0.963897381	-9.571214574	1.43E-08	1.80E-07
cg00145911	-0.067349519	0.904135171	-10.89353525	1.86E-09	4.10E-08
cg00146755	-0.059663765	0.934680984	-10.4583656	3.57E-09	6.51E-08
cg00147332	0.281450166	0.50135496	13.1562988	8.45E-11	5.15E-09
cg00147578	-0.15869902	0.24842825	-12.42056543	2.20E-10	9.57E-09
cg00147863	-0.127006388	0.850899339	-9.484657591	1.65E-08	2.00E-07
cg00147976	0.078523718	0.086924625	14.13589287	2.53E-11	2.47E-09
cg00148325	-0.083947481	0.898025564	-9.095568939	3.13E-08	3.24E-07
cg00148892	-0.034269019	0.968000818	-11.01307156	1.56E-09	3.62E-08
cg00149684	-0.032627966	0.963063082	-9.800007896	9.93E-09	1.37E-07
cg00149716	0.206154466	0.446996227	9.994713361	7.30E-09	1.09E-07
cg00149976	0.042346905	0.043506128	9.138829167	2.91E-08	3.06E-07
cg00150128	-0.054681778	0.836945223	-8.478858207	8.99E-08	7.33E-07
cg00150231	-0.063546981	0.909217587	-9.822779156	9.58E-09	1.33E-07
cg00150848	-0.091501001	0.874520628	-11.11508181	1.35E-09	3.26E-08
cg00151191	-0.11050179	0.764559841	-11.93254952	4.25E-10	1.48E-08
cg00151728	-0.145677416	0.828997206	-9.339962067	2.09E-08	2.38E-07
cg00151768	-0.119289527	0.918511002	-14.09351579	2.66E-11	2.54E-09
cg00154122	0.14860093	0.088483435	18.15981479	3.39E-13	1.92E-10
cg00154557	-0.083574847	0.913258004	-9.478436787	1.67E-08	2.01E-07
cg00155609	0.027659672	0.036672948	12.05353719	3.60E-10	1.33E-08
cg00155622	0.139414252	0.112932875	11.19345324	1.20E-09	3.01E-08
cg00155679	0.064935469	0.894742559	9.397573823	1.90E-08	2.22E-07
cg00155846	-0.065923125	0.892637182	-8.494900944	8.74E-08	7.18E-07
cg00155882	-0.172172881	0.495818052	-10.75185791	2.30E-09	4.76E-08
cg00156744	0.026589181	0.02593314	10.50900739	3.31E-09	6.17E-08
cg00157199	-0.471230715	0.507406571	-10.92026219	1.79E-09	3.99E-08
cg00157228	-0.14600353	0.830807353	-10.29401582	4.59E-09	7.79E-08
cg00158081	-0.11075674	0.891332471	-11.37707382	9.25E-10	2.50E-08
cg00158227	0.166321151	0.275428908	8.920858937	4.20E-08	4.06E-07
cg00158934	-0.114431081	0.823416733	-9.835781984	9.38E-09	1.31E-07
cg00159243	-0.166477352	0.413276489	-8.772097394	5.41E-08	4.94E-07
cg00159503	-0.068117073	0.911822671	-9.124416408	2.98E-08	3.12E-07
cg00160301	-0.071460542	0.942401001	-9.875284254	8.82E-09	1.25E-07
cg00160886	-0.109743276	0.881694566	-8.73530092	5.77E-08	5.19E-07
cg00160962	-0.075217821	0.942906998	-9.580421684	1.41E-08	1.78E-07
cg00163459	-0.211244705	0.727313742	-9.718505076	1.13E-08	1.51E-07
cg00163549	-0.188430268	0.521396101	-13.07367366	9.39E-11	5.51E-09
cg00164462	-0.091334766	0.930179196	-9.196868023	2.65E-08	2.84E-07
cg00164500	-0.116269958	0.844170312	-16.172373	2.53E-12	6.24E-10
cg00164546	-0.090653139	0.886510196	-9.13633153	2.93E-08	3.07E-07
cg00164837	-0.039236259	0.938327755	-8.538075725	8.11E-08	6.77E-07
cg00165535	0.050063231	0.06071318	9.904736954	8.42E-09	1.21E-07
cg00165981	0.139636813	0.093413855	8.988809126	3.75E-08	3.71E-07
cg00166275	-0.153170139	0.902208776	-9.553548278	1.47E-08	1.84E-07
cg00166706	0.016047332	0.020131408	8.527301648	8.26E-08	6.87E-07
cg00166836	-0.059142883	0.921589726	-12.6869461	1.55E-10	7.62E-09
cg00166868	-0.189627291	0.881491062	-8.509170537	8.53E-08	7.04E-07
cg00167275	-0.4044151	0.296077336	-10.3941593	3.94E-09	6.98E-08
cg00167654	0.069366766	0.051070669	9.44265433	1.77E-08	2.10E-07
cg00167916	-0.108656934	0.911701677	-8.431848895	9.76E-08	7.82E-07
cg00168118	-0.053781525	0.945425382	-12.55521886	1.84E-10	8.54E-09
cg00168240	-0.147687138	0.836844163	-10.86770861	1.94E-09	4.21E-08
cg00168439	-0.073210018	0.932232898	-8.543623507	8.03E-08	6.72E-07
cg00168693	-0.116955387	0.925211178	-11.46345357	8.18E-10	2.30E-08
cg00169677	-0.070812296	0.920746082	-11.27889754	1.06E-09	2.76E-08
cg00170620	-0.134127056	0.197917507	-9.691439139	1.18E-08	1.56E-07
cg00170931	-0.049231511	0.936573429	-9.69316801	1.18E-08	1.55E-07
cg00171203	0.043638775	0.039169798	14.94979467	9.76E-12	1.37E-09
cg00171565	0.065737134	0.042851698	10.69104695	2.52E-09	5.08E-08
cg00171947	0.096389261	0.926355765	12.29998498	2.58E-10	1.06E-08
cg00172410	-0.128322816	0.899334181	-13.09746436	9.11E-11	5.40E-09
cg00172872	-0.360129134	0.807567605	-12.40231702	2.25E-10	9.73E-09
cg00173063	-0.053941919	0.930529814	-8.731950518	5.80E-08	5.21E-07
cg00173098	-0.073769131	0.941405574	-8.545408764	8.01E-08	6.70E-07
cg00173538	-0.088554099	0.893545182	-12.91479299	1.15E-10	6.27E-09
cg00174252	-0.127592534	0.933020696	-10.47290875	3.49E-09	6.40E-08
cg00174500	-0.11185354	0.773146903	-9.02861898	3.50E-08	3.52E-07
cg00174573	0.235738038	0.227811714	11.50816187	7.68E-10	2.20E-08
cg00174967	-0.105898453	0.890586697	-9.491692867	1.63E-08	1.98E-07
cg00175066	-0.057440004	0.934513387	-8.751785358	5.61E-08	5.07E-07
cg00175153	-0.245186964	0.702369724	-12.49973143	1.98E-10	8.96E-09
cg00175403	-0.193033642	0.411413228	-9.406704838	1.87E-08	2.19E-07
cg00175579	-0.038827603	0.947143959	-8.521376342	8.35E-08	6.92E-07
cg00175844	0.219263194	0.845880243	17.25331598	8.27E-13	3.28E-10
cg00176638	0.122189528	0.796564273	9.294618638	2.25E-08	2.51E-07
cg00176949	-0.168889851	0.825587582	-10.87184939	1.92E-09	4.20E-08
cg00177013	0.017079742	0.025150057	8.581565679	7.52E-08	6.38E-07
cg00177211	-0.095881124	0.871559317	-10.3733479	4.07E-09	7.14E-08
cg00177468	-0.088968925	0.91877294	-8.944354281	4.04E-08	3.93E-07
cg00177496	0.027446465	0.031622845	10.0614614	6.58E-09	1.01E-07
cg00178429	0.027292834	0.046262676	9.338594619	2.09E-08	2.38E-07
cg00178551	-0.141642486	0.690453326	-8.715224873	5.97E-08	5.33E-07
cg00178648	-0.150514949	0.881874502	-9.367307421	2.00E-08	2.30E-07
cg00178790	0.038116477	0.030482914	15.90814327	3.36E-12	7.38E-10
cg00178984	-0.235151824	0.823768511	-12.86312001	1.23E-10	6.55E-09
cg00179196	-0.033523794	0.940338635	-9.166471953	2.78E-08	2.96E-07
cg00179374	0.145945073	0.54780665	10.1577634	5.67E-09	9.06E-08
cg00179576	0.130953522	0.785601306	13.32778924	6.80E-11	4.49E-09
cg00179795	0.132456122	0.750284992	9.161180248	2.81E-08	2.98E-07
cg00180559	-0.086568415	0.93852909	-10.24188733	4.97E-09	8.25E-08
cg00180806	0.121831414	0.876466836	8.634754599	6.86E-08	5.93E-07
cg00181419	-0.098768993	0.929428321	-16.75368778	1.38E-12	4.41E-10
cg00182937	-0.087068098	0.925204919	-11.04785139	1.49E-09	3.50E-08
cg00183067	-0.181211336	0.607877906	-11.76682875	5.35E-10	1.73E-08
cg00183100	0.017255629	0.961039278	8.540876449	8.07E-08	6.74E-07
cg00184203	0.135849973	0.349406741	9.024513124	3.53E-08	3.54E-07
cg00184235	-0.132010457	0.117384685	-11.07043049	1.44E-09	3.41E-08
cg00184876	0.035659967	0.052865191	8.449918884	9.46E-08	7.62E-07
cg00185189	-0.09994307	0.924826682	-8.83201109	4.89E-08	4.56E-07
cg00185839	0.017829428	0.018656046	8.644903185	6.74E-08	5.85E-07
cg00186374	-0.176879511	0.842565118	-12.80222432	1.33E-10	6.89E-09
cg00186815	-0.131741931	0.872683091	-12.38874479	2.29E-10	9.85E-09
cg00187120	-0.180701271	0.63606433	-9.324243316	2.14E-08	2.42E-07
cg00187299	-0.142030498	0.710127062	-8.578247471	7.56E-08	6.41E-07
cg00187686	0.209289259	0.490135769	8.469681469	9.14E-08	7.42E-07
cg00188032	0.055732292	0.928882186	8.701506313	6.11E-08	5.43E-07
cg00188315	-0.02374334	0.960633904	-10.21557267	5.18E-09	8.50E-08
cg00188547	0.066063407	0.106274124	10.43026218	3.73E-09	6.71E-08
cg00188654	-0.149540841	0.781577339	-11.23395138	1.14E-09	2.89E-08
cg00188822	-0.050264741	0.131414563	-10.96877679	1.67E-09	3.79E-08
cg00189101	0.182958472	0.242834742	12.35022022	2.42E-10	1.02E-08
cg00189276	-0.752994037	0.480948093	-28.63304049	1.03E-16	3.21E-12
cg00190674	0.027273136	0.044510365	9.64117943	1.28E-08	1.65E-07
cg00190795	-0.072252617	0.885370838	-9.256638451	2.40E-08	2.64E-07
cg00193859	-0.038978581	0.955959152	-13.72779583	4.14E-11	3.32E-09
cg00194109	-0.131402427	0.700304988	-13.03058419	9.92E-11	5.71E-09
cg00194277	0.085024964	0.871303319	8.955010979	3.97E-08	3.88E-07
cg00196407	0.189505131	0.47353692	10.73231337	2.37E-09	4.86E-08
cg00196660	-0.103041652	0.829638537	-10.102349	6.17E-09	9.66E-08
cg00197006	-0.228250583	0.864641548	-11.44015794	8.46E-10	2.35E-08
cg00197191	-0.044407694	0.966207698	-9.540028534	1.51E-08	1.86E-07
cg00197993	-0.049575441	0.959741601	-15.3387704	6.29E-12	1.06E-09
cg00198586	-0.161969261	0.661353582	-8.771085222	5.42E-08	4.94E-07
cg00199091	0.130567317	0.502392849	10.19817533	5.32E-09	8.67E-08
cg00200408	0.045087781	0.939357998	9.162697391	2.80E-08	2.97E-07
cg00201275	-0.164639856	0.786433289	-8.475750901	9.04E-08	7.36E-07
cg00201595	-0.127427125	0.870874784	-10.47180232	3.50E-09	6.41E-08
cg00201670	0.037361783	0.045704658	10.86392529	1.95E-09	4.23E-08
cg00201870	-0.129795391	0.746830722	-8.813474169	5.04E-08	4.68E-07
cg00202760	-0.083426181	0.774706669	-8.716685095	5.95E-08	5.32E-07
cg00202819	-0.071065967	0.939213271	-8.762668095	5.50E-08	5.00E-07
cg00203037	0.223332148	0.796676645	15.80059948	3.78E-12	7.90E-10
cg00203456	0.043932939	0.06092359	10.77529766	2.22E-09	4.65E-08
cg00203461	0.032683776	0.045084082	10.6230349	2.79E-09	5.47E-08
cg00204049	-0.044606389	0.946712013	-12.16209597	3.11E-10	1.20E-08
cg00204532	-0.16224315	0.882164821	-8.489885789	8.82E-08	7.23E-07
cg00205157	-0.11806997	0.913013775	-11.33366631	9.84E-10	2.61E-08
cg00205703	0.147153717	0.33888449	9.300454392	2.23E-08	2.50E-07
cg00206161	-0.112954935	0.782737019	-9.799993784	9.93E-09	1.37E-07
cg00206463	-0.178721256	0.742884628	-8.425405437	9.87E-08	7.89E-07
cg00206553	-0.084112301	0.845716626	-12.84973252	1.25E-10	6.63E-09
cg00207890	-0.090133939	0.79142699	-9.616536695	1.33E-08	1.70E-07
cg00209563	-0.078302159	0.800305806	-9.402368337	1.89E-08	2.20E-07
cg00209786	-0.145675799	0.739162131	-8.493427579	8.77E-08	7.19E-07
cg00209893	-0.035781864	0.967425702	-10.7385478	2.34E-09	4.83E-08
cg00210016	-0.094582605	0.911481463	-8.962647161	3.92E-08	3.84E-07
cg00210098	0.084498092	0.059239851	11.29900907	1.03E-09	2.71E-08
cg00210249	0.223546258	0.744210796	10.75031087	2.30E-09	4.77E-08
cg00211115	0.132315667	0.837169713	8.458530176	9.32E-08	7.54E-07
cg00211489	-0.051401098	0.933123268	-8.889394049	4.43E-08	4.23E-07
cg00211496	-0.206547653	0.580845648	-11.83838469	4.84E-10	1.61E-08
cg00211609	-0.34321368	0.712022092	-17.7466828	5.06E-13	2.47E-10
cg00211625	-0.066073541	0.923793906	-9.171519076	2.76E-08	2.94E-07
cg00211630	0.191671834	0.352930215	9.440320389	1.77E-08	2.10E-07
cg00212119	0.036720025	0.953511225	9.730440011	1.11E-08	1.49E-07
cg00212272	0.039775892	0.031436626	15.6246873	4.58E-12	8.81E-10
cg00212520	-0.134108929	0.839999492	-10.27536174	4.72E-09	7.95E-08
cg00213606	-0.026071531	0.976594081	-9.273844764	2.33E-08	2.58E-07
cg00214056	-0.034116004	0.14026335	-9.087793951	3.17E-08	3.27E-07
cg00214250	-0.034405323	0.961214623	-8.713941122	5.98E-08	5.34E-07
cg00214395	-0.207074972	0.827969187	-9.648354237	1.27E-08	1.64E-07
cg00214668	0.091124364	0.09413218	8.861624115	4.65E-08	4.38E-07
cg00215182	-0.104181105	0.827673881	-8.652014175	6.66E-08	5.79E-07
cg00215224	-0.072918209	0.955121737	-13.82288025	3.69E-11	3.09E-09
cg00215350	0.027336271	0.042674426	12.48992882	2.01E-10	9.03E-09
cg00215425	-0.052029696	0.918233011	-8.697437864	6.15E-08	5.46E-07
cg00216180	-0.042803245	0.946490916	-8.625393831	6.97E-08	6.01E-07
cg00216680	0.116347397	0.107216058	9.845207157	9.25E-09	1.30E-07
cg00217080	-0.078600532	0.914421874	-8.488747461	8.84E-08	7.24E-07
cg00217171	-0.051575166	0.933936677	-9.090299454	3.16E-08	3.26E-07
cg00217306	0.127963843	0.351364006	8.982555386	3.79E-08	3.74E-07
cg00217444	0.027850839	0.055343122	11.857588	4.72E-10	1.58E-08
cg00218134	0.050070924	0.931982123	9.208012706	2.60E-08	2.80E-07
cg00218415	-0.145695128	0.890071133	-10.64052665	2.71E-09	5.36E-08
cg00218945	-0.026981506	0.962983491	-10.9352233	1.75E-09	3.93E-08
cg00219598	-0.033710206	0.968611024	-10.42342167	3.77E-09	6.76E-08
cg00219855	-0.07046321	0.904498848	-9.164911568	2.79E-08	2.96E-07
cg00220302	-0.063268662	0.945233892	-10.15053115	5.73E-09	9.14E-08
cg00220429	-0.070956347	0.798728644	-9.259852018	2.38E-08	2.63E-07
cg00220455	0.032949103	0.049214828	8.466800021	9.18E-08	7.45E-07
cg00220575	-0.074186684	0.930404451	-11.46553583	8.16E-10	2.30E-08
cg00220736	-0.057476486	0.900325043	-12.36826429	2.36E-10	1.00E-08
cg00220905	0.121995809	0.073610751	10.31577632	4.44E-09	7.60E-08
cg00221035	0.036085606	0.049246826	12.921063	1.14E-10	6.25E-09
cg00221718	0.196136088	0.51444293	8.419396785	9.98E-08	7.95E-07
cg00221736	-0.093264402	0.920883324	-8.63857804	6.81E-08	5.90E-07
cg00222801	-0.191769466	0.717299178	-9.645885186	1.27E-08	1.64E-07
cg00223046	-0.069141866	0.859298722	-8.783497965	5.31E-08	4.86E-07
cg00223863	-0.137197277	0.893949849	-10.30349134	4.53E-09	7.71E-08
cg00223899	-0.262215564	0.540268716	-16.61186249	1.59E-12	4.77E-10
cg00224174	-0.053340871	0.927316255	-11.40316763	8.91E-10	2.44E-08
cg00224234	0.02526356	0.033529435	12.15118667	3.16E-10	1.21E-08
cg00225006	-0.229600059	0.706566723	-11.52917098	7.46E-10	2.16E-08
cg00225157	-0.108717083	0.350460111	-8.938797246	4.08E-08	3.96E-07
cg00225603	-0.173630848	0.847319078	-11.15151365	1.28E-09	3.14E-08
cg00225623	0.045118211	0.039655585	11.28092037	1.06E-09	2.76E-08
cg00227665	0.148579579	0.810503488	12.57048308	1.80E-10	8.44E-09
cg00228355	-0.148252068	0.693236942	-9.883582217	8.70E-09	1.24E-07
cg00228689	-0.042992209	0.935874435	-9.674019946	1.21E-08	1.59E-07
cg00228738	-0.066671552	0.936547194	-9.490043888	1.63E-08	1.98E-07
cg00229257	0.027627913	0.024037293	12.55371356	1.84E-10	8.55E-09
cg00230368	0.022955861	0.038126524	9.058034675	3.34E-08	3.39E-07
cg00230586	-0.253213573	0.841954318	-10.20135742	5.30E-09	8.64E-08
cg00231875	-0.038366388	0.961498166	-8.711947824	6.00E-08	5.35E-07
cg00231918	-0.112018306	0.490969893	-8.438850106	9.64E-08	7.74E-07
cg00231920	0.045658914	0.053448721	16.10657703	2.72E-12	6.53E-10
cg00232500	-0.159017686	0.861026904	-10.74103814	2.34E-09	4.81E-08
cg00232685	0.023945241	0.028012801	10.91946942	1.79E-09	3.99E-08
cg00232903	-0.234077843	0.867343292	-14.5458984	1.56E-11	1.82E-09
cg00232952	-0.208362324	0.709855246	-11.73714824	5.57E-10	1.77E-08
cg00233943	-0.172682304	0.663026649	-8.761288355	5.52E-08	5.01E-07
cg00234467	-0.065253377	0.951749695	-8.439817516	9.63E-08	7.73E-07
cg00234625	-0.191234463	0.651500876	-10.04397044	6.76E-09	1.03E-07
cg00235313	-0.056802819	0.950999559	-9.185486197	2.70E-08	2.89E-07
cg00236005	-0.159437864	0.839666333	-11.75110401	5.47E-10	1.75E-08
cg00236302	-0.133767356	0.483045888	-8.905431892	4.31E-08	4.14E-07
cg00236766	-0.085381883	0.929398214	-17.3218414	7.72E-13	3.17E-10
cg00237512	-0.233147015	0.595814774	-8.673993748	6.41E-08	5.63E-07
cg00239394	0.044054414	0.038047133	13.96524989	3.10E-11	2.80E-09
cg00239988	-0.098441319	0.908763959	-13.03120234	9.91E-11	5.71E-09
cg00240598	-0.116691486	0.924980291	-8.669415512	6.46E-08	5.66E-07
cg00240719	0.12010545	0.865737847	9.893376098	8.57E-09	1.23E-07
cg00241002	-0.229746272	0.821730892	-16.1607705	2.56E-12	6.29E-10
cg00241482	0.166468865	0.767568503	16.73514582	1.40E-12	4.46E-10
cg00242020	-0.059410902	0.875336476	-9.360234202	2.02E-08	2.32E-07
cg00243922	0.089467761	0.05758243	15.38999906	5.94E-12	1.02E-09
cg00244006	0.027664662	0.022790394	10.26843388	4.78E-09	8.01E-08
cg00244299	-0.174535805	0.757027065	-9.44991905	1.75E-08	2.08E-07
cg00244308	0.126714526	0.599354565	10.72037059	2.41E-09	4.92E-08
cg00245613	0.074685162	0.913641703	9.581401883	1.41E-08	1.78E-07
cg00245850	0.178856002	0.249298166	8.951091612	3.99E-08	3.90E-07
cg00246486	-0.100797632	0.923070358	-15.6995077	4.22E-12	8.47E-10
cg00246547	-0.165343412	0.717895832	-10.22418023	5.11E-09	8.42E-08
cg00246817	0.038771883	0.038186602	10.60515096	2.86E-09	5.57E-08
cg00247020	0.031389902	0.03536056	9.942850642	7.92E-09	1.16E-07
cg00247334	0.136512766	0.824959366	9.534083274	1.52E-08	1.88E-07
cg00247599	0.035869452	0.024834101	8.866868309	4.61E-08	4.35E-07
cg00247748	0.051905013	0.046606867	10.49004385	3.41E-09	6.29E-08
cg00248242	-0.417178905	0.677498122	-21.67241634	1.51E-14	4.01E-11
cg00248903	-0.054094225	0.933406342	-10.27283683	4.74E-09	7.97E-08
cg00249522	-0.110545638	0.869852026	-9.017480213	3.57E-08	3.57E-07
cg00249632	-0.030843985	0.062310306	-9.242528662	2.45E-08	2.68E-07
cg00250409	-0.023209613	0.953982774	-9.036789317	3.46E-08	3.49E-07
cg00251405	0.180436682	0.281430031	13.14216743	8.60E-11	5.21E-09
cg00251594	-0.040758688	0.959133631	-9.139376962	2.91E-08	3.06E-07
cg00251678	-0.215140547	0.530079466	-12.71358128	1.49E-10	7.46E-09
cg00251716	-0.048987623	0.938191773	-9.864137981	8.97E-09	1.27E-07
cg00252121	-0.201671265	0.769458566	-10.58649504	2.94E-09	5.69E-08
cg00252418	-0.126693823	0.577408717	-8.440779796	9.61E-08	7.72E-07
cg00252422	0.024324515	0.022973139	9.753937146	1.07E-08	1.45E-07
cg00252654	0.016786678	0.016445495	8.415576033	1.00E-07	7.99E-07
cg00253248	0.05667869	0.042848635	9.6246238	1.32E-08	1.69E-07
cg00253339	0.06054229	0.927992505	11.17440258	1.24E-09	3.07E-08
cg00253971	-0.055215478	0.932849451	-11.2845007	1.06E-09	2.75E-08
cg00257271	0.068324299	0.043670097	9.831826811	9.44E-09	1.32E-07
cg00257659	-0.087565767	0.918391515	-9.765359372	1.05E-08	1.43E-07
cg00257712	-0.066453781	0.919988927	-8.705533843	6.07E-08	5.40E-07
cg00257775	0.353308919	0.509696401	13.7811071	3.88E-11	3.19E-09
cg00257893	0.155196001	0.292665181	9.890650491	8.60E-09	1.23E-07
cg00258316	0.170723618	0.647077538	10.89494731	1.86E-09	4.10E-08
cg00259279	-0.048012344	0.919117513	-8.673287452	6.42E-08	5.64E-07
cg00259472	-0.09525505	0.874197077	-9.289052305	2.27E-08	2.53E-07
cg00259480	0.035049592	0.032544595	12.32217668	2.51E-10	1.04E-08
cg00259886	-0.133728105	0.706742943	-8.610176552	7.15E-08	6.14E-07
cg00261082	-0.069024379	0.947689842	-10.85052223	1.99E-09	4.29E-08
cg00261144	-0.065381651	0.919473029	-11.77034777	5.32E-10	1.72E-08
cg00261252	0.028143942	0.047280161	8.465720158	9.20E-08	7.46E-07
cg00261912	-0.203649492	0.825528719	-12.09848767	3.39E-10	1.27E-08
cg00263314	0.15919143	0.753218374	17.92245525	4.26E-13	2.21E-10
cg00263677	-0.027760199	0.976164214	-10.21337063	5.20E-09	8.52E-08
cg00264419	-0.175935303	0.726824328	-14.98192458	9.41E-12	1.34E-09
cg00264994	-0.097739391	0.872238906	-10.37977099	4.03E-09	7.09E-08
cg00265238	0.052155349	0.042475273	10.01867958	7.04E-09	1.06E-07
cg00266579	-0.095769232	0.905253345	-9.603480345	1.36E-08	1.73E-07
cg00266604	-0.088151392	0.8930079	-8.848690951	4.75E-08	4.46E-07
cg00266902	-0.093645427	0.908675098	-12.37046795	2.35E-10	1.00E-08
cg00267746	-0.177447389	0.465791573	-10.63091761	2.75E-09	5.42E-08
cg00267839	-0.076718632	0.818064935	-9.736878003	1.10E-08	1.48E-07
cg00268518	0.026715659	0.019941239	12.53592411	1.89E-10	8.68E-09
cg00269245	-0.178204183	0.887366851	-12.94299406	1.11E-10	6.14E-09
cg00269416	0.025132245	0.030095711	12.30015274	2.58E-10	1.06E-08
cg00269996	-0.091565238	0.909906377	-9.784355986	1.02E-08	1.39E-07
cg00270259	-0.150915575	0.706358109	-10.72804424	2.38E-09	4.88E-08
cg00270521	-0.128157639	0.746013202	-8.927098843	4.16E-08	4.02E-07
cg00270878	-0.212474592	0.618428558	-9.365551249	2.00E-08	2.30E-07
cg00271311	0.232906281	0.580732702	11.93074284	4.26E-10	1.48E-08
cg00273863	-0.119950163	0.756302657	-9.191544132	2.67E-08	2.86E-07
cg00274909	0.031221845	0.958950454	14.48784398	1.66E-11	1.89E-09
cg00275362	-0.231149617	0.852390582	-11.38183513	9.19E-10	2.49E-08
cg00275557	0.028398433	0.040379684	8.824513741	4.95E-08	4.61E-07
cg00275886	-0.085067609	0.948596812	-10.18678119	5.42E-09	8.78E-08
cg00276443	-0.041289965	0.934978021	-8.736130495	5.76E-08	5.18E-07
cg00276752	0.046444404	0.960186352	13.87415606	3.46E-11	2.98E-09
cg00276788	-0.076449005	0.926292183	-10.75794153	2.28E-09	4.73E-08
cg00276797	0.020825101	0.019877795	10.15891223	5.66E-09	9.05E-08
cg00277165	-0.072450362	0.930054151	-8.743627443	5.68E-08	5.13E-07
cg00277996	0.040502593	0.036921491	8.499048189	8.68E-08	7.14E-07
cg00278984	0.197209869	0.718789033	11.57620687	6.98E-10	2.06E-08
cg00279700	-0.125045209	0.915022615	-8.592171213	7.38E-08	6.29E-07
cg00280163	0.02078283	0.037782323	9.138847539	2.91E-08	3.06E-07
cg00280177	-0.13365325	0.146709555	-8.455887426	9.36E-08	7.56E-07
cg00280548	-0.044715204	0.06990226	-9.672904384	1.22E-08	1.59E-07
cg00280991	0.038096361	0.032335207	9.168058663	2.78E-08	2.95E-07
cg00281776	0.075447092	0.944321308	11.27792169	1.07E-09	2.76E-08
cg00281967	0.031244909	0.033217579	15.16384832	7.65E-12	1.19E-09
cg00283247	0.051194346	0.905361602	10.02058509	7.01E-09	1.06E-07
cg00283472	-0.104576796	0.894282351	-11.18961827	1.21E-09	3.02E-08
cg00284005	0.020539017	0.02449671	9.230664347	2.50E-08	2.72E-07
cg00284438	0.029931303	0.02718415	13.7498244	4.03E-11	3.26E-09
cg00284516	0.051798073	0.068640205	9.461571842	1.71E-08	2.05E-07
cg00286119	0.146369558	0.865139598	13.31616744	6.90E-11	4.54E-09
cg00286512	-0.101878494	0.878245844	-10.35606678	4.18E-09	7.28E-08
cg00286701	-0.070022576	0.937838185	-8.851926826	4.72E-08	4.44E-07
cg00286773	0.036852375	0.948275909	9.158183731	2.82E-08	2.99E-07
cg00286878	-0.223681685	0.608394461	-15.66336012	4.39E-12	8.63E-10
cg00286909	-0.144658206	0.737983411	-9.800768383	9.92E-09	1.37E-07
cg00287016	-0.035897939	0.936574996	-8.888777279	4.44E-08	4.23E-07
cg00288562	0.020335369	0.029407899	9.3774813	1.96E-08	2.27E-07
cg00289094	-0.170861251	0.718493821	-10.66706142	2.61E-09	5.21E-08
cg00290355	0.124177562	0.898214861	10.29934418	4.55E-09	7.74E-08
cg00291051	-0.192224062	0.761665153	-11.34433708	9.69E-10	2.58E-08
cg00292029	0.130326609	0.190984433	10.99442081	1.61E-09	3.70E-08
cg00292047	0.034553595	0.038985436	8.759366737	5.53E-08	5.02E-07
cg00292432	0.208631407	0.722469314	18.16734787	3.36E-13	1.92E-10
cg00292435	0.029565412	0.025347171	14.78802012	1.17E-11	1.53E-09
cg00292662	0.080311897	0.061844431	12.26323372	2.71E-10	1.10E-08
cg00292947	-0.15235663	0.87234	-14.21123639	2.31E-11	2.34E-09
cg00292978	-0.133659025	0.758173913	-12.008251	3.83E-10	1.38E-08
cg00293303	-0.090929288	0.94374214	-12.27186732	2.68E-10	1.09E-08
cg00293599	-0.092418324	0.857046245	-10.88302645	1.89E-09	4.15E-08
cg00293626	-0.042986355	0.90528121	-9.252932411	2.41E-08	2.65E-07
cg00293940	0.245908245	0.436014207	13.13378153	8.69E-11	5.25E-09
cg00294267	-0.230610948	0.62441647	-12.88028889	1.20E-10	6.46E-09
cg00294534	0.087535018	0.836241614	12.51130943	1.95E-10	8.86E-09
cg00294776	-0.033326027	0.954919278	-9.179311791	2.72E-08	2.91E-07
cg00295094	-0.140167479	0.717459844	-8.623838914	6.99E-08	6.02E-07
cg00296005	-0.087410354	0.799888741	-9.39209147	1.92E-08	2.23E-07
cg00296652	-0.048822087	0.933039699	-8.763297208	5.50E-08	5.00E-07
cg00297075	0.20139769	0.502493477	9.143474296	2.89E-08	3.05E-07
cg00297432	0.070589142	0.235877329	9.900558955	8.47E-09	1.22E-07
cg00297737	0.037725311	0.102934222	8.599653997	7.29E-08	6.23E-07
cg00297741	0.131617667	0.865436532	13.47859564	5.63E-11	4.02E-09
cg00297767	0.053347709	0.154824047	9.517292875	1.56E-08	1.92E-07
cg00297843	-0.17726447	0.841521943	-10.97321192	1.66E-09	3.78E-08
cg00297966	-0.166246899	0.905338333	-8.70779374	6.05E-08	5.38E-07
cg00298357	-0.06923816	0.896201819	-10.498996	3.36E-09	6.23E-08
cg00299660	0.033811507	0.953378806	9.130195466	2.96E-08	3.10E-07
cg00300216	0.253631761	0.812363708	11.05544435	1.47E-09	3.47E-08
cg00301483	-0.046566116	0.951911724	-13.19203862	8.07E-11	5.01E-09
cg00302627	-0.127344358	0.823175467	-9.536470097	1.52E-08	1.87E-07
cg00302793	0.081865547	0.06860279	12.27425171	2.67E-10	1.09E-08
cg00303341	-0.04757455	0.956651948	-9.838041383	9.35E-09	1.31E-07
cg00303378	0.158140671	0.803521929	9.1879629	2.69E-08	2.88E-07
cg00303811	-0.162258889	0.869914712	-9.850878127	9.16E-09	1.29E-07
cg00305878	-0.075135605	0.662822372	-8.699409165	6.13E-08	5.44E-07
cg00306249	-0.084006045	0.084075491	-9.138632118	2.92E-08	3.06E-07
cg00306395	0.030513311	0.966053171	9.498633145	1.61E-08	1.96E-07
cg00306421	0.072219038	0.058953293	11.30797577	1.02E-09	2.68E-08
cg00306532	0.026611602	0.036709364	8.607668127	7.19E-08	6.16E-07
cg00308216	0.034189897	0.03029498	12.77348692	1.38E-10	7.08E-09
cg00308438	-0.085286583	0.923034366	-8.574372664	7.61E-08	6.44E-07
cg00308560	-0.087424713	0.900689349	-9.302770735	2.22E-08	2.49E-07
cg00308665	0.219041998	0.712997225	12.41445405	2.22E-10	9.63E-09
cg00308792	-0.023844073	0.951164193	-9.194873395	2.65E-08	2.85E-07
cg00308936	-0.061140492	0.948686784	-8.548272619	7.97E-08	6.68E-07
cg00309402	-0.154433341	0.873565601	-11.96833958	4.05E-10	1.43E-08
cg00310044	-0.121278847	0.921274566	-8.722480325	5.89E-08	5.28E-07
cg00310940	0.227777857	0.417942195	16.496071	1.80E-12	5.10E-10
cg00311133	-0.057477187	0.93413767	-9.637199797	1.29E-08	1.66E-07
cg00311360	-0.11502942	0.924344568	-9.881230295	8.73E-09	1.25E-07
cg00311772	-0.138252351	0.913588852	-10.75913384	2.27E-09	4.73E-08
cg00311883	0.049431156	0.036766147	9.474455783	1.68E-08	2.02E-07
cg00311921	0.12386524	0.657705156	14.41515218	1.81E-11	2.00E-09
cg00313106	-0.126590444	0.83753759	-10.19077351	5.38E-09	8.74E-08
cg00313642	0.063243853	0.205987274	9.016997457	3.57E-08	3.58E-07
cg00313685	0.097473814	0.793133339	8.907031666	4.30E-08	4.13E-07
cg00313722	-0.066431813	0.856046022	-9.823096112	9.58E-09	1.33E-07
cg00313973	0.043974901	0.047962071	10.34281775	4.26E-09	7.38E-08
cg00314892	-0.131269136	0.716094748	-9.554654463	1.47E-08	1.83E-07
cg00315394	-0.15979235	0.875013027	-16.42648496	1.94E-12	5.27E-10
cg00316080	0.109831571	0.878793526	8.772637654	5.41E-08	4.93E-07
cg00316485	0.16095763	0.253836525	11.23563088	1.13E-09	2.88E-08
cg00316921	-0.131731744	0.84547498	-12.6824477	1.56E-10	7.64E-09
cg00316939	-0.066658269	0.923226672	-9.871019225	8.88E-09	1.26E-07
cg00317355	0.175497582	0.168593347	12.53943046	1.88E-10	8.65E-09
cg00317585	-0.052697215	0.938258899	-9.067186243	3.28E-08	3.35E-07
cg00317837	-0.109804297	0.921338101	-8.929684826	4.14E-08	4.01E-07
cg00317879	-0.15357762	0.785826953	-13.33796443	6.72E-11	4.47E-09
cg00318013	0.193534328	0.55412613	10.95464912	1.70E-09	3.85E-08
cg00318084	-0.047854557	0.938659321	-9.305481067	2.21E-08	2.48E-07
cg00319395	0.068907759	0.041317771	21.5101801	1.72E-14	4.30E-11
cg00319761	0.022983699	0.02695627	9.9635421	7.67E-09	1.13E-07
cg00320059	-0.066879286	0.906561412	-8.453224382	9.40E-08	7.59E-07
cg00320216	-0.251687185	0.708508435	-13.34948488	6.62E-11	4.43E-09
cg00320243	0.030139086	0.055006272	9.89776888	8.51E-09	1.22E-07
cg00320625	0.187017888	0.169055836	14.4551862	1.73E-11	1.94E-09
cg00320749	0.055404878	0.056946964	10.79054895	2.17E-09	4.58E-08
cg00320980	-0.173384683	0.534892983	-9.907137978	8.38E-09	1.21E-07
cg00321286	-0.142089834	0.915494257	-9.401691733	1.89E-08	2.21E-07
cg00321480	0.11982438	0.187421323	8.795268894	5.20E-08	4.79E-07
cg00321614	-0.327410711	0.486409914	-16.10657077	2.72E-12	6.53E-10
cg00321642	0.016208477	0.023326331	8.657828344	6.59E-08	5.75E-07
cg00321775	-0.027361057	0.974711107	-10.37209607	4.07E-09	7.15E-08
cg00321931	0.046403629	0.045818487	10.67229319	2.59E-09	5.18E-08
cg00321996	-0.170634497	0.866481335	-12.18051512	3.03E-10	1.18E-08
cg00322636	-0.122686473	0.80273689	-12.84617412	1.26E-10	6.65E-09
cg00323501	0.106759754	0.242761206	8.777508975	5.36E-08	4.90E-07
cg00323842	0.105304804	0.898346772	12.79019751	1.35E-10	6.97E-09
cg00323861	-0.176596139	0.878547135	-9.662030968	1.24E-08	1.61E-07
cg00323962	-0.196702395	0.858767908	-10.62738683	2.77E-09	5.44E-08
cg00325528	-0.106465616	0.870851724	-13.02473893	9.99E-11	5.74E-09
cg00326559	-0.038379116	0.94837224	-8.836451271	4.85E-08	4.53E-07
cg00327772	-0.096090852	0.874162469	-8.474477475	9.06E-08	7.38E-07
cg00328497	-0.10990132	0.919407519	-11.64310306	6.35E-10	1.93E-08
cg00328597	0.135919991	0.897412298	14.60539726	1.45E-11	1.74E-09
cg00329411	0.163418316	0.618403554	8.469174261	9.14E-08	7.43E-07
cg00329618	-0.170531634	0.525624343	-9.032969862	3.48E-08	3.50E-07
cg00329728	0.146112315	0.840563664	9.982197895	7.45E-09	1.11E-07
cg00329943	0.053135267	0.072739975	10.20839872	5.24E-09	8.58E-08
cg00330825	-0.213997465	0.783957354	-14.10746111	2.61E-11	2.52E-09
cg00331343	0.05955309	0.081026927	12.75314437	1.42E-10	7.21E-09
cg00331852	-0.067289776	0.907382163	-10.31246044	4.46E-09	7.63E-08
cg00332048	0.219534356	0.569169146	12.77026564	1.39E-10	7.10E-09
cg00332153	0.115907561	0.134214048	8.809433304	5.08E-08	4.70E-07
cg00332248	-0.129750284	0.800204322	-12.46729873	2.07E-10	9.20E-09
cg00332307	-0.071777838	0.924827023	-9.68924909	1.19E-08	1.56E-07
cg00332802	-0.073476304	0.944531026	-9.076517454	3.23E-08	3.32E-07
cg00333193	-0.152125881	0.302187977	-9.401658552	1.89E-08	2.21E-07
cg00333622	-0.118015503	0.883682615	-18.15819309	3.39E-13	1.92E-10
cg00333843	-0.205944966	0.856533776	-11.72055705	5.70E-10	1.80E-08
cg00334370	0.028753191	0.029260773	10.86395405	1.95E-09	4.23E-08
cg00334399	-0.066385511	0.943057173	-8.415949832	1.00E-07	7.99E-07
cg00334532	-0.09809074	0.926421075	-9.97932849	7.48E-09	1.11E-07
cg00334542	0.038610807	0.038847063	10.96073555	1.69E-09	3.82E-08
cg00335286	0.158135458	0.675593935	11.03559071	1.51E-09	3.54E-08
cg00336376	0.169412916	0.36768981	9.751630352	1.07E-08	1.45E-07
cg00336700	0.172219931	0.388878525	9.600332403	1.37E-08	1.74E-07
cg00338122	0.039649453	0.044640864	11.65004512	6.29E-10	1.92E-08
cg00339217	-0.028017508	0.963379868	-10.373865	4.06E-09	7.13E-08
cg00339657	0.203174496	0.531338219	18.04850025	3.77E-13	2.06E-10
cg00339769	-0.0519626	0.905049956	-10.91849526	1.80E-09	4.00E-08
cg00340251	-0.04627373	0.958965502	-9.304545499	2.21E-08	2.48E-07
cg00340382	-0.080316796	0.138531718	-9.860711229	9.02E-09	1.28E-07
cg00340856	-0.056651131	0.951501379	-10.74541254	2.32E-09	4.79E-08
cg00341522	-0.119346149	0.822341471	-8.840336389	4.82E-08	4.51E-07
cg00342415	-0.107741046	0.855099785	-13.96120903	3.12E-11	2.81E-09
cg00342743	-0.036433355	0.087747933	-8.616034928	7.08E-08	6.09E-07
cg00343063	-0.102999211	0.754837395	-9.804792619	9.86E-09	1.36E-07
cg00343185	0.041850025	0.03696622	9.843107882	9.28E-09	1.30E-07
cg00343305	-0.066183596	0.933475404	-13.17581149	8.24E-11	5.07E-09
cg00343349	-0.264836896	0.832494149	-10.82635246	2.06E-09	4.40E-08
cg00344260	0.073715748	0.058868506	9.26169353	2.38E-08	2.62E-07
cg00344358	-0.048077139	0.947634607	-9.522730376	1.55E-08	1.90E-07
cg00344372	-0.130537803	0.758940059	-9.986141045	7.40E-09	1.10E-07
cg00345314	0.224805647	0.534699267	10.88122577	1.90E-09	4.16E-08
cg00345344	-0.138337816	0.872518315	-13.39552302	6.25E-11	4.28E-09
cg00346208	0.247593363	0.256205405	9.631326127	1.30E-08	1.67E-07
cg00346244	-0.070619282	0.915202062	-8.753285349	5.59E-08	5.06E-07
cg00346266	-0.122758725	0.904899267	-10.1244992	5.97E-09	9.41E-08
cg00346623	-0.1162026	0.89887123	-9.933604145	8.04E-09	1.17E-07
cg00346716	-0.080913935	0.932264502	-9.12596429	2.98E-08	3.11E-07
cg00346970	0.072781124	0.917723033	8.802835641	5.14E-08	4.74E-07
cg00347170	-0.019606012	0.972533511	-9.171117048	2.76E-08	2.94E-07
cg00347630	-0.138422653	0.885066289	-10.38736909	3.98E-09	7.03E-08
cg00347746	-0.148927222	0.801153063	-15.79990254	3.78E-12	7.90E-10
cg00348802	-0.098843435	0.830753306	-9.035155506	3.47E-08	3.49E-07
cg00349361	-0.142263896	0.893851049	-12.38028106	2.32E-10	9.92E-09
cg00349636	-0.125543408	0.849862442	-11.0728086	1.43E-09	3.41E-08
cg00349948	0.105983835	0.853512498	12.01727957	3.79E-10	1.37E-08
cg00350296	0.168765137	0.485729172	10.38403779	4.00E-09	7.06E-08
cg00350304	-0.116333865	0.809959739	-8.987067375	3.76E-08	3.72E-07
cg00350478	-0.174341844	0.760215758	-11.44345466	8.42E-10	2.35E-08
cg00350607	0.245202781	0.627627753	20.43634229	4.26E-14	6.83E-11
cg00350702	0.031427836	0.030994987	10.05800124	6.62E-09	1.02E-07
cg00350932	-0.483552013	0.520690984	-16.95237673	1.12E-12	3.92E-10
cg00351283	0.27481729	0.730605692	9.814922624	9.70E-09	1.34E-07
cg00351635	-0.11787123	0.890770505	-12.63819108	1.65E-10	7.95E-09
cg00351750	0.049099497	0.927517576	9.045417306	3.41E-08	3.45E-07
cg00351781	-0.078816877	0.92827303	-10.6865947	2.53E-09	5.10E-08
cg00352780	0.209294275	0.58618028	12.95725949	1.09E-10	6.06E-09
cg00353139	0.045253841	0.052615575	12.99710792	1.04E-10	5.87E-09
cg00353571	0.235945912	0.852759508	22.64949914	6.88E-15	2.77E-11
cg00353916	-0.081796487	0.729069986	-8.769917302	5.43E-08	4.95E-07
cg00354484	0.097848145	0.807371446	8.683494435	6.30E-08	5.56E-07
cg00355377	-0.202222933	0.756352797	-8.827569818	4.92E-08	4.59E-07
cg00355656	-0.208889668	0.627432927	-12.41730418	2.21E-10	9.60E-09
cg00356208	-0.173217162	0.472918948	-9.582881195	1.41E-08	1.77E-07
cg00357213	0.212947822	0.578425003	14.26481194	2.17E-11	2.24E-09
cg00357551	0.234771495	0.675097028	10.87994456	1.90E-09	4.16E-08
cg00358023	-0.091993869	0.807187156	-9.281504821	2.30E-08	2.55E-07
cg00358132	-0.085170823	0.865136958	-9.345986782	2.07E-08	2.36E-07
cg00358220	0.054726098	0.070836839	12.47364678	2.05E-10	9.15E-09
cg00358570	-0.210795965	0.723748643	-12.50001352	1.98E-10	8.95E-09
cg00359325	0.052166369	0.050947177	10.74875321	2.31E-09	4.78E-08
cg00359395	-0.102085391	0.826044648	-10.64642137	2.69E-09	5.33E-08
cg00359465	-0.106205091	0.796504633	-13.48747579	5.57E-11	4.00E-09
cg00360072	0.024387343	0.016032925	11.62467085	6.52E-10	1.97E-08
cg00360600	0.03237247	0.0396864	11.78803363	5.19E-10	1.69E-08
cg00360866	-0.111842216	0.858929398	-12.52356719	1.92E-10	8.76E-09
cg00361146	0.099426107	0.056010351	9.133710738	2.94E-08	3.08E-07
cg00361155	-0.384414599	0.718075056	-10.36770351	4.10E-09	7.18E-08
cg00361343	0.143691224	0.093534072	11.27154375	1.08E-09	2.78E-08
cg00361696	0.040098491	0.063222203	10.64921707	2.68E-09	5.31E-08
cg00361992	-0.053594365	0.951936241	-10.02880637	6.92E-09	1.05E-07
cg00362401	-0.190006036	0.771935421	-10.32209007	4.40E-09	7.55E-08
cg00364001	-0.033499553	0.931229813	-8.540141224	8.08E-08	6.75E-07
cg00364026	0.265945247	0.632533031	15.04573194	8.75E-12	1.28E-09
cg00365680	0.147206155	0.142462543	10.86910297	1.93E-09	4.21E-08
cg00365989	0.02138171	0.027909828	9.234376791	2.49E-08	2.71E-07
cg00366352	-0.025844947	0.026179355	-14.94819711	9.77E-12	1.38E-09
cg00366412	-0.03912612	0.909180598	-9.299418222	2.23E-08	2.50E-07
cg00366594	0.158700296	0.738385761	14.33218772	2.00E-11	2.13E-09
cg00366934	0.02150631	0.037116053	8.456701109	9.35E-08	7.55E-07
cg00367488	-0.028656248	0.961152949	-10.40964328	3.85E-09	6.86E-08
cg00367596	-0.077305898	0.87499374	-8.615849546	7.08E-08	6.09E-07
cg00369181	0.128217549	0.86458205	12.47898955	2.03E-10	9.11E-09
cg00369314	-0.066032201	0.9326154	-8.915029868	4.24E-08	4.09E-07
cg00369613	-0.026333029	0.968308235	-8.661911733	6.54E-08	5.72E-07
cg00369716	0.025184449	0.023203446	10.51910083	3.26E-09	6.10E-08
cg00369990	0.118538994	0.135108771	11.04082119	1.50E-09	3.52E-08
cg00370926	0.04740321	0.074441123	9.456950565	1.73E-08	2.06E-07
cg00371570	-0.14343025	0.337272119	-11.42653785	8.62E-10	2.38E-08
cg00372278	0.035161597	0.041388625	11.54714385	7.27E-10	2.12E-08
cg00372940	0.055444206	0.043077264	8.966033708	3.89E-08	3.82E-07
cg00373114	-0.050451104	0.956611578	-13.48916422	5.56E-11	3.99E-09
cg00373293	0.039038604	0.944375156	9.85440089	9.11E-09	1.28E-07
cg00373643	0.021276358	0.025662965	9.699510206	1.17E-08	1.54E-07
cg00373665	0.035759111	0.041905039	13.19275546	8.07E-11	5.01E-09
cg00375691	0.045884923	0.047465897	10.77988301	2.21E-09	4.63E-08
cg00375819	0.181530166	0.223652457	8.549531646	7.95E-08	6.66E-07
cg00375829	0.08422106	0.114911091	9.317455767	2.17E-08	2.44E-07
cg00377849	0.044318288	0.043471491	13.26405784	7.37E-11	4.73E-09
cg00378313	-0.027300608	0.952491251	-8.452487045	9.42E-08	7.60E-07
cg00378492	-0.057352714	0.935777539	-11.80174318	5.09E-10	1.67E-08
cg00378636	-0.207163175	0.620294302	-9.268880306	2.35E-08	2.60E-07
cg00380172	0.130463584	0.180139825	9.798871141	9.95E-09	1.37E-07
cg00381541	-0.196797558	0.590147233	-8.622707115	7.00E-08	6.03E-07
cg00381570	0.021040569	0.026305884	9.169262365	2.77E-08	2.95E-07
cg00381684	-0.143704109	0.709270413	-9.512346749	1.58E-08	1.93E-07
cg00381829	-0.060130481	0.958993751	-8.569388338	7.68E-08	6.49E-07
cg00382930	-0.082077656	0.84276931	-8.439893196	9.63E-08	7.73E-07
cg00384205	0.238871514	0.600686921	16.73009602	1.41E-12	4.46E-10
cg00385620	0.204073154	0.220834277	10.07943143	6.40E-09	9.92E-08
cg00385906	-0.035099144	0.080933688	-9.236716063	2.48E-08	2.70E-07
cg00385983	-0.169988282	0.629954411	-8.903305335	4.33E-08	4.15E-07
cg00386101	-0.116390418	0.871444894	-11.58530682	6.89E-10	2.04E-08
cg00386405	-0.050052888	0.923537059	-10.414086	3.82E-09	6.83E-08
cg00386702	0.090173824	0.06731397	22.03775641	1.12E-14	3.42E-11
cg00387117	-0.040635676	0.956003163	-9.118749235	3.01E-08	3.14E-07
cg00387524	0.197923929	0.200997241	15.2854668	6.68E-12	1.10E-09
cg00388439	-0.043568434	0.966488336	-10.47533644	3.48E-09	6.39E-08
cg00388897	-0.076436678	0.931344677	-9.098197449	3.12E-08	3.23E-07
cg00389341	-0.130915395	0.378786095	-10.52342307	3.24E-09	6.08E-08
cg00389406	-0.042773937	0.939768351	-8.526082817	8.28E-08	6.88E-07
cg00389785	-0.253699228	0.588499725	-14.06776608	2.74E-11	2.58E-09
cg00390253	-0.194028011	0.703186511	-8.442477045	9.58E-08	7.70E-07
cg00390484	-0.163965615	0.689908949	-9.177809138	2.73E-08	2.91E-07
cg00391030	-0.25745916	0.50830718	-8.976998866	3.82E-08	3.77E-07
cg00391247	-0.185284236	0.569039554	-9.389194688	1.93E-08	2.24E-07
cg00391320	0.228195959	0.710581976	20.80957583	3.09E-14	5.81E-11
cg00392257	-0.170453727	0.665598253	-9.029957612	3.50E-08	3.52E-07
cg00392914	0.032079184	0.042897207	10.03660329	6.84E-09	1.04E-07
cg00393340	0.022204155	0.957494369	9.74198788	1.09E-08	1.47E-07
cg00393373	0.03069629	0.962520116	8.793824713	5.22E-08	4.80E-07
cg00393376	0.302849026	0.2363647	13.87974606	3.44E-11	2.97E-09
cg00394718	-0.026153889	0.97380797	-8.886949506	4.45E-08	4.24E-07
cg00395140	0.137645556	0.770065689	9.710640695	1.15E-08	1.52E-07
cg00395501	0.071139308	0.916603813	8.444214465	9.55E-08	7.69E-07
cg00395632	-0.027891006	0.025273598	-9.363469871	2.01E-08	2.31E-07
cg00395931	0.035793877	0.050542657	8.886263327	4.46E-08	4.24E-07
cg00396484	0.057399814	0.068613673	8.485435551	8.89E-08	7.27E-07
cg00396783	-0.021446312	0.97526958	-8.540314765	8.08E-08	6.75E-07
cg00396865	-0.160957991	0.656180691	-8.920587187	4.20E-08	4.06E-07
cg00397559	-0.042452241	0.96438295	-8.637144701	6.83E-08	5.91E-07
cg00398816	-0.190344456	0.793716923	-13.93640004	3.21E-11	2.86E-09
cg00399591	-0.14023087	0.866652426	-10.94573105	1.73E-09	3.89E-08
cg00399683	-0.419591769	0.734022062	-9.078761304	3.22E-08	3.31E-07
cg00400041	0.052494164	0.956211186	9.129504424	2.96E-08	3.10E-07
cg00400189	-0.081116294	0.939244488	-11.43868524	8.48E-10	2.36E-08
cg00400263	0.041466572	0.952174488	8.436326671	9.69E-08	7.77E-07
cg00400987	-0.042054058	0.958346406	-12.51620269	1.94E-10	8.82E-09
cg00401234	-0.175102994	0.765581485	-10.18864297	5.40E-09	8.76E-08
cg00401429	-0.168174987	0.910484089	-8.53327351	8.18E-08	6.81E-07
cg00401471	-0.184097626	0.882305293	-14.19880092	2.34E-11	2.36E-09
cg00401796	-0.139083787	0.886359755	-10.38226935	4.01E-09	7.07E-08
cg00402172	0.056825585	0.075637323	10.68005477	2.56E-09	5.14E-08
cg00402533	0.151264863	0.634195436	9.050120865	3.38E-08	3.43E-07
cg00402554	-0.07120383	0.936952019	-9.833876886	9.41E-09	1.32E-07
cg00402737	-0.112211898	0.913182614	-10.09589449	6.24E-09	9.73E-08
cg00403955	-0.161119298	0.131471402	-15.49573626	5.28E-12	9.55E-10
cg00404053	0.139408694	0.251314621	9.335433813	2.10E-08	2.39E-07
cg00404177	-0.044798038	0.126351875	-9.384998599	1.94E-08	2.25E-07
cg00404641	0.350151431	0.418594517	9.991593465	7.34E-09	1.10E-07
cg00405060	-0.027384767	0.967053715	-8.618769387	7.05E-08	6.06E-07
cg00405494	0.141185627	0.737281651	14.45293092	1.73E-11	1.94E-09
cg00406023	-0.089528452	0.900248171	-11.5708863	7.03E-10	2.07E-08
cg00406338	-0.084118529	0.816263066	-8.563050093	7.76E-08	6.54E-07
cg00406489	-0.119917018	0.822531511	-11.44037913	8.46E-10	2.35E-08
cg00406826	0.02899825	0.031283411	10.62156107	2.79E-09	5.47E-08
cg00407231	0.148881364	0.800965831	8.544337938	8.02E-08	6.71E-07
cg00409636	-0.03643882	0.95891422	-13.21242122	7.87E-11	4.93E-09
cg00409861	-0.061806663	0.944272209	-8.767471245	5.46E-08	4.97E-07
cg00410422	-0.16375946	0.427505526	-10.89744068	1.85E-09	4.09E-08
cg00410534	-0.094620252	0.865064008	-8.589983916	7.41E-08	6.31E-07
cg00411300	0.025965232	0.043253149	9.583996943	1.40E-08	1.77E-07
cg00412251	-0.10298267	0.10390685	-16.42779891	1.93E-12	5.27E-10
cg00413426	-0.101473266	0.906344773	-9.508961592	1.59E-08	1.94E-07
cg00413849	-0.262643752	0.197095955	-15.98902905	3.08E-12	6.99E-10
cg00415057	-0.071620307	0.918375606	-8.617117785	7.07E-08	6.08E-07
cg00415065	0.11128618	0.242174704	9.039960888	3.44E-08	3.47E-07
cg00415822	0.176348306	0.327419742	12.05443286	3.60E-10	1.33E-08
cg00415971	-0.18400122	0.479587679	-10.63551633	2.73E-09	5.39E-08
cg00416409	-0.099808032	0.901678772	-9.829292578	9.48E-09	1.32E-07
cg00416747	0.162699469	0.128673457	10.22157766	5.13E-09	8.44E-08
cg00417963	-0.09670512	0.891788507	-9.729820563	1.11E-08	1.49E-07
cg00418528	-0.188330768	0.887757603	-8.560563407	7.80E-08	6.57E-07
cg00418743	0.03185463	0.045471547	10.48560243	3.43E-09	6.32E-08
cg00419105	0.062891557	0.047174354	13.65986109	4.50E-11	3.51E-09
cg00419298	0.023732156	0.027255285	8.562957313	7.77E-08	6.54E-07
cg00420347	0.087361425	0.871846255	11.87214162	4.62E-10	1.56E-08
cg00420847	0.106216415	0.688861073	14.15711421	2.46E-11	2.43E-09
cg00421363	0.063982993	0.059926275	10.14916996	5.74E-09	9.15E-08
cg00421585	-0.057536543	0.938382973	-13.80508005	3.77E-11	3.13E-09
cg00422578	0.216845043	0.628742386	10.85011442	1.99E-09	4.29E-08
cg00423039	-0.14894895	0.767210578	-11.64365711	6.35E-10	1.93E-08
cg00423124	0.027165791	0.039976656	9.202287283	2.62E-08	2.83E-07
cg00423486	0.189658659	0.499970668	10.33342574	4.32E-09	7.46E-08
cg00423655	-0.085857452	0.876502415	-8.482729151	8.93E-08	7.30E-07
cg00424166	-0.053513357	0.95456586	-8.482109886	8.94E-08	7.30E-07
cg00424276	0.182313221	0.331010998	11.22237892	1.15E-09	2.92E-08
cg00424588	0.036856993	0.945107546	12.35559166	2.40E-10	1.01E-08
cg00424677	0.04484936	0.055867722	11.73195785	5.61E-10	1.78E-08
cg00426486	-0.228992334	0.840655008	-13.27885143	7.24E-11	4.68E-09
cg00426720	0.323125076	0.542772112	17.3318005	7.64E-13	3.14E-10
cg00428160	-0.036597836	0.942167834	-8.647596017	6.71E-08	5.83E-07
cg00428457	-0.183599311	0.790679553	-8.649659453	6.68E-08	5.81E-07
cg00428526	0.033166863	0.965259856	10.07034912	6.49E-09	1.00E-07
cg00428568	0.167302571	0.802085839	11.06920865	1.44E-09	3.42E-08
cg00428709	-0.13374499	0.892338955	-10.70480879	2.47E-09	5.01E-08
cg00429830	0.059571968	0.098435487	8.980536788	3.80E-08	3.75E-07
cg00430036	0.206430115	0.532120763	9.047207568	3.40E-08	3.44E-07
cg00430484	-0.067577565	0.91976472	-12.24943425	2.76E-10	1.11E-08
cg00431114	0.147993059	0.606053954	8.840549728	4.82E-08	4.51E-07
cg00431236	0.020487978	0.032096782	8.927453417	4.16E-08	4.02E-07
cg00431317	-0.122878433	0.920889773	-13.82393376	3.68E-11	3.09E-09
cg00431673	-0.105341083	0.89871626	-10.16045302	5.64E-09	9.04E-08
cg00431968	0.23510872	0.578864931	17.30057831	7.88E-13	3.18E-10
cg00432659	0.168538484	0.73387424	9.858434234	9.05E-09	1.28E-07
cg00433404	-0.146327314	0.857639995	-12.38656775	2.30E-10	9.87E-09
cg00434461	0.208341986	0.363180888	9.507747942	1.59E-08	1.94E-07
cg00434885	-0.109294882	0.895565087	-8.679384263	6.35E-08	5.59E-07
cg00435173	0.193937287	0.715338821	10.66238648	2.63E-09	5.24E-08
cg00435692	0.084076735	0.918922059	9.938911905	7.97E-09	1.17E-07
cg00436301	0.034215704	0.031574458	11.51827778	7.57E-10	2.18E-08
cg00436603	-0.163190677	0.763703033	-10.82763426	2.05E-09	4.39E-08
cg00437124	-0.114524025	0.148577992	-8.513600527	8.46E-08	6.99E-07
cg00437166	-0.052566713	0.896771328	-16.59770136	1.62E-12	4.81E-10
cg00437258	-0.125331566	0.847969846	-10.75796423	2.28E-09	4.73E-08
cg00437399	0.038094847	0.046519566	8.901692381	4.34E-08	4.16E-07
cg00437432	0.040148097	0.035771312	12.07492137	3.50E-10	1.30E-08
cg00437969	-0.040750382	0.945376777	-8.994398433	3.71E-08	3.68E-07
cg00438071	-0.031183638	0.925840604	-10.14089586	5.82E-09	9.23E-08
cg00438309	-0.070763985	0.932391732	-9.060775948	3.32E-08	3.38E-07
cg00438952	0.075261382	0.878897434	12.51243051	1.95E-10	8.85E-09
cg00439261	-0.0865408	0.863782771	-8.961385643	3.92E-08	3.84E-07
cg00439267	-0.052785987	0.165942241	-11.81484851	5.00E-10	1.65E-08
cg00439323	-0.099825153	0.930495712	-10.99791036	1.60E-09	3.69E-08
cg00439384	0.191992764	0.73214038	12.17736394	3.05E-10	1.19E-08
cg00439706	0.049416954	0.033321249	10.63168936	2.75E-09	5.41E-08
cg00440217	0.217406128	0.762990606	12.51238081	1.95E-10	8.85E-09
cg00441231	0.039347191	0.047535165	10.54641134	3.13E-09	5.93E-08
cg00442458	-0.181938425	0.784222172	-10.10806325	6.12E-09	9.60E-08
cg00442670	-0.150570956	0.846579044	-9.92558574	8.14E-09	1.18E-07
cg00443673	0.026260754	0.021615869	9.469945029	1.69E-08	2.03E-07
cg00444059	-0.030443711	0.957387145	-8.503929174	8.61E-08	7.09E-07
cg00444120	0.034114497	0.04313748	10.59883025	2.89E-09	5.61E-08
cg00444151	0.163064911	0.763427845	9.510842007	1.58E-08	1.93E-07
cg00445013	-0.072700496	0.901094183	-8.775106591	5.39E-08	4.92E-07
cg00445142	-0.076710318	0.925680183	-11.30794826	1.02E-09	2.68E-08
cg00446803	-0.111448599	0.87762794	-11.10583773	1.37E-09	3.29E-08
cg00447469	-0.035042747	0.939579485	-9.11629721	3.03E-08	3.15E-07
cg00447574	-0.050947519	0.923008111	-9.929715159	8.09E-09	1.18E-07
cg00447804	0.020760314	0.028794822	9.131420519	2.95E-08	3.09E-07
cg00447867	0.144225001	0.760917746	16.33574639	2.13E-12	5.61E-10
cg00448395	0.356603199	0.403727572	21.85984252	1.29E-14	3.67E-11
cg00448578	-0.084337955	0.927472097	-8.773909705	5.40E-08	4.93E-07
cg00448707	-0.221331059	0.684886507	-10.85278583	1.98E-09	4.28E-08
cg00448720	0.206722417	0.78217439	12.66246366	1.60E-10	7.77E-09
cg00449189	-0.117824245	0.226529672	-11.36567006	9.40E-10	2.53E-08
cg00449482	0.052206477	0.936323531	9.154576926	2.84E-08	3.00E-07
cg00449756	-0.050495631	0.93337506	-13.19091852	8.09E-11	5.02E-09
cg00450275	0.117612225	0.888383103	14.4533958	1.73E-11	1.94E-09
cg00450617	-0.19125948	0.886881973	-10.54101169	3.15E-09	5.96E-08
cg00451039	0.024257732	0.02660388	9.567119306	1.44E-08	1.81E-07
cg00453202	0.019872929	0.02278987	11.58261783	6.92E-10	2.05E-08
cg00453735	-0.107179457	0.923857092	-8.497348874	8.71E-08	7.15E-07
cg00453808	-0.082901627	0.913463636	-9.237496925	2.47E-08	2.70E-07
cg00454650	-0.239161819	0.710559148	-10.92340585	1.78E-09	3.98E-08
cg00454862	0.042691244	0.970290424	11.1291574	1.32E-09	3.21E-08
cg00455362	-0.034661567	0.938379236	-9.416253742	1.84E-08	2.17E-07
cg00455523	-0.043399462	0.953096552	-8.971477809	3.86E-08	3.79E-07
cg00455883	-0.054022767	0.091447595	-10.51599914	3.27E-09	6.12E-08
cg00456387	0.024427855	0.042834394	10.03049942	6.91E-09	1.05E-07
cg00456395	-0.041787963	0.895731959	-8.525919141	8.28E-08	6.88E-07
cg00457019	-0.1137757	0.932464215	-10.62388043	2.78E-09	5.46E-08
cg00457087	0.05406467	0.919186784	8.460806663	9.28E-08	7.51E-07
cg00458564	-0.034803846	0.96306245	-8.715237211	5.97E-08	5.33E-07
cg00458927	-0.024119883	0.944506642	-8.479384485	8.98E-08	7.33E-07
cg00458932	-0.456423855	0.52149787	-24.35940828	1.88E-15	1.45E-11
cg00459447	-0.129893066	0.186760938	-11.6794906	6.04E-10	1.87E-08
cg00459625	-0.027008231	0.969975519	-9.374546886	1.97E-08	2.28E-07
cg00459913	-0.308540873	0.668209425	-14.84910257	1.09E-11	1.47E-09
cg00459944	0.102040187	0.131184113	8.734364178	5.78E-08	5.19E-07
cg00459953	0.034534681	0.044081166	10.71522306	2.43E-09	4.95E-08
cg00460690	-0.050974993	0.932969559	-14.14103368	2.51E-11	2.46E-09
cg00460691	-0.107844451	0.868954191	-12.7993815	1.34E-10	6.91E-09
cg00460807	0.026549744	0.040332919	9.742817464	1.09E-08	1.47E-07
cg00460916	-0.227892664	0.708325631	-9.748206384	1.08E-08	1.46E-07
cg00460983	0.226571879	0.708645567	9.992209085	7.33E-09	1.09E-07
cg00461905	-0.028908868	0.971394847	-9.072262032	3.26E-08	3.33E-07
cg00461991	-0.054856058	0.938675405	-12.43094247	2.17E-10	9.49E-09
cg00463052	-0.159087065	0.894858233	-8.621421419	7.02E-08	6.04E-07
cg00463502	-0.069889171	0.81886832	-8.469034088	9.15E-08	7.43E-07
cg00463982	-0.356978946	0.352123735	-11.7746985	5.29E-10	1.71E-08
cg00464046	-0.220289589	0.519169336	-11.72041258	5.70E-10	1.80E-08
cg00464210	-0.021887877	0.975567549	-10.14083077	5.82E-09	9.23E-08
cg00464773	-0.129004721	0.812666519	-11.16876748	1.25E-09	3.08E-08
cg00465073	-0.153068452	0.727248221	-10.53071884	3.20E-09	6.03E-08
cg00465137	-0.298843463	0.806898004	-10.4799555	3.46E-09	6.36E-08
cg00465927	-0.045112973	0.936055071	-11.61907003	6.57E-10	1.98E-08
cg00466121	0.032156131	0.032620737	8.421585784	9.94E-08	7.93E-07
cg00466301	-0.074967463	0.082464973	-10.07918596	6.40E-09	9.92E-08
cg00466839	-0.123124937	0.754172688	-8.8206395	4.98E-08	4.63E-07
cg00467160	0.123822702	0.560200657	9.786342368	1.02E-08	1.39E-07
cg00467553	-0.120169719	0.824286643	-11.80347532	5.08E-10	1.67E-08
cg00467592	-0.099475528	0.829687179	-9.655684543	1.25E-08	1.62E-07
cg00468125	0.305797426	0.211423867	12.0263186	3.74E-10	1.36E-08
cg00468395	0.219258554	0.690949828	12.18389491	3.02E-10	1.18E-08
cg00469287	0.110817668	0.088850299	12.3081503	2.56E-10	1.06E-08
cg00469771	-0.15654645	0.787483416	-10.36073189	4.15E-09	7.24E-08
cg00470154	-0.142478853	0.914466782	-8.53320274	8.18E-08	6.82E-07
cg00470183	0.236476833	0.505596361	10.99295579	1.61E-09	3.70E-08
cg00470636	-0.05093666	0.966604168	-11.18110715	1.23E-09	3.04E-08
cg00470766	0.112352112	0.13570501	11.84161743	4.82E-10	1.61E-08
cg00470768	0.133221127	0.737921238	12.30442377	2.57E-10	1.06E-08
cg00471190	-0.156835736	0.485854373	-9.534930826	1.52E-08	1.88E-07
cg00472029	0.143008669	0.667408143	9.107482789	3.07E-08	3.19E-07
cg00472375	0.02433054	0.024671648	11.39596274	9.01E-10	2.46E-08
cg00472520	-0.070650629	0.836269247	-8.61013796	7.15E-08	6.14E-07
cg00472528	-0.196087598	0.733022817	-8.687152777	6.26E-08	5.53E-07
cg00472687	-0.045995373	0.905400349	-8.42976092	9.80E-08	7.84E-07
cg00472783	-0.100579187	0.92480679	-9.384241016	1.94E-08	2.25E-07
cg00473167	0.038948053	0.034177658	10.82156833	2.07E-09	4.42E-08
cg00473597	0.091215104	0.896707607	14.53559196	1.57E-11	1.83E-09
cg00473624	-0.024777998	0.965556559	-9.266068341	2.36E-08	2.61E-07
cg00473702	-0.180270748	0.769814046	-13.59126178	4.90E-11	3.69E-09
cg00473929	-0.115061477	0.895584988	-10.645645	2.69E-09	5.33E-08
cg00474657	-0.139457319	0.782381185	-9.07825174	3.22E-08	3.31E-07
cg00474734	0.048448114	0.093889735	8.923635495	4.18E-08	4.04E-07
cg00475131	-0.101404109	0.886225168	-12.37257229	2.34E-10	9.99E-09
cg00476358	0.063026204	0.059031475	14.80287659	1.15E-11	1.52E-09
cg00476653	0.294772991	0.711248664	12.27675521	2.66E-10	1.09E-08
cg00476771	0.219661702	0.499238406	15.45293493	5.54E-12	9.83E-10
cg00476986	0.127641916	0.084572397	8.669043999	6.46E-08	5.67E-07
cg00477226	0.033645914	0.94456756	8.910661939	4.28E-08	4.11E-07
cg00477582	-0.029505983	0.977031678	-9.676112143	1.21E-08	1.59E-07
cg00477978	-0.093982099	0.829779705	-11.31477071	1.01E-09	2.66E-08
cg00478390	-0.088151822	0.90129128	-9.986931319	7.39E-09	1.10E-07
cg00478601	-0.182376633	0.805292982	-12.48379057	2.02E-10	9.07E-09
cg00479463	-0.20711225	0.466799521	-11.10568078	1.37E-09	3.29E-08
cg00479908	-0.036562244	0.904895495	-9.55532373	1.47E-08	1.83E-07
cg00480209	0.039988014	0.03780815	11.38728129	9.12E-10	2.48E-08
cg00480429	-0.054509144	0.948003583	-8.856465392	4.69E-08	4.41E-07
cg00480698	-0.092888269	0.840040963	-8.591007958	7.40E-08	6.30E-07
cg00481605	0.041912948	0.045736337	10.45893813	3.57E-09	6.50E-08
cg00481637	-0.055103135	0.938512213	-9.691075262	1.18E-08	1.56E-07
cg00482898	0.137637105	0.13077909	12.25488003	2.74E-10	1.11E-08
cg00483304	0.348607999	0.470847909	16.16335457	2.56E-12	6.29E-10
cg00483459	-0.113147589	0.875119798	-12.92377229	1.14E-10	6.23E-09
cg00483526	0.036719712	0.085922498	8.990541372	3.74E-08	3.70E-07
cg00483992	0.118181292	0.801664737	9.359139848	2.02E-08	2.32E-07
cg00484083	-0.060624179	0.936271964	-8.721314653	5.91E-08	5.29E-07
cg00484711	0.230943712	0.65115365	9.408365859	1.87E-08	2.19E-07
cg00485047	0.019266696	0.025478266	8.793175989	5.22E-08	4.80E-07
cg00485296	-0.029548175	0.028348795	-10.41552003	3.81E-09	6.82E-08
cg00485391	-0.178406842	0.763647172	-14.71034344	1.28E-11	1.62E-09
cg00485707	0.032060676	0.957370378	8.468426382	9.16E-08	7.44E-07
cg00486611	0.024965977	0.049134671	9.126709246	2.97E-08	3.11E-07
cg00487159	0.04419116	0.041017073	12.70390136	1.51E-10	7.52E-09
cg00487533	-0.074813384	0.944634028	-9.352394832	2.05E-08	2.34E-07
cg00487848	-0.127866382	0.926809055	-11.29320294	1.04E-09	2.72E-08
cg00488747	0.045223337	0.94885883	11.24419581	1.12E-09	2.86E-08
cg00489485	-0.132652749	0.880246246	-11.67082562	6.11E-10	1.88E-08
cg00490583	-0.170974936	0.866905132	-9.834384016	9.41E-09	1.32E-07
cg00491021	-0.124291801	0.881836957	-14.37462269	1.90E-11	2.07E-09
cg00491522	-0.049091858	0.947268839	-8.761609029	5.51E-08	5.01E-07
cg00491763	0.04584824	0.044607316	14.6744019	1.34E-11	1.65E-09
cg00491839	0.03753701	0.055271415	10.00495915	7.19E-09	1.08E-07
cg00492309	-0.066625334	0.93011876	-9.447021745	1.75E-08	2.09E-07
cg00492574	-0.170944699	0.890052901	-9.744859291	1.08E-08	1.46E-07
cg00493429	0.137719835	0.758133484	9.367163863	2.00E-08	2.30E-07
cg00493716	0.236224046	0.842539631	11.71600318	5.74E-10	1.81E-08
cg00494066	0.039359926	0.041266064	10.70922734	2.45E-09	4.98E-08
cg00494788	-0.063714625	0.926283952	-9.004251886	3.65E-08	3.64E-07
cg00495136	-0.145098593	0.770574602	-11.93233207	4.25E-10	1.48E-08
cg00495311	0.2240511	0.315112819	8.781169748	5.33E-08	4.88E-07
cg00495415	-0.02410495	0.017486023	-9.15010429	2.86E-08	3.02E-07
cg00495443	0.248620249	0.777788352	13.67479978	4.42E-11	3.47E-09
cg00495708	0.06730004	0.907310347	11.52210713	7.53E-10	2.17E-08
cg00495896	-0.079723353	0.882569725	-11.30125733	1.03E-09	2.70E-08
cg00495988	0.188934911	0.382100365	9.61646742	1.33E-08	1.70E-07
cg00496026	-0.0605916	0.935589269	-11.86620864	4.66E-10	1.57E-08
cg00496102	-0.073986491	0.931040898	-16.35286332	2.09E-12	5.54E-10
cg00496170	0.032737668	0.027694294	9.333653043	2.11E-08	2.40E-07
cg00496455	0.031820693	0.04695293	10.84390683	2.01E-09	4.32E-08
cg00497472	-0.071528928	0.954957696	-8.651515798	6.66E-08	5.80E-07
cg00499139	-0.257327051	0.821477591	-14.65142549	1.38E-11	1.68E-09
cg00499831	-0.097693615	0.870574536	-9.59289891	1.38E-08	1.75E-07
cg00500048	0.042610233	0.951789206	10.38381978	4.00E-09	7.06E-08
cg00500176	0.171258101	0.725546015	10.3038547	4.52E-09	7.71E-08
cg00500299	-0.043192683	0.964655363	-8.718451636	5.94E-08	5.31E-07
cg00500789	-0.098783085	0.897745841	-10.54431468	3.14E-09	5.94E-08
cg00501622	-0.10368624	0.663186393	-9.206660093	2.60E-08	2.81E-07
cg00501711	0.138513754	0.820694949	9.865052325	8.96E-09	1.27E-07
cg00502077	0.217546187	0.334748766	15.47333743	5.42E-12	9.68E-10
cg00502932	0.047825213	0.044859569	14.06919614	2.74E-11	2.58E-09
cg00502972	0.048989646	0.061346751	9.193115237	2.66E-08	2.86E-07
cg00503017	0.213516466	0.68767161	13.79224036	3.83E-11	3.17E-09
cg00503731	-0.13636487	0.883375669	-9.343698446	2.08E-08	2.37E-07
cg00503760	-0.171313635	0.860510759	-9.590963984	1.39E-08	1.76E-07
cg00503804	0.021117435	0.032051653	9.070093412	3.27E-08	3.34E-07
cg00503917	0.055162974	0.951333764	13.88033297	3.44E-11	2.97E-09
cg00504075	-0.157223503	0.696406097	-9.90362453	8.43E-09	1.21E-07
cg00504226	-0.045507869	0.893766451	-9.487475903	1.64E-08	1.99E-07
cg00505979	0.039734301	0.054040925	8.792524773	5.23E-08	4.81E-07
cg00506056	-0.087994534	0.398653671	-9.386974163	1.93E-08	2.25E-07
cg00506354	0.030084887	0.046763547	8.749636349	5.63E-08	5.09E-07
cg00506442	-0.033345665	0.952607387	-11.13486609	1.31E-09	3.19E-08
cg00507855	-0.087780542	0.888443799	-10.83076088	2.04E-09	4.38E-08
cg00507945	0.235369954	0.257876324	17.2989717	7.90E-13	3.18E-10
cg00508534	-0.090285041	0.899849113	-10.20967718	5.23E-09	8.56E-08
cg00508575	0.154787337	0.829233571	12.28049777	2.65E-10	1.08E-08
cg00508982	-0.059713999	0.957986489	-8.459072381	9.31E-08	7.53E-07
cg00510360	0.029336369	0.037274983	10.41968478	3.79E-09	6.79E-08
cg00510718	0.240558021	0.124480871	13.16803683	8.32E-11	5.11E-09
cg00510948	-0.098113018	0.918812256	-9.194740876	2.66E-08	2.85E-07
cg00511228	0.028589189	0.032651776	10.36558869	4.11E-09	7.20E-08
cg00511632	-0.086060551	0.935649448	-12.49136616	2.00E-10	9.01E-09
cg00512602	-0.12250679	0.641485095	-16.02698487	2.96E-12	6.84E-10
cg00512658	-0.090672587	0.937293915	-10.04483595	6.75E-09	1.03E-07
cg00512872	0.222184573	0.455286077	11.67713908	6.06E-10	1.87E-08
cg00513334	-0.200675067	0.596427759	-8.81413446	5.04E-08	4.67E-07
cg00513941	-0.033872965	0.959108311	-8.58516741	7.47E-08	6.35E-07
cg00513981	-0.079326713	0.857448746	-12.39665566	2.27E-10	9.78E-09
cg00514723	0.242315535	0.574068744	11.05372967	1.47E-09	3.47E-08
cg00515161	0.035810446	0.026954919	9.165713506	2.79E-08	2.96E-07
cg00515437	-0.065716641	0.932505286	-13.60002725	4.85E-11	3.67E-09
cg00515669	-0.106791301	0.712174181	-9.118878764	3.01E-08	3.14E-07
cg00516222	0.042903621	0.054525657	10.32986391	4.35E-09	7.49E-08
cg00516515	-0.035746398	0.820831586	-8.605936617	7.21E-08	6.17E-07
cg00516597	0.02253095	0.044957927	8.566044256	7.72E-08	6.52E-07
cg00517855	-0.190102267	0.454113448	-10.83373051	2.04E-09	4.37E-08
cg00518152	0.104317933	0.567641277	9.426836023	1.81E-08	2.14E-07
cg00518989	0.023016216	0.027333921	8.657673532	6.59E-08	5.75E-07
cg00519299	0.111612142	0.368337214	8.746980679	5.65E-08	5.11E-07
cg00519320	-0.214310645	0.780558549	-12.50102424	1.98E-10	8.95E-09
cg00519346	0.042580388	0.038021001	16.23979518	2.36E-12	6.00E-10
cg00519490	0.059212981	0.068062741	9.990368107	7.35E-09	1.10E-07
cg00520042	-0.177289366	0.843725545	-12.81983166	1.30E-10	6.80E-09
cg00521130	-0.103312932	0.105576868	-12.84435992	1.26E-10	6.66E-09
cg00521314	-0.067850522	0.936210423	-9.91919825	8.23E-09	1.19E-07
cg00521428	-0.092962904	0.88202402	-11.4056634	8.88E-10	2.43E-08
cg00521703	0.172057781	0.536849379	9.419641296	1.83E-08	2.16E-07
cg00521934	0.053943117	0.047648633	10.49281547	3.39E-09	6.27E-08
cg00522588	0.027720065	0.957250076	9.678024385	1.21E-08	1.58E-07
cg00522636	0.019989724	0.019794176	10.04435735	6.76E-09	1.03E-07
cg00522719	-0.073709517	0.91295122	-15.33913796	6.29E-12	1.06E-09
cg00523224	0.109351864	0.076475206	11.42298846	8.67E-10	2.39E-08
cg00523241	-0.186599252	0.683237824	-10.10443545	6.15E-09	9.64E-08
cg00524023	-0.029902541	0.965414075	-8.818660078	5.00E-08	4.64E-07
cg00524288	0.042727138	0.043037019	16.36609232	2.06E-12	5.48E-10
cg00524577	-0.175776821	0.847899069	-14.10045363	2.64E-11	2.53E-09
cg00524708	-0.318890702	0.594809678	-11.48288189	7.96E-10	2.26E-08
cg00525288	-0.028850146	0.973104849	-9.320514953	2.16E-08	2.43E-07
cg00526273	-0.042309456	0.931623827	-9.603716954	1.36E-08	1.73E-07
cg00526316	0.021987795	0.024735756	8.651346933	6.66E-08	5.80E-07
cg00526336	-0.095331994	0.933240404	-10.15036377	5.73E-09	9.14E-08
cg00526629	-0.073995356	0.8850322	-8.416783523	1.00E-07	7.98E-07
cg00526791	0.021993335	0.021899824	8.561657373	7.78E-08	6.56E-07
cg00528040	-0.217010794	0.244523692	-14.83890416	1.11E-11	1.48E-09
cg00528191	-0.039868808	0.947206992	-10.09561298	6.24E-09	9.74E-08
cg00528902	0.106416185	0.115551718	8.522905563	8.33E-08	6.91E-07
cg00529422	-0.062435272	0.939328534	-8.677673617	6.37E-08	5.60E-07
cg00529909	-0.20188108	0.752123269	-10.85692208	1.97E-09	4.26E-08
cg00530284	-0.065605583	0.900868379	-14.3650399	1.92E-11	2.08E-09
cg00530568	-0.027054145	0.975241917	-9.065728655	3.29E-08	3.36E-07
cg00530805	0.130352869	0.644963816	9.100143693	3.11E-08	3.22E-07
cg00530870	0.184867804	0.775884361	11.6469273	6.32E-10	1.93E-08
cg00531009	-0.071868749	0.91684893	-10.12959544	5.92E-09	9.36E-08
cg00531307	0.02484681	0.03165052	9.209653717	2.59E-08	2.80E-07
cg00533084	0.020431388	0.031324675	8.473214324	9.08E-08	7.39E-07
cg00533496	-0.15451031	0.182225028	-12.72637712	1.47E-10	7.38E-09
cg00533586	0.056837122	0.048704339	11.338507	9.78E-10	2.60E-08
cg00534295	0.025677433	0.027174049	10.2823199	4.67E-09	7.89E-08
cg00534343	-0.078836807	0.846841429	-13.58629968	4.93E-11	3.70E-09
cg00535334	-0.103496956	0.925455197	-13.40222483	6.20E-11	4.26E-09
cg00535618	-0.167512908	0.806856295	-16.70834651	1.44E-12	4.52E-10
cg00535785	-0.037724587	0.970441431	-9.097074005	3.12E-08	3.23E-07
cg00538298	-0.103105973	0.908639956	-10.50953012	3.31E-09	6.16E-08
cg00538370	0.172915605	0.138804028	12.53860653	1.88E-10	8.66E-09
cg00538495	0.145251	0.657193716	17.10320401	9.62E-13	3.59E-10
cg00538599	-0.031799354	0.953328554	-11.61624881	6.60E-10	1.98E-08
cg00539094	-0.062023766	0.929859407	-8.615289179	7.09E-08	6.09E-07
cg00540067	0.118144113	0.718987643	11.11006173	1.36E-09	3.27E-08
cg00540434	-0.071046251	0.903396083	-9.023675571	3.53E-08	3.54E-07
cg00540540	-0.050331702	0.951629316	-11.08264169	1.41E-09	3.37E-08
cg00540544	0.055429899	0.04084554	11.53531366	7.39E-10	2.15E-08
cg00540637	-0.044601112	0.950319405	-9.873433476	8.84E-09	1.26E-07
cg00540819	-0.025676029	0.956616929	-9.461137935	1.71E-08	2.05E-07
cg00540850	-0.059910378	0.909150283	-8.949503343	4.00E-08	3.90E-07
cg00541500	0.187302119	0.573306964	19.40898541	1.06E-13	1.08E-10
cg00541565	0.053406318	0.079222303	14.71493661	1.28E-11	1.62E-09
cg00542992	0.193135394	0.398351566	10.61383432	2.83E-09	5.52E-08
cg00543073	-0.168721787	0.516073223	-10.24775669	4.93E-09	8.20E-08
cg00543499	0.102529695	0.080965965	15.29118368	6.63E-12	1.09E-09
cg00543769	0.175323471	0.679350316	11.22890817	1.14E-09	2.90E-08
cg00543869	-0.059161952	0.93819079	-9.696839091	1.17E-08	1.55E-07
cg00543944	0.088343454	0.90438562	10.03402143	6.87E-09	1.04E-07
cg00544557	-0.111293992	0.874450622	-10.04257762	6.78E-09	1.03E-07
cg00544734	0.02516806	0.026294061	13.7124284	4.22E-11	3.36E-09
cg00546180	0.038272316	0.032062633	15.58858483	4.77E-12	9.03E-10
cg00546307	0.197270798	0.649643578	10.46508573	3.54E-09	6.46E-08
cg00546774	0.041922985	0.063449007	15.07400296	8.47E-12	1.26E-09
cg00547480	0.234273436	0.612189827	16.96643273	1.11E-12	3.90E-10
cg00547484	-0.145943858	0.817626984	-9.762198426	1.05E-08	1.43E-07
cg00547758	0.022384999	0.025296204	9.195719534	2.65E-08	2.85E-07
cg00547768	-0.139405387	0.876096073	-9.06737161	3.28E-08	3.35E-07
cg00548143	0.061705432	0.047219112	10.82435281	2.06E-09	4.41E-08
cg00548296	-0.119988834	0.895866798	-12.09309311	3.42E-10	1.28E-08
cg00548633	-0.201122605	0.315567178	-9.477927497	1.67E-08	2.01E-07
cg00550040	-0.168038112	0.892315734	-10.48362615	3.44E-09	6.33E-08
cg00550234	0.121452184	0.314534386	9.165895974	2.79E-08	2.96E-07
cg00550340	-0.088576481	0.903781262	-12.44268797	2.14E-10	9.39E-09
cg00550493	0.041657496	0.948113615	8.687695775	6.26E-08	5.53E-07
cg00550747	-0.058523961	0.929052942	-9.527298816	1.54E-08	1.89E-07
cg00550797	-0.120826309	0.868180163	-9.278419879	2.31E-08	2.57E-07
cg00551088	-0.134426438	0.869117314	-11.27678921	1.07E-09	2.77E-08
cg00551487	-0.084506723	0.898021063	-9.73724361	1.10E-08	1.48E-07
cg00552145	-0.084363989	0.947669283	-11.42530883	8.64E-10	2.39E-08
cg00552226	0.034173932	0.037841811	10.28137216	4.68E-09	7.90E-08
cg00552490	-0.093449614	0.927599224	-9.037621388	3.45E-08	3.48E-07
cg00552805	-0.054334107	0.909370912	-8.479053036	8.99E-08	7.33E-07
cg00553195	-0.032634916	0.961255424	-9.799053826	9.95E-09	1.37E-07
cg00553487	-0.197425792	0.577885261	-8.724203558	5.88E-08	5.26E-07
cg00553619	-0.046697125	0.956193134	-9.641216269	1.28E-08	1.65E-07
cg00554165	-0.234129469	0.870529972	-11.06997631	1.44E-09	3.42E-08
cg00554341	-0.038451935	0.963083356	-8.866882865	4.61E-08	4.35E-07
cg00554352	-0.028458464	0.966491713	-8.481052816	8.96E-08	7.31E-07
cg00554401	-0.075955729	0.931903342	-9.466720129	1.70E-08	2.04E-07
cg00554442	0.020433148	0.016999719	9.955794597	7.76E-09	1.14E-07
cg00554539	-0.095572679	0.941428322	-16.25834046	2.31E-12	5.94E-10
cg00554570	-0.017172621	0.978664623	-9.722960602	1.12E-08	1.50E-07
cg00554810	0.090929938	0.083432497	11.97315206	4.02E-10	1.43E-08
cg00554948	0.1092519	0.869135819	10.87686317	1.91E-09	4.18E-08
cg00555025	-0.128430789	0.838713052	-15.04555226	8.75E-12	1.28E-09
cg00555393	0.225794654	0.632356992	11.25950394	1.09E-09	2.82E-08
cg00555456	0.220736529	0.370335479	9.933364	8.04E-09	1.17E-07
cg00555600	-0.085470286	0.901265333	-13.83259388	3.64E-11	3.07E-09
cg00555933	0.20353075	0.163910449	12.26946191	2.69E-10	1.09E-08
cg00556087	0.026626667	0.022892428	10.83915999	2.02E-09	4.34E-08
cg00556514	0.057327422	0.084016666	9.425054988	1.82E-08	2.14E-07
cg00557236	-0.098556896	0.86430773	-11.50149844	7.75E-10	2.22E-08
cg00558174	0.050665968	0.054353963	11.20002234	1.19E-09	2.99E-08
cg00558219	0.19502099	0.779366121	10.13668372	5.85E-09	9.28E-08
cg00558315	-0.034424601	0.944783735	-10.12199329	5.99E-09	9.44E-08
cg00558702	-0.075156253	0.399251316	-8.437117033	9.67E-08	7.76E-07
cg00558804	0.056751108	0.098334994	14.64804761	1.38E-11	1.68E-09
cg00559001	-0.152282704	0.857245902	-8.842196069	4.80E-08	4.50E-07
cg00559439	-0.120881638	0.927153542	-8.817998057	5.01E-08	4.65E-07
cg00559963	-0.106328873	0.900848565	-13.33372321	6.75E-11	4.48E-09
cg00559992	0.187994397	0.683573792	9.617145236	1.33E-08	1.70E-07
cg00560482	0.036829245	0.058314553	10.41556241	3.81E-09	6.82E-08
cg00560501	-0.158653389	0.842471305	-11.02016673	1.55E-09	3.60E-08
cg00560632	0.283407292	0.732204846	14.41816632	1.81E-11	1.99E-09
cg00560724	-0.124606317	0.906006161	-11.28658757	1.05E-09	2.74E-08
cg00561081	-0.040845179	0.927679128	-8.427623078	9.84E-08	7.87E-07
cg00561338	-0.175887067	0.846214402	-10.89634904	1.86E-09	4.09E-08
cg00561634	0.182230736	0.838308499	14.37376773	1.90E-11	2.07E-09
cg00562312	-0.050369317	0.923653272	-9.382090617	1.95E-08	2.26E-07
cg00562430	0.148054942	0.607112321	9.001873751	3.67E-08	3.65E-07
cg00563031	-0.044789999	0.953503052	-8.59123733	7.39E-08	6.30E-07
cg00563348	0.146467604	0.510964575	9.340261892	2.09E-08	2.38E-07
cg00563768	-0.227581972	0.635328645	-9.329480693	2.13E-08	2.41E-07
cg00563926	0.161520158	0.442850362	10.00559493	7.18E-09	1.08E-07
cg00564190	0.107519555	0.13622914	14.95605791	9.69E-12	1.37E-09
cg00564212	-0.049263825	0.917059692	-8.492959793	8.77E-08	7.19E-07
cg00564598	-0.038814617	0.088531021	-10.37226422	4.07E-09	7.15E-08
cg00565124	0.112504456	0.897241027	12.81576557	1.31E-10	6.82E-09
cg00565553	-0.130028515	0.879186736	-10.86317114	1.95E-09	4.23E-08
cg00565558	0.144580848	0.128333834	9.203027295	2.62E-08	2.82E-07
cg00565932	-0.074856116	0.916772985	-8.673718854	6.41E-08	5.63E-07
cg00566369	-0.021176348	0.963341999	-8.986019223	3.76E-08	3.72E-07
cg00566492	0.036913401	0.054805687	13.08782858	9.22E-11	5.45E-09
cg00567132	-0.049821157	0.821104762	-8.657075903	6.60E-08	5.76E-07
cg00567542	-0.101109199	0.941110229	-10.30051288	4.55E-09	7.73E-08
cg00567854	0.158796148	0.580401121	12.16899789	3.08E-10	1.20E-08
cg00568426	-0.09223033	0.92293464	-9.384377307	1.94E-08	2.25E-07
cg00568555	0.144631159	0.263576101	10.76851655	2.24E-09	4.68E-08
cg00568792	0.042737161	0.038154531	12.55952469	1.83E-10	8.52E-09
cg00568910	0.326766923	0.703113991	15.59387769	4.74E-12	9.01E-10
cg00569673	-0.238646511	0.192728218	-10.15729329	5.67E-09	9.07E-08
cg00569813	0.097080312	0.235405072	8.501693193	8.64E-08	7.11E-07
cg00569982	-0.089001934	0.936382152	-9.750574036	1.07E-08	1.45E-07
cg00570391	-0.206723348	0.807276028	-16.70092183	1.45E-12	4.53E-10
cg00570598	-0.053126907	0.947969935	-9.055627808	3.35E-08	3.40E-07
cg00571339	-0.20892386	0.796843084	-11.69871768	5.88E-10	1.84E-08
cg00571354	-0.122536562	0.726573375	-8.936830645	4.09E-08	3.97E-07
cg00571809	-0.030158088	0.934990933	-8.41570568	1.00E-07	7.99E-07
cg00572243	0.192529969	0.633549766	10.84427789	2.00E-09	4.32E-08
cg00572487	-0.201654435	0.625548084	-14.81062319	1.14E-11	1.50E-09
cg00572810	-0.117655509	0.925081408	-12.59223132	1.75E-10	8.27E-09
cg00573654	0.075057179	0.915128695	9.591466073	1.39E-08	1.75E-07
cg00573887	0.138712139	0.782848422	12.54386517	1.87E-10	8.63E-09
cg00574014	0.016660562	0.020211732	8.980748487	3.80E-08	3.75E-07
cg00574206	-0.07071224	0.929250147	-13.63647437	4.63E-11	3.57E-09
cg00574213	-0.151463507	0.856850716	-13.13457025	8.69E-11	5.24E-09
cg00574328	0.028578825	0.957318734	8.506493028	8.57E-08	7.06E-07
cg00575024	-0.096993161	0.936579439	-10.37618241	4.05E-09	7.12E-08
cg00576525	0.156192716	0.860031596	19.34544941	1.12E-13	1.12E-10
cg00576886	-0.124276758	0.432522008	-10.3283061	4.36E-09	7.50E-08
cg00577167	-0.100973705	0.924613438	-8.453943176	9.39E-08	7.58E-07
cg00577364	-0.053205244	0.953293325	-11.08225523	1.41E-09	3.37E-08
cg00577569	0.025383356	0.038500339	10.63279262	2.75E-09	5.41E-08
cg00578304	-0.072581495	0.898272429	-11.0579916	1.47E-09	3.46E-08
cg00578690	0.084716867	0.935183335	11.94949872	4.16E-10	1.46E-08
cg00579694	0.190542312	0.838574128	15.72207879	4.12E-12	8.34E-10
cg00580077	0.029379797	0.039202621	9.641719113	1.28E-08	1.65E-07
cg00580604	-0.128840435	0.83977111	-9.373286041	1.98E-08	2.28E-07
cg00580715	-0.064936393	0.897293942	-9.076140616	3.24E-08	3.32E-07
cg00581590	-0.064694467	0.944870305	-12.71324157	1.49E-10	7.46E-09
cg00581595	-0.030181005	0.963708244	-8.6587114	6.58E-08	5.75E-07
cg00581764	0.193883259	0.458988347	10.36426016	4.12E-09	7.21E-08
cg00581783	-0.103702537	0.897899907	-9.613779261	1.34E-08	1.71E-07
cg00581848	0.118510246	0.10182121	8.921009533	4.20E-08	4.05E-07
cg00582308	-0.037288822	0.955643593	-10.10217772	6.18E-09	9.66E-08
cg00582574	-0.1891216	0.721854471	-14.16911353	2.43E-11	2.41E-09
cg00582902	0.11452274	0.859135383	8.825380951	4.94E-08	4.60E-07
cg00583068	0.195182335	0.580272101	11.1931466	1.20E-09	3.01E-08
cg00583291	-0.151497266	0.858612342	-10.10308442	6.17E-09	9.65E-08
cg00583426	0.130894733	0.216242272	10.28843551	4.63E-09	7.84E-08
cg00583861	-0.042326461	0.935579343	-9.305529983	2.21E-08	2.48E-07
cg00584022	0.037629479	0.04279616	10.84099965	2.01E-09	4.33E-08
cg00584089	-0.089526018	0.901493427	-10.53370063	3.19E-09	6.01E-08
cg00584485	-0.136378228	0.802961407	-10.09371048	6.26E-09	9.76E-08
cg00584955	-0.076609665	0.923471485	-9.491710248	1.63E-08	1.98E-07
cg00585033	-0.032805602	0.945924268	-8.542135744	8.05E-08	6.73E-07
cg00585572	0.028303442	0.043484586	9.260105126	2.38E-08	2.63E-07
cg00585776	-0.032352618	0.964950052	-9.723990362	1.12E-08	1.50E-07
cg00585790	0.218907225	0.379965339	8.648104402	6.70E-08	5.82E-07
cg00586248	-0.094495148	0.886261132	-9.285442472	2.29E-08	2.54E-07
cg00586275	-0.12600236	0.512086418	-8.449004303	9.47E-08	7.63E-07
cg00586527	-0.175061421	0.85961383	-8.566988146	7.71E-08	6.51E-07
cg00587009	0.129741239	0.117690668	11.49405694	7.84E-10	2.23E-08
cg00587465	-0.256978326	0.689044361	-13.65554822	4.52E-11	3.52E-09
cg00587485	-0.066083775	0.923927501	-12.45229308	2.11E-10	9.31E-09
cg00587523	-0.257793131	0.788330629	-10.00214915	7.22E-09	1.08E-07
cg00588090	-0.074368689	0.904170079	-10.72451789	2.39E-09	4.90E-08
cg00589305	0.184675394	0.601080456	9.366831189	2.00E-08	2.30E-07
cg00589412	-0.110302942	0.890531987	-11.94286991	4.19E-10	1.47E-08
cg00589488	-0.071627553	0.86043165	-10.13587097	5.86E-09	9.29E-08
cg00589493	-0.055027181	0.942088948	-11.12251037	1.33E-09	3.23E-08
cg00589639	0.020532315	0.024513238	8.856025763	4.69E-08	4.42E-07
cg00589791	-0.151274657	0.657685523	-10.96561589	1.68E-09	3.80E-08
cg00590134	-0.124304648	0.862952102	-10.14402839	5.79E-09	9.20E-08
cg00590251	-0.0645005	0.923445405	-14.01034419	2.94E-11	2.70E-09
cg00590320	0.059818261	0.949370083	11.84222659	4.82E-10	1.61E-08
cg00590590	-0.150927988	0.877908692	-8.729946866	5.82E-08	5.22E-07
cg00590869	0.037926155	0.030007416	11.41075487	8.82E-10	2.42E-08
cg00591160	0.156438201	0.107827203	12.44017567	2.14E-10	9.41E-09
cg00591228	0.115317511	0.696642902	10.59473739	2.91E-09	5.64E-08
cg00591868	-0.171800364	0.55435337	-11.66125333	6.19E-10	1.90E-08
cg00591890	-0.208384037	0.878712386	-10.23134972	5.06E-09	8.36E-08
cg00592063	0.027548409	0.034142737	9.548715152	1.49E-08	1.85E-07
cg00592151	0.172623995	0.322104999	12.21334774	2.90E-10	1.15E-08
cg00592383	-0.064832384	0.93646531	-9.846065611	9.23E-09	1.30E-07
cg00592695	0.020414598	0.982280636	8.777556325	5.36E-08	4.90E-07
cg00593462	0.136455303	0.73212954	9.383134818	1.95E-08	2.26E-07
cg00594118	0.039098019	0.045044044	9.930067026	8.09E-09	1.18E-07
cg00595212	-0.143089974	0.819334919	-10.81189817	2.10E-09	4.47E-08
cg00595237	0.168372275	0.225456249	9.422028954	1.83E-08	2.15E-07
cg00597687	0.160413647	0.418737574	14.36937684	1.91E-11	2.07E-09
cg00599328	-0.173463137	0.891945366	-15.04450031	8.76E-12	1.29E-09
cg00599812	-0.163173131	0.871226608	-10.39616351	3.93E-09	6.96E-08
cg00601162	-0.063366219	0.925450204	-9.425441084	1.82E-08	2.14E-07
cg00601368	-0.17225979	0.513575384	-9.726370016	1.12E-08	1.49E-07
cg00602115	-0.223194538	0.766594447	-14.70627951	1.29E-11	1.62E-09
cg00602891	0.050097256	0.046567042	10.04203224	6.78E-09	1.03E-07
cg00603512	-0.037873341	0.028979369	-9.18351536	2.71E-08	2.89E-07
cg00604356	0.080530642	0.048178549	10.77135252	2.23E-09	4.67E-08
cg00604840	0.189204198	0.397907454	10.32559086	4.37E-09	7.52E-08
cg00605362	-0.192756046	0.422396777	-9.381637846	1.95E-08	2.26E-07
cg00605628	-0.089184699	0.901921342	-9.540930402	1.51E-08	1.86E-07
cg00605763	-0.09803687	0.832949209	-9.171642801	2.76E-08	2.94E-07
cg00606662	-0.120482017	0.104680292	-8.545320602	8.01E-08	6.70E-07
cg00607989	-0.050058276	0.872191654	-8.511679124	8.49E-08	7.01E-07
cg00608169	0.086710466	0.073379892	11.3191509	1.00E-09	2.65E-08
cg00608661	-0.182418357	0.759671991	-12.18071006	3.03E-10	1.18E-08
cg00608965	0.167416774	0.795008269	16.22481525	2.40E-12	6.06E-10
cg00609363	0.054056876	0.066780706	12.35022662	2.42E-10	1.02E-08
cg00609367	-0.108967031	0.671841176	-9.419477072	1.83E-08	2.16E-07
cg00609630	0.238601163	0.513638846	9.920654606	8.21E-09	1.19E-07
cg00609673	-0.103477962	0.784311884	-10.60263075	2.87E-09	5.59E-08
cg00610228	0.041949016	0.033331604	13.44526903	5.87E-11	4.12E-09
cg00611227	-0.095675656	0.907976219	-9.233030725	2.49E-08	2.72E-07
cg00611675	0.059355399	0.09015428	10.19079387	5.38E-09	8.74E-08
cg00611818	-0.116459971	0.912886342	-9.055932532	3.35E-08	3.40E-07
cg00612751	0.284318157	0.468033942	14.38625076	1.88E-11	2.05E-09
cg00612905	-0.047274864	0.892174922	-8.455271001	9.37E-08	7.57E-07
cg00613177	0.050866401	0.938564892	11.74124742	5.54E-10	1.77E-08
cg00614832	0.168890816	0.164299694	12.83460846	1.28E-10	6.71E-09
cg00616650	-0.058309732	0.956947433	-9.091162197	3.16E-08	3.25E-07
cg00616705	-0.167164308	0.890265308	-9.579803837	1.41E-08	1.78E-07
cg00619347	0.015968379	0.02333745	9.267594603	2.35E-08	2.60E-07
cg00619505	0.147257429	0.822140459	9.691847981	1.18E-08	1.56E-07
cg00619561	-0.169045864	0.849273057	-9.025545241	3.52E-08	3.54E-07
cg00619628	0.103860565	0.919101536	10.00606557	7.18E-09	1.08E-07
cg00619978	-0.188217097	0.479064979	-12.55375578	1.84E-10	8.55E-09
cg00620733	0.172227765	0.224566042	10.95654032	1.70E-09	3.84E-08
cg00620746	-0.058841516	0.944775261	-10.34643593	4.24E-09	7.35E-08
cg00620921	-0.08425332	0.941772981	-14.10582133	2.62E-11	2.52E-09
cg00621258	-0.069532011	0.925000321	-9.60298148	1.36E-08	1.73E-07
cg00621407	-0.037741223	0.957389467	-9.267913369	2.35E-08	2.60E-07
cg00621583	-0.122900615	0.833824014	-12.23035218	2.84E-10	1.13E-08
cg00622010	-0.174950494	0.718350923	-13.33030303	6.78E-11	4.49E-09
cg00622105	-0.036562277	0.948951429	-9.024064059	3.53E-08	3.54E-07
cg00622170	-0.194422634	0.817730364	-10.05288854	6.67E-09	1.02E-07
cg00622749	-0.056177082	0.942364414	-9.052962708	3.36E-08	3.42E-07
cg00624440	-0.10053645	0.8803119	-9.887022613	8.65E-09	1.24E-07
cg00624799	-0.147756959	0.794718203	-12.9199256	1.14E-10	6.25E-09
cg00625331	0.033276336	0.047887181	11.05102569	1.48E-09	3.48E-08
cg00625949	0.145946553	0.825564465	8.895428291	4.39E-08	4.19E-07
cg00626702	-0.046411266	0.92596988	-9.202501252	2.62E-08	2.82E-07
cg00627347	-0.038235548	0.94914979	-8.612181239	7.13E-08	6.12E-07
cg00627361	-0.069479685	0.931323614	-9.268425978	2.35E-08	2.60E-07
cg00627998	-0.048830629	0.92710379	-9.921614752	8.19E-09	1.19E-07
cg00628185	-0.101821779	0.922413984	-11.20293396	1.19E-09	2.98E-08
cg00628382	0.090168266	0.840046242	10.84212625	2.01E-09	4.33E-08
cg00629370	0.026222382	0.025170125	9.604786368	1.36E-08	1.73E-07
cg00630249	0.023740981	0.03637212	8.588414949	7.43E-08	6.32E-07
cg00632364	0.140236995	0.3468173	8.55676205	7.85E-08	6.60E-07
cg00632379	-0.169703672	0.780831452	-9.696959596	1.17E-08	1.55E-07
cg00632466	0.069143678	0.051712699	9.81311884	9.73E-09	1.35E-07
cg00632575	-0.060110938	0.933567008	-9.655736225	1.25E-08	1.62E-07
cg00632792	0.05330953	0.05661354	10.24650074	4.94E-09	8.21E-08
cg00632861	0.069563751	0.054085091	11.62322031	6.53E-10	1.97E-08
cg00632914	-0.152348383	0.902627988	-10.4812723	3.45E-09	6.35E-08
cg00632957	-0.102543401	0.885680001	-9.717918568	1.13E-08	1.51E-07
cg00633062	-0.084494892	0.876423491	-9.811573248	9.75E-09	1.35E-07
cg00634573	-0.052863292	0.929425571	-8.958259441	3.95E-08	3.86E-07
cg00634698	0.114725558	0.893903068	10.00614614	7.17E-09	1.08E-07
cg00634714	0.113772705	0.318837174	8.510970016	8.50E-08	7.02E-07
cg00635521	0.024137778	0.026125345	10.28816621	4.63E-09	7.84E-08
cg00635560	-0.099014809	0.859045971	-9.421309671	1.83E-08	2.15E-07
cg00635695	-0.062116418	0.955046495	-9.75792058	1.06E-08	1.44E-07
cg00636145	-0.055630038	0.905543237	-10.36580315	4.11E-09	7.20E-08
cg00636675	-0.084095614	0.918335608	-8.550369744	7.94E-08	6.66E-07
cg00637058	0.027593068	0.03180075	9.680403948	1.20E-08	1.58E-07
cg00637636	0.125162093	0.877995766	14.06974291	2.73E-11	2.58E-09
cg00637745	-0.423293787	0.587937691	-12.71038411	1.50E-10	7.48E-09
cg00637826	-0.088610246	0.933077307	-10.57355362	3.00E-09	5.76E-08
cg00638210	0.129904823	0.789557641	9.264366786	2.37E-08	2.61E-07
cg00639475	-0.213794763	0.704594531	-10.05721774	6.62E-09	1.02E-07
cg00639517	-0.049709356	0.950577132	-11.28428703	1.06E-09	2.75E-08
cg00639656	-0.127279505	0.644921042	-9.209310719	2.59E-08	2.80E-07
cg00640053	-0.264924885	0.719947942	-13.69983712	4.29E-11	3.40E-09
cg00640609	-0.052550481	0.863365735	-8.621467668	7.02E-08	6.04E-07
cg00640719	-0.098322604	0.915576524	-11.65270376	6.27E-10	1.92E-08
cg00640775	0.048642875	0.94301089	9.482250181	1.66E-08	2.00E-07
cg00641052	-0.08760835	0.893292091	-12.86226335	1.23E-10	6.56E-09
cg00641127	-0.038943339	0.93001458	-9.386473712	1.94E-08	2.25E-07
cg00641391	-0.137275589	0.914285454	-11.83220743	4.88E-10	1.62E-08
cg00641679	0.153386462	0.532588528	8.558211887	7.83E-08	6.59E-07
cg00641792	0.057377905	0.065416218	12.5679793	1.81E-10	8.45E-09
cg00642042	-0.153563615	0.894680141	-11.66873766	6.13E-10	1.89E-08
cg00642303	0.031959252	0.041354161	9.15991108	2.81E-08	2.98E-07
cg00643145	-0.172807478	0.814257082	-12.63152387	1.66E-10	7.99E-09
cg00643235	0.223491422	0.462364605	11.23440535	1.13E-09	2.89E-08
cg00643293	-0.032814222	0.97472816	-10.97844517	1.65E-09	3.76E-08
cg00643296	0.171588616	0.459830244	8.733539713	5.78E-08	5.20E-07
cg00644033	-0.076856004	0.855165703	-8.748446848	5.64E-08	5.10E-07
cg00644103	-0.091384715	0.880408076	-9.05845844	3.33E-08	3.39E-07
cg00644554	0.160224861	0.82638015	10.26901504	4.77E-09	8.00E-08
cg00644814	0.063775731	0.111983295	8.958971521	3.94E-08	3.86E-07
cg00645731	-0.120538243	0.75160211	-9.14345636	2.89E-08	3.05E-07
cg00646381	-0.075964052	0.865727232	-10.76978888	2.24E-09	4.68E-08
cg00647769	-0.091756232	0.919790978	-8.670081282	6.45E-08	5.66E-07
cg00647830	-0.046171563	0.94891579	-9.070833847	3.26E-08	3.34E-07
cg00647881	-0.072678417	0.919211376	-14.48156565	1.68E-11	1.90E-09
cg00648005	-0.104575608	0.676070737	-9.229950518	2.50E-08	2.73E-07
cg00649606	-0.058570964	0.332502255	-11.35364859	9.57E-10	2.56E-08
cg00649827	-0.103395313	0.435450456	-11.23430813	1.14E-09	2.89E-08
cg00651359	-0.133076236	0.797482772	-9.090720999	3.16E-08	3.26E-07
cg00651912	-0.078144724	0.924792363	-11.49391235	7.84E-10	2.23E-08
cg00652555	0.024145141	0.032631443	9.688002926	1.19E-08	1.56E-07
cg00653609	0.030593001	0.053892473	8.903202914	4.33E-08	4.15E-07
cg00653615	-0.106883886	0.197036443	-9.472844707	1.68E-08	2.02E-07
cg00654657	-0.137121073	0.778443816	-9.414205381	1.85E-08	2.17E-07
cg00654709	0.052750826	0.072817921	12.59488204	1.75E-10	8.26E-09
cg00655147	-0.087693843	0.916714786	-8.839002162	4.83E-08	4.52E-07
cg00655498	-0.066419913	0.941814666	-9.453388104	1.74E-08	2.07E-07
cg00656264	-0.037474593	0.957919746	-8.681458605	6.33E-08	5.57E-07
cg00656881	-0.164159261	0.731949284	-11.37223798	9.32E-10	2.51E-08
cg00658016	0.151409588	0.142534411	9.133094056	2.94E-08	3.09E-07
cg00658085	-0.146263208	0.726089347	-11.63830724	6.40E-10	1.94E-08
cg00658740	0.217652753	0.584674748	14.50684938	1.63E-11	1.87E-09
cg00659129	0.230201655	0.735828751	13.01510463	1.01E-10	5.78E-09
cg00659204	-0.146641176	0.78676239	-14.24071322	2.23E-11	2.28E-09
cg00659878	-0.110837384	0.910908208	-8.685240633	6.28E-08	5.55E-07
cg00659953	0.042728465	0.033553629	11.7239974	5.68E-10	1.79E-08
cg00660009	-0.101473293	0.571395268	-12.053749	3.60E-10	1.33E-08
cg00660452	-0.09387918	0.907102912	-8.436184107	9.69E-08	7.77E-07
cg00660693	-0.106104834	0.881463151	-9.559281918	1.46E-08	1.82E-07
cg00661523	0.212149943	0.300855162	13.28982906	7.14E-11	4.63E-09
cg00661620	0.022273331	0.019118531	11.06485692	1.45E-09	3.43E-08
cg00662142	0.044088807	0.044774169	14.14019168	2.51E-11	2.46E-09
cg00663183	-0.033890969	0.974846761	-12.16295119	3.11E-10	1.20E-08
cg00664093	-0.097972971	0.889465515	-13.41848934	6.07E-11	4.21E-09
cg00664418	0.042717799	0.042994153	10.74402462	2.33E-09	4.80E-08
cg00664609	0.130707072	0.409341191	11.75747681	5.42E-10	1.74E-08
cg00664723	-0.071007807	0.91704062	-9.788130363	1.01E-08	1.39E-07
cg00665395	0.036356611	0.042284221	9.504619112	1.60E-08	1.95E-07
cg00665650	0.035664872	0.045983757	10.76662229	2.25E-09	4.69E-08
cg00665827	-0.246240321	0.752433964	-11.16074253	1.26E-09	3.11E-08
cg00666109	-0.096974788	0.927339813	-11.19462419	1.20E-09	3.01E-08
cg00666124	-0.034264107	0.972129612	-8.909852681	4.28E-08	4.11E-07
cg00666559	-0.045983708	0.932103723	-11.66759633	6.14E-10	1.89E-08
cg00666915	0.026005408	0.031155146	8.839740378	4.82E-08	4.51E-07
cg00667048	-0.161833141	0.785645064	-11.3827149	9.18E-10	2.49E-08
cg00667841	-0.162034301	0.914949508	-11.98471139	3.96E-10	1.41E-08
cg00668103	-0.063904913	0.934254749	-9.310010431	2.19E-08	2.47E-07
cg00668519	-0.149535664	0.779646368	-9.961401783	7.70E-09	1.14E-07
cg00668685	-0.096085035	0.854538878	-10.5865279	2.94E-09	5.69E-08
cg00669390	-0.167353292	0.611465502	-8.421827853	9.94E-08	7.93E-07
cg00669594	-0.104650124	0.812967884	-9.464671699	1.70E-08	2.04E-07
cg00670915	-0.16758622	0.758818278	-9.438850122	1.78E-08	2.11E-07
cg00671225	0.113873984	0.51014441	11.47931733	8.00E-10	2.26E-08
cg00672277	-0.173444711	0.553045091	-9.16704078	2.78E-08	2.95E-07
cg00673724	-0.068629741	0.927017352	-8.99183681	3.73E-08	3.70E-07
cg00675940	-0.224314833	0.801146703	-9.494790564	1.62E-08	1.97E-07
cg00676030	-0.052379384	0.875476161	-10.97255618	1.66E-09	3.78E-08
cg00676042	0.020535614	0.036328994	9.072559432	3.26E-08	3.33E-07
cg00676394	-0.211002457	0.732839718	-8.990780991	3.73E-08	3.70E-07
cg00677195	-0.122511474	0.802148975	-9.6872134	1.19E-08	1.56E-07
cg00677730	-0.1013827	0.835448373	-8.806636195	5.10E-08	4.72E-07
cg00678005	-0.120736597	0.930904772	-10.34506448	4.25E-09	7.36E-08
cg00678158	0.048074742	0.041772296	8.734917942	5.77E-08	5.19E-07
cg00678239	0.052934148	0.051770069	12.68256106	1.56E-10	7.64E-09
cg00678938	-0.035700624	0.948133704	-10.78174851	2.20E-09	4.62E-08
cg00679738	0.022176986	0.025313728	9.609474438	1.35E-08	1.72E-07
cg00679877	-0.178176168	0.76976131	-11.36838069	9.37E-10	2.52E-08
cg00681566	-0.232365413	0.439529253	-19.56438839	9.18E-14	1.01E-10
cg00682053	-0.117243054	0.879146615	-15.09750848	8.25E-12	1.24E-09
cg00682090	-0.049054927	0.945176409	-10.63069559	2.75E-09	5.42E-08
cg00683156	0.054359555	0.061297739	9.785224033	1.02E-08	1.39E-07
cg00683496	-0.066253517	0.947306748	-13.12124186	8.83E-11	5.30E-09
cg00683895	0.036062054	0.031299577	11.53160589	7.43E-10	2.15E-08
cg00687095	0.015528024	0.017745816	9.182139737	2.71E-08	2.90E-07
cg00687612	-0.05856436	0.9198699	-12.69489085	1.53E-10	7.57E-09
cg00687766	0.023406176	0.034727316	9.028941595	3.50E-08	3.52E-07
cg00687936	0.031436768	0.052883323	9.744590245	1.08E-08	1.46E-07
cg00688421	0.037407019	0.030568727	9.275503236	2.32E-08	2.57E-07
cg00688802	-0.062242568	0.941515501	-10.09900229	6.21E-09	9.70E-08
cg00689214	0.100262021	0.483402994	10.84256126	2.01E-09	4.33E-08
cg00690195	-0.108353484	0.732937007	-9.86068258	9.02E-09	1.28E-07
cg00690554	-0.186180489	0.877581898	-10.15931043	5.65E-09	9.05E-08
cg00691123	0.144768357	0.848827879	10.24542692	4.95E-09	8.22E-08
cg00691226	-0.11815302	0.926008664	-8.461771287	9.26E-08	7.50E-07
cg00691586	0.058347405	0.927929283	14.07797747	2.71E-11	2.56E-09
cg00691948	-0.030349706	0.958475766	-9.314581448	2.18E-08	2.45E-07
cg00692277	-0.147920193	0.562362966	-8.77188724	5.42E-08	4.94E-07
cg00692367	-0.085435317	0.885056978	-9.350720391	2.05E-08	2.35E-07
cg00692752	-0.332629029	0.788245813	-12.29586177	2.60E-10	1.07E-08
cg00692780	0.247307622	0.767090942	10.9939031	1.61E-09	3.70E-08
cg00692946	0.054594947	0.044870744	9.613963394	1.34E-08	1.71E-07
cg00693172	-0.069015885	0.876666829	-8.631690293	6.89E-08	5.96E-07
cg00693599	-0.05276731	0.947121164	-9.124599219	2.98E-08	3.12E-07
cg00694336	0.02337728	0.038457741	9.34124233	2.08E-08	2.37E-07
cg00694520	0.132605461	0.874647788	9.858871806	9.05E-09	1.28E-07
cg00694557	-0.189936327	0.896286097	-15.85580978	3.56E-12	7.64E-10
cg00694560	-0.114434765	0.869008297	-10.0507687	6.69E-09	1.02E-07
cg00695214	-0.043878791	0.955008971	-8.922948944	4.19E-08	4.04E-07
cg00695561	0.041524528	0.045269866	8.558330991	7.83E-08	6.59E-07
cg00695854	0.052047558	0.046603328	10.354344	4.19E-09	7.29E-08
cg00696472	-0.095765003	0.917635207	-10.87928792	1.90E-09	4.16E-08
cg00697033	0.020299779	0.01969813	8.814376395	5.04E-08	4.67E-07
cg00697378	-0.123806842	0.924543139	-13.38574745	6.33E-11	4.31E-09
cg00697658	0.179815363	0.441943907	9.672921587	1.22E-08	1.59E-07
cg00697672	0.421959847	0.709068275	22.32887978	8.87E-15	3.08E-11
cg00698051	-0.072141323	0.934739466	-14.07470898	2.72E-11	2.57E-09
cg00698169	-0.229217241	0.676374001	-11.81292332	5.02E-10	1.65E-08
cg00698444	-0.090360556	0.929317466	-8.557310016	7.84E-08	6.59E-07
cg00699235	0.024071087	0.031913509	8.738857661	5.73E-08	5.16E-07
cg00699569	0.199906854	0.577863804	9.387982612	1.93E-08	2.24E-07
cg00699617	0.23993684	0.180673959	16.24017799	2.36E-12	6.00E-10
cg00699996	-0.106613278	0.633581235	-9.329758422	2.12E-08	2.41E-07
cg00700728	-0.134567849	0.865276902	-9.286520242	2.28E-08	2.54E-07
cg00700782	-0.100339282	0.914487945	-9.616439479	1.33E-08	1.70E-07
cg00701571	-0.125956395	0.923220116	-12.22905705	2.84E-10	1.13E-08
cg00702231	-0.21232583	0.636937387	-17.89091803	4.40E-13	2.25E-10
cg00702693	0.025123429	0.024945153	11.08647815	1.41E-09	3.36E-08
cg00702837	-0.051797352	0.62830863	-10.31648589	4.44E-09	7.60E-08
cg00703542	-0.192478984	0.282289992	-9.255753463	2.40E-08	2.64E-07
cg00703843	-0.084377496	0.908018953	-10.0380975	6.83E-09	1.04E-07
cg00704288	0.050380711	0.043480254	13.241176	7.59E-11	4.81E-09
cg00704796	-0.135806025	0.890170762	-11.73268643	5.61E-10	1.78E-08
cg00704869	-0.134948202	0.810110428	-11.36750595	9.38E-10	2.53E-08
cg00705156	-0.03985882	0.920611031	-10.15053375	5.73E-09	9.14E-08
cg00705600	-0.168935604	0.803876906	-9.376789184	1.97E-08	2.27E-07
cg00705908	0.072959169	0.070142761	10.51478359	3.28E-09	6.13E-08
cg00706469	-0.099138939	0.907725297	-12.55992127	1.83E-10	8.51E-09
cg00707129	-0.192132134	0.878978875	-10.49105427	3.40E-09	6.28E-08
cg00708035	-0.196959215	0.813627631	-16.31709938	2.17E-12	5.68E-10
cg00708215	-0.143395562	0.73086046	-10.07134352	6.48E-09	1.00E-07
cg00708258	0.025164843	0.028413333	11.54329863	7.31E-10	2.13E-08
cg00708580	-0.042214084	0.945732301	-11.31749262	1.01E-09	2.65E-08
cg00708844	0.045104166	0.050786524	12.69104757	1.54E-10	7.60E-09
cg00709110	0.125643043	0.065666225	12.2072965	2.93E-10	1.16E-08
cg00710456	-0.192635626	0.824768039	-13.34833381	6.63E-11	4.43E-09
cg00710938	-0.035825877	0.973943616	-10.95654966	1.70E-09	3.84E-08
cg00711090	-0.148397047	0.266842628	-9.258418123	2.39E-08	2.63E-07
cg00711291	-0.105028527	0.877435077	-9.890926784	8.60E-09	1.23E-07
cg00711628	-0.062648427	0.938881381	-16.98774977	1.08E-12	3.84E-10
cg00711916	0.033042429	0.029552215	10.50214921	3.34E-09	6.21E-08
cg00712050	-0.120996889	0.619339521	-8.996429826	3.70E-08	3.67E-07
cg00712146	-0.128834209	0.742637935	-8.967675444	3.88E-08	3.81E-07
cg00712280	-0.031394908	0.95351923	-9.208933864	2.59E-08	2.80E-07
cg00712686	0.036904319	0.056177043	11.49714212	7.80E-10	2.23E-08
cg00712717	0.04011321	0.071161083	9.425636182	1.82E-08	2.14E-07
cg00712779	-0.137699208	0.918040579	-15.03846044	8.82E-12	1.29E-09
cg00712965	-0.084324442	0.921321445	-11.70401725	5.84E-10	1.83E-08
cg00713247	0.241773858	0.780155543	16.10031222	2.74E-12	6.55E-10
cg00713366	0.037278435	0.048703246	10.30972758	4.48E-09	7.65E-08
cg00713972	0.02814874	0.961557161	9.170892178	2.76E-08	2.94E-07
cg00714564	-0.119314924	0.665428564	-9.119806029	3.01E-08	3.14E-07
cg00714874	-0.138268486	0.525276569	-8.852001279	4.72E-08	4.44E-07
cg00715257	0.014751441	0.019633001	8.599417987	7.29E-08	6.23E-07
cg00716025	-0.118953151	0.871807874	-10.8041889	2.13E-09	4.51E-08
cg00716245	0.165417714	0.107013603	11.9358984	4.23E-10	1.48E-08
cg00716294	-0.046973952	0.955185661	-9.822712469	9.58E-09	1.33E-07
cg00716752	0.051179832	0.039034102	11.62923207	6.48E-10	1.96E-08
cg00716961	-0.023248767	0.95722417	-10.43048593	3.73E-09	6.71E-08
cg00717297	-0.0487819	0.941451895	-8.52173989	8.34E-08	6.92E-07
cg00717688	-0.066503527	0.922213221	-9.987529349	7.39E-09	1.10E-07
cg00718039	-0.156110604	0.866052831	-8.790973557	5.24E-08	4.82E-07
cg00718440	0.029774387	0.034915058	9.977048304	7.51E-09	1.11E-07
cg00718681	-0.18382083	0.874167143	-13.98441162	3.03E-11	2.76E-09
cg00718923	0.107215283	0.888073711	10.24613002	4.94E-09	8.22E-08
cg00719072	-0.087357092	0.892398798	-9.228430263	2.51E-08	2.73E-07
cg00719651	-0.275982638	0.293762412	-15.40438087	5.85E-12	1.02E-09
cg00720072	-0.039931029	0.064965661	-8.667599007	6.48E-08	5.68E-07
cg00720137	0.019527629	0.027511418	8.94048466	4.07E-08	3.95E-07
cg00721193	-0.139733647	0.790196631	-8.620339494	7.03E-08	6.05E-07
cg00721468	0.026488765	0.036718968	10.35168915	4.20E-09	7.31E-08
cg00723019	0.021322272	0.027308699	8.679340391	6.35E-08	5.59E-07
cg00723569	0.029180796	0.025249435	10.87939993	1.90E-09	4.16E-08
cg00724315	-0.046824804	0.967617255	-8.668914633	6.46E-08	5.67E-07
cg00724662	0.052896249	0.054000427	11.31767062	1.01E-09	2.65E-08
cg00725244	0.038714906	0.061392299	8.652479707	6.65E-08	5.79E-07
cg00726151	0.257925561	0.846721042	16.82920554	1.27E-12	4.18E-10
cg00727673	-0.119355286	0.472092141	-8.95374202	3.98E-08	3.88E-07
cg00728371	0.063983324	0.941540981	13.19179557	8.08E-11	5.01E-09
cg00728398	0.027961169	0.022940497	10.88888096	1.88E-09	4.13E-08
cg00728655	-0.079529702	0.952546912	-8.730144744	5.82E-08	5.22E-07
cg00728907	-0.091095814	0.87608122	-14.07806886	2.71E-11	2.56E-09
cg00729056	-0.023493844	0.959637527	-9.279811983	2.31E-08	2.56E-07
cg00729171	0.046985646	0.949455557	10.31365675	4.46E-09	7.62E-08
cg00729291	-0.041642809	0.909844229	-10.25813728	4.85E-09	8.11E-08
cg00730023	0.025661646	0.027756179	8.543592812	8.03E-08	6.72E-07
cg00730260	0.049279424	0.948848752	11.23266609	1.14E-09	2.89E-08
cg00730373	-0.181681271	0.648691244	-12.81426398	1.31E-10	6.82E-09
cg00731201	0.12200555	0.727360773	13.90080955	3.35E-11	2.93E-09
cg00731608	-0.01933073	0.979460552	-10.50081637	3.35E-09	6.22E-08
cg00731886	-0.100714885	0.918622368	-12.68464239	1.55E-10	7.63E-09
cg00732378	-0.155902249	0.560051876	-9.379790286	1.96E-08	2.26E-07
cg00732538	0.031609301	0.079675145	9.182061816	2.71E-08	2.90E-07
cg00732656	-0.063943778	0.937055487	-9.386327413	1.94E-08	2.25E-07
cg00732775	-0.190762857	0.891321922	-9.362028279	2.01E-08	2.31E-07
cg00733115	-0.205951432	0.509071924	-11.77019557	5.32E-10	1.72E-08
cg00733288	0.134466864	0.155174471	9.224730564	2.53E-08	2.75E-07
cg00733315	0.130176482	0.517638205	16.18521281	2.50E-12	6.19E-10
cg00733683	0.154567477	0.41901284	10.96720809	1.67E-09	3.80E-08
cg00733780	0.060195436	0.058990102	10.91619414	1.80E-09	4.01E-08
cg00734471	-0.216764959	0.749134458	-9.764844339	1.05E-08	1.43E-07
cg00734760	0.034232701	0.043250243	10.88074598	1.90E-09	4.16E-08
cg00734813	-0.131612826	0.839934595	-13.0865436	9.23E-11	5.45E-09
cg00734967	-0.133864731	0.898967235	-9.895750969	8.54E-09	1.22E-07
cg00735454	-0.096268266	0.903515795	-9.462008305	1.71E-08	2.05E-07
cg00735744	-0.047503235	0.059798391	-11.69782814	5.89E-10	1.84E-08
cg00736104	-0.162141397	0.653100578	-8.798629639	5.17E-08	4.77E-07
cg00737655	-0.061704552	0.931174762	-10.28444391	4.66E-09	7.87E-08
cg00737846	0.123352369	0.826875071	11.83789094	4.85E-10	1.62E-08
cg00737978	0.146497669	0.403308333	9.706460573	1.15E-08	1.53E-07
cg00737992	0.121258724	0.748544807	12.73012836	1.46E-10	7.36E-09
cg00738345	-0.124810916	0.838910235	-8.64862364	6.69E-08	5.82E-07
cg00738897	-0.175160741	0.764657097	-14.06484002	2.75E-11	2.59E-09
cg00739123	-0.061147409	0.936422747	-12.36155897	2.38E-10	1.01E-08
cg00739155	-0.223439935	0.685281316	-10.18210718	5.46E-09	8.83E-08
cg00739353	-0.114527943	0.885248346	-12.01109394	3.82E-10	1.38E-08
cg00739644	-0.199711677	0.523296278	-10.84499058	2.00E-09	4.32E-08
cg00740020	0.053552461	0.0651929	10.62344897	2.78E-09	5.46E-08
cg00740874	-0.053993438	0.9043741	-8.940139137	4.07E-08	3.95E-07
cg00743717	-0.138257948	0.444519712	-8.960582884	3.93E-08	3.85E-07
cg00743803	-0.080367208	0.872879935	-8.738042588	5.74E-08	5.17E-07
cg00743929	-0.117042432	0.12544146	-11.07573586	1.43E-09	3.40E-08
cg00744866	0.359711256	0.488416761	15.91174292	3.35E-12	7.37E-10
cg00746130	0.074061342	0.058544173	12.72552143	1.47E-10	7.39E-09
cg00746446	-0.029608649	0.967845297	-11.31834817	1.01E-09	2.65E-08
cg00746487	-0.131655035	0.883478915	-13.87213436	3.47E-11	2.98E-09
cg00746693	0.025077369	0.042620237	10.06938655	6.50E-09	1.00E-07
cg00746844	-0.051109927	0.929900446	-9.412043525	1.86E-08	2.18E-07
cg00746981	0.0600688	0.062947803	12.79643458	1.34E-10	6.93E-09
cg00747241	-0.078083075	0.924066101	-9.676622114	1.21E-08	1.58E-07
cg00747372	-0.136653536	0.770462404	-8.436556245	9.68E-08	7.77E-07
cg00747618	-0.13119736	0.888430431	-12.49768899	1.98E-10	8.97E-09
cg00748431	-0.063742711	0.821884874	-8.544855392	8.01E-08	6.71E-07
cg00748718	0.147538748	0.282968091	11.67764137	6.05E-10	1.87E-08
cg00750366	0.203863012	0.2914569	11.11889352	1.34E-09	3.25E-08
cg00750555	0.225092163	0.722681017	16.85837816	1.24E-12	4.12E-10
cg00751155	0.022741548	0.028790721	10.71563907	2.43E-09	4.95E-08
cg00751633	-0.027111106	0.958689092	-11.44308701	8.42E-10	2.35E-08
cg00751770	0.225557526	0.699759335	12.23326635	2.83E-10	1.13E-08
cg00752016	0.026304995	0.036987425	9.480044535	1.66E-08	2.01E-07
cg00752045	-0.15874661	0.885141142	-8.64658581	6.72E-08	5.84E-07
cg00753846	-0.047900372	0.958691828	-9.698446514	1.17E-08	1.54E-07
cg00754027	0.130072963	0.114845247	9.234417638	2.49E-08	2.71E-07
cg00754103	-0.056828026	0.920876884	-11.33371281	9.84E-10	2.61E-08
cg00754253	0.24770583	0.613941737	8.883242623	4.48E-08	4.26E-07
cg00754426	0.120742402	0.410131632	9.124584708	2.98E-08	3.12E-07
cg00754836	-0.213900348	0.84556973	-18.45745986	2.55E-13	1.63E-10
cg00754989	0.408045221	0.356717522	18.67844586	2.07E-13	1.50E-10
cg00755064	-0.016535734	0.973046249	-9.328466072	2.13E-08	2.41E-07
cg00755181	-0.045358459	0.936728505	-8.883692264	4.48E-08	4.26E-07
cg00755572	-0.077675168	0.938696677	-22.3884135	8.46E-15	3.08E-11
cg00755751	0.112862104	0.78306073	10.32470179	4.38E-09	7.53E-08
cg00756450	0.159020974	0.746470838	8.752304588	5.60E-08	5.07E-07
cg00756734	-0.042479038	0.952851109	-10.77393296	2.22E-09	4.66E-08
cg00757212	0.029150689	0.03251352	8.921804173	4.20E-08	4.05E-07
cg00757789	0.036420793	0.03158889	11.67393883	6.09E-10	1.88E-08
cg00757952	-0.178122915	0.737165712	-13.48927557	5.56E-11	3.99E-09
cg00758701	-0.050878796	0.901432469	-9.179085276	2.73E-08	2.91E-07
cg00758816	0.255309899	0.521462405	21.17089642	2.28E-14	5.02E-11
cg00758915	0.338466441	0.461597859	15.90223888	3.39E-12	7.41E-10
cg00759254	-0.10758451	0.886638388	-11.26580349	1.08E-09	2.80E-08
cg00759295	0.031860918	0.04114372	10.54750795	3.12E-09	5.92E-08
cg00759329	0.165251627	0.5765722	8.589816501	7.41E-08	6.31E-07
cg00759807	-0.330363825	0.54315839	-16.33741872	2.13E-12	5.61E-10
cg00760203	0.190005794	0.476566651	8.636096353	6.84E-08	5.92E-07
cg00760474	-0.035695454	0.970242972	-11.40993126	8.83E-10	2.42E-08
cg00760729	0.247449544	0.62502203	10.05102826	6.69E-09	1.02E-07
cg00760812	-0.052009262	0.894480494	-8.85262647	4.72E-08	4.43E-07
cg00761126	-0.088937718	0.873473127	-10.52690718	3.22E-09	6.05E-08
cg00761344	-0.051295544	0.960674089	-9.149051291	2.86E-08	3.02E-07
cg00761755	0.024528392	0.023791478	9.737114225	1.10E-08	1.48E-07
cg00761859	-0.174025889	0.893751736	-12.4625611	2.08E-10	9.23E-09
cg00762623	0.02043221	0.031495099	10.74388975	2.33E-09	4.80E-08
cg00762705	-0.22794491	0.881632088	-11.17121808	1.24E-09	3.08E-08
cg00763096	-0.045383201	0.05218164	-9.25197388	2.42E-08	2.65E-07
cg00763136	-0.061273402	0.887289932	-9.407064306	1.87E-08	2.19E-07
cg00763223	0.079777403	0.876894081	9.070107657	3.27E-08	3.34E-07
cg00763555	0.053394203	0.069525226	9.80355204	9.88E-09	1.36E-07
cg00764307	-0.133818736	0.777553037	-11.38419037	9.16E-10	2.49E-08
cg00764369	-0.093713189	0.778840238	-10.50632754	3.32E-09	6.18E-08
cg00764514	-0.235629466	0.621243612	-9.444047977	1.76E-08	2.09E-07
cg00764668	-0.13771799	0.656490084	-10.25124972	4.90E-09	8.17E-08
cg00765144	-0.084791437	0.944840045	-10.24047304	4.99E-09	8.27E-08
cg00765653	-0.115631158	0.571300312	-14.07497205	2.72E-11	2.57E-09
cg00765710	0.040439991	0.052780455	8.943853045	4.04E-08	3.93E-07
cg00765921	0.080697918	0.053047759	9.381386128	1.95E-08	2.26E-07
cg00766322	-0.170375865	0.732077122	-9.456662752	1.73E-08	2.06E-07
cg00766889	0.042295774	0.046647074	10.41127805	3.84E-09	6.85E-08
cg00767000	-0.03651381	0.958241514	-9.471724542	1.68E-08	2.03E-07
cg00767116	-0.14755527	0.907098234	-8.988231689	3.75E-08	3.71E-07
cg00768999	-0.1548997	0.314724183	-9.689686612	1.18E-08	1.56E-07
cg00769012	-0.030048842	0.975078451	-9.612766548	1.34E-08	1.71E-07
cg00769072	0.018957809	0.02063929	9.559152139	1.46E-08	1.82E-07
cg00771247	0.037182885	0.051244997	8.480832392	8.96E-08	7.32E-07
cg00771316	-0.120794895	0.897907829	-10.43431388	3.71E-09	6.68E-08
cg00771490	0.183253025	0.683765492	9.579421343	1.41E-08	1.78E-07
cg00771553	-0.146284522	0.846157031	-9.225136028	2.52E-08	2.74E-07
cg00772020	0.236615442	0.307630158	11.14010145	1.30E-09	3.18E-08
cg00772407	0.228176872	0.327604386	11.84005953	4.83E-10	1.61E-08
cg00773060	0.23743859	0.778556704	10.32568783	4.37E-09	7.52E-08
cg00774100	0.026422026	0.029766172	11.79237459	5.16E-10	1.69E-08
cg00774520	-0.043501095	0.961412864	-16.47895795	1.83E-12	5.15E-10
cg00774538	0.026330418	0.031589287	9.165557003	2.79E-08	2.96E-07
cg00775829	0.028110936	0.959185265	8.444556563	9.55E-08	7.68E-07
cg00776266	0.066750868	0.07733034	9.88412856	8.69E-09	1.24E-07
cg00776464	0.022198422	0.021500949	11.69282274	5.93E-10	1.85E-08
cg00776770	-0.059281616	0.946067932	-10.73375368	2.36E-09	4.85E-08
cg00776917	0.108356322	0.73851532	8.935127294	4.10E-08	3.98E-07
cg00777011	0.229684189	0.516385429	10.7395252	2.34E-09	4.82E-08
cg00777209	-0.019873843	0.017936492	-9.882591806	8.71E-09	1.24E-07
cg00777341	-0.052485278	0.920101069	-10.49954235	3.36E-09	6.23E-08
cg00777546	-0.094556996	0.923023429	-9.756280424	1.06E-08	1.44E-07
cg00777895	-0.282880959	0.524683094	-17.3361599	7.61E-13	3.14E-10
cg00779056	-0.122898761	0.915737157	-12.00039257	3.88E-10	1.39E-08
cg00780664	-0.082132668	0.86200988	-11.89825168	4.46E-10	1.53E-08
cg00781169	-0.105702969	0.923828227	-11.77030938	5.32E-10	1.72E-08
cg00781519	0.269333873	0.341854553	12.44667858	2.12E-10	9.36E-09
cg00781604	-0.077347919	0.170845771	-9.05806348	3.34E-08	3.39E-07
cg00782057	0.027805393	0.046202223	8.774514517	5.39E-08	4.92E-07
cg00782367	-0.043564803	0.957533017	-9.715833565	1.14E-08	1.51E-07
cg00782697	-0.062351124	0.956750272	-10.81610043	2.09E-09	4.45E-08
cg00783000	-0.078829551	0.898949095	-8.428912163	9.81E-08	7.85E-07
cg00784153	0.123526206	0.287974666	9.416613659	1.84E-08	2.17E-07
cg00784308	0.048360895	0.034218033	9.388516994	1.93E-08	2.24E-07
cg00784718	0.105226608	0.065090022	14.22321379	2.28E-11	2.31E-09
cg00785856	0.046787008	0.058013002	10.0654475	6.54E-09	1.01E-07
cg00786138	0.131654272	0.908593608	8.652362093	6.65E-08	5.79E-07
cg00786390	0.141111603	0.712591153	13.19605063	8.03E-11	5.00E-09
cg00786406	0.181915077	0.116972293	8.43135647	9.77E-08	7.82E-07
cg00786658	-0.125441089	0.232430203	-11.30736649	1.02E-09	2.68E-08
cg00786747	0.062653516	0.159849529	9.925536075	8.14E-09	1.18E-07
cg00787055	0.081000978	0.894510168	8.448729926	9.48E-08	7.64E-07
cg00787180	0.271267673	0.617891951	10.28816935	4.63E-09	7.84E-08
cg00787429	-0.072569077	0.919411391	-11.90023787	4.45E-10	1.52E-08
cg00787661	0.03702935	0.048633722	10.71029039	2.45E-09	4.98E-08
cg00788025	-0.051244686	0.923018377	-8.665449507	6.50E-08	5.69E-07
cg00788048	-0.035839597	0.967064838	-9.852482901	9.14E-09	1.29E-07
cg00788170	-0.124602318	0.677759931	-12.16430744	3.10E-10	1.20E-08
cg00788354	-0.076293102	0.922484761	-9.740107822	1.09E-08	1.47E-07
cg00788375	-0.07363295	0.121713084	-10.39550179	3.93E-09	6.97E-08
cg00788699	-0.074814846	0.861026502	-9.758436727	1.06E-08	1.44E-07
cg00789427	0.156676731	0.792557534	9.278545894	2.31E-08	2.56E-07
cg00790395	-0.118852616	0.161705427	-8.720953453	5.91E-08	5.29E-07
cg00791321	0.098386938	0.845395627	12.99867415	1.03E-10	5.86E-09
cg00792251	-0.087885059	0.878094179	-8.439101761	9.64E-08	7.74E-07
cg00792688	-0.181581825	0.569221231	-10.2972647	4.57E-09	7.76E-08
cg00793432	-0.335984187	0.810644045	-8.795974395	5.20E-08	4.79E-07
cg00793774	0.039687661	0.048759175	12.06422996	3.55E-10	1.31E-08
cg00793937	0.096764	0.915299398	10.36217134	4.14E-09	7.23E-08
cg00793946	0.040082371	0.943623765	8.42410251	9.90E-08	7.90E-07
cg00793990	-0.036695338	0.91313867	-10.50249713	3.34E-09	6.21E-08
cg00794038	0.042805282	0.041616075	11.05819132	1.46E-09	3.46E-08
cg00794722	-0.049545314	0.718621329	-9.828781775	9.49E-09	1.32E-07
cg00795000	-0.097548595	0.819567824	-9.766586813	1.05E-08	1.42E-07
cg00796187	0.098640602	0.120997866	10.53113853	3.20E-09	6.03E-08
cg00796814	0.052534558	0.034999757	12.19204959	2.99E-10	1.17E-08
cg00796963	0.141597948	0.690987504	10.67592133	2.57E-09	5.16E-08
cg00797142	-0.096467964	0.912345782	-10.3640107	4.12E-09	7.21E-08
cg00797837	0.018706357	0.02639655	8.784088973	5.30E-08	4.86E-07
cg00798601	-0.042256711	0.968772924	-9.18462758	2.70E-08	2.89E-07
cg00799144	-0.077205759	0.928898195	-14.70700685	1.29E-11	1.62E-09
cg00799748	-0.029196637	0.949467955	-11.09497555	1.39E-09	3.33E-08
cg00799826	0.115116943	0.065029474	11.44416492	8.41E-10	2.34E-08
cg00800365	-0.032110266	0.961079109	-9.799117546	9.95E-09	1.37E-07
cg00800780	0.094203118	0.90086003	14.03086359	2.86E-11	2.66E-09
cg00800997	0.02131761	0.01962578	12.18706687	3.01E-10	1.18E-08
cg00801034	-0.087019157	0.935385523	-11.16543259	1.25E-09	3.09E-08
cg00801568	0.070119382	0.08647993	10.58126806	2.97E-09	5.72E-08
cg00802855	-0.126715169	0.810672229	-11.49480395	7.83E-10	2.23E-08
cg00804354	0.175569214	0.431467916	8.729751013	5.82E-08	5.23E-07
cg00804587	-0.046176161	0.957074789	-8.972567326	3.85E-08	3.79E-07
cg00805441	-0.114336171	0.802029437	-8.70103822	6.12E-08	5.43E-07
cg00806319	-0.135062016	0.796977679	-11.00999917	1.57E-09	3.64E-08
cg00807684	-0.126221535	0.924869025	-8.912232873	4.26E-08	4.10E-07
cg00807892	0.021286973	0.024032009	9.683173285	1.20E-08	1.57E-07
cg00808053	0.081697742	0.865048859	9.885100631	8.68E-09	1.24E-07
cg00808648	0.277947392	0.525310504	12.49265213	2.00E-10	9.00E-09
cg00809021	-0.179422231	0.695305224	-11.28962238	1.05E-09	2.73E-08
cg00809267	-0.173379963	0.534608871	-8.732986386	5.79E-08	5.20E-07
cg00810529	-0.067233072	0.948467318	-8.982316448	3.79E-08	3.74E-07
cg00810908	-0.030268326	0.964403916	-11.41636341	8.75E-10	2.41E-08
cg00810939	-0.055247791	0.93840925	-9.413926403	1.85E-08	2.17E-07
cg00811535	0.129814102	0.234872301	8.793161075	5.22E-08	4.80E-07
cg00812236	0.099506612	0.724780039	8.838704221	4.83E-08	4.52E-07
cg00812831	-0.193251216	0.843984913	-13.50917627	5.42E-11	3.93E-09
cg00812839	-0.111912553	0.864779348	-13.20949836	7.90E-11	4.94E-09
cg00812980	-0.105806366	0.924787613	-12.56929466	1.81E-10	8.44E-09
cg00813582	-0.08614036	0.914006556	-10.80778724	2.12E-09	4.49E-08
cg00813752	0.16767102	0.353228285	9.668263027	1.23E-08	1.60E-07
cg00814239	-0.093494135	0.931783585	-10.75284239	2.30E-09	4.76E-08
cg00815177	-0.02862755	0.967134147	-9.859239729	9.04E-09	1.28E-07
cg00815230	-0.082603444	0.853539534	-9.514588437	1.57E-08	1.92E-07
cg00815325	-0.131009938	0.467563538	-8.827438161	4.93E-08	4.59E-07
cg00815519	-0.059676541	0.950119932	-10.77552569	2.22E-09	4.65E-08
cg00815832	0.333567156	0.65292225	9.082881351	3.20E-08	3.29E-07
cg00817331	-0.185056497	0.784678443	-15.01874352	9.02E-12	1.31E-09
cg00817377	-0.202044953	0.259074968	-10.14808751	5.75E-09	9.16E-08
cg00817502	0.21364208	0.682689156	12.6871667	1.55E-10	7.62E-09
cg00818106	0.147932976	0.505536375	8.992813735	3.72E-08	3.69E-07
cg00818229	-0.064973915	0.938485413	-9.516747286	1.57E-08	1.92E-07
cg00819078	0.18123208	0.841306597	10.34588687	4.24E-09	7.36E-08
cg00819338	0.198094403	0.483258588	10.86900329	1.93E-09	4.21E-08
cg00819788	0.177584709	0.292253587	10.18750414	5.41E-09	8.77E-08
cg00819818	-0.116285118	0.797695528	-9.094990861	3.14E-08	3.24E-07
cg00819871	0.113593286	0.756202825	10.21861447	5.16E-09	8.47E-08
cg00820208	0.029147767	0.028758128	11.70394155	5.84E-10	1.83E-08
cg00820958	-0.231612641	0.742129209	-11.41421117	8.78E-10	2.41E-08
cg00821444	-0.049963829	0.956180644	-8.462481923	9.25E-08	7.50E-07
cg00821731	0.160002764	0.440547445	9.67559521	1.21E-08	1.59E-07
cg00821977	-0.077912978	0.951404174	-13.52543711	5.31E-11	3.88E-09
cg00822241	0.110577504	0.38444542	8.924959553	4.17E-08	4.03E-07
cg00822550	-0.096036832	0.909628099	-9.248481301	2.43E-08	2.67E-07
cg00822571	-0.068169006	0.920820284	-11.97486291	4.01E-10	1.43E-08
cg00822607	0.027089093	0.031628055	8.73349597	5.78E-08	5.20E-07
cg00823110	-0.134079228	0.877390139	-16.82332551	1.28E-12	4.19E-10
cg00823526	-0.076727511	0.950562825	-9.166737019	2.78E-08	2.96E-07
cg00824156	0.052531588	0.931682683	8.461224253	9.27E-08	7.51E-07
cg00824222	-0.110128224	0.904388336	-8.458942869	9.31E-08	7.53E-07
cg00825497	0.039229118	0.048784498	9.109506192	3.06E-08	3.18E-07
cg00825734	-0.199288599	0.721873154	-18.14054893	3.45E-13	1.95E-10
cg00826610	0.032284274	0.053267741	9.338787449	2.09E-08	2.38E-07
cg00826640	-0.080527961	0.9283684	-9.188961956	2.68E-08	2.87E-07
cg00826921	0.050269272	0.055920281	15.27791159	6.73E-12	1.10E-09
cg00827164	0.04272461	0.060419234	9.026421039	3.52E-08	3.53E-07
cg00827210	-0.101328435	0.861157469	-10.52584847	3.23E-09	6.06E-08
cg00827318	-0.133989069	0.884967976	-11.21826534	1.16E-09	2.93E-08
cg00827392	0.026550452	0.044743293	9.623692791	1.32E-08	1.69E-07
cg00827596	-0.069017058	0.804990815	-8.425671657	9.87E-08	7.89E-07
cg00827893	0.158302144	0.872370054	18.25859555	3.08E-13	1.84E-10
cg00828618	0.207238032	0.573419967	10.13323694	5.88E-09	9.32E-08
cg00828709	-0.194348197	0.8265933	-9.354538297	2.04E-08	2.34E-07
cg00829456	0.096565962	0.078035655	10.77536803	2.22E-09	4.65E-08
cg00829944	0.05686328	0.044062629	14.72096996	1.27E-11	1.61E-09
cg00830420	0.162315462	0.424348008	9.306026689	2.21E-08	2.48E-07
cg00830435	-0.088965324	0.929148051	-10.41943792	3.79E-09	6.79E-08
cg00830526	0.017436445	0.019623933	8.513620459	8.46E-08	6.99E-07
cg00830813	-0.065494527	0.9228733	-12.14492863	3.18E-10	1.22E-08
cg00831048	0.057970046	0.051687476	11.72584928	5.66E-10	1.79E-08
cg00831126	0.212470458	0.358594871	8.542118563	8.05E-08	6.73E-07
cg00831237	0.128551303	0.600441677	9.138206375	2.92E-08	3.07E-07
cg00831735	0.091522884	0.770635081	9.079130917	3.22E-08	3.30E-07
cg00832308	0.041026186	0.035017785	11.37646463	9.26E-10	2.50E-08
cg00832567	-0.065575095	0.770817221	-8.586261881	7.46E-08	6.34E-07
cg00832644	-0.112897329	0.902932932	-8.53628582	8.13E-08	6.79E-07
cg00832928	-0.162326008	0.830858324	-13.0586612	9.57E-11	5.58E-09
cg00833703	-0.139763246	0.862193093	-11.61219084	6.64E-10	1.99E-08
cg00834899	0.204177878	0.710013555	16.35933227	2.08E-12	5.51E-10
cg00835193	-0.059250891	0.93767973	-8.556382838	7.85E-08	6.60E-07
cg00835526	-0.103904452	0.780952463	-14.64830416	1.38E-11	1.68E-09
cg00835705	-0.165004185	0.86639465	-8.912464122	4.26E-08	4.10E-07
cg00836119	0.022749628	0.035711641	8.991062989	3.73E-08	3.70E-07
[truncated: 52,581 more rows]
