# Supplementary material for: The signature of liver cancer in immune cells DNA methylation
Source: Clin Epigenetics. 2018 Jan 18;10:8. doi: 10.1186/s13148-017-0436-1 (PMC5774119; doi:10.1186/s13148-017-0436-1)
Supplement: Supplementary file 6 — Annotated non-redundant list of 350CGs and 369 CGs that are differentially methylated between stages of HCC and healthy controls. (CSV 41 kb) [file 13148_2017_436_MOESM6_ESM.csv]

350 CGs									369 CGs
	CG	Averagectrl	Average.stage4	Delta.methylation	Gene.Type		Gene.Name			CG	P.Val	adj.P.Val	Delta
1	cg00014638	0.760091369	0.160589408	-0.630816429	protein-coding		42068			cg22110158	0	0	-0.427565963
2	cg00093544	0.175204962	0.585239042	0.515482382	protein-coding		Sec14L4			cg15755348	0	0	-0.433744051
3	cg00189276	0.625007569	0.02031238	-0.615769051	ncRNA		Mir6720			cg02272851	0	0	-0.613018557
4	cg00211609	0.824371586	0.392146879	-0.454291632	protein-coding		Fam132A			cg26394788	9.33E-15	2.44E-12	-0.448785116
5	cg00248242	0.821338091	0.338265937	-0.549905149	ncRNA		Mir4786			cg14338062	1.60E-14	3.59E-12	-0.424401866
6	cg00321614	0.546153532	0.226789603	-0.369453653	ncRNA		Mir8056			cg24576298	2.91E-14	5.52E-12	-0.556597991
7	cg00350932	0.635693367	0.144692749	-0.500623432	protein-coding		Ptcd3			cg09048334	1.83E-13	2.10E-11	-0.466188846
8	cg00361155	0.827164071	0.32240964	-0.383860715	protein-coding		Edar			cg27120934	2.05E-13	2.28E-11	-0.432538473
9	cg00426720	0.459961172	0.765338053	0.369746668	protein-coding		Nr4A2			cg21700582	2.09E-13	2.32E-11	-0.436720578
10	cg00448395	0.296295263	0.669357493	0.345660026	protein-coding		Pot1			cg01359822	2.54E-13	2.67E-11	-0.509979961
11	cg00458932	0.662073697	0.198242048	-0.506206217	ncRNA		Loc101927865			cg10761639	3.37E-13	3.30E-11	-0.543273265
12	cg00483304	0.37446623	0.721456845	0.360064704	protein-coding		Sertad2			cg15406952	3.40E-13	3.32E-11	-0.511617756
13	cg00568910	0.657902185	0.921676652	0.281310271	protein-coding		Slc2A1			cg01905967	6.85E-13	5.57E-11	-0.453007021
14	cg00697672	0.637238216	0.961796596	0.315077119	protein-coding		Acsf3			cg00014638	1.10E-12	7.94E-11	-0.442697119
15	cg00744866	0.390160238	0.738597276	0.4186973	protein-coding		Clasp2			cg13978347	1.35E-12	9.26E-11	-0.793894569
16	cg00754989	0.227276985	0.676472369	0.485553706	protein-coding		Pkm			cg00350932	1.95E-12	1.22E-10	-0.440347574
17	cg00758915	0.323020619	0.659383466	0.41221994	protein-coding		Pcdhga8			cg21130926	2.22E-12	1.35E-10	-0.863478434
18	cg00759807	0.613412258	0.276114806	-0.366443933	protein-coding		Loc100287036			cg14187813	2.75E-12	1.59E-10	-0.420988371
19	cg01116137	0.495045762	0.818979465	0.364886602	protein-coding		Acss1			cg17704839	4.59E-12	2.34E-10	-0.474012234
20	cg01124132	0.494634497	0.805920715	0.341933653	protein-coding		Rfpl2			cg06715136	9.11E-12	3.94E-10	-0.490615631
21	cg01214050	0.841898999	0.416520152	-0.475997181	ncRNA		Fto-It1			cg20602954	9.80E-12	4.16E-10	-0.497843373
22	cg01238991	0.438653338	0.757733201	0.359660597	protein-coding		Erich5			cg13143743	1.82E-11	6.73E-10	-0.425665681
23	cg01359822	0.676500561	0.123022405	-0.5624126	protein-coding		Ets2			cg18770216	2.53E-11	8.72E-10	-0.483600955
24	cg01411912	0.767989908	0.40253778	-0.433813688	protein-coding		S100A4			cg05744064	2.84E-11	9.54E-10	-0.464658235
25	cg01417062	0.792583089	0.418759513	-0.437945176	ncRNA		Tmem26-As1			cg01698579	2.95E-11	9.82E-10	-0.54864033
26	cg01546046	0.412089644	0.13972098	-0.271354303	protein-coding		Ap4S1			cg08265181	3.21E-11	1.05E-09	-0.69658351
27	cg01611777	0.488522262	0.805858828	0.360887417	protein-coding		Map4K4			cg02389264	3.55E-11	1.13E-09	-0.555860046
28	cg01696603	0.799493072	0.415740545	-0.369118713	protein-coding		Hddc2			cg10957001	7.74E-11	2.11E-09	-0.800361747
29	cg01698579	0.667561344	0.0709605	-0.615762017	ncRNA		Linc01070			cg01584086	8.99E-11	2.37E-09	-0.724230208
30	cg01732538	0.561927886	0.228565775	-0.361451724	protein-coding		Ube2E3			cg05884167	2.40E-10	5.20E-09	-0.470216239
31	cg01810593	0.715567221	0.320829254	-0.389641553	protein-coding		Ccar2			cg06193597	3.00E-10	6.22E-09	-0.798086706
32	cg01828328	0.672836971	0.926562961	0.25717137	protein-coding		Ndrg1			cg13215060	3.57E-10	7.15E-09	-0.515101031
33	cg01839860	0.647049539	0.944575031	0.311112863	protein-coding		Ube2D2			cg07895381	4.35E-10	8.37E-09	-0.445986618
34	cg01933228	0.475718992	0.835384132	0.384517615	protein-coding		Agl			cg22688471	5.18E-10	9.63E-09	-0.469898978
35	cg01966878	0.433208527	0.81605692	0.345491852	ncRNA		Snca-As1			cg26864826	5.48E-10	1.01E-08	-0.76617587
36	cg01994308	0.163727183	0.776184855	0.574006996	protein-coding		Plag1			cg03386715	5.81E-10	1.06E-08	-0.433872451
37	cg02001279	0.189078614	0.629741375	0.512332451	protein-coding		Arid3A			cg17840250	7.90E-10	1.36E-08	-0.520444661
38	cg02142483	0.560831747	0.831808581	0.298882548	protein-coding		Tldc1			cg12012581	1.44E-09	2.21E-08	-0.65468229
39	cg02265379	0.430523891	0.144351657	-0.268772106	ncRNA		Mir9-2			cg07134666	1.81E-09	2.66E-08	-0.480313523
40	cg02272851	0.937625753	0.243673965	-0.732378289	protein-coding		Klf6			cg12562822	1.82E-09	2.68E-08	-0.695576711
41	cg02313495	0.435720795	0.138520456	-0.30658421	protein-coding		Bmf			cg13641645	2.25E-09	3.18E-08	-0.461430339
42	cg02482718	0.813331365	0.340406192	-0.461826065	protein-coding		Ajap1			cg02444957	2.58E-09	3.56E-08	-0.597491862
43	cg02556954	0.527062447	0.870049998	0.349811251	protein-coding		Etf1			cg25248160	2.88E-09	3.90E-08	-0.469295648
44	cg02717454	0.330435903	0.69385628	0.453336254	protein-coding		Crebbp			cg00173776	3.58E-09	4.66E-08	-0.44631192
45	cg02749789	0.266784157	0.035673705	-0.230960856	protein-coding		Ywhae			cg02286193	4.37E-09	5.50E-08	-0.558122691
46	cg02758552	0.35869912	0.100899425	-0.260430802	protein-coding		Gpx1			cg05812143	4.69E-09	5.82E-08	-0.545033371
47	cg02782634	0.601811134	0.180466816	-0.454940561	ncRNA		Mir21			cg13835168	5.57E-09	6.70E-08	-0.462654854
48	cg02863594	0.456993655	0.078448689	-0.383827147	protein-coding		Tapbp			cg24769381	6.76E-09	7.87E-08	-0.765395353
49	cg02914652	0.440230308	0.834404377	0.403197033	protein-coding		C12Orf5			cg05340866	7.63E-09	8.69E-08	-0.54434148
50	cg02976588	0.41184653	0.746179302	0.385922401	protein-coding		Plekho1			cg13653328	8.65E-09	9.65E-08	-0.760031525
51	cg03044573	0.569047722	0.219340574	-0.411199326	snoRNA		Snord44			cg07941628	9.04E-09	1.00E-07	-0.769339597
52	cg03062944	0.642213141	0.250140605	-0.444286243	protein-coding		Pfkfb3			cg15570656	1.16E-08	1.23E-07	-0.462958292
53	cg03252499	0.285854405	0.823313732	0.586865018	protein-coding		Or8B8			cg00189276	1.18E-08	1.25E-07	-0.563035959
54	cg03432151	0.43456067	0.081109818	-0.361573695	protein-coding		Rlbp1			cg17502614	1.25E-08	1.31E-07	-0.422016251
55	cg03481488	0.910623107	0.428035014	-0.552328703	protein-coding		Ppif			cg13482134	1.26E-08	1.32E-07	-0.602060125
56	cg03483626	0.570553081	0.852755878	0.280432537	protein-coding		Kcna3			cg12870217	3.50E-08	3.10E-07	-0.571151861
57	cg03496780	0.260581471	0.591907273	0.34265231	protein-coding		Cdk6			cg10030147	3.77E-08	3.30E-07	-0.530589424
58	cg03555836	0.419349388	0.057744108	-0.361318526	protein-coding		Agpat6			cg20696674	4.45E-08	3.80E-07	-0.47188788
59	cg03639671	0.665863889	0.920371733	0.231580924	protein-coding		Hhip			cg12388679	4.77E-08	4.03E-07	-0.551170427
60	cg03731740	0.648015125	0.93260019	0.280732441	protein-coding		Ythdf2			cg25626166	6.72E-08	5.38E-07	-0.544277013
61	cg03899643	0.661149053	0.320193319	-0.395499818	protein-coding		Lrrc8D			cg20619695	6.82E-08	5.44E-07	-0.463344259
62	cg03909800	0.26388951	0.656906769	0.460265475	protein-coding		Myo6			cg09885502	1.01E-07	7.58E-07	-0.610348318
63	cg04018625	0.440476624	0.148460174	-0.298079148	protein-coding		Erich2			cg13612055	1.64E-07	1.15E-06	-0.51786411
64	cg04071270	0.575493581	0.89109922	0.342322418	ncRNA		Loc101926905			cg17713488	1.92E-07	1.31E-06	-0.508075685
65	cg04090347	0.59811114	0.870369934	0.311950688	protein-coding		Pde9A			cg08365591	2.19E-07	1.47E-06	-0.4206673
66	cg04171808	0.683891336	0.239885818	-0.502055583	protein-coding		Cd44			cg02193806	2.27E-07	1.51E-06	-0.53729664
67	cg04385818	0.438474974	0.11052405	-0.342756632	protein-coding		Ftl			cg13160627	2.83E-07	1.82E-06	-0.572078228
68	cg04398282	0.478339677	0.819626125	0.414713026	protein-coding		Stap1			cg07332563	2.88E-07	1.85E-06	-0.437344831
69	cg04536922	0.390764121	0.711002125	0.389390486	protein-coding		Fam13A			cg04462931	2.93E-07	1.88E-06	-0.574721367
70	cg04771084	0.373051327	0.569541914	0.133693345	protein-coding		Cyp21A2			cg21548813	3.35E-07	2.11E-06	-0.577845085
71	cg04998202	0.452365178	0.71468206	0.33027004	protein-coding		Nfia			cg02096220	3.92E-07	2.41E-06	-0.614888761
72	cg05033369	0.562744672	0.184945779	-0.420583822	protein-coding		Fcrla			cg03395511	4.26E-07	2.59E-06	-0.555958808
73	cg05086021	0.513738667	0.183724514	-0.338395409	ncRNA		Loc401242			cg26668828	4.59E-07	2.76E-06	-0.527684597
74	cg05099186	0.745945092	0.986296181	0.24316133	protein-coding		Lhfp			cg07422412	4.62E-07	2.77E-06	-0.629918472
75	cg05228338	0.56466351	0.236260581	-0.297775113	protein-coding		Vps45			cg11235426	5.32E-07	3.13E-06	-0.477443519
76	cg05375333	0.279755073	0.769022028	0.524564821	protein-coding		Anks1B			cg26941787	5.59E-07	3.26E-06	-0.719530767
77	cg05423018	0.769417482	0.970991731	0.201431119	protein-coding		Eepd1			cg27659796	6.31E-07	3.62E-06	-0.673900607
78	cg05460226	0.38649245	0.72379405	0.432053502	protein-coding		Pik3R5			cg02583163	6.46E-07	3.70E-06	-0.458076221
79	cg05486191	0.220253931	0.660937814	0.522653206	protein-coding		Ccz1			cg19444153	7.48E-07	4.20E-06	-0.466047894
80	cg05502766	0.850998714	0.460992923	-0.41593613	ncRNA		Loc100129550			cg06979386	8.03E-07	4.46E-06	-0.454783591
81	cg05577016	0.433814791	0.726751809	0.310794931	protein-coding		Afap1			cg18110333	8.26E-07	4.57E-06	-0.573446512
82	cg05591270	0.907257168	0.462619199	-0.517420143	ncRNA		Zmiz1-As1			cg16398051	9.59E-07	5.19E-06	-0.592700514
83	cg05725404	0.377437288	0.663632315	0.311487001	protein-coding		Ndrg4			cg04282082	1.08E-06	5.77E-06	-0.538795718
84	cg05941376	0.480497043	0.126543426	-0.369683695	protein-coding		Rars			cg15897435	1.26E-06	6.55E-06	-0.647218471
85	cg05961707	0.91127608	0.397091747	-0.490002295	protein-coding		Nt5C2			cg13989295	1.31E-06	6.78E-06	-0.72615409
86	cg05999692	0.376273914	0.795512723	0.446937818	protein-coding		Nrsn1			cg11645539	1.46E-06	7.47E-06	-0.438928517
87	cg06098530	0.218945045	0.482548558	0.392284585	protein-coding		Dupd1			cg00035449	1.47E-06	7.53E-06	-0.622310427
88	cg06151145	0.581579054	0.920724714	0.364647787	protein-coding		Slain2			cg19156046	1.50E-06	7.66E-06	-0.493077789
89	cg06194421	0.032818996	0.82953275	0.820285809	protein-coding		Slfn5			cg05730108	1.77E-06	8.83E-06	-0.536632086
90	cg06349546	0.347526294	0.049694839	-0.302424057	snRNA		Rnu12			cg02059823	1.78E-06	8.88E-06	-0.767553836
91	cg06445016	0.275846053	0.516893192	0.397987705	ncRNA		Loc100130298			cg16162930	2.00E-06	9.80E-06	-0.621198752
92	cg06874640	0.829894833	0.45334647	-0.444312826	protein-coding		Phactr1			cg10091792	2.24E-06	1.08E-05	-0.574188754
93	cg06879746	0.644745029	0.949816799	0.313120374	protein-coding		Vars2			cg00597445	2.27E-06	1.10E-05	-0.469335348
94	cg06908855	0.823268482	0.349427767	-0.449251612	protein-coding		Calcr			cg17919763	2.32E-06	1.12E-05	-0.469058432
95	cg07065759	0.325098639	0.607250043	0.351277125	ncRNA		Ankrd44-It1			cg06743454	2.51E-06	1.20E-05	-0.490282824
96	cg07072643	0.305590147	0.606130648	0.333981177	protein-coding		Emr3			cg14240634	3.41E-06	1.56E-05	-0.557102749
97	cg07118376	0.445420762	0.777020537	0.363621932	protein-coding		Asph			cg05681981	3.65E-06	1.65E-05	-0.476243083
98	cg07128102	0.687827335	0.931341682	0.248124206	protein-coding		Taf1C			cg01491428	3.70E-06	1.68E-05	-0.642514072
99	cg07145988	0.572714222	0.921585786	0.376895737	protein-coding		Rere			cg13462557	3.78E-06	1.70E-05	-0.593743916
100	cg07212747	0.626313724	0.912042642	0.317355153	protein-coding		Hmox2			cg09438069	4.09E-06	1.82E-05	-0.603456276
101	cg07381872	0.571096862	0.873205925	0.292075971	ncRNA		Nfia-As2			cg20201270	4.62E-06	2.03E-05	-0.426106292
102	cg07504763	0.618760268	0.883129242	0.280963342	protein-coding		Ptprc			cg02527811	4.74E-06	2.08E-05	-0.70933253
103	cg07772781	0.512509267	0.783277392	0.362010509	ncRNA		Loc152225			cg11475788	4.94E-06	2.15E-05	-0.492281649
104	cg07929642	0.710571407	0.344187128	-0.390166182	protein-coding		Loc100287036			cg00295418	5.69E-06	2.43E-05	-0.740833776
105	cg08113187	0.400510132	0.742547205	0.425168522	protein-coding		Map1Lc3B			cg15383120	6.00E-06	2.55E-05	-0.456010927
106	cg08123444	0.705188959	0.264904983	-0.501991377	protein-coding		Ywhaq			cg16748433	7.13E-06	2.97E-05	-0.619913262
107	cg08134863	0.836534462	0.297571543	-0.62225668	protein-coding		Loc100287036			cg23418075	7.24E-06	3.01E-05	-0.588397638
108	cg08226047	0.79767216	0.366128196	-0.427725653	ncRNA		Mir8069-1			cg04481923	8.13E-06	3.33E-05	-0.453991889
109	cg08247053	0.896691962	0.423888029	-0.507644186	protein-coding		Hmgb4			cg11723923	8.63E-06	3.50E-05	-0.667376188
110	cg08306955	0.245631321	0.807974606	0.62369237	pseudo		Cmahp			cg13211008	9.05E-06	3.65E-05	-0.695345722
111	cg08455089	0.782742696	0.385453932	-0.466476225	protein-coding		Rnf8			cg22436195	1.11E-05	4.35E-05	-0.428924243
112	cg08568561	0.480703405	0.138492295	-0.355525803	ncRNA		Linc01448			cg23687434	1.30E-05	5.03E-05	-0.585188026
113	cg08575688	0.799662202	0.33164385	-0.567283475	protein-coding		Ccl20			cg21005683	1.31E-05	5.04E-05	-0.471642887
114	cg08577341	0.231109334	0.698266645	0.513933419	protein-coding		Tenm2			cg24284539	1.38E-05	5.28E-05	-0.436992876
115	cg08634082	0.679136471	0.948747021	0.291953169	protein-coding		Opn3			cg12401798	1.54E-05	5.83E-05	-0.636293158
116	cg08649216	0.507503489	0.194990345	-0.316573753	protein-coding		C7Orf73			cg00540295	1.74E-05	6.48E-05	-0.719817844
117	cg08858441	0.320487168	0.821531043	0.498068554	ncRNA		Mir6723			cg05161773	1.85E-05	6.83E-05	-0.455642192
118	cg08861115	0.730637072	0.386939611	-0.398809044	protein-coding		Il36G			cg25614253	2.05E-05	7.48E-05	-0.535893244
119	cg08944236	0.386111292	0.727887919	0.381954474	protein-coding		Chd9			cg02478369	2.28E-05	8.24E-05	-0.523830482
120	cg08946713	0.420319216	0.717313356	0.379019079	protein-coding		Stat1			cg08880261	2.49E-05	8.89E-05	-0.450141325
121	cg09048334	0.59597239	0.114006854	-0.503738822	protein-coding		Fgd2			cg13183651	2.51E-05	8.94E-05	-0.504843483
122	cg09244071	0.827631447	0.458606787	-0.453544423	protein-coding		Sh2B2			cg25470080	2.55E-05	9.07E-05	-0.463467981
123	cg09340198	0.593252766	0.886157346	0.296367916	protein-coding		Ankrd28			cg09411910	3.08E-05	0.000107177	-0.576794159
124	cg09451574	0.692388591	0.927526681	0.248852984	protein-coding		C4Orf32			cg12042135	3.21E-05	0.000111083	-0.502616776
125	cg09479286	0.366143451	0.679808249	0.359412112	protein-coding		Nostrin			cg11842073	3.26E-05	0.000112661	-0.441506394
126	cg09514545	0.67157009	0.290824637	-0.427324361	ncRNA		Mir525			cg27481428	3.37E-05	0.000115916	-0.517418216
127	cg09545443	0.22271725	0.545375707	0.347045182	ncRNA		Linc00883			cg24925741	3.42E-05	0.000117641	-0.477784915
128	cg09635768	0.90956438	0.440809014	-0.475450999	protein-coding		Rere			cg12196570	3.73E-05	0.000126934	-0.565284613
129	cg09639931	0.429847326	0.135504282	-0.25509469	protein-coding		Zpbp2			cg25013753	4.16E-05	0.000139793	-0.539672192
130	cg09789584	0.078222503	0.609567772	0.62034966	protein-coding		Arl17A			cg11164659	5.98E-05	0.00019247	-0.489325641
131	cg09800500	0.633970944	0.275045873	-0.392869035	protein-coding		Bcat1			cg10750264	6.24E-05	0.000199657	-0.70930754
132	cg09987993	0.891206808	0.402013694	-0.45032629	ncRNA		Mir3126			cg22671798	6.36E-05	0.000203295	-0.549795936
133	cg10036013	0.570182434	0.873199363	0.348235031	protein-coding		Ap5Z1			cg18576044	8.63E-05	0.000266316	-0.47078849
134	cg10078703	0.810579899	0.375407561	-0.422785601	protein-coding		Ldlrad3			cg05008296	8.85E-05	0.00027236	-0.488093434
135	cg10203922	0.627665333	0.912352493	0.291996095	protein-coding		Hhip			cg13239126	9.25E-05	0.000283055	-0.527672859
136	cg10274682	0.575526481	0.862720393	0.301234254	protein-coding		Tubb4A			cg07240846	9.54E-05	0.000290831	-0.472932841
137	cg10312296	0.638261449	0.920661093	0.310447377	pseudo		Ube2Mp1			cg09727210	0.00012213	0.000362117	-0.461412002
138	cg10469659	0.469783707	0.130768151	-0.343217964	protein-coding		Sppl2A			cg19393008	0.00014229	0.000414897	-0.512683543
139	cg10536529	0.436900084	0.74696483	0.353161501	protein-coding		Pou3F3			cg10064060	0.000149753	0.000434019	-0.474036883
140	cg10761639	0.716436472	0.120745569	-0.537183672	protein-coding		Prkcz			cg22926869	0.000152988	0.000442257	-0.459548835
141	cg10784548	0.678705844	0.222474485	-0.468641588	protein-coding		Nsd1			cg05248234	0.000153642	0.000443895	-0.436925909
142	cg10861953	0.82051873	0.395391155	-0.349547509	protein-coding		Rgma			cg11141652	0.000181839	0.000515878	-0.614899178
143	cg10892950	0.618069748	0.241620194	-0.432215594	pseudo		Plekha8P1			cg00254095	0.000195213	0.000549521	-0.531744819
144	cg10895875	0.440429565	0.7487245	0.323454059	protein-coding		Nupr1L			cg07586863	0.000209752	0.000585658	-0.459080742
145	cg10995381	0.703244489	0.375979446	-0.374307873	protein-coding		Mtrr			cg22786333	0.000221168	0.000613991	-0.462305385
146	cg11006453	0.554864832	0.20479571	-0.37480672	protein-coding		Ago2			cg24688871	0.000223064	0.000618742	-0.470456002
147	cg11031737	0.745121694	0.967902657	0.229084919	ncRNA		Bbox1-As1			cg14089103	0.000226699	0.000627654	-0.475133553
148	cg11057824	0.707629396	0.250531613	-0.443230122	protein-coding		C14Orf182			cg18828306	0.000232407	0.000641807	-0.504123147
149	cg11151251	0.864418149	0.467402842	-0.431899657	ncRNA		Actn1-As1			cg08669168	0.000233706	0.000645028	-0.448905261
150	cg11300809	0.486233744	0.209911274	-0.247176342	protein-coding		Sgpp2			cg19471466	0.000241499	0.000664152	-0.485864566
151	cg11356004	0.841778066	0.391308501	-0.484887783	protein-coding		Fat2			cg22274196	0.000286655	0.000773334	-0.437989995
152	cg11412036	0.406987742	0.123636578	-0.295105208	protein-coding		Catsper2			cg00257789	0.000288421	0.000777656	-0.5224494
153	cg11556164	0.684974282	0.952600555	0.269543713	protein-coding		Lrrn3			cg13862711	0.000294728	0.00079284	-0.499220957
154	cg11737318	0.859467431	0.431911608	-0.527854397	protein-coding		Asap1			cg23209941	0.000304523	0.000816225	-0.487031349
155	cg11767757	0.526496226	0.14707105	-0.426819844	ncRNA		Linc00114			cg20778915	0.000314388	0.000839554	-0.424542302
156	cg11783497	0.92270199	0.441874311	-0.551367549	protein-coding		Il1Rn			cg01012836	0.000376501	0.000985635	-0.45905805
157	cg11911769	0.871332134	0.493333561	-0.457508856	protein-coding		Sh2B2			cg13301327	0.000395083	0.001028833	-0.437462251
158	cg12019814	0.510019395	0.880408938	0.371328971	ncRNA		Rad21-As1			cg24928141	0.000478942	0.001220974	-0.580729316
159	cg12050434	0.670903107	0.232165028	-0.457195041	ncRNA		Loc101927058			cg05526809	0.00048822	0.001242007	-0.614141017
160	cg12177922	0.340730782	0.05537256	-0.286484732	protein-coding		Hax1			cg07456585	0.000499927	0.001268388	-0.496847387
161	cg12201380	0.728167872	0.364457802	-0.393414908	protein-coding		Nsmce4A			cg24407607	0.000508925	0.001288647	-0.573395925
162	cg12263794	0.370085473	0.687891807	0.342987808	protein-coding		Hist1H4J			cg25203245	0.000564384	0.001412586	-0.502761388
163	cg12299554	0.303780041	0.690126371	0.48391496	protein-coding		Mctp2			cg15958422	0.00067693	0.001659894	-0.549599219
164	cg12306086	0.562983454	0.868423527	0.324608028	protein-coding		Tet2			cg02907150	0.00068	0.001666629	-0.5882787
165	cg12344600	0.669862042	0.265363758	-0.423323197	protein-coding		Pnrc1			cg05134736	0.000790042	0.001904471	-0.488592955
166	cg12592365	0.795654344	0.362735823	-0.514243664	ncRNA		Loc101928855			cg04481077	0.000865449	0.002066008	-0.4312269
167	cg12598524	0.187626539	0.517954396	0.40759559	protein-coding		Prkce			cg19712277	0.00104762	0.002450376	-0.45873617
168	cg12628061	0.346689651	0.672209833	0.371959072	protein-coding		Ppap2B			cg21046080	0.00104921	0.002453623	-0.469870667
169	cg12691488	0.227917669	0.645373225	0.485196422	ncRNA		Linc01347			cg26077133	0.001280309	0.002929564	-0.512111604
170	cg12705693	0.838127789	0.364867427	-0.525171916	protein-coding		Trip13			cg14252149	0.00132642	0.003022999	-0.42210837
171	cg12813441	0.68445516	0.924671856	0.24077507	protein-coding		Rtn4			cg11229715	0.001362336	0.003095947	-0.491696636
172	cg12820627	0.731937865	0.271900311	-0.474448142	protein-coding		Zdbf2			cg07093060	0.001509319	0.00339056	-0.448774841
173	cg12829666	0.22814692	0.578092126	0.42567039	protein-coding		Arhgef26			cg00696044	0.001622842	0.003617665	-0.552433018
174	cg13146484	0.574906074	0.247386436	-0.362520578	protein-coding		Tmem30B			cg25593194	0.001751181	0.003872182	-0.437019445
175	cg13219008	0.659824187	0.916714475	0.267178227	protein-coding		Znf121			cg09993319	0.001887238	0.004139829	-0.560545523
176	cg13299325	0.64510023	0.296864544	-0.404328137	protein-coding		Irf4			cg01156747	0.001902214	0.004169306	-0.539046761
177	cg13615971	0.538606933	0.822910005	0.311532903	protein-coding		Slco3A1			cg04497611	0.001999773	0.004359916	-0.47522635
178	cg13619522	0.758751101	0.337045973	-0.427730767	protein-coding		Lman1L			cg06147194	0.002146575	0.00464409	-0.435900439
179	cg13710613	0.478005882	0.78457012	0.354088155	protein-coding		Ehmt1			cg23195763	0.00313454	0.006505082	-0.434230769
180	cg13749822	0.265486625	0.636150798	0.443259199	protein-coding		Hhip			cg21587006	0.0032666	0.006749934	-0.649675552
181	cg13913085	0.888133485	0.321694993	-0.533589017	protein-coding		Tom1L1			cg19949776	0.003425356	0.007041492	-0.538071048
182	cg13943141	0.342703304	0.058414014	-0.289849532	ncRNA		Linc01508			cg08238375	0.003904842	0.007914723	-0.45583997
183	cg13978347	0.868914412	0.050231517	-0.840763237	protein-coding		Astn2			cg01223071	0.004438989	0.008878152	-0.430231423
184	cg14189441	0.683839045	0.279962739	-0.469087953	pseudo		Svilp1			cg15456414	0.006639193	0.01271374	-0.48982635
185	cg14193653	0.748181696	0.365437645	-0.433815942	protein-coding		Nfil3			cg20086657	0.00686268	0.013091139	-0.512335917
186	cg14199837	0.52520983	0.829434455	0.312071928	protein-coding		Vps72			cg12406683	0.008147247	0.015255312	-0.422539263
187	cg14276584	0.320256669	0.584587973	0.351151071	protein-coding		Cdc14B			cg14408831	0.008369977	0.015626975	-0.471779634
188	cg14356440	0.813015857	0.994539746	0.182829273	protein-coding		Mgat5			cg26303777	0.008992511	0.016657745	-0.475280833
189	cg14361741	0.775447187	0.983438125	0.210522308	protein-coding		Fxn			cg18997918	0.016242398	0.02820822	-0.455348377
190	cg14375111	0.875622494	0.353532616	-0.589651503	protein-coding		Chchd4			cg08136432	0.019036631	0.032505277	-0.520533226
191	cg14426660	0.176696616	0.323680103	0.227902644	protein-coding		Net1			cg23803868	0.021025414	0.035505403	-0.506234674
192	cg14531436	0.843772739	0.430157401	-0.392441639	protein-coding		Kcnk9			cg04963199	0.043067967	0.067048273	-0.50799307
193	cg14711743	0.542988796	0.840689581	0.37925577	protein-coding		Serinc5			cg21795255	0.06499767	0.096543753	-0.445635757
194	cg14734614	0.523330533	0.849063324	0.34928188	protein-coding		Klk6			cg08522473	0.129160113	0.1767239	-0.470095875
195	cg14762436	0.523077999	0.852786648	0.364758699	protein-coding		Osbpl3			cg27049594	0.058499885	0.087917579	0.435965982
196	cg14774438	0.37241711	0.055411239	-0.318892181	protein-coding		Timm8B			cg08717807	0.052517897	0.079898402	0.422065219
197	cg14783904	0.717500869	0.363632961	-0.295932878	protein-coding		Glp2R			cg23698271	0.028187784	0.046047446	0.456520653
198	cg14898127	0.519363798	0.801946189	0.343013706	protein-coding		Il16			cg14859874	0.023584865	0.039336342	0.43510345
199	cg14914552	0.672985341	0.947068704	0.283782266	protein-coding		Ptdss1			cg04194432	0.013193407	0.023450158	0.471159671
200	cg14983135	0.791079423	0.391536963	-0.46238714	protein-coding		Upp1			cg27272246	0.007591193	0.014326658	0.440962889
201	cg15006843	0.313354735	0.038412613	-0.279220863	protein-coding		Nucks1			cg18662228	0.007092894	0.013479857	0.44194065
202	cg15009198	0.402681662	0.711074345	0.349908337	protein-coding		Cnnm4			cg02507579	0.00521371	0.010247001	0.485000971
203	cg15011899	0.494722648	0.767691558	0.335063627	protein-coding		Arhgef7			cg11957130	0.004388189	0.008788048	0.509325101
204	cg15046123	0.160512861	0.631108508	0.579319874	protein-coding		Jarid2			cg11973981	0.004231394	0.008504926	0.443979055
205	cg15118835	0.653156365	0.945054648	0.302157333	protein-coding		Sv2C			cg19285525	0.003696413	0.007538327	0.54504907
206	cg15123819	0.55339721	0.166754723	-0.370088889	pseudo		Loc100133050			cg24846009	0.003519667	0.007215922	0.438172288
207	cg15146122	0.817189747	0.449801809	-0.401816423	protein-coding		Slc8A1			cg02901522	0.003108768	0.006457551	0.45349885
208	cg15188939	0.5407969	0.874305619	0.37052654	protein-coding		Arih1			cg16634737	0.002848175	0.005972716	0.422330907
209	cg15323084	0.715040701	0.970900295	0.257601455	protein-coding		Mib2			cg09081941	0.002331467	0.004997168	0.577928241
210	cg15374754	0.719318709	0.97034707	0.255072986	protein-coding		Sall3			cg10155537	0.002162092	0.004674421	0.432495553
211	cg15447825	0.749928829	0.344740696	-0.44468814	protein-coding		Cul4A			cg00415389	0.001914012	0.004191842	0.455309033
212	cg15514380	0.330135665	0.658676799	0.41773587	protein-coding		Dyrk1A			cg11019791	0.001753791	0.003877496	0.431781961
213	cg15607708	0.400014516	0.107835447	-0.307439708	protein-coding		Znf331			cg11400162	0.001676933	0.003724679	0.476435651
214	cg15747825	0.249278513	0.502663393	0.376430284	protein-coding		Zbed9			cg18172516	0.001456479	0.003284883	0.551767606
215	cg15755348	0.820436402	0.351979723	-0.534486336	protein-coding		Sh2B2			cg22306009	0.001298549	0.002966224	0.487091625
216	cg15775914	0.456340955	0.801429175	0.396643136	protein-coding		Chml			cg19455396	0.001256667	0.002881323	0.449137094
217	cg15867698	0.565842552	0.965604754	0.409689531	protein-coding		Actn1			cg04835511	0.001182686	0.002729993	0.451752526
218	cg15891076	0.409779166	0.068787871	-0.34560132	protein-coding		Reep3			cg08355157	0.001077422	0.002512453	0.55853706
219	cg15966610	0.116941166	0.518922907	0.494960832	protein-coding		Il7			cg23233416	0.000919284	0.002180949	0.434284221
220	cg16111924	0.143194307	0.731165573	0.646053539	protein-coding		Svopl			cg14179288	0.000799712	0.001925313	0.659532936
221	cg16240816	0.514746395	0.805433516	0.333905635	protein-coding		Spred2			cg10926851	0.000746883	0.001812132	0.486387477
222	cg16292016	0.04896569	0.681921835	0.808298346	protein-coding		Ghr			cg16241932	0.000623371	0.001542955	0.534753127
223	cg16306870	0.397633427	0.633974449	0.32432967	ncRNA		Xxylt1-As2			cg25385150	0.000552444	0.001385784	0.530006773
224	cg16324306	0.345168414	0.657847606	0.381856132	protein-coding		Btbd7			cg21757617	0.000552033	0.001384846	0.431284232
225	cg16476382	0.631649832	0.311485049	-0.333426329	ncRNA		Mir561			cg18845598	0.000507774	0.001286049	0.564997288
226	cg16517298	0.439804945	0.733709327	0.355185418	protein-coding		Pgbd5			cg19697575	0.000500692	0.001270159	0.642028121
227	cg16565409	0.47779429	0.166389443	-0.346519976	snoRNA		Snord42B			cg04998327	0.000467507	0.001195146	0.463193335
228	cg16712679	0.403888239	0.137205263	-0.267558331	protein-coding		Zcrb1			cg23005102	0.000383804	0.001002555	0.466177556
229	cg16810031	0.643338103	0.204529663	-0.410885196	protein-coding		Zpbp2			cg25099095	0.000368554	0.000967146	0.564807305
230	cg17092349	0.561764727	0.17106293	-0.392984005	ncRNA		Mir191			cg01783736	0.000345585	0.00091312	0.472252454
231	cg17163729	0.693320081	0.343188188	-0.407818001	protein-coding		Tmem18			cg03812172	0.000345003	0.00091174	0.438593135
232	cg17226602	0.519780317	0.133019262	-0.398270283	protein-coding		Kif4B			cg04132418	0.000331488	0.000879794	0.635158256
233	cg17479131	0.363038325	0.674120568	0.37191417	protein-coding		Atp6V0E2			cg20094343	0.000295667	0.000795071	0.433826748
234	cg17534034	0.835271622	0.399763191	-0.516291129	protein-coding		Zfpm2			cg04156077	0.000258019	0.000704399	0.478137646
235	cg17704839	0.76411048	0.186961878	-0.587619955	protein-coding		Ubl5			cg20859841	0.000253006	0.000692355	0.473845847
236	cg17741339	0.236314979	0.635926655	0.442485922	protein-coding		Esr1			cg04787784	0.000248419	0.000681135	0.439861939
237	cg17766305	0.488579917	0.817680186	0.363918293	protein-coding		Rnls			cg16145187	0.000236625	0.000652137	0.46116061
238	cg17934470	0.588758939	0.880848052	0.29820065	protein-coding		Parp8			cg07791065	0.000232438	0.000641881	0.533809004
239	cg18132851	0.304443042	0.70432721	0.415708871	protein-coding		Esr1			cg24529615	0.000216857	0.000603365	0.442995601
240	cg18417954	0.384249389	0.541959849	0.223564244	protein-coding		Tnni3			cg19405842	0.000213335	0.000594522	0.630521876
241	cg18482303	0.51734666	0.907035537	0.419116341	protein-coding		Mgat5			cg20370184	0.000184095	0.000521545	0.672363918
242	cg18556587	0.863285276	0.35654283	-0.517105058	protein-coding		Tanc1			cg22851875	0.000177578	0.000505128	0.70996138
243	cg18731803	0.237272615	0.67291988	0.450141256	protein-coding		Znf846			cg25533133	0.000159259	0.000458251	0.548929844
244	cg18878210	0.769184371	0.323880285	-0.481299552	protein-coding		Comtd1			cg23947654	0.000157376	0.000453405	0.446809274
245	cg18882449	0.635654387	0.932264224	0.329851852	protein-coding		Nt5C2			cg04735660	0.000155672	0.000449066	0.457089837
246	cg19140262	0.383455867	0.657169669	0.375306646	protein-coding		Fbxl4			cg03970567	0.000155647	0.000449004	0.450083553
247	cg19266387	0.404967066	0.719307428	0.403252746	protein-coding		Parl			cg20205188	0.000155113	0.000447628	0.479886223
248	cg19389852	0.288012806	0.694154308	0.415532881	protein-coding		Txnip			cg03810198	0.000155042	0.000447449	0.465204731
249	cg19780570	0.88017543	0.379471033	-0.548153256	ncRNA		Loc102546229			cg13724111	0.000154491	0.000446057	0.437326394
250	cg19795616	0.228598217	0.549811809	0.392863049	protein-coding		Ccdc71L			cg11420142	0.000152953	0.000442171	0.496162435
251	cg19851487	0.3294428	0.677987909	0.374649586	protein-coding		Hrc			cg17686260	0.000151906	0.000439537	0.559351441
252	cg19925215	0.541312301	0.854417995	0.289247564	protein-coding		Mrps28			cg16345566	0.000129957	0.000382673	0.538489395
253	cg19945957	0.358754935	0.087376599	-0.28474809	protein-coding		Pigu			cg18486231	0.000116978	0.000348505	0.524929781
254	cg19988492	0.298031856	0.672721737	0.479025409	protein-coding		Dyrk1A			cg04657146	9.62E-05	0.000292991	0.464574113
255	cg20187173	0.665942768	0.954057929	0.281039347	ncRNA		Loc102724550			cg11331837	8.37E-05	0.000259153	0.474001933
256	cg20222519	0.328934503	0.735125763	0.471306484	protein-coding		Ube2E2			cg11857805	7.92E-05	0.000246686	0.555784576
257	cg20228731	0.322910405	0.052849428	-0.278234652	ncRNA		Loc100506860			cg22543924	7.70E-05	0.000240798	0.618042371
258	cg20250700	0.907966708	0.307063797	-0.677288296	protein-coding		Actl6B			cg18446441	7.44E-05	0.000233527	0.516221872
259	cg20427318	0.755918973	0.353560941	-0.50451307	ncRNA		Linc01010			cg06417478	6.57E-05	0.000209114	0.486838816
260	cg20460227	0.512342474	0.795687633	0.329878828	protein-coding		Tmem177			cg20960322	4.85E-05	0.000159887	0.451678142
261	cg20587236	0.520365094	0.793701542	0.322999989	protein-coding		Kctd10			cg09581911	4.56E-05	0.00015143	0.514430738
262	cg20592700	0.434890003	0.087865744	-0.346452379	protein-coding		Wipi2			cg14877834	4.09E-05	0.000137691	0.488674014
263	cg20750319	0.669313864	0.282596136	-0.433025985	ncRNA		Loc101926963			cg11799593	3.33E-05	0.00011487	0.427469541
264	cg20838429	0.838041547	0.394743976	-0.442365598	protein-coding		Fap			cg21193926	3.25E-05	0.000112386	0.623443009
265	cg20874210	0.895219579	0.3446948	-0.492402951	ncRNA		Mir7154			cg15557840	2.95E-05	0.000103244	0.525259099
266	cg20944521	0.836068556	0.366537745	-0.474871392	protein-coding		Or4E2			cg03526459	2.95E-05	0.0001031	0.42247347
267	cg20956548	0.549221519	0.851005631	0.32591913	protein-coding		Znf787			cg00033213	2.47E-05	8.82E-05	0.706757329
268	cg21156970	0.856518805	0.373280238	-0.512675618	protein-coding		C7Orf65			cg03965172	2.45E-05	8.75E-05	0.724166793
269	cg21164050	0.863236302	0.439504699	-0.482648499	ncRNA		Usp12-As2			cg06318935	2.34E-05	8.41E-05	0.68155892
270	cg21406217	0.194187643	0.613996325	0.48188649	protein-coding		Hmbox1			cg11738485	1.93E-05	7.11E-05	0.538467624
271	cg21487856	0.449935182	0.745515642	0.364769687	protein-coding		Sptbn1			cg11251367	1.91E-05	7.05E-05	0.587945145
272	cg21542922	0.890114191	0.432117701	-0.469815348	protein-coding		Fat1			cg24961286	1.91E-05	7.03E-05	0.515904041
273	cg21579239	0.624311906	0.899782155	0.296512459	protein-coding		Ttbk2			cg05593887	1.88E-05	6.94E-05	0.543428938
274	cg21585138	0.804497554	0.425460823	-0.383854565	protein-coding		Cish			cg03088219	1.85E-05	6.82E-05	0.55088503
275	cg21700582	0.540210099	0.111155724	-0.446106372	protein-coding		Tfpi2			cg04506342	1.80E-05	6.68E-05	0.716814793
276	cg21751540	0.629671865	0.909893233	0.27659965	pseudo		Znf738			cg20823859	1.59E-05	5.99E-05	0.637887919
277	cg21811450	0.857728225	0.391967392	-0.465362449	protein-coding		Gramd4			cg26856631	1.57E-05	5.93E-05	0.518910724
278	cg22110158	0.855304632	0.366835954	-0.578986826	protein-coding		St14			cg12515659	1.47E-05	5.58E-05	0.522625719
279	cg22143698	0.332856035	0.656108714	0.429662168	protein-coding		Ankrd33B			cg16490805	1.24E-05	4.81E-05	0.595955034
280	cg22281935	0.519094359	0.21007787	-0.316917873	protein-coding		Dpp4			cg16814483	1.22E-05	4.73E-05	0.524367268
281	cg22301128	0.468767364	0.747330994	0.358037928	protein-coding		Art3			cg10890644	1.20E-05	4.69E-05	0.654186489
282	cg22344162	0.43448089	0.725996929	0.340913485	protein-coding		Creg1			cg03407524	1.09E-05	4.30E-05	0.572392474
283	cg22475353	0.457405665	0.126335475	-0.33231309	protein-coding		Znf331			cg21272897	1.08E-05	4.28E-05	0.50270295
284	cg22515654	0.676100809	0.921012358	0.266348987	protein-coding		Pex14			cg06464078	1.05E-05	4.16E-05	0.577131891
285	cg22547775	0.598429932	0.920713417	0.325954079	protein-coding		Irx2			cg23727079	9.36E-06	3.76E-05	0.480061488
286	cg22675447	0.449547146	0.881191587	0.450312356	protein-coding		Nipal3			cg08950364	8.24E-06	3.37E-05	0.423021231
287	cg22707529	0.259081589	0.55868485	0.420154537	protein-coding		Phactr2			cg12624040	7.97E-06	3.27E-05	0.487183575
288	cg22747380	0.429194494	0.732668182	0.390309079	protein-coding		Ext1			cg26785303	7.66E-06	3.16E-05	0.523336917
289	cg22872033	0.270210424	0.696318579	0.485564853	protein-coding		Hnrnpc			cg26121931	5.65E-06	2.42E-05	0.423056692
290	cg22876402	0.888827228	0.275035522	-0.62415928	ncRNA		Mir1284			cg04727458	5.51E-06	2.36E-05	0.546554337
291	cg22945413	0.348836964	0.673439263	0.400657422	protein-coding		Jak1			cg20795417	5.39E-06	2.32E-05	0.550705487
292	cg23004466	0.849761081	0.338521138	-0.581731079	protein-coding		Hbp1			cg11016420	4.17E-06	1.86E-05	0.452178017
293	cg23017594	0.84483531	0.381070089	-0.491785124	snRNA		Rnu6-2			cg07703391	3.78E-06	1.70E-05	0.559654071
294	cg23044884	0.323789741	0.643976697	0.37892363	ncRNA		Rbpms-As1			cg09864671	3.17E-06	1.46E-05	0.509346507
295	cg23102014	0.629472662	0.249746269	-0.415239063	protein-coding		Tle3			cg07926092	2.89E-06	1.35E-05	0.471162621
296	cg23157190	0.650840939	0.3373334	-0.295905972	protein-coding		Hk2			cg21139150	2.77E-06	1.30E-05	0.547999675
297	cg23311108	0.565070831	0.23515628	-0.320130196	protein-coding		Arl14Epl			cg11791078	2.75E-06	1.30E-05	0.626178262
298	cg23486701	0.375939336	0.786037535	0.485164704	protein-coding		Sptbn1			cg21885112	2.62E-06	1.24E-05	0.48725705
299	cg23493018	0.643016529	0.939518114	0.311543966	ncRNA		Loc100507420			cg01943931	2.51E-06	1.20E-05	0.528871403
300	cg23544996	0.630520358	0.913068908	0.300392054	protein-coding		Atp11B			cg21932934	2.49E-06	1.19E-05	0.502450939
301	cg23679141	0.39711423	0.118012271	-0.282441833	protein-coding		Anp32C			cg00861214	2.49E-06	1.19E-05	0.529543002
302	cg23824801	0.412668992	0.713029742	0.358916125	protein-coding		Cbx5			cg06699489	2.49E-06	1.19E-05	0.491589008
303	cg23829949	0.556018231	0.879051307	0.344687971	protein-coding		Zbtb18			cg03398919	2.34E-06	1.13E-05	0.448127407
304	cg23837109	0.336453367	0.701367915	0.429378426	protein-coding		Plau			cg20697066	2.31E-06	1.11E-05	0.437083733
305	cg23857976	0.362827413	0.057661864	-0.30329556	protein-coding		Vezf1			cg22109827	2.03E-06	9.94E-06	0.505846094
306	cg23880736	0.58676427	0.941453396	0.377608732	protein-coding		Pde6B			cg03921839	2.02E-06	9.91E-06	0.629660695
307	cg23981150	0.537074176	0.03812481	-0.495166646	protein-coding		Dedd			cg11008123	1.98E-06	9.71E-06	0.557974427
308	cg24056269	0.654228082	0.948365189	0.29870818	protein-coding		Stk24			cg07480176	1.95E-06	9.61E-06	0.649749859
309	cg24065504	0.51230489	0.846233632	0.371929612	protein-coding		Ankrd22			cg22744587	1.88E-06	9.32E-06	0.425274006
310	cg24232444	0.366156892	0.696280722	0.385900453	ncRNA		Dock9-As1			cg02314201	1.01E-06	5.42E-06	0.486520741
311	cg24284882	0.693293517	0.932612281	0.25884939	protein-coding		Kiaa0922			cg13655169	5.71E-07	3.33E-06	0.557094937
312	cg24304617	0.263768514	0.578812254	0.370456032	protein-coding		Atp1B1			cg12564102	4.75E-07	2.84E-06	0.456777511
313	cg24376286	0.650821429	0.288272841	-0.3535535	protein-coding		Sf3B1			cg19750824	2.91E-07	1.87E-06	0.589511945
314	cg24383056	0.053790003	0.603643386	0.671713631	protein-coding		Dlx3			cg06437931	2.32E-07	1.54E-06	0.563800691
315	cg24449629	0.566280525	0.175648601	-0.436053503	protein-coding		Znf616			cg20449590	1.94E-07	1.32E-06	0.442669914
316	cg24576298	0.867683992	0.146817672	-0.763829507	protein-coding		Pnpla8			cg19754622	1.90E-07	1.30E-06	0.520934737
317	cg24640156	0.603957412	0.972376903	0.386723925	pseudo		Loc401010			cg21974656	1.69E-07	1.17E-06	0.529556664
318	cg24742520	0.630266917	0.904097102	0.313551345	protein-coding		Ubr4			cg21783012	1.50E-07	1.06E-06	0.688739991
319	cg24783785	0.353150066	0.663557833	0.362097644	protein-coding		Vps53			cg27436995	1.22E-07	8.94E-07	0.491636555
320	cg24958366	0.597612377	0.259149755	-0.345735334	protein-coding		Atp5G1			cg02355809	1.12E-07	8.25E-07	0.693306002
321	cg25104397	0.380324598	0.719568803	0.405595535	protein-coding		Wbp1L			cg20090066	1.09E-07	8.10E-07	0.63205359
322	cg25135755	0.251364874	0.698879205	0.503737277	protein-coding		Magel2			cg02819655	1.03E-07	7.72E-07	0.709669766
323	cg25195795	0.132985631	0.610737424	0.542372755	protein-coding		Skida1			cg27443567	9.27E-08	7.06E-07	0.534133801
324	cg25279586	0.697121124	0.948615508	0.249488395	protein-coding		Ptprm			cg26387458	8.41E-08	6.49E-07	0.676442147
325	cg25364972	0.642017035	0.906996627	0.286566812	ncRNA		Pki55			cg13885788	8.04E-08	6.25E-07	0.731485125
326	cg25522867	0.57861481	0.213389209	-0.393953813	protein-coding		Nat10			cg20704148	7.45E-08	5.86E-07	0.637852436
327	cg25683268	0.522025632	0.81695195	0.333143121	protein-coding		Tmem100			cg02014396	6.82E-08	5.44E-07	0.729870141
328	cg25708982	0.842011669	0.412317107	-0.452622181	ncRNA		Loc101928730			cg01013522	6.22E-08	5.04E-07	0.730894125
329	cg26009832	0.740911017	0.97330322	0.238147756	protein-coding		Atp1B1			cg23595304	5.48E-08	4.52E-07	0.451518965
330	cg26250154	0.271547276	0.621935434	0.394414403	protein-coding		Gpr35			cg19650706	3.93E-08	3.42E-07	0.479575817
331	cg26401541	0.697796146	0.298994107	-0.454345515	ncRNA		Mir4464			cg25420101	3.61E-08	3.19E-07	0.562853739
332	cg26405097	0.471324673	0.805462192	0.38977538	protein-coding		Jarid2			cg25601713	3.25E-08	2.91E-07	0.727203504
333	cg26407558	0.274002352	0.668896741	0.477994661	protein-coding		C4Bpb			cg16652920	2.66E-08	2.46E-07	0.736075963
334	cg26576206	0.097023716	0.731894461	0.649192073	protein-coding		Hmha1			cg12950816	1.77E-08	1.75E-07	0.535134746
335	cg26923863	0.354744573	0.930903847	0.593761086	ncRNA		Ctbp1-As			cg22566142	1.63E-08	1.64E-07	0.429847878
336	cg27010159	0.244168634	0.501821992	0.223456513	protein-coding		Hspb8			cg21297282	1.36E-08	1.41E-07	0.424027208
337	cg27057509	0.595044429	0.904556834	0.328152427	protein-coding		Vars2			cg06982169	1.34E-08	1.39E-07	0.5587928
338	cg27089675	0.227253405	0.632593957	0.438020321	protein-coding		Tacc2			cg26786615	1.19E-08	1.26E-07	0.719100274
339	cg27090007	0.317879196	0.060215597	-0.260706299	pseudo		Atp5Ep2			cg01876809	9.44E-09	1.04E-07	0.739559013
340	cg27120934	0.505748586	0.086352214	-0.426873081	protein-coding		Lama2			cg05918715	8.77E-09	9.76E-08	0.716863464
341	cg27143049	0.319925283	0.067923833	-0.26185936	protein-coding		Pde3B			cg06767339	7.44E-09	8.52E-08	0.555304648
342	cg27186013	0.417872843	0.755337381	0.412716336	protein-coding		Hpgds			cg12252547	4.39E-09	5.52E-08	0.676574549
343	cg27284331	0.56155624	0.851670364	0.323456462	protein-coding		Ccdc71L			cg06264882	2.47E-09	3.44E-08	0.786571398
344	cg27296330	0.468446896	0.175933892	-0.273699733	protein-coding		Znf331			cg04610742	2.09E-09	3.00E-08	0.5787301
345	cg27408285	0.442601072	0.719370272	0.353503506	protein-coding		Cbx5			cg22664298	1.72E-09	2.56E-08	0.674399893
346	cg27457290	0.426429509	0.797512086	0.37086647	protein-coding		Vps54			cg08429705	1.62E-09	2.43E-08	0.757282271
347	cg27544294	0.72647907	0.975193747	0.253442767	pseudo		Pom121L10P			cg11031660	1.45E-09	2.22E-08	0.521732507
348	cg27588356	0.857993273	0.478149215	-0.391941579	protein-coding		Map3K4			cg08324400	1.12E-09	1.80E-08	0.434996973
349	cg27638509	0.803928487	0.368696404	-0.48960899	protein-coding		Sfswap			cg12195446	9.55E-10	1.58E-08	0.737555717
350	cg27644327	0.41537694	0.713358625	0.306885953	protein-coding		Bach2			cg07478795	6.52E-10	1.16E-08	0.602458475
										cg17611936	5.46E-10	1.00E-08	0.523199388
										cg02533724	4.02E-10	7.85E-09	0.856248841
										cg25311637	3.46E-10	6.97E-09	0.431828843
										cg10537708	2.36E-10	5.13E-09	0.591898641
										cg01022501	2.22E-10	4.88E-09	0.860870088
										cg16702083	4.59E-11	1.39E-09	0.478346678
										cg09998151	3.74E-11	1.18E-09	0.804457844
										cg05213296	3.39E-11	1.09E-09	0.566810352
										cg01601712	2.06E-11	7.42E-10	0.514438187
										cg25243082	2.04E-11	7.36E-10	0.442585719
										cg26465602	2.03E-11	7.31E-10	0.429507109
										cg01462799	8.29E-12	3.67E-10	0.80490238
										cg13107191	4.87E-12	2.44E-10	0.531854008
										cg26923863	3.11E-12	1.75E-10	0.532765327
										cg15959464	2.76E-12	1.60E-10	0.843084363
										cg18495191	3.81E-13	3.62E-11	0.425883803
										cg10947831	1.09E-13	1.43E-11	0.555998356
										cg05375333	3.55E-15	1.26E-12	0.442821767
										cg03252499	0	0	0.480945197
