# Supplementary material for: The signature of liver cancer in immune cells DNA methylation
Source: Clin Epigenetics. 2018 Jan 18;10:8. doi: 10.1186/s13148-017-0436-1 (PMC5774119; doi:10.1186/s13148-017-0436-1)
Supplement: Supplementary file 8 — List of CG DNA methylation markers derived from penalized regression model on 350 CG and 369CG sites distinguishing early stages HCC from late stages. (CSV 395 bytes) [file 13148_2017_436_MOESM8_ESM.csv]

Penalized markers selected from 350 CG "training set"
cg02313495
cg07128102
cg15755348
cg17704839
cg18731803
cg20228731
cg24449629
Penalized markers selected from 369 "training set"
cg00014638
cg01012836
cg01013522
cg01876809
cg06715136
cg08669168
cg08950364
cg09864671
cg12388679
cg16145187
cg16702083
cg17611936
cg19156046
cg20370184
cg21272897
cg22671798
