# Supplementary material for: The signature of liver cancer in immune cells DNA methylation
Source: Clin Epigenetics. 2018 Jan 18;10:8. doi: 10.1186/s13148-017-0436-1 (PMC5774119; doi:10.1186/s13148-017-0436-1)
Supplement: Supplementary file 9 — Multivariate analysis of 350 CGs. Table provides p values on the right and adjusted values (350 measurements, Bonferroni) on the left. (CSV 95 kb) [file 13148_2017_436_MOESM9_ESM.csv]

	(Intercept)	Group	Sex	Age	Smoking	Alcohol	CD8T	CD4T	NK	Bcell	Mono	Gran	adGroup	adSex	adAge	Smoking	adAlcohol	adCD8T	adCD4T	adNK	adBcell	adjMono	adGran
cg00014638	0.00021675	2.23E-17	0.038194261	0.496133791	0.457985249	0.24626278	0.001813596	0.009039318	0.003743356	0.007457321	0.002680118	0.002778836	7.80E-15	13.36799124	173.6468269	160.2948371	86.19197315	0.634758629	3.163761427	1.31017452	2.610062504	0.93804119	0.972592745
cg00093544	0.762224626	1.86E-11	0.083416453	0.358795989	0.070720167	0.051817332	0.337157321	0.762026861	0.394543465	0.649425722	0.468045242	0.660817942	6.52E-09	29.19575841	125.5785961	24.75205857	18.13606629	118.0050623	266.7094013	138.0902127	227.2990026	163.8158346	231.2862796
cg00189276	0.451767046	1.37E-12	0.794810609	0.202776403	0.946473364	0.798218996	0.627329338	0.836960112	0.760921038	0.820256685	0.682718999	0.399739574	4.81E-10	278.1837132	70.97174104	331.2656775	279.3766486	219.5652682	292.9360393	266.3223632	287.0898399	238.9516498	139.9088508
cg00211609	0.199375104	5.08E-05	0.725274811	0.851415194	0.563536798	0.422980829	0.437287507	0.830011388	0.685517171	0.956871962	0.827793493	0.89064062	1.78E-02	253.8461837	297.9953177	197.2378793	148.0432902	153.0506274	290.5039857	239.9310098	334.9051866	289.7277227	311.7242171
cg00248242	0.004849047	9.14E-13	0.667911131	0.610772458	0.121485467	0.662974919	0.039363374	0.220578812	0.081955876	0.688184298	0.146342939	0.213655451	3.20E-10	233.7688958	213.7703603	42.51991328	232.0412217	13.77718078	77.2025842	28.68455673	240.8645042	51.22002855	74.77940792
cg00321614	1.47E-05	2.27E-14	0.424548186	0.011269571	0.239446222	0.329735247	0.000499191	0.004370591	0.001158703	0.01914226	0.003348103	0.002802157	7.94E-12	148.5918651	3.944349964	83.80617769	115.4073364	0.174716976	1.529706763	0.405545886	6.699791149	1.171836167	0.980754806
cg00350932	0.000185156	1.61E-10	0.033319446	0.311300885	0.142311326	0.218959108	0.000956966	0.003903393	0.001272187	0.005422723	0.001076169	0.003516543	5.63E-08	11.66180604	108.9553098	49.80896424	76.63568777	0.334937933	1.366187406	0.445265493	1.897953031	0.376659298	1.230790099
cg00361155	0.000338854	2.91E-16	0.624479771	0.102208444	0.236402977	0.719853224	0.005477371	0.013888947	0.011540238	0.023402826	0.005496869	0.089008118	1.02E-13	218.5679199	35.77295527	82.74104181	251.9486283	1.917079689	4.861131431	4.039083403	8.190988937	1.923904093	31.15284126
cg00426720	0.971937801	7.80E-15	0.649863093	0.021369732	0.475039035	0.936440061	0.069402013	0.217772402	0.131504411	0.43126186	0.315725116	0.254075217	2.73E-12	227.4520824	7.479406078	166.2636621	327.7540213	24.29070464	76.22034079	46.02654397	150.9416511	110.5037905	88.92632601
cg00448395	0.293891174	1.70E-12	0.321850068	0.002345452	0.02027517	0.285643085	0.013245151	0.097957948	0.037162118	0.186797773	0.052472952	0.067575021	5.95E-10	112.6475239	0.820908142	7.096309451	99.97507983	4.635802836	34.28528184	13.00674131	65.37922051	18.36553308	23.65125742
cg00458932	0.000318994	5.36E-13	0.775685843	0.117108809	0.254014106	0.797891274	0.002717754	0.016781063	0.007922911	0.106854021	0.019581962	0.064830952	1.88E-10	271.4900452	40.9880832	88.90493695	279.2619458	0.951213898	5.873372191	2.773018929	37.39890734	6.85368674	22.69083317
cg00483304	0.135240927	8.62E-11	0.150606089	0.380625259	0.134232534	0.39756796	0.843874636	0.506883514	0.555039288	0.251909008	0.579145967	0.811238038	3.02E-08	52.71213109	133.2188405	46.981387	139.148786	295.3561227	177.4092298	194.2637508	88.16815293	202.7010885	283.9333132
cg00568910	0.631633157	6.35E-13	0.682632176	0.683066342	0.510407081	0.993165068	0.00301314	0.013680446	0.007889859	0.09992693	0.035114609	0.034288918	2.22E-10	238.9212617	239.0732195	178.6424783	347.6077739	1.054599006	4.788156052	2.761450539	34.97442541	12.2901133	12.00112122
cg00697672	0.193583072	6.70E-05	0.180657321	0.318900076	0.166431153	0.492038472	0.484245405	0.473967478	0.531634692	0.403117253	0.609915512	0.751053781	2.34E-02	63.23006221	111.6150266	58.25090369	172.2134653	169.4858918	165.8886174	186.0721423	141.0910386	213.4704292	262.8688233
cg00744866	0.476416598	1.97E-11	0.812414798	4.85E-05	0.405102861	0.189845747	0.54830613	0.983049362	0.913356153	0.495758016	0.513884076	0.611973549	6.89E-09	284.3451794	0.016981334	141.7860013	66.44601156	191.9071456	344.0672767	319.6746537	173.5153056	179.8594267	214.1907421
cg00754989	0.057011099	2.45E-08	0.016426905	0.052375771	0.014122718	0.138429186	0.007003018	0.032718424	0.012985836	0.065632871	0.014163738	0.022769046	8.58E-06	5.749416615	18.33151987	4.942951419	48.45021512	2.451056326	11.45144856	4.545042702	22.9715049	4.957308349	7.969165973
cg00758915	0.728039095	2.06E-08	0.795272522	0.299952344	0.529857332	0.216626658	0.389257104	0.912344477	0.779422404	0.997703578	0.698287494	0.769792784	7.20E-06	278.3453827	104.9833206	185.4500663	75.8193302	136.2399863	319.320567	272.7978413	349.1962524	244.400623	269.4274744
cg00759807	4.61E-07	6.60E-14	0.983565202	0.007215919	0.777255605	0.696732367	1.83E-05	0.000121049	8.60E-05	0.007002503	0.001314715	0.000507002	2.31E-11	344.2478208	2.525571735	272.0394618	243.8563284	0.006390915	0.042367235	0.030087767	2.450875901	0.460150337	0.177450862
cg01116137	0.851929019	1.49E-10	0.762723856	0.000282453	0.901237778	0.384205851	0.227232323	0.378085197	0.326405791	0.894387788	0.731857586	0.383378751	5.22E-08	266.9533496	0.098858611	315.4332221	134.4720477	79.53131317	132.3298189	114.2420268	313.0357257	256.1501553	134.1825627
cg01124132	0.21661108	1.30E-10	0.001014569	0.018175274	0.026029771	0.470648837	0.70454429	0.644083743	0.516133644	0.730472072	0.525320202	0.597835722	4.55E-08	0.355099081	6.361345877	9.110419788	164.7270931	246.5905013	225.4293099	180.6467756	255.6652252	183.8620706	209.2425029
cg01214050	0.002266495	4.86E-09	0.120230095	0.289473985	0.063177249	0.590483582	0.020270465	0.111642407	0.036764303	0.14729924	0.05351047	0.070971327	1.70E-06	42.08053314	101.3158948	22.11203702	206.6692538	7.094662733	39.07484257	12.86750594	51.55473403	18.72866454	24.83996457
cg01238991	0.708138932	1.30E-16	0.79148653	0.991864242	0.701502125	0.921233149	0.121122884	0.368141141	0.300098359	0.496283848	0.372768145	0.424576564	4.56E-14	277.0202856	347.1524849	245.5257438	322.4316021	42.39300952	128.8493993	105.0344258	173.6993469	130.4688507	148.6017975
cg01359822	0.521759028	8.80E-10	0.548839609	0.696574972	0.33792487	0.127773879	0.919545676	0.794512964	0.976792205	0.52070805	0.802693953	0.963733639	3.08E-07	192.0938631	243.8012403	118.2737045	44.72085769	321.8409868	278.0795373	341.8772717	182.2478175	280.9428836	337.3067736
cg01411912	0.004598461	7.16E-09	0.511356095	0.23406025	0.104091278	0.685785984	0.078561902	0.187036353	0.10687173	0.410819628	0.183086569	0.24073802	2.51E-06	178.9746333	81.92108734	36.43194719	240.0250942	27.4966656	65.4627237	37.40510561	143.78687	64.08029908	84.25830684
cg01417062	0.007403259	7.33E-12	0.820786573	0.010395949	0.141012714	0.088104413	0.085173713	0.35324881	0.219643104	0.809954197	0.485388713	0.424178674	2.56E-09	287.2753006	3.638582083	49.35444974	30.83654442	29.8107994	123.6370837	76.87508623	283.4839689	169.8860495	148.462536
cg01546046	9.96E-07	9.88E-15	0.033215256	0.060817869	0.220522172	0.445250986	1.22E-05	0.000122704	3.02E-05	0.000133091	1.86E-05	3.31E-05	3.46E-12	11.62533968	21.28625412	77.18276012	155.8378452	0.004273417	0.042946388	0.010581603	0.046581976	0.006496274	0.011569722
cg01611777	0.659850963	5.55E-15	0.903671795	0.002386006	0.772600512	0.358092633	0.018317793	0.075818901	0.053961399	0.327066339	0.182050272	0.021737877	1.94E-12	316.2851284	0.835102138	270.4101791	125.3324216	6.41122761	26.53661521	18.88648956	114.4732187	63.71759537	7.608257048
cg01696603	2.48E-06	3.60E-11	0.047918458	0.106917541	0.029856702	0.384234755	6.86E-05	0.000971612	0.000204161	0.001597952	0.000169585	0.00088045	1.26E-08	16.77146013	37.42113928	10.44984585	134.4821643	0.024019634	0.340064282	0.071456277	0.559283075	0.059354658	0.308157472
cg01698579	0.167515689	7.66E-10	0.308110104	0.513887721	0.622832755	0.973192142	0.256989221	0.435857515	0.358737068	0.630043296	0.311435297	0.149475873	2.68E-07	107.8385366	179.8607023	217.9914642	340.6172498	89.94622728	152.5501302	125.5579738	220.5151536	109.002354	52.31655547
cg01732538	6.27E-06	8.51E-09	0.148042233	0.146749463	0.097591184	0.910925817	4.83E-05	0.000512815	0.000119488	0.001636466	9.91E-05	0.000236667	2.98E-06	51.81478142	51.3623122	34.1569144	318.8240361	0.016909235	0.179485348	0.041820971	0.57276307	0.034677178	0.082833572
cg01810593	9.67E-05	5.96E-09	0.163938741	0.296869476	0.302553462	0.193958428	0.001048181	0.004446862	0.001832177	0.006824594	0.002102843	0.008840207	2.09E-06	57.37855929	103.9043166	105.8937118	67.8854497	0.366863471	1.556401637	0.641261973	2.388607916	0.735994906	3.094072552
cg01828328	0.16238575	1.38E-13	0.066949873	0.439870239	0.825677349	0.364204043	0.000106337	0.000605399	0.000222403	0.002444807	0.000183643	8.87E-05	4.83E-11	23.43245542	153.9545837	288.987072	127.4714151	0.037217818	0.21188958	0.077841084	0.855682306	0.064275085	0.031030487
cg01839860	0.286049914	1.10E-16	0.867444374	0.259768134	0.901166466	0.936920849	0.000401399	0.002543289	0.001702154	0.005220837	0.000679498	0.000921744	3.84E-14	303.6055307	90.91884691	315.4082632	327.9222972	0.140489578	0.890151058	0.595753945	1.827292791	0.237824133	0.322610562
cg01933228	0.94776827	9.51E-16	0.681305294	0.927995435	0.832513702	0.880370225	0.076731142	0.202015373	0.160986603	0.493247274	0.395785267	0.163762631	3.33E-13	238.4568529	324.7984023	291.3797959	308.1295787	26.85589982	70.7053804	56.34531094	172.636546	138.5248435	57.31692074
cg01966878	0.732088306	1.35E-12	0.840293634	0.439086354	0.973240909	0.941165952	0.353454083	0.597543062	0.565876045	0.900627361	0.575003357	0.445684605	4.71E-10	294.1027719	153.680224	340.6343182	329.4080833	123.7089292	209.1400716	198.0566157	315.2195763	201.2511749	155.9896119
cg01994308	0.012594128	3.31E-12	0.017386932	0.251785582	0.095934576	0.165158608	0.002179237	0.010435384	0.00343172	0.013247977	0.003633155	0.003401101	1.16E-09	6.085426296	88.12495362	33.57710152	57.80551278	0.762732803	3.652384402	1.201102154	4.636792041	1.27160438	1.190385185
cg02001279	0.748059377	3.55E-08	0.615203161	0.347569508	0.80302096	0.365725429	0.840383978	0.970213338	0.886118498	0.980522909	0.910687847	0.823522619	1.24E-05	215.3211064	121.6493277	281.057336	128.0039001	294.1343924	339.5746683	310.1414742	343.183018	318.7407465	288.2329167
cg02142483	0.868055195	2.23E-10	0.398620228	0.002105926	0.378603086	0.577956847	0.122791419	0.204499328	0.232418181	0.643176113	0.571891519	0.248181551	7.80E-08	139.5170797	0.737074041	132.5110799	202.2848965	42.97699669	71.5747649	81.34636344	225.1116395	200.1620317	86.86354293
cg02265379	3.66E-07	6.24E-12	0.205308242	0.078558403	0.34942371	0.750803661	3.76E-06	3.08E-05	7.82E-06	0.00010025	5.26E-06	3.81E-05	2.18E-09	71.85788464	27.49544094	122.2982984	262.7812813	0.001315129	0.010769885	0.002738347	0.035087597	0.001839264	0.013322788
cg02272851	0.578197162	1.51E-05	0.121299039	0.35592098	0.007992564	0.326677656	0.804498564	0.867060975	0.915210506	0.721457446	0.85820703	0.863241108	5.28E-03	42.4546636	124.572343	2.79739729	114.3371796	281.5744975	303.4713414	320.3236771	252.5101062	300.3724604	302.1343878
cg02313495	0.871876913	7.22E-07	0.188696971	0.403648916	0.309277281	0.741298345	0.88303474	0.561355656	0.329956103	0.888014771	0.611210649	0.698863582	2.53E-04	66.04393978	141.2771207	108.2470485	259.4544207	309.0621591	196.4744798	115.484636	310.8051698	213.9237273	244.6022537
cg02482718	4.82E-07	2.76E-12	0.15059559	0.101967618	0.080284531	0.946198789	6.65E-06	0.000145623	2.76E-05	0.000230051	1.74E-05	5.49E-05	9.66E-10	52.70845662	35.68866624	28.09958594	331.1695762	0.002327422	0.05096816	0.009668291	0.080517701	0.006084025	0.019205588
cg02556954	0.589006225	1.02E-13	7.90E-06	0.823682594	0.944934516	0.826580601	0.127703723	0.367230882	0.406687947	0.497534817	0.226140689	0.133458507	3.55E-11	0.002764349	288.288908	330.7270806	289.3032103	44.6963031	128.5308087	142.3407815	174.1371861	79.14924119	46.71047736
cg02717454	0.987369335	9.63E-10	0.390999562	0.002170609	0.268840599	0.31848511	0.357573275	0.638542739	0.42910726	0.847646586	0.944811029	0.375691173	3.37E-07	136.8498467	0.759713064	94.09420948	111.4697885	125.1506461	223.4899588	150.187541	296.6763051	330.6838601	131.4919104
cg02749789	7.25E-05	7.11E-13	0.078263734	0.080732208	0.684969062	0.21170237	0.000282181	0.00101228	0.000403164	0.001739414	0.000320765	0.002182391	2.49E-10	27.39230677	28.25627278	239.7391717	74.09582942	0.098763397	0.354298104	0.141107426	0.608794784	0.112267921	0.763836868
cg02758552	0.037553696	4.84E-11	0.039839014	0.813529862	0.780200318	0.394227007	0.117072388	0.324988348	0.239511514	0.274884213	0.19043916	0.06488908	1.70E-08	13.94365499	284.7354516	273.0701112	137.9794524	40.97533596	113.7459219	83.82903006	96.20947465	66.65370597	22.71117806
cg02782634	9.40E-06	1.86E-10	0.330505094	0.000458605	0.59221931	0.983123466	0.000216169	0.001500648	0.000401719	0.114930972	0.001398515	0.006758257	6.52E-08	115.6767827	0.160511817	207.2767585	344.0932132	0.075659306	0.525226719	0.140601544	40.22584028	0.489480382	2.365389864
cg02863594	0.213119468	2.64E-06	0.30436731	0.043773344	0.330533392	0.08712602	0.338260217	0.435793722	0.62518009	0.762244255	0.503504089	0.540857878	9.25E-04	106.5285585	15.32067028	115.6866872	30.49410685	118.3910761	152.5278028	218.8130316	266.7854892	176.2264313	189.3002574
cg02914652	0.961227882	3.48E-13	0.341344792	0.115553873	0.451020167	0.853258246	0.20551008	0.38530679	0.356022023	0.612176592	0.346327727	0.41198632	1.22E-10	119.4706772	40.44385548	157.8570584	298.640386	71.92852802	134.8573764	124.6077082	214.2618072	121.2147046	144.1952119
cg02976588	0.931197854	6.87E-11	0.354300496	0.000173833	0.419893792	0.183256439	0.247692046	0.348342914	0.459324548	0.73620845	0.985082425	0.200112045	2.40E-08	124.0051736	0.060841714	146.9628273	64.13975378	86.69221618	121.92002	160.7635918	257.6729574	344.7788486	70.03921583
cg03044573	0.004105169	9.52E-13	0.226862399	0.013653091	0.283115605	0.350543198	0.016449501	0.166459269	0.17468284	0.839159355	0.11600602	0.116687027	3.33E-10	79.40183978	4.778581686	99.0904618	122.6901192	5.757325184	58.26074426	61.13899405	293.7057743	40.60210716	40.84045947
cg03062944	7.26E-05	7.82E-13	0.891676872	0.009272415	0.666053733	0.249080108	0.00065082	0.007166	0.003267291	0.055703171	0.017766649	0.007369079	2.74E-10	312.0869053	3.24534519	233.1188064	87.17803785	0.227787096	2.50809994	1.143551695	19.49610971	6.218327059	2.579177617
cg03252499	0.091767675	6.52E-15	0.049882329	0.662407952	0.159688891	0.20028539	0.009195549	0.047356064	0.020233921	0.059882872	0.018371737	0.014984023	2.28E-12	17.45881528	231.8427833	55.89111172	70.09988638	3.218442035	16.57462253	7.081872212	20.95900536	6.430107952	5.244408067
cg03432151	1.47E-05	1.20E-12	0.07693922	0.101299578	0.250224621	0.301735364	8.93E-05	0.000426402	0.00013138	0.000681026	8.83E-05	0.000454216	4.19E-10	26.92872683	35.4548522	87.57861723	105.6073775	0.031247659	0.14924074	0.045983093	0.238359244	0.030897846	0.158975607
cg03481488	0.045368651	3.95E-07	0.136032744	0.318665491	0.024306743	0.271601305	0.158331372	0.500996065	0.266854487	0.647245279	0.28100535	0.43115584	1.38E-04	47.61146038	111.5329219	8.507360206	95.06045677	55.41598027	175.3486226	93.39907054	226.5358475	98.35187261	150.9045439
cg03483626	0.899032821	2.42E-16	0.447096989	0.320506693	0.46462584	0.394823092	0.044842631	0.090761412	0.084230438	0.517204668	0.293032651	0.10475516	8.47E-14	156.4839463	112.1773426	162.619044	138.1880824	15.6949208	31.76649425	29.48065341	181.0216338	102.5614278	36.66430612
cg03496780	0.038866153	1.66E-11	0.070438146	0.37841729	0.207326276	0.65981546	0.001062196	0.008947898	0.00479746	0.022735559	0.006643915	0.005435261	5.81E-09	24.65335114	132.4460516	72.56419666	230.9354111	0.371768734	3.131764457	1.67911104	7.957445776	2.325370212	1.902341178
cg03555836	7.98E-05	2.55E-12	0.176015026	0.13637065	0.362249642	0.239410164	0.000313621	0.001364327	0.000528569	0.002192781	0.000401148	0.001419984	8.94E-10	61.60525901	47.72972761	126.7873749	83.79355727	0.109767202	0.477514541	0.184999058	0.767473394	0.140401937	0.496994442
cg03639671	0.533561766	6.58E-15	0.785342031	0.770614264	0.174969773	0.658403417	0.061834208	0.188195325	0.16339757	0.148189189	0.143325491	0.560448621	2.30E-12	274.8697109	269.7149926	61.2394207	230.4411959	21.64197283	65.86836377	57.18914958	51.86621624	50.16392183	196.1570173
cg03731740	0.720388221	3.80E-11	0.719546355	0.861898243	0.295024147	0.727748393	0.103769565	0.224023617	0.232852558	0.425288603	0.323780061	0.258134108	1.33E-08	251.8412242	301.6643852	103.2584513	254.7119376	36.31934779	78.40826605	81.49839537	148.8510109	113.3230213	90.34693795
cg03899643	0.004620599	3.00E-08	0.211559068	0.188995505	0.070065446	0.617058165	0.048418194	0.185179834	0.058006361	0.573521744	0.149927937	0.290121699	1.05E-05	74.0456738	66.14842689	24.52290618	215.9703577	16.94636801	64.81294186	20.30222649	200.7326104	52.47477784	101.5425946
cg03909800	0.12153397	6.89E-17	0.262954916	0.556408651	0.312920601	0.865591435	0.003574771	0.047327446	0.011312167	0.107493147	0.037876427	0.010048987	2.41E-14	92.03422054	194.743028	109.5222104	302.9570023	1.251169826	16.56460602	3.959258591	37.62260136	13.25674957	3.517145542
cg04018625	4.45E-07	7.44E-13	0.128523138	0.148332886	0.165415835	0.457120784	3.79E-06	6.09E-05	1.59E-05	0.000234993	9.22E-06	5.27E-05	2.60E-10	44.9830982	51.91651027	57.89554231	159.9922746	0.00132499	0.021332249	0.005569602	0.082247645	0.003226949	0.018447171
cg04071270	0.253281959	3.85E-15	0.517742697	0.112560513	0.582294757	0.745521648	0.402705604	0.854712506	0.565108685	0.776258137	0.783262826	0.361921786	1.35E-12	181.209944	39.39617943	203.8031649	260.9325768	140.9469614	299.1493771	197.7880398	271.6903478	274.141989	126.6726251
cg04090347	0.721525611	6.53E-07	0.87288627	0.863516456	0.765432564	0.486986161	0.147786246	0.360690779	0.386653709	0.399676424	0.370499619	0.218513758	2.29E-04	305.5101944	302.2307596	267.9013975	170.4451563	51.72518594	126.2417728	135.3287982	139.8867485	129.6748667	76.47981521
cg04171808	0.001605229	5.62E-10	0.399189132	0.776010978	0.034242828	0.895670816	0.0079177	0.044331265	0.017659324	0.238950171	0.053412882	0.13189211	1.97E-07	139.7161963	271.6038424	11.98498991	313.4847855	2.771194999	15.51594259	6.180763338	83.63255983	18.69450881	46.16223835
cg04385818	2.78E-05	3.78E-13	0.994040027	0.273562348	0.467653997	0.676890518	0.000168333	0.001344229	0.00068092	0.00234121	0.000322201	0.000798003	1.32E-10	347.9140093	95.74682168	163.6788991	236.9116813	0.058916577	0.470480184	0.238322124	0.819423449	0.112770242	0.279300969
cg04398282	0.752771155	3.18E-10	0.214439416	0.004415142	0.769596263	0.424465146	0.139938444	0.292757998	0.184898354	0.513314248	0.184529752	0.022932884	1.11E-07	75.05379573	1.545299664	269.3586919	148.562801	48.97845555	102.4652992	64.71442377	179.6599869	64.58541306	8.026509427
cg04536922	0.237861737	1.10E-12	0.224456491	0.006590974	0.566674174	0.503244377	0.008925392	0.037610644	0.029915682	0.217421825	0.174806075	0.025030614	3.85E-10	78.55977179	2.30684086	198.3359607	176.135532	3.123887215	13.16372527	10.47048876	76.09763874	61.18212613	8.760714991
cg04771084	0.482134313	0.000268402	0.035454082	0.893963287	0.168162788	0.00309135	0.975401549	0.983411663	0.619505664	0.757052705	0.789798408	0.959776259	9.39E-02	12.40892869	312.8871503	58.85697593	1.081972639	341.3905423	344.1940819	216.8269823	264.9684469	276.4294428	335.9216905
cg04998202	0.841340372	3.70E-08	0.157984122	0.039114028	0.17406269	0.264287339	0.306554515	0.456002257	0.357427897	0.824632497	0.830593252	0.481731429	1.30E-05	55.29444268	13.68990981	60.92194141	92.50056866	107.2940802	159.60079	125.0997638	288.6213738	290.7076382	168.6060002
cg05033369	0.270058561	1.65E-10	0.773467397	0.783062317	0.019020669	0.900312536	0.622592493	0.998967445	0.916449832	0.964425507	0.935206329	0.591273401	5.77E-08	270.7135889	274.0718108	6.657234115	315.1093877	217.9073726	349.6386059	320.7574411	337.5489276	327.322215	206.9456905
cg05086021	3.01E-05	3.71E-12	0.125952828	0.23188646	0.061418668	0.280535463	0.000333854	0.002544647	0.000799418	0.004775139	0.000518545	0.001739741	1.30E-09	44.08348995	81.16026089	21.49653384	98.18741212	0.116848973	0.890626607	0.279796255	1.671298601	0.181490687	0.608909375
cg05099186	0.74964662	3.72E-15	0.311257008	0.141578305	0.994948638	0.301173323	0.002227489	0.007189762	0.004156538	0.008862354	0.00260063	0.003689385	1.30E-12	108.9399528	49.5524069	348.2320234	105.410663	0.779621109	2.516416679	1.45478837	3.101823739	0.910220426	1.291284861
cg05228338	6.30E-05	2.37E-10	0.080105733	0.997019927	0.065035754	0.521001056	0.000506847	0.003637643	0.0022972	0.017661192	0.003302378	0.00266851	8.31E-08	28.03700647	348.9569744	22.76251391	182.3503698	0.177396622	1.273175079	0.80402011	6.181417221	1.155832214	0.933978474
cg05375333	0.007605156	5.09E-11	0.052693657	0.092765982	0.021674871	0.2550974	0.000341196	0.003789998	0.000737866	0.005597933	0.000794201	0.001719383	1.78E-08	18.44278007	32.4680936	7.586204785	89.28408991	0.119418665	1.326499315	0.25825304	1.95927647	0.277970326	0.601784104
cg05423018	0.063825522	1.15E-15	0.375494695	0.768085409	0.334315337	0.787216126	0.157859024	0.283198844	0.272019326	0.192172765	0.355793448	0.684190784	4.02E-13	131.4231431	268.8298931	117.010368	275.5256442	55.25065823	99.11959557	95.20676418	67.26046786	124.5277067	239.4667742
cg05460226	0.341741472	9.77E-10	0.531430112	0.001461286	0.180128215	0.141900768	0.058602286	0.132268919	0.063276261	0.287616899	0.228659952	0.036200297	3.42E-07	186.0005391	0.511450068	63.04487527	49.66526877	20.51080012	46.29412164	22.14669142	100.6659146	80.03098324	12.67010401
cg05486191	0.935537891	0.000533076	0.633406613	0.938084926	0.305329008	0.184962528	0.404737521	0.700119047	0.691568611	0.876638625	0.685268971	0.63583399	1.87E-01	221.6923146	328.329724	106.8651528	64.73688496	141.6581324	245.0416665	242.0490137	306.8235186	239.8441398	222.5418964
cg05502766	2.62E-06	2.06E-13	0.188003703	0.643709252	0.036514462	0.487170269	0.000215574	0.004326816	0.000517072	0.015421558	0.002695478	0.005298788	7.21E-11	65.80129602	225.298238	12.78006186	170.5095943	0.075451022	1.514385486	0.180975025	5.397545268	0.943417242	1.854575928
cg05577016	0.651679203	7.70E-14	0.948329418	0.794866982	0.442631377	0.45482081	0.032014627	0.074448694	0.063925092	0.202314102	0.153458813	0.304876242	2.69E-11	331.9152964	278.2034438	154.9209821	159.1872834	11.20511937	26.05704305	22.37378236	70.80993558	53.71058459	106.7066846
cg05591270	0.03343359	2.40E-05	0.070074175	0.185339864	0.019304735	0.436823807	0.135942559	0.366635293	0.191486341	0.509916267	0.173768169	0.410512099	8.40E-03	24.52596135	64.86895224	6.756657255	152.8883325	47.57989563	128.3223525	67.02021939	178.4706934	60.81885916	143.6792346
cg05725404	0.547382419	2.98E-07	0.739963428	0.148061249	0.366160529	0.40429184	0.136744833	0.191531116	0.241100224	0.311744869	0.377959444	0.161207206	1.04E-04	258.9871998	51.82143732	128.1561852	141.5021441	47.86069153	67.03589068	84.38507847	109.1107042	132.2858053	56.42252206
cg05941376	5.34E-05	2.50E-12	0.800359276	0.008409537	0.395273021	0.395017123	0.000750608	0.002219808	0.001537991	0.19301855	0.002331549	0.009039715	8.77E-10	280.1257467	2.943337932	138.3455572	138.255993	0.262712743	0.776932634	0.538296717	67.5564925	0.816042313	3.16390014
cg05961707	0.00124962	7.20E-07	0.095602824	0.078009815	0.024966871	0.121963638	0.006864821	0.037228751	0.009550433	0.053858976	0.012977119	0.025543071	2.52E-04	33.46098848	27.30343519	8.738404877	42.68727341	2.402687254	13.03006296	3.342651499	18.85064161	4.541991637	8.940074849
cg05999692	0.056151016	2.63E-14	0.053707846	0.325416212	0.280999023	0.099383599	0.001883823	0.013491934	0.003980007	0.019936038	0.00477879	0.005559643	9.21E-12	18.79774601	113.895674	98.3496582	34.7842597	0.659337897	4.722176729	1.393002309	6.977613443	1.672576355	1.945875056
cg06098530	0.475250471	9.07E-05	0.125354396	0.000265596	0.494682735	0.080124675	0.137880164	0.427314204	0.253421489	0.469966457	0.578279469	0.231357241	3.17E-02	43.8740386	0.092958671	173.1389574	28.04363609	48.25805737	149.5599713	88.69752098	164.4882601	202.3978143	80.97503434
cg06151145	0.409825704	3.63E-13	0.779703253	0.030619954	0.935113479	0.164902783	0.017184157	0.04956178	0.012988647	0.045653857	0.013736931	0.007104892	1.27E-10	272.8961386	10.71698382	327.2897175	57.71597395	6.01445491	17.34662293	4.546026354	15.97884987	4.807925695	2.486712105
cg06194421	0.370956659	8.19E-08	0.132068447	0.481417094	0.106371957	0.264182874	0.452227496	0.325963535	0.49792819	0.428358288	0.510540464	0.561418129	2.87E-05	46.22395659	168.495983	37.23018505	92.464006	158.2796235	114.0872371	174.2748664	149.9254009	178.6891624	196.4963453
cg06349546	0.002778269	2.95E-14	0.001771301	0.762508147	0.724707931	0.904329498	0.011148822	0.0427132	0.04527029	0.042976158	0.020834372	0.015230106	1.03E-11	0.619955415	266.8778514	253.6477758	316.5153245	3.902087748	14.94962014	15.84460164	15.04165528	7.292030285	5.330537259
cg06445016	0.6219964	0.000790374	0.114205745	0.001278362	0.123604614	0.548324599	0.332681262	0.42243733	0.470874865	0.612927084	0.730928067	0.253900409	2.77E-01	39.97201091	0.447426852	43.26161489	191.9136095	116.4384415	147.8530655	164.8062028	214.5244793	255.8248233	88.86514328
cg06874640	0.000195448	1.31E-09	0.771366433	0.165288225	0.192162086	0.586137851	0.009429137	0.081059764	0.018054233	0.126072019	0.048088176	0.028825832	4.60E-07	269.9782516	57.85087884	67.2567302	205.1482478	3.300197894	28.37091724	6.318981633	44.12520652	16.83086143	10.08904124
cg06879746	0.538480479	1.77E-14	0.384548439	0.795048791	0.385479443	0.981499319	0.071330323	0.214914767	0.245438753	0.423741194	0.25481237	0.074178181	6.18E-12	134.5919535	278.2670767	134.917805	343.5247615	24.965613	75.22016833	85.90356356	148.3094179	89.18432959	25.9623634
cg06908855	2.14E-05	1.59E-10	0.109708	0.13079914	0.042666902	0.373778947	0.000230956	0.002845409	0.000633752	0.005967698	0.000744478	0.002290685	5.55E-08	38.3978	45.77969902	14.93341563	130.8226313	0.080834733	0.995893257	0.221813141	2.088694296	0.260567378	0.801739628
cg07065759	0.686157995	1.94E-06	0.274003096	0.012628366	0.244936776	0.239943502	0.210787808	0.403757323	0.200165002	0.843002868	0.750859846	0.34474502	6.78E-04	95.90108358	4.41992793	85.72787169	83.98022582	73.77573292	141.3150629	70.05775084	295.0510037	262.8009462	120.6607568
cg07072643	0.100241273	1.93E-11	0.801194663	0.080732673	0.522289217	0.542289741	0.639524865	0.418377482	0.397357894	0.124628593	0.205249144	0.27635618	6.75E-09	280.418132	28.25643556	182.8012259	189.8014093	223.8337027	146.4321188	139.0752629	43.62000769	71.83720037	96.72466314
cg07118376	0.917357276	7.68E-18	0.910826946	0.163145072	0.125360146	0.908792297	0.034940157	0.137998729	0.13157052	0.848756159	0.416300532	0.140549187	2.69E-15	318.7894312	57.10077505	43.87605095	318.0773038	12.22905483	48.29955516	46.04968209	297.0646558	145.705186	49.19221555
cg07128102	0.746493923	1.69E-13	0.250478921	0.325709582	0.653688254	0.606366429	0.015834825	0.043125853	0.033842114	0.060855769	0.022642505	0.015601401	5.91E-11	87.66762227	113.9983538	228.790889	212.22825	5.542188598	15.09404846	11.84473995	21.29951927	7.924876919	5.460490407
cg07145988	0.460510297	1.11E-12	0.485553985	0.049611048	0.97413358	0.16964013	0.016323743	0.07406293	0.017591062	0.046799554	0.011414079	0.002149878	3.88E-10	169.9438949	17.36386685	340.9467529	59.37404554	5.713309883	25.92202559	6.156871612	16.37984381	3.994927479	0.752457333
cg07212747	0.948994495	2.58E-09	0.09839106	0.012645378	0.981366743	0.089205123	0.064096497	0.149500998	0.09882948	0.112385595	0.039592037	0.007999144	9.02E-07	34.43687109	4.425882453	343.4783602	31.2217931	22.43377399	52.32534947	34.59031809	39.33495842	13.85721283	2.799700522
cg07381872	0.546990358	2.01E-10	5.43E-07	0.446127814	0.791390731	0.554426338	0.166380018	0.333939015	0.434529701	0.508660639	0.245217424	0.119546274	7.02E-08	0.000190207	156.144735	276.9867559	194.0492182	58.23300637	116.8786551	152.0853954	178.0312237	85.82609844	41.84119594
cg07504763	0.814442271	1.25E-12	0.463718722	0.623993031	0.933446984	0.75229318	0.031682946	0.096507099	0.04229649	0.38545395	0.203563092	0.194710016	4.36E-10	162.3015528	218.3975608	326.7064445	263.302613	11.08903126	33.77748461	14.80377134	134.9088825	71.24708214	68.14850551
cg07772781	0.977415385	9.24E-07	0.563597039	0.017809703	0.559451744	0.057445982	0.177490958	0.420740751	0.21054938	0.464710694	0.455549606	0.252214611	3.23E-04	197.2589638	6.23339594	195.8081102	20.10609361	62.12183539	147.2592629	73.69228292	162.6487429	159.4423622	88.27511381
cg07929642	0.000353026	7.54E-13	0.799190736	0.017977569	0.982147787	0.676949544	0.006348374	0.037391437	0.028789051	0.259053504	0.10776572	0.068709667	2.64E-10	279.7167575	6.292149008	343.7517253	236.9323406	2.221930983	13.08700284	10.07616795	90.66872648	37.7180019	24.0483836
cg08113187	0.938422979	1.21E-09	0.134124111	0.002423622	0.576224589	0.367668121	0.4022914	0.543858207	0.427152164	0.912170816	0.835816373	0.493456552	4.23E-07	46.94343875	0.848267793	201.678606	128.6838422	140.80199	190.3503726	149.5032575	319.2597856	292.5357306	172.7097933
cg08123444	0.000239038	7.40E-14	0.989454162	0.029648532	0.512547129	0.581186825	0.003811199	0.036889131	0.006361551	0.088128062	0.028038865	0.039563628	2.59E-11	346.3089567	10.37698605	179.3914952	203.4153887	1.333919555	12.91119585	2.226542922	30.8448218	9.81360267	13.84726997
cg08134863	6.37E-05	5.41E-13	0.141577757	0.367441413	0.121684756	0.353836851	0.00053187	0.00543099	0.002434265	0.02976221	0.010270026	0.025643668	1.89E-10	49.55221505	128.6044945	42.58966476	123.8428977	0.18615438	1.900846658	0.851992584	10.41677363	3.594508957	8.97528371
cg08226047	2.07E-05	1.55E-09	0.054537664	0.350025622	0.124574167	0.349297699	0.000353454	0.00225804	0.000548473	0.001998535	0.000622384	0.000735806	5.41E-07	19.08818225	122.5089678	43.60095841	122.2541948	0.123708773	0.79031392	0.191965551	0.699487274	0.217834513	0.257532154
cg08247053	8.61E-06	8.73E-13	0.668251054	0.739484266	0.267681662	0.732315591	0.000213145	0.005467027	0.001917807	0.014694706	0.001012534	0.006709316	3.06E-10	233.8878688	258.8194929	93.68858168	256.3104568	0.074600794	1.913459553	0.671232423	5.143147252	0.354386881	2.348260578
cg08306955	0.011083373	1.23E-18	0.100157854	0.70754641	0.208456928	0.770796751	0.000556855	0.006244823	0.001840318	0.002968688	0.001476558	0.001938282	4.29E-16	35.05524901	247.6412434	72.9599249	269.7788629	0.194899353	2.185688178	0.644111186	1.039040827	0.516795372	0.678398713
cg08455089	0.0976265	1.79E-09	0.886965797	0.104445745	0.120217078	0.124338153	0.356455881	0.955146697	0.740360863	0.389728684	0.964407929	0.919315387	6.25E-07	310.4380288	36.55601075	42.07597741	43.51835354	124.7595583	334.3013438	259.1263021	136.4050394	337.542775	321.7603854
cg08568561	8.56E-07	8.48E-13	0.11905938	0.044505381	0.239628818	0.59393347	6.06E-06	5.73E-05	1.55E-05	0.000106023	8.90E-06	5.09E-05	2.97E-10	41.67078293	15.57688342	83.87008623	207.8767144	0.002121206	0.020037793	0.005410885	0.037108059	0.003115008	0.017807166
cg08575688	8.29E-05	2.05E-13	0.12387812	0.330399262	0.029766367	0.573800692	0.001734935	0.018725777	0.004695228	0.04782825	0.007022005	0.010532582	7.19E-11	43.35734217	115.6397418	10.41822828	200.8302421	0.607227362	6.554021867	1.643329826	16.73988742	2.457701846	3.68640364
cg08577341	0.002247097	1.11E-11	0.080710202	0.168149885	0.060603843	0.372947568	5.45E-05	0.001076465	0.00019222	0.003489079	0.000184117	0.000365021	3.88E-09	28.24857069	58.85245969	21.21134512	130.5316487	0.019091817	0.376762878	0.067277069	1.221177819	0.064441025	0.12775723
cg08634082	0.848864957	1.81E-12	0.403368676	0.006694793	0.845364621	0.116899481	0.048975913	0.094959509	0.048131644	0.181722481	0.054218016	0.005594591	6.33E-10	141.1790366	2.343177436	295.8776172	40.91481819	17.14156941	33.23582824	16.84607524	63.60286841	18.97630561	1.958106734
cg08649216	6.39E-06	4.56E-11	0.019705691	0.248923466	0.117604063	0.445046936	7.85E-05	0.000458299	0.000148985	0.000817441	0.000103526	0.000516292	1.60E-08	6.896991793	87.12321323	41.16142207	155.7664276	0.027482646	0.160404789	0.052144639	0.286104217	0.036233931	0.180702304
cg08858441	0.532057028	0.007620299	0.118490359	0.535082657	0.963263234	0.030484511	0.23154694	0.478179164	0.258915754	0.311225675	0.319376072	0.516301907	2.67E+00	41.47162575	187.2789301	337.1421318	10.66957876	81.04142884	167.3627075	90.62051385	108.9289864	111.7816252	180.7056673
cg08861115	0.00044866	1.13E-09	0.262710079	0.505019611	0.010703363	0.964971509	0.005559433	0.060448306	0.022948643	0.272671805	0.064415974	0.125623348	3.95E-07	91.94852782	176.756864	3.746176918	337.7400282	1.945801429	21.15690693	8.032024994	95.43513166	22.54559084	43.96817165
cg08944236	0.063849318	2.16E-14	0.777964621	0.000413877	0.871407877	0.323359998	0.6485012	0.403889138	0.265919676	0.092182349	0.122323114	0.823130277	7.58E-12	272.2876173	0.144857121	304.9927569	113.1759994	226.9754202	141.3611984	93.07188664	32.26382199	42.81308995	288.0955969
cg08946713	0.853888167	8.71E-08	0.081238543	0.000125201	0.176341747	0.198461025	0.38950468	0.597890106	0.518252854	0.966148286	0.980225102	0.327797959	3.05E-05	28.43349016	0.043820485	61.71961159	69.46135879	136.3266381	209.2615372	181.3884988	338.1519	343.0787855	114.7292858
cg09048334	3.38E-05	3.87E-12	0.166219595	0.126744282	0.220772413	0.25152986	0.00015459	0.000869037	0.000287658	0.001152408	0.000249806	0.000714226	1.35E-09	58.17685833	44.3604986	77.27034442	88.03545097	0.054106499	0.304163067	0.100680234	0.403342683	0.087431947	0.249978975
cg09244071	0.01704315	8.21E-07	0.135694062	0.887668774	0.016276181	0.381110098	0.105340831	0.344684066	0.233642543	0.589771215	0.204862512	0.531335397	2.87E-04	47.49292161	310.6840711	5.696663458	133.3885341	36.86929076	120.639423	81.77489019	206.4199252	71.70187919	185.967389
cg09340198	0.052098808	3.28E-10	0.78930659	0.279798729	0.640493088	0.855373141	0.997060013	0.561523849	0.518899418	0.865970074	0.602682373	0.83125486	1.15E-07	276.2573064	97.92955501	224.1725807	299.3805994	348.9710044	196.5333472	181.6147963	303.0895259	210.9388305	290.939201
cg09451574	0.501284117	1.31E-13	0.124524364	0.564515966	0.490791951	0.566021381	0.025252333	0.091677744	0.112759845	0.511584223	0.205679711	0.123467404	4.60E-11	43.58352745	197.5805882	171.777183	198.1074835	8.838316572	32.08721056	39.46594559	179.0544779	71.98789896	43.21359149
cg09479286	0.896403507	3.57E-13	0.194223628	0.023431359	0.594507611	0.610863162	0.078761083	0.288456796	0.285281745	0.484707214	0.526019439	0.110741248	1.25E-10	67.97826979	8.200975587	208.0776637	213.8021068	27.56637891	100.9598787	99.84861058	169.6475248	184.1068037	38.75943664
cg09514545	0.000293878	9.05E-15	0.800030805	0.046397757	0.800923577	0.798124816	0.003515784	0.043948049	0.024331408	0.230794845	0.090915334	0.096677893	3.17E-12	280.0107819	16.23921502	280.3232519	279.3436857	1.230524394	15.38181708	8.515992884	80.77819577	31.82036687	33.83726245
cg09545443	0.336989582	5.79E-11	0.70683711	0.348003688	0.663767166	0.760368654	0.949422686	0.653292156	0.634350785	0.351378542	0.389057938	0.843806146	2.03E-08	247.3929885	121.8012907	232.3185082	266.129029	332.2979402	228.6522546	222.0227747	122.9824895	136.1702782	295.3321511
cg09635768	0.000264209	4.84E-12	0.455870168	0.393868182	0.098433015	0.451185953	0.004390634	0.041258506	0.009652382	0.041932808	0.01385194	0.023557972	1.70E-09	159.5545589	137.8538637	34.45155517	157.9150837	1.53672178	14.4404772	3.378333815	14.67648273	4.848178856	8.245290263
cg09639931	0.016886347	1.27E-07	0.001104811	0.806665123	0.929893284	0.423982006	0.063062166	0.181606417	0.153615745	0.271163746	0.09785397	0.074325314	4.45E-05	0.386683705	282.3327931	325.4626494	148.393702	22.07175815	63.56224587	53.76551083	94.90731118	34.24888965	26.01385993
cg09789584	0.649242671	1.67E-10	0.246449208	0.233451522	0.010231953	0.36968189	0.747304611	0.547141863	0.999160323	0.740824625	0.786443556	0.794403054	5.83E-08	86.25722287	81.70803283	3.581183375	129.3886614	261.5566138	191.499652	349.706113	259.2886186	275.2552448	278.041069
cg09800500	3.21E-06	5.38E-15	0.813203226	0.055940915	0.409215067	0.244593528	9.41E-05	0.000650103	0.000388266	0.021173911	0.006599575	0.004248218	1.88E-12	284.6211292	19.57932009	143.2252734	85.60773484	0.032938732	0.227535953	0.135893165	7.410868859	2.309851265	1.486876271
cg09987993	0.007657272	2.86E-09	0.306955198	0.098060093	0.0442777	0.481139626	0.052282752	0.150387765	0.058280515	0.24972344	0.100777129	0.116865411	1.00E-06	107.4343194	34.32103256	15.49719488	168.3988689	18.29896336	52.63571762	20.39818008	87.40320386	35.27199515	40.9028939
cg10036013	0.702186498	3.49E-11	0.284202969	0.004520625	0.997627979	0.293738991	0.211983529	0.470693698	0.212457226	0.347863531	0.304085912	0.170474782	1.22E-08	99.47103902	1.582218793	349.1697927	102.8086468	74.19423527	164.7427945	74.36002914	121.7522358	106.4300692	59.66617363
cg10078703	2.64E-07	2.37E-12	0.163264468	0.059090038	0.045866934	0.612916715	5.45E-06	7.19E-05	2.08E-05	0.000400488	2.06E-05	6.97E-05	8.28E-10	57.14256372	20.68151346	16.05342698	214.5208503	0.001909214	0.02515286	0.007281159	0.140170863	0.007206761	0.024393053
cg10203922	0.450032884	4.47E-14	0.557211335	0.698337019	0.398989009	0.738115813	0.000684454	0.005140278	0.00286179	0.340485736	0.001204561	0.001706908	1.57E-11	195.0239674	244.4179566	139.6461533	258.3405344	0.239558836	1.799097464	1.00162664	119.1700077	0.421596495	0.597417652
cg10274682	0.229255167	3.48E-12	1.11E-05	0.754008492	0.817716708	0.484965679	0.336078114	0.599971042	0.723054123	0.751594972	0.496882325	0.18325465	1.22E-09	0.003878006	263.9029724	286.2008477	169.7379877	117.6273398	209.9898648	253.0689431	263.05824	173.9088137	64.13912745
cg10312296	0.42119506	5.34E-09	0.953060101	0.594898713	0.100299035	0.671524465	0.165740062	0.516944275	0.414751422	0.62500244	0.324378689	0.022761443	1.87E-06	333.5710355	208.2145495	35.10466238	235.0335626	58.00902156	180.9304961	145.1629979	218.750854	113.5325412	7.966505021
cg10469659	2.25E-05	2.92E-11	0.050595046	0.082900804	0.160598809	0.143915601	0.000137369	0.000668936	0.000235652	0.000991446	0.000183483	0.001106784	1.02E-08	17.70826606	29.01528126	56.20958318	50.37046044	0.04807923	0.234127528	0.082478064	0.347006073	0.064218925	0.387374504
cg10536529	0.013675782	9.94E-14	0.026977993	0.89881685	0.501217348	0.197897906	5.80E-05	0.000726726	0.000175037	0.000677282	0.000399233	0.000288737	3.48E-11	9.442297392	314.5858974	175.4260717	69.26426713	0.02031599	0.254354063	0.061262834	0.237048673	0.139731669	0.101058024
cg10761639	0.688666006	1.72E-11	0.270387228	0.265358237	0.051064381	0.431865481	0.371589857	0.33812195	0.381906084	0.136444269	0.394273641	0.866456991	6.02E-09	94.63552988	92.87538302	17.87253339	151.1529184	130.0564498	118.3426824	133.6671294	47.75549432	137.9957744	303.2599469
cg10784548	3.34E-07	4.51E-14	0.028223674	0.05155861	0.115635897	0.712086285	4.30E-06	3.91E-05	9.08E-06	0.000159883	6.69E-06	3.76E-05	1.58E-11	9.87828585	18.04551347	40.47256384	249.2301996	0.001506729	0.013682357	0.003179244	0.055959129	0.002341593	0.013143454
cg10861953	0.006237278	7.41E-12	0.11417136	0.405342248	0.145228948	0.024108138	0.057151047	0.219388409	0.089104987	0.39156179	0.145148188	0.161558887	2.59E-09	39.95997604	141.8697869	50.83013185	8.437848295	20.00286661	76.78594313	31.18674558	137.0466264	50.80186582	56.54561048
cg10892950	0.001125424	5.00E-10	0.379783669	0.338323445	0.01729338	0.661783289	0.006908571	0.073758995	0.02485808	0.453619304	0.032443311	0.259653492	1.75E-07	132.9242842	118.4132059	6.05268315	231.624151	2.417999721	25.81564823	8.700328117	158.7667566	11.35515881	90.87872205
cg10895875	0.115292727	8.94E-13	0.805661638	0.503820116	0.782225845	0.53446274	0.556376662	0.328156251	0.558212134	0.477978676	0.636777054	0.906983953	3.13E-10	281.9815733	176.3370406	273.7790458	187.0619589	194.7318316	114.8546878	195.374247	167.2925367	222.8719689	317.4443835
cg10995381	0.009252244	1.23E-10	0.860287575	0.001904614	0.574996321	0.505708388	0.136799339	0.250233896	0.250944829	0.734751684	0.71169276	0.426886371	4.31E-08	301.1006513	0.666614795	201.2487124	176.9979357	47.87976874	87.58186362	87.83069032	257.1630893	249.0924662	149.41023
cg11006453	0.011515076	2.41E-09	0.219993342	0.334450082	0.055744134	0.070527936	0.024419067	0.093063308	0.06870105	0.614937377	0.204367566	0.443278959	8.43E-07	76.99766973	117.0575287	19.51044676	24.68477744	8.546673501	32.57215769	24.04536741	215.2280819	71.52864815	155.1476356
cg11031737	0.724303517	1.63E-15	0.572567889	0.241375735	0.747085507	0.93198207	0.000417307	0.001623672	0.000694007	0.005482039	0.00067944	0.000676245	5.70E-13	200.3987612	84.4815074	261.4799274	326.1937245	0.146057379	0.568285328	0.242902277	1.918713635	0.23780384	0.236685705
cg11057824	0.015935359	3.87E-07	0.033604754	0.119381	0.068970465	0.0376552	0.039548559	0.152825578	0.052892616	0.20152444	0.069765636	0.070070768	1.36E-04	11.7616638	41.78334993	24.13966275	13.17932003	13.84199565	53.48895215	18.51241557	70.53355405	24.41797267	24.52476881
cg11151251	0.018439932	4.34E-08	0.120605432	0.077969056	0.022260507	0.27507851	0.127143021	0.351934505	0.171425004	0.531226887	0.204567389	0.44846435	1.52E-05	42.21190111	27.28916944	7.791177374	96.27747836	44.5000575	123.1770769	59.99875133	185.9294105	71.59858615	156.9625226
cg11300809	0.001567871	8.44E-10	0.417822265	0.898858528	0.889668652	0.971094086	0.012346065	0.028539262	0.039773895	0.108335682	0.018332358	0.016678137	2.95E-07	146.2377926	314.6004847	311.3840281	339.8829302	4.321122754	9.988741644	13.9208634	37.91748871	6.416325458	5.837348109
cg11356004	0.000246982	9.27E-12	0.024760329	0.696352812	0.058802578	0.310131086	0.004432386	0.022725597	0.007330906	0.017189688	0.012475147	0.025016347	3.25E-09	8.6661153	243.7234841	20.58090231	108.5458802	1.551335168	7.953958915	2.565817266	6.016390919	4.366301356	8.755721376
cg11412036	8.18E-05	2.51E-11	0.007523328	0.04165851	0.107213801	0.229088403	0.000359091	0.002192986	0.0006814	0.00507516	0.000871656	0.001162148	8.79E-09	2.633164687	14.58047854	37.52483019	80.18094099	0.125681813	0.767545213	0.238490138	1.776305922	0.305079557	0.406751723
cg11556164	0.857696589	4.34E-12	0.385481264	0.011118375	0.09180544	0.196099242	0.080487384	0.105322951	0.100693726	0.188073989	0.087055187	0.006519146	1.52E-09	134.9184426	3.891431241	32.131904	68.63473483	28.17058446	36.86303299	35.24280406	65.82589618	30.46931559	2.281701013
cg11737318	0.007015926	7.20E-11	0.59866122	0.641017977	0.005187817	0.358269142	0.07001376	0.401510768	0.137431131	0.562456686	0.323939965	0.485658341	2.52E-08	209.5314271	224.3562921	1.815735897	125.3941996	24.50481616	140.5287689	48.10089578	196.8598402	113.3789878	169.9804192
cg11767757	0.008834086	5.66E-13	0.384498829	0.399686509	0.105597505	0.946672917	0.041210639	0.174024724	0.087090101	0.273517386	0.154090693	0.331995975	1.98E-10	134.5745902	139.8902783	36.95912692	331.3355209	14.42372382	60.90865343	30.48153527	95.73108503	53.93174267	116.1985913
cg11783497	0.057758404	1.85E-06	0.070753406	0.165923108	0.006190199	0.220779181	0.197118817	0.491973064	0.283203831	0.750387173	0.265932097	0.53202045	6.48E-04	24.76369212	58.07308777	2.166569742	77.27271324	68.99158583	172.1905725	99.12134099	262.6355107	93.07623396	186.2071577
cg11911769	0.013447058	8.31E-07	0.058041187	0.539744367	0.009165486	0.249735671	0.104699349	0.292561756	0.184436658	0.516560474	0.160132843	0.327546348	2.91E-04	20.31441529	188.9105285	3.207920036	87.407485	36.64477205	102.3966146	64.55283038	180.7961659	56.04649494	114.6412219
cg12019814	0.638651542	1.30E-15	1.94E-05	0.374347485	0.657574445	0.314022631	0.151881324	0.370844074	0.464463076	0.574097321	0.326522461	0.116808003	4.55E-13	0.006790605	131.0216198	230.1510559	109.9079207	53.1584633	129.7954258	162.5620767	200.9340625	114.2828613	40.88280105
cg12050434	6.11E-06	1.20E-08	0.293389731	0.029965184	0.05678552	0.672054394	2.29E-05	0.00033846	8.10E-05	0.000852955	4.84E-05	0.000618651	4.18E-06	102.686406	10.48781457	19.87493207	235.2190378	0.008032258	0.118461083	0.028334562	0.29853433	0.016950426	0.216527688
cg12177922	0.001640047	1.42E-12	0.000690334	0.990315071	0.940132508	0.440533099	0.007029231	0.026895615	0.030563431	0.032024747	0.012685321	0.011146945	4.96E-10	0.241616813	346.6102747	329.0463777	154.1865846	2.460230728	9.413465154	10.69720084	11.2086613	4.439862182	3.901430588
cg12201380	1.79E-05	1.07E-08	0.449338972	0.1688876	0.051029228	0.341089259	0.000352415	0.002526307	0.000498547	0.010346271	0.000646551	0.003338554	3.75E-06	157.2686402	59.11066015	17.86022968	119.3812407	0.123345082	0.88420749	0.17449141	3.621194881	0.226292884	1.168493999
cg12263794	0.004308069	1.50E-15	0.161072415	0.339090126	0.700416997	0.70861029	2.22E-05	0.000190864	7.79E-05	0.000455497	6.68E-05	1.49E-05	5.26E-13	56.37534509	118.6815442	245.1459488	248.0136014	0.007786663	0.066802236	0.027265259	0.159423926	0.023373798	0.005208184
cg12299554	0.749372795	9.17E-10	0.452494346	1.90E-06	0.356689302	0.168078551	0.468961233	0.848209224	0.976551205	0.565197688	0.67843713	0.739745726	3.21E-07	158.3730213	0.000663753	124.8412558	58.82749292	164.1364314	296.8732282	341.7929218	197.8191906	237.4529955	258.9110043
cg12306086	0.645133682	8.12E-16	0.746529871	0.084770517	0.426755687	0.92291466	0.009564685	0.027553992	0.022963964	0.411048945	0.217378941	0.063729443	2.84E-13	261.2854549	29.66968099	149.3644904	323.0201309	3.347639661	9.643897259	8.037387414	143.8671307	76.08262942	22.30530518
cg12344600	1.70E-05	3.40E-10	0.086828981	0.126914157	0.03070944	0.482010612	0.000153707	0.001254468	0.000328054	0.001669598	0.000313485	0.000369762	1.19E-07	30.39014348	44.41995492	10.74830405	168.7037142	0.053797346	0.439063915	0.114818995	0.584359233	0.109719894	0.129416801
cg12592365	0.130894134	2.12E-09	0.325571332	0.489271886	0.009106413	0.981495658	0.460387413	0.830227638	0.821783216	0.410584452	0.783164692	0.55080641	7.44E-07	113.9499661	171.2451601	3.18724448	343.5234803	161.1355944	290.5796732	287.6241255	143.7045583	274.1076422	192.7822436
cg12598524	0.906043964	2.09E-09	0.541319043	0.022667821	0.995437341	0.772207748	0.216964598	0.728766167	0.444074713	0.88478738	0.88749797	0.516368491	7.32E-07	189.4616649	7.933737196	348.4030695	270.2727119	75.93760944	255.0681583	155.4261495	309.6755831	310.6242895	180.7289717
cg12628061	0.547961882	7.79E-10	0.035456358	0.361903862	0.465310498	0.22515099	0.43311105	0.800158107	0.995949812	0.846348598	0.853218777	0.835290437	2.73E-07	12.40972538	126.6663517	162.8586741	78.80284653	151.5888675	280.0553373	348.5824343	296.2220093	298.6265718	292.3516528
cg12691488	0.039350575	3.76E-13	8.17E-10	0.009138877	0.827731259	0.755937544	0.171067175	0.100225192	0.057796285	0.046690435	0.104475017	0.757202305	1.32E-10	2.86121E-07	3.198606959	289.7059408	264.5781405	59.87351125	35.07881718	20.22869968	16.34165237	36.56625583	265.0208067
cg12705693	0.020123039	9.74E-11	0.274151533	0.517834749	0.061920482	0.291978754	0.099969704	0.271354057	0.189561078	0.476041432	0.198156861	0.286314898	3.41E-08	95.95303671	181.2421622	21.67216886	102.1925639	34.98939624	94.97391983	66.34637744	166.6145013	69.35490118	100.2102143
cg12813441	0.114064651	1.08E-14	0.420915635	0.761109294	0.852328206	0.680154859	0.254426467	0.484164445	0.518255074	0.953893997	0.79971912	0.288886645	3.78E-12	147.3204723	266.3882528	298.3148722	238.0542007	89.04926349	169.4575558	181.389276	333.8628989	279.9016919	101.1103258
cg12820627	4.66E-05	7.91E-12	0.019311962	0.161561433	0.044389291	0.259691109	0.000660852	0.003903781	0.000783136	0.007918474	0.000585332	0.001835986	2.77E-09	6.759186697	56.54650139	15.53625169	90.89188804	0.231298322	1.366323294	0.274097455	2.771466066	0.204866158	0.642595227
cg12829666	0.082668548	2.34E-15	0.041292282	0.739715201	0.170005696	0.197215025	0.003871932	0.03524414	0.009956507	0.038597365	0.016089575	0.01168514	8.20E-13	14.45229878	258.9003205	59.50199352	69.02525886	1.355176135	12.33544886	3.48477744	13.50907771	5.631351099	4.089798892
cg13146484	0.003910142	2.11E-10	0.569820983	0.028343036	0.060708684	0.497519461	0.030793786	0.14911698	0.083281493	0.614089859	0.165970954	0.12302917	7.38E-08	199.437344	9.92006274	21.24803949	174.1318112	10.77782493	52.19094313	29.14852262	214.9314507	58.08983389	43.06020967
cg13219008	0.257634223	9.72E-17	0.79050015	0.541105032	0.678331493	0.665883101	0.000357633	0.001203818	0.000628365	0.003339962	0.00067437	0.000250848	3.40E-14	276.6750524	189.3867613	237.4160227	233.0590854	0.125171632	0.421336153	0.219927862	1.168986874	0.236029395	0.087796737
cg13299325	4.64E-05	2.53E-13	0.689370134	0.000867338	0.466571964	0.780717659	0.001283155	0.012783927	0.01396547	0.100630536	0.019863505	0.012806514	8.84E-11	241.2795469	0.303568227	163.3001873	273.2511806	0.449104164	4.474374384	4.887914439	35.22068759	6.952226879	4.482280071
cg13615971	0.985524723	3.71E-15	0.78477129	0.474165074	0.939416126	0.441890114	0.027378859	0.11655653	0.046241121	0.418653228	0.363744172	0.202897627	1.30E-12	274.6699515	165.9577758	328.795644	154.66154	9.582600558	40.79478535	16.18439237	146.5286298	127.3104603	71.01416953
cg13619522	0.001502275	3.33E-10	0.051190369	0.196159562	0.064239423	0.592242791	0.01332333	0.051574532	0.017125113	0.070413404	0.023443572	0.013652465	1.17E-07	17.91662901	68.65584663	22.48379817	207.2849767	4.66316544	18.05108608	5.993789622	24.64469154	8.205250149	4.778362842
cg13710613	0.142952497	1.80E-09	0.697168555	0.001645336	0.560663138	0.418654963	0.00367539	0.014179841	0.004423336	0.17794895	0.019858591	0.009828245	6.30E-07	244.0089941	0.575867641	196.2320982	146.5292369	1.286386499	4.962944258	1.548167572	62.28213238	6.950506829	3.439885686
cg13749822	0.116158232	9.04E-08	0.057119218	0.345617786	0.755989932	0.462894278	0.47845716	0.220696238	0.324513717	0.304183183	0.202631693	0.145626521	3.16E-05	19.99172625	120.9662253	264.5964761	162.0129972	167.4600061	77.24368326	113.5798009	106.464114	70.9210926	50.9692823
cg13913085	0.003217498	3.13E-08	0.455609947	0.103916357	0.034930162	0.337480653	0.013078153	0.068872269	0.024136072	0.236254914	0.027843946	0.087656143	1.09E-05	159.4634815	36.37072502	12.22555664	118.1182284	4.577353652	24.10529407	8.447625173	82.68921977	9.745380981	30.67965019
cg13943141	1.94E-06	1.44E-15	0.070874653	0.185740776	0.444550052	0.214889684	1.61E-05	0.000101411	2.57E-05	0.000286989	2.24E-05	0.000247806	5.03E-13	24.80612862	65.00927146	155.5925183	75.2113893	0.005627874	0.035493771	0.009002665	0.100446251	0.007840204	0.086731988
cg13978347	0.476466557	6.80E-11	0.380188575	0.578050119	0.048563187	0.979608779	0.259014495	0.114089129	0.289000442	0.162912835	0.238856184	0.140761626	2.38E-08	133.0660013	202.3175415	16.99711557	342.8630728	90.65507318	39.931195	101.1501547	57.01949221	83.59966424	49.26656924
cg14189441	0.013099437	1.03E-12	0.421146972	0.188126938	0.017099575	0.63554644	0.079884562	0.296079954	0.171860297	0.974126316	0.382067108	0.32896757	3.60E-10	147.4014402	65.84442833	5.984851273	222.441254	27.95959663	103.627984	60.15110388	340.9442107	133.7234879	115.1386496
cg14193653	0.001801753	2.72E-11	0.313336056	0.09368653	0.059401983	0.319853492	0.027858708	0.11661988	0.055860611	0.622013831	0.169288429	0.273214065	9.50E-09	109.6676196	32.79028545	20.79069407	111.9487221	9.750547675	40.81695811	19.5512137	217.704841	59.25095025	95.62492279
cg14199837	0.677508198	3.78E-11	0.202571175	0.704005269	0.434284504	0.696980125	0.166849663	0.329107139	0.385370455	0.406388725	0.276200308	0.180175514	1.32E-08	70.89991136	246.4018443	151.9995765	243.9430436	58.39738214	115.1874988	134.8796593	142.2360539	96.67010792	63.06142981
cg14276584	0.49910045	1.25E-06	0.077596606	0.000540265	0.160172075	0.269513851	0.112623082	0.243298743	0.199554096	0.485409054	0.546939015	0.21562978	4.38E-04	27.15881212	0.189092855	56.06022627	94.32984792	39.41807876	85.15456018	69.84393374	169.8931689	191.4286551	75.47042302
cg14356440	0.52549328	2.34E-11	0.686662799	0.924915194	0.740682963	0.890296458	0.007816736	0.015109123	0.010369004	0.030508498	0.009668699	0.010133739	8.18E-09	240.3319796	323.720318	259.2390371	311.6037602	2.735857775	5.288193185	3.62915133	10.67797443	3.384044601	3.54680876
cg14361741	0.949937782	7.66E-14	0.769087896	0.35810146	0.980633521	0.679277223	0.001285199	0.004621619	0.003245001	0.008740368	0.001714261	0.002819846	2.68E-11	269.1807637	125.3355109	343.2217325	237.7470282	0.449819493	1.617566721	1.135750512	3.059128735	0.599991479	0.986946062
cg14375111	0.109994573	7.29E-09	0.851825666	0.202994161	0.394711072	0.518880237	0.377920444	0.743834337	0.51767945	0.81863168	0.667125786	0.331043072	2.55E-06	298.1389832	71.04795619	138.1488752	181.6080831	132.2721555	260.3420179	181.1878075	286.5210879	233.4940252	115.8650751
cg14426660	0.937207888	0.001735995	0.237238779	0.000109121	0.153651248	0.24956541	0.688806947	0.864995602	0.784600994	0.873797402	0.890562687	0.458599106	6.08E-01	83.03357281	0.038192418	53.77793671	87.34789338	241.0824315	302.7484607	274.6103479	305.8290906	311.6969404	160.5096872
cg14531436	7.17E-05	5.81E-15	0.032730897	0.111223115	0.058334834	0.349459867	0.00272034	0.019133539	0.005309823	0.027981362	0.005528373	0.011313967	2.03E-12	11.45581381	38.92809023	20.41719197	122.3109536	0.952118879	6.696738707	1.858438221	9.793476593	1.934930601	3.959888297
cg14711743	0.905010977	1.83E-06	0.19105543	0.008392208	0.798308706	0.048317319	0.169541476	0.343971504	0.278135491	0.510780853	0.157513287	0.055330838	6.41E-04	66.86940057	2.93727269	279.408047	16.91106155	59.33951652	120.3900264	97.34742169	178.7732986	55.12965032	19.36579333
cg14734614	0.864270493	5.09E-12	0.929054271	0.399786122	0.504749147	0.720196393	0.127531154	0.317844312	0.312516481	0.244333566	0.232711823	0.081045167	1.78E-09	325.1689949	139.9251428	176.6622013	252.0687374	44.63590382	111.245509	109.3807684	85.51674809	81.44913803	28.36580848
cg14762436	0.810834138	1.01E-08	0.233023108	0.079721452	0.220531072	0.352750882	0.404955642	0.442313261	0.405334273	0.72338083	0.595119507	0.3069454	3.54E-06	81.5580878	27.90250822	77.18587524	123.4628086	141.7344745	154.8096414	141.8669955	253.1832905	208.2918274	107.4308899
cg14774438	0.072409998	4.52E-06	0.157502639	0.256523624	0.420032638	0.477702579	0.123426594	0.271963702	0.275926777	0.354901247	0.178609878	0.17144849	1.58E-03	55.12592358	89.78326834	147.0114233	167.1959027	43.19930797	95.18729558	96.57437182	124.2154363	62.51345715	60.00697144
cg14783904	0.000237067	2.03E-07	0.397939469	0.419767576	0.530712855	0.381410865	0.00294818	0.011058758	0.005338617	0.022670573	0.006586319	0.006037677	7.11E-05	139.2788141	146.9186517	185.7494992	133.4938028	1.031863088	3.870565198	1.868515966	7.934700432	2.305211735	2.113186819
cg14898127	0.978566499	3.78E-07	0.0707354	0.066503147	0.862227822	0.024685909	0.200322145	0.495734807	0.207955298	0.164731513	0.133915551	0.05162803	1.32E-04	24.75739017	23.27610141	301.7797378	8.640068078	70.11275062	173.5071823	72.78435437	57.6560295	46.87044288	18.06981038
cg14914552	0.58623007	8.22E-14	0.830224776	0.049443009	0.91876141	0.614490821	0.093352013	0.199559671	0.08378883	0.116114556	0.076930137	0.033832863	2.88E-11	290.5786717	17.30505316	321.5664934	215.0717875	32.67320445	69.84588478	29.32609033	40.64009471	26.92554802	11.84150198
cg14983135	0.040401574	1.91E-07	0.626152755	0.283890242	0.041921926	0.982511192	0.22803112	0.457976717	0.299178083	0.657860219	0.236136398	0.596838013	6.67E-05	219.1534641	99.36158469	14.67267396	343.8789171	79.81089212	160.2918508	104.7123289	230.2510768	82.64773936	208.8933044
cg15006843	0.000223733	1.89E-12	0.080947088	0.219354268	0.6057818	0.275823443	0.000929459	0.003162404	0.001228451	0.003295944	0.000884281	0.002881977	6.61E-10	28.33148095	76.7739938	212.0236301	96.53820507	0.325310721	1.106841496	0.429957858	1.153580564	0.309498514	1.008691829
cg15009198	0.842096187	5.65E-11	0.362074986	0.000700164	0.274040869	0.342306029	0.128803772	0.238871723	0.215418657	0.7860231	0.708936407	0.235054801	1.98E-08	126.7262451	0.245057569	95.91430409	119.8071103	45.08132006	83.605103	75.39653004	275.108085	248.1277423	82.26918034
cg15011899	0.927524848	2.61E-09	0.123329515	0.002467919	0.457326677	0.074497274	0.144521941	0.219031824	0.159006496	0.787751439	0.59755004	0.05828048	9.12E-07	43.16533019	0.863771522	160.064337	26.07404595	50.58267918	76.66113839	55.65227353	275.7130036	209.142514	20.39816799
cg15046123	0.726797286	1.25E-12	0.681802616	0.002477994	0.874338178	0.023269436	0.217807339	0.660218822	0.464370763	0.921867577	0.845957642	0.286160628	4.37E-10	238.6309156	0.86729794	306.0183624	8.144302758	76.23256866	231.0765876	162.5297669	322.653652	296.0851746	100.15622
cg15118835	0.306063054	3.25E-15	0.123611744	0.158437714	0.676978847	0.234652027	0.001434821	0.005866176	0.002259545	0.008283285	0.001910952	0.001361376	1.14E-12	43.26411057	55.45319989	236.9425965	82.12820953	0.502187412	2.053161486	0.790840645	2.899149885	0.668833113	0.47648152
cg15123819	0.000315821	1.81E-09	0.088139805	0.437208739	0.9673344	0.4152288	0.001375763	0.004888557	0.003221936	0.015055211	0.002201455	0.003453032	6.34E-07	30.84893167	153.0230586	338.56704	145.3300798	0.481517209	1.7109948	1.12767762	5.269323922	0.770509356	1.208561158
cg15146122	1.98E-07	1.90E-11	0.49938378	0.336640306	0.009790719	0.457384928	3.78E-05	0.000607512	8.88E-05	0.008168223	0.000290878	0.000753916	6.65E-09	174.7843229	117.824107	3.426751794	160.0847247	0.01323074	0.21262917	0.031073182	2.858878122	0.101807379	0.263870649
cg15188939	0.075873273	5.60E-09	0.387267812	0.006966271	0.716933623	0.16926116	0.000450696	0.00279873	0.001759984	0.124093187	0.000669595	3.90E-05	1.96E-06	135.5437343	2.438194739	250.926768	59.24140611	0.157743747	0.979555596	0.615994257	43.43261532	0.234358278	0.013634812
cg15323084	0.443824816	1.37E-14	0.4913155	0.320285887	0.504881899	0.2826707	0.000454791	0.002403895	0.001074416	0.003545493	0.000670729	0.000979454	4.81E-12	171.960425	112.1000605	176.7086647	98.93474504	0.159176797	0.841363166	0.37604573	1.240922422	0.234754995	0.342808987
cg15374754	0.044397231	0.000495391	0.124399543	0.433894156	0.128109975	0.063687147	0.22976781	0.157835399	0.263828277	0.223305911	0.255174582	0.319542499	1.73E-01	43.53983998	151.8629547	44.83849137	22.29050152	80.41873365	55.24238958	92.33989698	78.15706889	89.31110381	111.8398748
cg15447825	1.81E-05	2.93E-08	0.203464031	0.256547079	0.037690952	0.506101986	0.000230852	0.001649014	0.000431147	0.004246033	0.00045487	0.003400071	1.03E-05	71.21241068	89.79147752	13.19183334	177.1356953	0.080798266	0.577154738	0.150901341	1.486111396	0.159204419	1.190024708
cg15514380	0.515211532	1.49E-10	0.182737054	5.07E-05	0.288619331	0.076810771	0.746340276	0.976833583	0.945308697	0.446337531	0.432688997	0.797852167	5.22E-08	63.95796882	0.017751518	101.0167658	26.88376983	261.2190968	341.8917539	330.8580439	156.2181359	151.441149	279.2482583
cg15607708	6.15E-05	1.14E-13	0.121562512	0.061107501	0.211139227	0.456004478	0.000229076	0.002458845	0.00109844	0.00326352	0.000630132	0.002779266	3.99E-11	42.54687907	21.38762529	73.89872939	159.6015674	0.08017648	0.860595591	0.384454046	1.142231833	0.220546247	0.972743273
cg15747825	0.889077076	5.86E-08	0.031274537	0.085728526	0.289051878	0.91091433	0.817998472	0.78155065	0.803937214	0.886625208	0.866058226	0.620949152	2.05E-05	10.9460878	30.00498411	101.1681573	318.8200156	286.2994653	273.5427274	281.378025	310.3188229	303.1203792	217.3322033
cg15755348	0.11564321	4.50E-07	0.1277969	0.190430702	0.007532595	0.16295063	0.295874977	0.629418596	0.463796284	0.810459355	0.370382196	0.686288567	1.58E-04	44.72891496	66.65074584	2.636408343	57.03272035	103.5562421	220.2965086	162.3286992	283.6607741	129.6337685	240.2009985
cg15775914	0.212805883	3.02E-11	0.897755467	0.03494354	0.732494106	0.40110525	0.006170595	0.025492233	0.013583205	0.42501203	0.014394375	0.001815628	1.06E-08	314.2144136	12.23023888	256.372937	140.3868375	2.159708177	8.922281528	4.754121905	148.7542106	5.038031188	0.635469965
cg15867698	0.309100321	3.22E-14	0.95815238	0.093243142	0.675447715	0.458409286	0.015528668	0.042884734	0.014806249	0.057018774	0.01375253	0.00440611	1.13E-11	335.3533331	32.63509971	236.4067002	160.4432502	5.435033865	15.00965701	5.182187259	19.95657082	4.813385427	1.54213853
cg15891076	9.01E-06	2.51E-14	0.024271728	0.057287285	0.352039618	0.196743597	5.73E-05	0.00026827	7.21E-05	0.000447166	5.50E-05	0.00023482	8.78E-12	8.49510468	20.05054965	123.2138663	68.86025901	0.020044283	0.093894564	0.025244949	0.156508014	0.019252566	0.082187048
cg15966610	0.054208275	1.44E-15	0.608608017	0.833442067	0.260699266	0.886355597	0.0043442	0.056962769	0.017003506	0.048455857	0.024507484	0.008133362	5.03E-13	213.0128059	291.7047233	91.24474313	310.224459	1.520470154	19.93696927	5.951227164	16.95954983	8.577619352	2.846676546
cg16111924	0.000612869	8.90E-33	0.884830934	0.019760497	0.563939273	0.749891641	0.00130731	0.001150883	0.001462425	0.008663712	0.000662264	0.091288786	3.12E-30	309.6908268	6.916173901	197.3787456	262.4620744	0.457558355	0.402808885	0.511848604	3.032299335	0.231792416	31.9510752
cg16240816	0.951036042	4.85E-07	0.332766529	0.995199938	0.284146769	0.93022969	0.121503748	0.296558415	0.233744067	0.627561131	0.138623435	0.023502262	1.70E-04	116.4682851	348.3199782	99.45136916	325.5803915	42.5263117	103.7954452	81.81042345	219.6463957	48.51820233	8.225791841
cg16292016	0.029313332	8.28E-32	0.193034661	0.003153849	0.949613715	0.761384001	0.08626883	0.014965573	0.034234314	0.047323762	0.018075803	0.095282732	2.90E-29	67.5621315	1.10384699	332.3648003	266.4844003	30.19409066	5.237950398	11.98200991	16.56331655	6.326531106	33.34895636
cg16306870	0.852475665	1.68E-06	0.124953331	0.052627427	0.264053001	0.123412687	0.272871396	0.645222376	0.628784393	0.981713267	0.85283494	0.275586907	5.87E-04	43.73366576	18.41959955	92.4185503	43.19444032	95.50498856	225.8278315	220.0745377	343.5996436	298.4922292	96.45541736
cg16324306	0.321660305	1.06E-14	0.628240746	0.000707963	0.885469639	0.504357047	0.012230696	0.061223076	0.058652377	0.283475612	0.170716847	0.01881155	3.71E-12	219.884261	0.24778713	309.9143737	176.5249666	4.280743652	21.42807662	20.52833189	99.21646418	59.75089658	6.584042476
cg16476382	2.77E-07	5.79E-13	0.687761159	0.861716428	0.056696989	0.735895293	1.86E-05	0.000249052	4.46E-05	0.000769294	6.43E-05	0.001449039	2.03E-10	240.7164057	301.6007499	19.84394618	257.5633526	0.006503311	0.0871681	0.015623849	0.269252931	0.022503553	0.507163625
cg16517298	0.182210183	3.32E-08	0.353317314	0.011592216	0.973155746	0.226379455	0.007972506	0.03060428	0.011590458	0.162375177	0.033098333	0.008870329	1.16E-05	123.6610598	4.05727547	340.604511	79.23280927	2.790377141	10.71149784	4.056660371	56.83131211	11.58441672	3.104615321
cg16565409	4.36E-05	5.63E-08	0.362564961	0.040525676	0.982837087	0.999931322	0.000298137	0.002243554	0.001241953	0.015884245	0.001635936	0.000602656	1.97E-05	126.8977362	14.18398665	343.9929803	349.9759628	0.104348064	0.78524375	0.43468369	5.559485897	0.572577547	0.21092976
cg16712679	6.44E-06	2.84E-13	0.170340905	0.200199278	0.4364163	0.794325393	7.24E-05	0.000728564	0.000391023	0.001400545	0.000133716	0.000353836	9.94E-11	59.6193168	70.06974732	152.745705	278.0138875	0.02534871	0.25499738	0.136858202	0.490190846	0.046800428	0.123842469
cg16810031	0.128168201	1.48E-10	0.001390692	0.098265821	0.954881663	0.392144481	0.357624429	0.663395194	0.627101966	0.916465102	0.76625499	0.419352299	5.18E-08	0.486742328	34.39303735	334.208582	137.2505685	125.1685503	232.1883177	219.4856882	320.7627855	268.1892466	146.7733048
cg17092349	0.000977334	9.26E-12	0.311644918	0.179345023	0.151135782	0.944940105	0.00613623	0.018767574	0.009363727	0.036018386	0.007148366	0.004556104	3.24E-09	109.0757214	62.77075817	52.89752355	330.7290369	2.147680626	6.568650996	3.277304309	12.60643503	2.501928111	1.594636353
cg17163729	4.64E-06	1.09E-14	0.564307083	0.035715982	0.575321372	0.252364574	0.000241248	0.007047421	0.00178736	0.00295017	0.006387322	0.005388308	3.80E-12	197.507479	12.50059357	201.3624803	88.32760077	0.084436914	2.466597328	0.625575884	1.032559638	2.235562551	1.885907657
cg17226602	0.000381289	1.85E-11	0.172905088	0.637826414	0.395007025	0.49956767	0.00220864	0.010316326	0.007509576	0.013335587	0.003691609	0.006429323	6.48E-09	60.51678088	223.2392449	138.2524588	174.8486844	0.773024022	3.610714149	2.62835159	4.667455361	1.292063189	2.250263192
cg17479131	0.986959326	2.76E-09	0.008091826	0.942594053	0.062708105	0.080936198	0.310803129	0.633995544	0.325162271	0.47001729	0.410607622	0.170400334	9.66E-07	2.832139267	329.9079184	21.94783688	28.32766946	108.7810951	221.8984405	113.8067947	164.5060515	143.7126675	59.64011679
cg17534034	1.75E-07	4.90E-16	0.071831885	0.548225352	0.037732896	0.767735071	1.42E-05	0.000314447	4.85E-05	0.001556148	9.64E-05	0.000803928	1.72E-13	25.14115961	191.8788732	13.20651357	268.7072748	0.004955376	0.110056366	0.016986334	0.544651801	0.033750882	0.281374659
cg17704839	0.046553437	2.37E-05	0.579261742	0.883659537	0.776411918	0.741839723	0.096542006	0.18833205	0.140916364	0.457903843	0.156800444	0.211015571	8.28E-03	202.7416097	309.2808378	271.7441712	259.6439031	33.789702	65.91621741	49.32072729	160.266345	54.88015548	73.85544982
cg17741339	0.452450208	5.99E-15	0.608076806	0.163972662	0.464193023	0.873391478	0.073645047	0.177888886	0.189212306	0.505016025	0.279457865	0.079440857	2.10E-12	212.8268822	57.39043186	162.4675581	305.6870174	25.77576648	62.26111014	66.22430715	176.7556088	97.81025273	27.80429991
cg17766305	0.128015877	1.65E-12	0.971500588	0.014422595	0.540677038	0.202101628	0.004257345	0.012711964	0.002455626	0.099732844	0.046602477	0.009148065	5.78E-10	340.0252057	5.047908341	189.2369633	70.73556992	1.490070815	4.449187236	0.859469243	34.90649554	16.31086683	3.201822858
cg17934470	0.584030446	4.11E-15	0.54689099	0.296736805	0.705462275	0.374999376	0.010463186	0.028387275	0.011592332	0.128425085	0.134385502	0.076355354	1.44E-12	191.4118464	103.8578816	246.9117963	131.2497815	3.662114983	9.935546283	4.057316346	44.9487798	47.03492579	26.72437374
cg18132851	0.353032934	2.29E-13	0.06995388	0.018593071	0.292672149	0.107503792	0.870106605	0.985964145	0.642912285	0.21175032	0.525452333	0.905860886	8.03E-11	24.48385783	6.507574836	102.4352523	37.62632712	304.5373116	345.0874508	225.0192997	74.11261187	183.9083166	317.0513099
cg18417954	0.076085856	0.00237097	0.009509367	0.001998063	0.078066373	0.126163544	0.19683014	0.212195859	0.155851855	0.209670848	0.150712467	0.192533895	8.30E-01	3.328278581	0.69932202	27.32323056	44.15724049	68.89054916	74.26855064	54.54814938	73.38479687	52.7493634	67.38686321
cg18482303	0.34207546	2.55E-15	0.533920199	0.012550658	0.783572213	0.814520019	0.536849398	0.759897734	0.728001926	0.245495447	0.790977941	0.187722447	8.92E-13	186.8720696	4.39273043	274.2502744	285.0820066	187.8972893	265.9642068	254.8006742	85.92340662	276.8422792	65.70285634
cg18556587	0.00321981	2.62E-09	0.47644133	0.255335994	0.084228162	0.577454955	0.013923956	0.090753209	0.03775915	0.197776638	0.056930068	0.122237013	9.15E-07	166.7544653	89.36759807	29.47985664	202.1092343	4.873384497	31.76362323	13.21570239	69.2218233	19.92552384	42.78295461
cg18731803	0.002587969	1.34E-11	0.082814659	0.468515406	0.308490619	0.093485487	0.000233975	0.000966931	0.00031791	0.002304855	0.00033236	0.000940336	4.70E-09	28.98513066	163.980392	107.9717168	32.71992032	0.081891212	0.338425793	0.111268461	0.806699173	0.116325995	0.329117705
cg18878210	1.56E-07	9.68E-13	0.119280413	0.408242911	0.103447724	0.382352002	3.82E-06	6.18E-05	1.43E-05	0.000314162	7.52E-06	7.49E-05	3.39E-10	41.74814451	142.885019	36.20670354	133.8232007	0.00133699	0.021621114	0.005018884	0.109956703	0.002632748	0.02620129
cg18882449	0.273704715	2.72E-08	0.278388087	0.052945378	0.446418895	0.682497389	0.401313807	0.803012251	0.768405721	0.889794965	0.571043824	0.114696349	9.53E-06	97.43583043	18.53088236	156.2466133	238.8740861	140.4598324	281.0542878	268.9420025	311.4282377	199.8653384	40.1437221
cg19140262	0.865104257	2.22E-08	0.275044069	0.00025035	0.299833882	0.189484505	0.166914828	0.396771772	0.323142835	0.809075182	0.826626257	0.249757996	7.76E-06	96.26542412	0.08762259	104.9418588	66.31957692	58.42018996	138.8701203	113.0999922	283.1763137	289.31919	87.41529849
cg19266387	0.86943521	4.90E-13	0.591797943	0.000244153	0.627516602	0.496110764	0.116071342	0.301969134	0.240798519	0.728056698	0.667837158	0.214948166	1.71E-10	207.1292802	0.085453723	219.6308107	173.6387674	40.62496983	105.6891968	84.27948173	254.8198445	233.7430055	75.23185795
cg19389852	0.009731483	1.12E-14	0.149347876	0.137165692	0.196009284	0.72207128	0.000210545	0.002192527	0.000637545	0.003646485	0.000498049	0.001025889	3.92E-12	52.27175657	48.00799213	68.60324944	252.724948	0.073690825	0.767384313	0.223140712	1.276269582	0.17431702	0.359061317
cg19780570	9.69E-07	5.94E-16	0.097561795	0.483380795	0.024107416	0.369454788	3.69E-05	0.001002001	0.000146013	0.005149145	0.000114193	0.000238032	2.08E-13	34.14662834	169.1832783	8.43759544	129.3091757	0.012922921	0.350700399	0.051104549	1.802200806	0.039967583	0.083311148
cg19795616	0.273034351	2.63E-13	0.734204919	0.019177568	0.935277243	0.539858253	0.024486237	0.088394846	0.087141704	0.400997	0.265976617	0.034871942	9.19E-11	256.9717217	6.712148967	327.3470352	188.9503886	8.570182776	30.93819626	30.49959647	140.3489499	93.09181607	12.20517953
cg19851487	0.381412159	7.37E-11	0.181077405	0.660834532	0.410587634	0.09172755	0.848899204	0.830648961	0.977587421	0.642531811	0.956731621	0.788915941	2.58E-08	63.37709159	231.2920861	143.7056721	32.10464241	297.1147214	290.7271365	342.1555972	224.8861338	334.8560673	276.1205793
cg19925215	0.233767683	1.47E-13	0.855345508	0.272159535	0.764257941	0.297655654	0.004704167	0.01553676	0.004943185	0.012764273	0.004684226	0.000338133	5.15E-11	299.3709279	95.25583736	267.4902793	104.1794787	1.646458553	5.437865938	1.730114737	4.467495558	1.639479115	0.118346426
cg19945957	1.58E-05	5.61E-11	0.158609832	0.23889087	0.426909635	0.541362117	8.40E-05	0.000493054	0.000208996	0.00144438	0.000114328	0.000618079	1.97E-08	55.51344116	83.61180454	149.4183723	189.4767408	0.029409754	0.172569007	0.07314869	0.505532943	0.040014895	0.216327477
cg19988492	0.565249148	2.89E-14	0.267252329	2.89E-05	0.328574492	0.070277717	0.100730154	0.282348412	0.354249507	0.348629568	0.526038804	0.198451688	1.01E-11	93.538315	0.010122823	115.0010724	24.5972009	35.25555403	98.82194414	123.9873274	122.0203489	184.1135814	69.45809065
cg20187173	0.136580798	2.19E-11	0.220970619	0.622420443	0.722769458	0.545939661	0.428715315	0.739856251	0.877722766	0.706418526	0.539660353	0.307938444	7.68E-09	77.33971681	217.8471549	252.9693105	191.0788813	150.0503601	258.9496879	307.202968	247.2464842	188.8811237	107.7784555
cg20222519	0.979729193	4.94E-11	0.339175671	0.706995561	0.721450894	0.632880744	0.244045776	0.606389659	0.382092564	0.667877148	0.411690254	0.268070118	1.73E-08	118.7114848	247.4484462	252.5078131	221.5082603	85.41602176	212.2363805	133.7323974	233.7570016	144.0915888	93.82454147
cg20228731	0.131773406	7.24E-13	0.33808106	0.651107122	0.532934396	0.476610578	0.293930646	0.384059641	0.479993153	0.766963143	0.562117598	0.92775674	2.53E-10	118.3283709	227.8874927	186.5270387	166.8137022	102.8757261	134.4208745	167.9976034	268.4371002	196.7411593	324.714859
cg20250700	0.000135878	1.36E-11	0.040103363	0.205396539	0.006983794	0.321091109	0.000763857	0.008244554	0.002005946	0.011999896	0.002423332	0.006212636	4.76E-09	14.0361771	71.88878874	2.444327841	112.3818881	0.267349942	2.885593742	0.70208112	4.199963593	0.848166268	2.174422528
cg20427318	0.002032636	9.28E-10	0.67889477	0.003177269	0.271092165	0.509372783	0.019365996	0.126328791	0.064453688	0.544972977	0.213832222	0.153282712	3.25E-07	237.6131697	1.112044224	94.88225763	178.280474	6.778098469	44.21507673	22.55879087	190.740542	74.84127787	53.64894927
cg20460227	0.58225575	7.35E-12	0.479946113	0.015360632	0.902487648	0.27463039	0.21568339	0.580202915	0.263607734	0.591532998	0.643711233	0.359295289	2.57E-09	167.9811394	5.376221231	315.8706769	96.12063633	75.48918661	203.0710203	92.26270682	207.0365493	225.2989315	125.753351
cg20587236	0.522346331	1.21E-07	0.032819101	0.019119342	0.090262609	0.178891283	0.548557202	0.827685093	0.564702976	0.695976537	0.799410491	0.388314982	4.25E-05	11.48668524	6.691769731	31.59191319	62.61194894	191.9950207	289.6897825	197.6460417	243.5917878	279.7936719	135.9102436
cg20592700	1.37E-05	1.89E-11	0.151408129	0.113119417	0.2581768	0.386168152	8.14E-05	0.000375977	9.06E-05	0.000616395	9.54E-05	0.000905498	6.61E-09	52.99284524	39.59179588	90.36187991	135.1588533	0.02850518	0.131591982	0.031719804	0.215738172	0.033402437	0.31692416
cg20750319	0.04044365	3.83E-12	0.375934775	0.00590983	0.500944846	0.882625548	0.173534115	0.423043235	0.497143437	0.884603889	0.839065744	0.336324699	1.34E-09	131.5771711	2.068440569	175.3306961	308.9189419	60.73694041	148.0651321	174.000203	309.6113611	293.6730104	117.7136447
cg20838429	1.72E-06	5.27E-10	0.266189146	0.139476819	0.130055089	0.268908246	2.81E-05	0.000640199	0.000114249	0.002915789	0.000112654	0.000505105	1.84E-07	93.16620106	48.81688682	45.5192812	94.11788604	0.009845934	0.224069496	0.039987252	1.020526112	0.039428803	0.176786869
cg20874210	0.012155839	1.06E-07	0.096499681	0.171149772	0.044769609	0.445132832	0.028392296	0.192917143	0.070866219	0.401313316	0.085276709	0.127817436	3.72E-05	33.77488823	59.90242008	15.66936302	155.7964912	9.937303639	67.52100018	24.80317668	140.4596606	29.84684829	44.73610245
cg20944521	0.000122632	3.74E-10	0.053096248	0.353704669	0.013368122	0.107680006	0.001615655	0.010777835	0.003107328	0.021426643	0.003381554	0.00792136	1.31E-07	18.58368672	123.7966341	4.678842619	37.68800218	0.565479308	3.772242229	1.087564752	7.499325199	1.183544067	2.77247605
cg20956548	0.907598901	1.40E-14	0.347986485	0.8317668	0.875660653	0.779738046	0.029416346	0.134514428	0.079158489	0.192546374	0.084529627	0.079394873	4.90E-12	121.7952697	291.11838	306.4812286	272.908316	10.29572114	47.08004974	27.70547114	67.39123084	29.58536928	27.78820538
cg21156970	0.040369428	9.45E-11	0.125259154	0.556007776	0.068163627	0.788815736	0.190975463	0.534175135	0.279438706	0.34207575	0.404153448	0.220712123	3.31E-08	43.8407038	194.6027218	23.85726961	276.0855077	66.84141216	186.9612974	97.80354693	119.7265124	141.4537066	77.24924297
cg21164050	0.194734655	1.79E-05	0.513745015	0.805923721	0.042572101	0.835102817	0.544489444	0.928387527	0.763019817	0.516279895	0.689522939	0.984533368	6.28E-03	179.8107553	282.0733024	14.9002354	292.2859861	190.5713055	324.9356346	267.0569361	180.6979633	241.3330287	344.5866787
cg21406217	0.013866467	6.09E-12	0.015881424	0.193265654	0.020609129	0.177457679	0.000907017	0.009556614	0.0019138	0.009783434	0.002819967	0.00688456	2.13E-09	5.558498358	67.64297896	7.213195002	62.11018758	0.317455793	3.344814811	0.669830061	3.424201819	0.986988446	2.409595938
cg21487856	0.627377063	4.06E-07	0.327162705	0.003228069	0.589835877	0.096970979	0.117827336	0.274809627	0.149277527	0.28056255	0.203046121	0.105568261	1.42E-04	114.5069467	1.129824108	206.4425568	33.93984261	41.23956743	96.18336961	52.24713456	98.19689243	71.06614242	36.94889143
cg21542922	0.000837739	6.30E-07	0.316472127	0.182757558	0.020795565	0.31990276	0.007833645	0.03953343	0.012754525	0.078447901	0.011536304	0.03420415	2.21E-04	110.7652446	63.96514517	7.278447664	111.9659659	2.741775719	13.83670047	4.464083587	27.45676538	4.037706456	11.97145263
cg21579239	0.350345662	2.53E-12	0.652074455	0.769557581	0.767950506	0.693642017	0.17079655	0.452560194	0.373471766	0.746377322	0.653162438	0.340464666	8.84E-10	228.2260592	269.3451534	268.7826771	242.774706	59.77879265	158.396068	130.715118	261.2320626	228.6068534	119.1626331
cg21585138	0.000129699	3.96E-09	0.481248145	0.329167769	0.480028112	0.729299152	0.004901393	0.016815466	0.00895005	0.101876328	0.020819527	0.051880026	1.39E-06	168.4368508	115.208719	168.0098393	255.2547032	1.715487692	5.885413182	3.132517336	35.65671468	7.286834589	18.15800926
cg21700582	5.59E-06	3.32E-12	0.088373545	0.092681226	0.15945129	0.441244136	2.32E-05	0.000244044	6.09E-05	0.000559346	4.12E-05	0.00019055	1.16E-09	30.93074065	32.43842907	55.8079514	154.4354474	0.008115825	0.08541538	0.021319278	0.195771156	0.014429833	0.066692656
cg21751540	0.945272368	4.42E-17	0.093897131	0.427265213	0.275631967	0.59415091	0.009545467	0.043276813	0.025367116	0.109386102	0.036188743	0.012341409	1.55E-14	32.86399579	149.5428247	96.47118854	207.9528186	3.340913335	15.14688455	8.878490678	38.28513568	12.66605999	4.319493216
cg21811450	7.11E-05	7.72E-09	0.113275933	0.137879014	0.034980623	0.375399865	0.000793499	0.006248596	0.001594222	0.014990986	0.001590291	0.004911004	2.70E-06	39.64657659	48.25765486	12.24321809	131.3899527	0.277724757	2.187008656	0.557977762	5.246845101	0.556601722	1.718851552
cg22110158	0.356723308	8.59E-06	0.118405176	0.232004724	0.013844313	0.176291952	0.680718191	0.943851063	0.829030376	0.894744892	0.890547254	0.941177773	3.01E-03	41.44181153	81.20165334	4.845509607	61.70218331	238.2513668	330.3478719	290.1606314	313.1607122	311.691539	329.4122206
cg22143698	0.761536519	5.31E-11	0.665836025	0.000119788	0.433392609	0.292598032	0.313644743	0.768546293	0.65488937	0.699977026	0.747648805	0.593147307	1.86E-08	233.0426089	0.041925769	151.6874132	102.4093113	109.7756599	268.9912025	229.2112794	244.9919593	261.6770819	207.6015575
cg22281935	1.06E-05	1.99E-09	0.136398526	0.147990892	0.093051229	0.289632752	8.84E-05	0.000605426	0.000242875	0.001400903	0.000137937	0.001075812	6.95E-07	47.73948423	51.79681228	32.56793003	101.3714632	0.030952255	0.211899107	0.085006355	0.490315987	0.048277919	0.376534177
cg22301128	0.674370099	2.84E-11	0.30725786	0.000148207	0.313384052	0.270423574	0.041368599	0.132874702	0.117941174	0.403361514	0.533780127	0.121974047	9.93E-09	107.5402512	0.051872331	109.6844181	94.64825093	14.47900948	46.50614554	41.27941095	141.17653	186.8230445	42.69091659
cg22344162	0.354655848	3.16E-11	0.837433117	0.374182895	0.796147013	0.284073291	0.367909835	0.988578593	0.548102815	0.96326329	0.920645345	0.690974065	1.11E-08	293.1015908	130.9640134	278.6514546	99.42565176	128.7684423	346.0025075	191.8359854	337.1421514	322.2258708	241.8409227
cg22475353	7.07E-06	5.17E-13	0.19799698	0.140317983	0.178855403	0.575046043	4.76E-05	0.000450973	0.000175906	0.001244775	9.01E-05	0.000243855	1.81E-10	69.29894314	49.11129403	62.59939116	201.266115	0.016665512	0.157840611	0.061567257	0.435671352	0.031540319	0.085349347
cg22515654	0.08899954	2.39E-13	0.1272127	0.353167486	0.628166767	0.705599026	0.349454546	0.58205707	0.65702048	0.669762767	0.874771603	0.689822337	8.35E-11	44.52444491	123.6086201	219.8583684	246.9596589	122.3090909	203.7199744	229.9571679	234.4169684	306.170061	241.4378178
cg22547775	0.246403047	1.04E-11	0.85591746	0.968077541	0.636112285	0.93605285	0.804096401	0.943699813	0.754676604	0.947693861	0.891413788	0.358710388	3.65E-09	299.5711109	338.8271394	222.6392999	327.6184976	281.4337405	330.2949347	264.1368113	331.6928514	311.9948257	125.5486358
cg22675447	0.488675254	1.06E-19	0.921526454	0.546688318	0.306840816	0.893674715	0.014701911	0.058704136	0.056967764	0.24129757	0.184977613	0.076165647	3.71E-17	322.534259	191.3409114	107.3942855	312.7861503	5.145668817	20.54644746	19.93871747	84.45414942	64.74216461	26.65797636
cg22707529	0.292995672	1.06E-07	0.702773951	1.06E-05	0.809667598	0.071174819	0.048857836	0.170023528	0.139002048	0.426514816	0.399270674	0.033229292	3.70E-05	245.9708827	0.003724101	283.3836594	24.91118675	17.10024274	59.50823465	48.65071668	149.2801857	139.744736	11.63025206
cg22747380	0.195647933	1.60E-11	0.167631475	0.000318452	0.181363094	0.115155674	0.995847121	0.6816558	0.520359469	0.345191132	0.52908208	0.676978564	5.59E-09	58.67101618	0.111458123	63.47708307	40.30448584	348.5464923	238.5795299	182.1258143	120.8168962	185.1787278	236.9424973
cg22872033	0.084641433	5.86E-13	0.001737154	0.169413179	0.068945833	0.0630229	0.00915381	0.044025461	0.011588363	0.029370605	0.018068545	0.007187506	2.05E-10	0.608004068	59.2946126	24.13104155	22.05801493	3.203833612	15.40891145	4.055927042	10.2797117	6.323990719	2.515626966
cg22876402	0.004408934	1.08E-12	0.251938428	0.193895615	0.020061887	0.283020906	0.021050255	0.117967462	0.044217221	0.218575309	0.052486828	0.075848346	3.78E-10	88.17844981	67.86346542	7.021660405	99.05731726	7.3675894	41.28861168	15.4760272	76.50135804	18.37038993	26.54692127
cg22945413	0.589471096	6.02E-09	0.174783305	9.07E-05	0.288635085	0.100996643	0.61277075	0.899319905	0.841090072	0.37578859	0.502061449	0.758025744	2.11E-06	61.1741567	0.031731234	101.0222799	35.34882503	214.4697625	314.7619667	294.3815251	131.5260066	175.7215072	265.3090103
cg23004466	0.000147512	1.06E-08	0.037836359	0.377490867	0.039000498	0.105470312	0.001174132	0.007661753	0.002218217	0.010612193	0.001941813	0.00251405	3.72E-06	13.24272567	132.1218035	13.65017413	36.91460912	0.410946362	2.681613544	0.776375893	3.714267393	0.679634589	0.879917354
cg23017594	8.28E-05	8.28E-11	0.086701044	0.580366652	0.053440162	0.073751584	0.001387921	0.014335779	0.003180488	0.015422421	0.007303927	0.006473624	2.90E-08	30.34536546	203.1283281	18.70405679	25.8130544	0.485772248	5.017522799	1.113170649	5.397847435	2.556374551	2.265768242
cg23044884	0.633123279	3.80E-12	0.738457367	0.167413893	0.857694699	0.588758251	0.070981968	0.214602966	0.162964184	0.413638402	0.351168153	0.126735882	1.33E-09	258.4600784	58.59486264	300.1931448	206.065388	24.84368871	75.11103804	57.03746427	144.7734408	122.9088535	44.35755857
cg23102014	0.576326805	3.15E-12	0.892963665	0.12546897	0.308820027	0.933201057	0.85641942	0.471677201	0.598141089	0.33270166	0.246812808	0.328699051	1.10E-09	312.5372829	43.91413957	108.0870094	326.62037	299.7467969	165.0870204	209.349381	116.4455809	86.38448268	115.0446677
cg23157190	0.069251838	0.001802104	0.122371314	0.104010126	0.268996823	0.964295836	0.236807993	0.359898179	0.519214807	0.183111572	0.236020848	0.108869383	6.31E-01	42.82995983	36.40354398	94.14888796	337.5035426	82.88279739	125.9643625	181.7251823	64.08905003	82.60729663	38.10428391
cg23311108	3.88E-06	2.21E-13	0.018843004	0.389894188	0.061819895	0.208589854	8.57E-05	0.000691054	0.000155034	0.00076741	0.000141856	0.000475274	7.74E-11	6.595051396	136.4629657	21.63696318	73.00644873	0.029998058	0.241869037	0.05426196	0.268593428	0.049649572	0.166345727
cg23486701	0.09781648	4.16E-09	0.486161456	0.003207607	0.834991354	0.24772331	0.006751802	0.041141133	0.016306986	0.107739598	0.019147648	0.004644006	1.46E-06	170.1565095	1.122662448	292.2469738	86.70315852	2.363130717	14.39939667	5.707444964	37.70885918	6.701676796	1.625401933
cg23493018	0.409897851	4.89E-16	0.366092209	0.33743411	0.694789552	0.642070007	0.130715026	0.300386747	0.224044108	0.388852016	0.286777871	0.351226164	1.71E-13	128.1322731	118.1019385	243.1763431	224.7245024	45.75025917	105.1353614	78.41543771	136.0982057	100.3722548	122.9291573
cg23544996	0.975728652	4.61E-13	0.755349283	0.507727611	0.734067237	0.483941004	0.043822718	0.148100865	0.060001795	0.05509545	0.029048109	0.022363374	1.61E-10	264.3722491	177.7046639	256.9235331	169.3793516	15.33795143	51.83530289	21.00062822	19.28340758	10.16683806	7.827180928
cg23679141	1.80E-07	1.30E-10	0.063114821	0.138456196	0.239084921	0.79915618	1.16E-06	1.07E-05	2.65E-06	4.25E-05	1.84E-06	2.47E-05	4.54E-08	22.0901873	48.45966852	83.67972248	279.704663	0.000407293	0.003758283	0.000928786	0.01487615	0.000643309	0.008653026
cg23824801	0.890504564	6.00E-10	0.360687385	0.000106655	0.214732429	0.295997473	0.354681278	0.551334077	0.361114951	0.672422134	0.849733343	0.188788745	2.10E-07	126.2405847	0.037329376	75.15635031	103.5991157	124.1384474	192.9669271	126.3902329	235.3477471	297.4066701	66.07606064
cg23829949	0.155254773	1.66E-11	0.829447552	0.061554891	0.969213398	0.200661597	0.002319502	0.01211176	0.002163269	0.046797294	0.003748463	0.000280018	5.80E-09	290.3066432	21.54421181	339.2246893	70.23155905	0.811825683	4.239116109	0.757144229	16.37905278	1.311961938	0.098006424
cg23837109	0.951845068	6.40E-13	0.682316194	0.004431357	0.970697695	0.360507112	0.235533099	0.510460155	0.35451876	0.922240222	0.875013909	0.494127941	2.24E-10	238.8106678	1.550975106	339.7441931	126.1774891	82.4365846	178.6610541	124.0815661	322.7840777	306.2548681	172.9447795
cg23857976	2.65E-05	6.90E-14	0.110289621	0.170318979	0.539151291	0.437443075	0.000163198	0.000615059	0.000222583	0.001606981	0.000180744	0.001126096	2.41E-11	38.60136726	59.61164254	188.702952	153.1050761	0.057119362	0.215270657	0.077904011	0.562443275	0.063260367	0.394133428
cg23880736	0.57492799	2.46E-13	0.082398457	0.275305462	0.899683959	0.89884482	0.281325229	0.465393784	0.462368227	0.610262502	0.475507738	0.234237926	8.62E-11	28.83945999	96.35691166	314.8893856	314.5956869	98.46383004	162.8878244	161.8288796	213.5918758	166.4277083	81.98327399
cg23981150	0.001753389	5.73E-38	0.493327153	0.101711889	0.775464394	0.058822173	0.093226036	0.157732776	0.151899095	0.165819736	0.105136491	0.134491305	2.01E-35	172.6645034	35.59916106	271.4125379	20.58776048	32.62911252	55.20647169	53.16468314	58.03690761	36.79777176	47.07195666
cg24056269	0.973791305	5.08E-13	0.000479642	0.884716473	0.515098892	0.583907587	0.019582645	0.064833901	0.072525396	0.062970784	0.033329049	0.010225488	1.78E-10	0.16787486	309.6507656	180.2846123	204.3676553	6.853925684	22.69186544	25.38388844	22.0397743	11.66516706	3.578920823
cg24065504	0.228858973	1.69E-14	0.664800276	0.122613853	0.733920283	0.343014186	0.004103235	0.014002141	0.009139905	0.118349201	0.060191422	0.021632929	5.91E-12	232.6800965	42.9148486	256.8720989	120.054965	1.436132099	4.900749318	3.198966765	41.42222036	21.06699781	7.571525139
cg24232444	0.239771596	6.94E-11	0.540314489	0.011023066	0.566172419	0.345810842	0.01310073	0.049203073	0.039052486	0.277591779	0.183403733	0.041370897	2.43E-08	189.110071	3.858073049	198.1603468	121.0337947	4.585255382	17.22107561	13.66836993	97.15712273	64.19130662	14.47981406
cg24284882	0.813058125	5.56E-16	0.679079951	0.921069965	0.449056344	0.600027814	0.02146072	0.079378196	0.017791169	0.008911568	0.00788963	0.002380722	1.94E-13	237.6779827	322.3744878	157.1697206	210.009735	7.511251905	27.78236847	6.226909093	3.119048694	2.761370613	0.833252857
cg24304617	0.446305359	3.14E-15	0.301644253	0.009187458	0.799265267	0.314604501	0.489952958	0.97542396	0.881491107	0.625880821	0.521284963	0.72211567	1.10E-12	105.5754886	3.215610463	279.7428436	110.1115755	171.4835352	341.3983859	308.5218875	219.0582872	182.4497371	252.7404844
cg24376286	2.03E-05	1.47E-09	0.039226982	0.112505936	0.055646556	0.255662232	0.00022504	0.001485783	0.000384027	0.002432646	0.000360143	0.001345461	5.13E-07	13.72944375	39.37707743	19.4762946	89.48178107	0.078763912	0.520024153	0.134409334	0.851426155	0.126050181	0.470911257
cg24383056	0.008762116	9.93E-37	0.267393137	0.004193485	0.234203627	0.95898942	0.017260117	0.010366307	0.013179776	0.004763683	0.004333893	0.050211306	3.48E-34	93.58759805	1.4677197	81.97126962	335.6462972	6.041040948	3.628207483	4.612921596	1.667289051	1.516862603	17.57395715
cg24449629	2.31E-05	1.45E-11	0.020455183	0.159776779	0.117223229	0.325402574	0.000103156	0.001004729	0.00032306	0.002472397	0.000283653	0.000620291	5.07E-09	7.159313906	55.9218728	41.0281302	113.890901	0.036104486	0.351655181	0.113071103	0.865338979	0.09927871	0.217101998
cg24576298	0.000576981	6.96E-11	0.041170196	0.136541664	0.02219575	0.155031314	0.001819123	0.010850074	0.003515336	0.020829002	0.003115527	0.004726031	2.44E-08	14.40956867	47.78958236	7.768512439	54.26095995	0.636693161	3.797526004	1.230367771	7.290150796	1.090434377	1.654111013
cg24640156	0.208263662	5.67E-07	0.023760079	0.088361099	0.469064709	0.230871289	0.956321095	0.798747505	0.572682467	0.94102512	0.892965338	0.549679166	1.99E-04	8.316027701	30.92638454	164.1726483	80.80495122	334.7123832	279.5616268	200.4388635	329.358792	312.5378684	192.3877083
cg24742520	0.792715023	1.22E-12	0.307955883	0.000476557	0.580346355	0.533779484	0.101105151	0.245989608	0.144377986	0.22290165	0.266095723	0.437494787	4.28E-10	107.7845589	0.166795107	203.1212243	186.8228193	35.38680287	86.09636297	50.53229512	78.01557751	93.13350318	153.1231755
cg24783785	0.05321535	2.74E-10	0.207784096	0.002761262	0.501784683	0.915440937	0.372512041	0.150283021	0.254070415	0.173394246	0.211064898	0.67428323	9.57E-08	72.72443363	0.96644154	175.6246392	320.4043279	130.3792142	52.5990574	88.92464526	60.68798626	73.87271415	235.9991307
cg24958366	6.94E-06	7.54E-10	0.091104205	0.115908662	0.132578364	0.348682084	7.83E-05	0.0005144	0.000196304	0.001492451	0.000106835	0.000276952	2.64E-07	31.88647158	40.5680317	46.40242754	122.0387296	0.027417823	0.180039872	0.068706306	0.522357897	0.037392139	0.096933049
cg25104397	0.645315758	1.94E-13	0.992869232	0.001432957	0.540708291	0.432858454	0.060546225	0.208149832	0.093495622	0.505810696	0.415427882	0.072593184	6.78E-11	347.5042314	0.501534889	189.2479018	151.5004589	21.19117888	72.85244104	32.72346771	177.0337436	145.3997588	25.40761442
cg25135755	0.012408886	1.26E-10	0.047911137	0.293217509	0.13438755	0.580561913	0.000519672	0.006218575	0.001929694	0.009468393	0.001305001	0.003222931	4.42E-08	16.7688981	102.6261281	47.03564241	203.1966696	0.181885165	2.176501174	0.675392991	3.313937535	0.456750175	1.128025997
cg25195795	0.083259637	6.28E-10	0.026558275	0.98760085	0.078111517	0.115988964	0.015541319	0.096463728	0.028459586	0.114507536	0.032446154	0.019662742	2.20E-07	9.295396127	345.6602975	27.33903109	40.59613751	5.439461581	33.76230467	9.960855061	40.07763761	11.3561538	6.881959618
cg25279586	0.711049322	1.59E-11	0.47764274	0.67253557	0.374581892	0.691782192	0.01036854	0.018552478	0.017037169	0.028398171	0.015112762	0.01628159	5.57E-09	167.174959	235.3874497	131.1036622	242.1237674	3.628988986	6.493367241	5.963009078	9.939359914	5.2894666	5.698556635
cg25364972	0.760729864	3.57E-13	0.648540358	0.120529586	0.278418296	0.631489854	0.009610029	0.032924135	0.021516418	0.086968747	0.066111055	0.037261603	1.25E-10	226.9891252	42.185355	97.44640353	221.021449	3.363509994	11.52344739	7.530746247	30.43906158	23.13886918	13.04156088
cg25522867	0.039190587	2.23E-13	0.368907622	0.089633388	0.141297375	0.630901608	0.165151603	0.492626295	0.297289328	0.852820589	0.774398826	0.753367752	7.79E-11	129.1176676	31.3716859	49.45408112	220.8155629	57.80306094	172.4192034	104.0512649	298.4872062	271.0395892	263.6787132
cg25683268	0.774076361	4.13E-13	0.224373902	0.221669256	0.280403673	0.320292198	0.062393039	0.25099816	0.165882007	0.401064524	0.189098345	0.299015691	1.45E-10	78.53086572	77.58423963	98.14128572	112.1022694	21.83756355	87.84935605	58.05870238	140.3725832	66.18442079	104.6554917
cg25708982	1.81E-07	2.83E-13	0.480370408	0.770495315	0.42415187	0.474513545	1.01E-05	0.000181685	3.94E-05	0.000628244	5.76E-05	1.53E-05	9.90E-11	168.1296427	269.6733604	148.4531544	166.0797408	0.003522413	0.063589698	0.01378554	0.219885312	0.020151591	0.005343764
cg26009832	0.19443967	1.59E-15	0.687617113	0.375276784	0.817164299	0.699126724	0.096136169	0.251355091	0.249194644	0.230893509	0.305034252	0.30618845	5.58E-13	240.6659896	131.3468742	286.0075045	244.6943533	33.64765914	87.97428174	87.21812544	80.8127282	106.7619883	107.1659573
cg26250154	0.021523412	1.44E-15	0.317352702	0.019707463	0.566815025	0.477591567	0.098155267	0.057412057	0.086614089	0.091288794	0.02721561	0.22555506	5.06E-13	111.0734457	6.897612219	198.3852589	167.1570485	34.35434346	20.09422009	30.31493115	31.95107774	9.525463607	78.94427087
cg26401541	0.002453176	1.79E-09	0.754822942	0.018072715	0.516635835	0.494529905	0.015126673	0.106833181	0.050769734	0.473217614	0.128269902	0.185799114	6.25E-07	264.1880298	6.325450338	180.8225422	173.0854666	5.294335584	37.3916133	17.76940691	165.626165	44.89446572	65.02969
cg26405097	0.901180532	2.71E-14	0.780877697	0.002946456	0.830893387	0.450315613	0.101840902	0.246899362	0.138656986	0.406618967	0.425337887	0.103439055	9.47E-12	273.307194	1.031259555	290.8126853	157.6104645	35.64431572	86.41477667	48.52994501	142.3166384	148.8682604	36.20366931
cg26407558	0.930829334	9.16E-10	0.967568074	0.227910976	0.51164723	0.90374795	0.279088067	0.694120878	0.472159105	0.724318299	0.481320463	0.559036149	3.20E-07	338.6488259	79.76884172	179.0765305	316.3117825	97.68082351	242.9423073	165.2556868	253.5114048	168.462162	195.6626522
cg26576206	0.482460401	1.25E-07	0.946550552	0.253710271	0.477244866	0.568541317	0.198141982	0.401579861	0.225034991	0.576454857	0.520894722	0.177232416	4.37E-05	331.2926933	88.79859478	167.035703	198.9894609	69.34969367	140.5529514	78.76224685	201.7591999	182.3131528	62.03134547
cg26923863	0.187478989	1.86E-08	0.33992383	0.75801552	0.226900136	0.136739303	0.402018367	0.32732344	0.304967799	0.28145639	0.298574337	0.258757131	6.53E-06	118.9733405	265.3054318	79.41504744	47.85875602	140.7064284	114.5632039	106.7387296	98.50973641	104.5010181	90.56499576
cg27010159	0.085261522	0.000138045	0.287478831	0.289873062	0.125064315	0.983473065	0.169942298	0.180450787	0.13447483	0.206856206	0.142611774	0.22642259	4.83E-02	100.617591	101.4555717	43.7725101	344.2155729	59.47980433	63.15777548	47.06619033	72.39967213	49.91412091	79.24790661
cg27057509	0.727691478	2.67E-12	0.152087444	0.746770798	0.475400254	0.578348125	0.092453884	0.230491832	0.264379639	0.514712804	0.384679374	0.112498685	9.35E-10	53.23060534	261.3697791	166.3900889	202.4218437	32.35885929	80.67214111	92.53287349	180.1494814	134.637781	39.37453985
cg27089675	0.077059844	5.18E-10	0.044295909	0.587153192	0.08082089	0.343133609	0.010144258	0.040196275	0.018913127	0.07778722	0.024514309	0.011675342	1.81E-07	15.50356805	205.5036171	28.28731152	120.0967632	3.550490312	14.06869614	6.61959458	27.22552701	8.580008117	4.086369768
cg27090007	1.35E-05	3.53E-12	0.060507932	0.096921323	0.439883338	0.091746425	6.02E-05	0.000333885	0.000103511	0.000653322	8.32E-05	0.000549829	1.23E-09	21.17777631	33.92246317	153.9591684	32.11124868	0.021062558	0.11685986	0.036228695	0.228662541	0.02913635	0.192440275
cg27120934	3.60E-05	2.47E-14	0.159765709	0.145417434	0.599128499	0.388218191	0.000170786	0.001090533	0.000451623	0.001287294	0.000232684	0.000341482	8.66E-12	55.91799817	50.89610188	209.6949747	135.8763667	0.059775137	0.381686529	0.158067982	0.450553023	0.081439536	0.119518834
cg27143049	2.26E-06	3.25E-12	0.067267542	0.18631286	0.301706275	0.18487524	1.42E-05	0.000109865	2.60E-05	0.000207753	1.55E-05	8.14E-05	1.14E-09	23.54363953	65.20950096	105.5971961	64.70633391	0.004986587	0.038452902	0.009114792	0.072713544	0.005430353	0.028474942
cg27186013	0.488963725	4.26E-12	0.752904712	0.000630697	0.629833202	0.443409917	0.035903936	0.125865523	0.09748002	0.481805868	0.34981421	0.059581347	1.49E-09	263.5166492	0.220743801	220.4416208	155.1934709	12.56637755	44.052933	34.11800684	168.6320537	122.4349735	20.85347132
cg27284331	0.388424887	6.30E-14	0.473523877	0.261144201	0.58600451	0.63875503	0.174709943	0.350871825	0.492456487	0.862290222	0.60881543	0.44651511	2.20E-11	165.7333568	91.4004704	205.1015784	223.5642604	61.14848022	122.8051387	172.3597706	301.8015778	213.0854005	156.2802884
cg27296330	3.93E-07	1.05E-13	0.043323047	0.158632006	0.29749177	0.402779683	5.97E-06	4.85E-05	1.83E-05	0.000189919	1.01E-05	4.73E-05	3.69E-11	15.16306659	55.52120221	104.1221194	140.972889	0.002088741	0.016978616	0.006400342	0.066471552	0.003542171	0.01654525
cg27408285	0.875075698	2.88E-07	0.11261291	7.96E-05	0.417576734	0.122393158	0.289409087	0.371255342	0.301006145	0.793936035	0.731134614	0.296540073	1.01E-04	39.41451836	0.02787527	146.1518569	42.83760532	101.2931805	129.9393698	105.3521508	277.8776123	255.897115	103.7890256
cg27457290	0.231697258	9.72E-06	0.041694368	0.085081894	0.021352165	0.211142475	0.030372983	0.080738057	0.039314992	0.137105452	0.046913169	0.060730021	3.40E-03	14.59302877	29.77866288	7.473257697	73.89986635	10.63054398	28.25832001	13.7602472	47.98690807	16.41960923	21.25550737
cg27544294	0.188317493	1.26E-13	0.000190365	0.968189728	0.454147496	0.445417086	0.105359004	0.238776344	0.289019038	0.224125235	0.176059794	0.06325939	4.43E-11	0.06662771	338.8664047	158.9516236	155.89598	36.87565155	83.57172035	101.1566634	78.44383234	61.62092782	22.14078635
cg27588356	0.00662567	7.20E-11	0.838373823	0.59472429	0.058511274	0.766390822	0.089695982	0.399043417	0.218241653	0.758947072	0.39028118	0.443956148	2.52E-08	293.430838	208.1535014	20.47894604	268.2367875	31.39359371	139.665196	76.38457844	265.6314751	136.5984129	155.3846519
cg27638509	0.000306562	7.45E-07	0.017745838	0.053312113	0.002936227	0.086343065	0.002065156	0.014550361	0.002125172	0.036274925	0.005240184	0.010817999	2.61E-04	6.211043212	18.65923939	1.027679549	30.22007285	0.722804462	5.092626467	0.743810265	12.6962239	1.834064421	3.786299592
cg27644327	0.942309978	2.52E-15	0.993949352	0.025663267	0.843384666	0.642340993	0.157540736	0.178809632	0.14687199	0.300365107	0.604877325	0.230744236	8.83E-13	347.8822734	8.982143315	295.1846332	224.8193476	55.13925769	62.58337121	51.4051966	105.1277876	211.7070637	80.76048248
