# Supplementary material for: The signature of liver cancer in immune cells DNA methylation
Source: Clin Epigenetics. 2018 Jan 18;10:8. doi: 10.1186/s13148-017-0436-1 (PMC5774119; doi:10.1186/s13148-017-0436-1)
Supplement: Supplementary file 10 — Multifactorial ANOVA analysis of 350 CGs. No interaction detected between group (HCC) and sex and age as independent variables with CG methylation as a dependent variable. (CSV 31 kb) [file 13148_2017_436_MOESM10_ESM.csv]

TargetID	Group	Sex	Age	Group:Sex	Group:Age	Sex:Age	Group:Sex:Age
cg00014638	1.08E-22	65.04003605	148.9157209	63.94753136	194.6961561	247.8446951	226.0689767
cg00093544	2.31E-18	289.5897546	59.29519787	43.18236848	97.81010035	309.5539147	276.2918426
cg00189276	2.54E-16	259.8082287	140.7740977	167.6048432	91.5218914	111.9288932	165.1640601
cg00211609	5.14E-07	223.9826633	253.1529411	5.437584362	8.88504878	200.949914	135.0332396
cg00248242	1.72E-18	258.012775	345.1329546	69.73056206	32.12830354	265.2527152	241.2172523
cg00321614	1.66E-22	311.1788455	11.09186588	14.24315578	10.08971652	269.4660274	278.7480998
cg00350932	8.43E-15	87.3759935	239.7070957	192.6378789	223.8255484	346.7517338	151.3653545
cg00361155	7.06E-22	196.5548918	242.1429561	150.2068438	220.9278389	308.8688618	128.4677738
cg00426720	9.04E-22	166.1655173	92.38527273	30.24377723	53.80376284	217.3511379	229.2160684
cg00448395	5.36E-14	302.7757276	36.54673382	64.35933509	217.9914903	334.0092271	275.4858678
cg00458932	1.75E-20	340.2445099	123.5551525	47.48396801	15.1521881	139.6903409	183.5512783
cg00483304	3.76E-15	7.485625812	166.4997754	20.06974713	54.27219559	116.6100992	316.7559808
cg00568910	1.15E-17	336.8858149	320.7251108	68.30801484	28.92913337	225.0960535	225.5979394
cg00697672	2.08E-05	189.953676	52.68433275	317.2435674	253.4362804	328.2498328	299.245867
cg00744866	3.18E-15	250.6514079	24.64287104	30.02474057	31.24759596	255.847442	165.9052819
cg00754989	6.02E-11	74.29324108	77.84369363	109.2094411	166.0746411	208.5615386	274.8272073
cg00758915	6.69E-12	283.2193555	273.640297	103.1088829	259.2287872	242.0967828	268.073241
cg00759807	1.77E-18	336.3286769	49.18666137	19.41017777	35.42478942	195.4519547	249.8328907
cg01116137	1.49E-17	195.8943192	7.041185344	31.58414135	29.57945541	203.736769	180.4548879
cg01124132	4.58E-15	0.369878278	53.79664209	65.66496197	119.7069604	112.8578025	174.0805279
cg01214050	2.00E-13	125.7955723	44.32566116	42.65372535	17.0837806	269.7781529	320.2071069
cg01238991	4.03E-23	174.151666	322.7174258	67.2287874	17.42204194	300.7444166	177.1569507
cg01359822	1.82E-16	55.81344136	288.1416071	318.2810942	16.30698052	233.8445438	284.0951065
cg01411912	2.88E-16	335.979065	235.4166402	48.60927315	13.11937371	136.5069834	305.0682304
cg01417062	1.81E-17	158.3146372	62.82642365	56.52335657	14.26580612	249.9027165	101.2335655
cg01546046	3.42E-17	64.67399791	166.9970506	138.7340685	235.4679123	256.5363038	146.5764955
cg01611777	1.15E-20	283.3890372	68.15829853	6.787887207	40.65369605	194.8844149	261.8694127
cg01696603	1.78E-14	113.1260692	182.3057699	79.72821198	98.05738311	273.1795769	191.7406061
cg01698579	8.64E-14	169.9279245	313.939712	120.2257661	52.92871569	103.2223497	336.9665043
cg01732538	8.68E-12	143.8062889	140.7416726	122.9277347	115.7661564	263.7489602	160.3959807
cg01810593	3.79E-13	150.2919408	231.5631307	83.0954778	256.5740592	210.5704155	191.8025696
cg01828328	1.31E-17	72.77926415	280.1942995	122.2792389	165.6274589	325.5555218	338.8882879
cg01839860	3.23E-24	231.6518253	189.7307156	57.45608458	16.32289699	293.9292167	208.967148
cg01933228	1.69E-20	176.2233452	220.0281927	21.72678262	30.78442386	139.7448692	223.7991275
cg01966878	3.68E-18	335.8845935	54.20884377	30.8944256	38.87794525	167.2882257	339.4649672
cg01994308	1.95E-16	75.38027419	203.5939954	56.72800229	109.3264362	295.6433342	271.0698759
cg02001279	7.25E-12	174.7058316	121.968276	21.68521723	20.46487434	313.0030044	168.5293433
cg02142483	6.76E-16	141.6610215	11.67862739	44.23098294	94.40833469	89.92560373	294.9206009
cg02265379	2.31E-15	117.4138296	167.387486	86.11697884	122.2315971	227.6374157	199.1736409
cg02272851	3.65E-08	183.8519743	198.491067	172.121788	107.5915739	263.6071887	188.5124078
cg02313495	2.85E-07	18.80317342	267.1671402	48.93554042	237.8135928	307.4504879	173.0886355
cg02482718	4.74E-15	148.1448413	189.87144	76.05856461	42.00451521	297.8653369	260.0237099
cg02556954	1.41E-21	5.50E-05	106.6010508	6.566672778	27.04404277	191.4764326	98.65603066
cg02717454	1.26E-14	132.4432689	69.75906715	66.26315749	53.43481231	119.5252763	181.276947
cg02749789	4.10E-17	50.23000696	150.5800453	317.1906775	283.8344873	95.324824	127.4731125
cg02758552	1.13E-17	0.230761579	85.74330188	2.543693506	299.1857875	86.8475604	52.37911983
cg02782634	3.09E-18	206.1452443	40.91680727	174.663717	3.913049375	309.3570675	211.8163022
cg02863594	1.06E-10	159.3505927	62.16577608	161.171528	79.32458489	40.65324635	191.3721812
cg02914652	1.22E-23	70.54774831	40.49007476	23.71542799	0.468712088	181.4058067	251.2900426
cg02976588	5.11E-15	101.2649857	16.6277077	38.56585388	31.81412129	119.7115286	223.6970279
cg03044573	1.61E-18	47.72204606	61.20199258	98.07573888	33.47953893	267.6419103	71.11125647
cg03062944	4.18E-18	296.8802275	138.6677831	10.79324915	12.47326476	156.3972035	232.779066
cg03252499	1.62E-20	122.7441781	294.1676649	16.79296289	171.2065505	303.397481	227.3760884
cg03432151	1.01E-16	83.81268902	174.2514991	160.7597767	185.4040069	140.3202598	156.5433037
cg03481488	1.10E-10	196.7958466	155.6752996	79.63381022	58.02786459	293.2472304	168.7232192
cg03483626	1.61E-19	108.3665308	297.5384034	80.54978995	88.57173801	274.2004054	201.8170131
cg03496780	3.89E-15	90.88287777	190.0273179	16.19416607	108.2675679	320.7688308	290.4474011
cg03555836	1.47E-16	154.2957304	200.4984159	143.9401198	224.3637149	198.9886623	190.9939142
cg03639671	3.15E-20	188.9761568	259.0774253	47.96156633	97.65453514	348.9485097	348.1746761
cg03731740	2.64E-15	299.561874	329.9848409	87.41990555	208.9872023	53.83061823	233.0870962
cg03899643	4.37E-14	193.1322277	253.3662519	88.38153288	68.57259263	265.4878039	299.7345363
cg03909800	3.21E-21	282.1418779	294.1996255	11.30068405	66.14767555	331.8861638	312.2104259
cg04018625	2.56E-16	151.8147438	237.9031131	89.05626625	102.8260282	266.5000843	252.1212185
cg04071270	4.62E-22	45.65194386	328.1920597	22.65505407	28.5600816	312.2658253	345.8394578
cg04090347	2.77E-10	88.83901842	236.7984447	2.591633808	62.82045631	195.9558018	140.4412189
cg04171808	3.24E-15	253.8301586	348.722172	54.54913988	14.67198008	280.9106116	229.4100509
cg04385818	9.18E-18	230.1808504	263.8683758	64.92580457	136.9880312	172.6531959	112.3451059
cg04398282	2.70E-17	13.3884216	79.99332137	129.892244	169.0812936	77.83974472	140.7567034
cg04536922	1.52E-16	66.18266117	61.68826797	36.33871746	71.85549774	195.3140349	303.0398084
cg04771084	0.164870421	78.82908285	40.88066202	241.0313004	284.8685084	167.8796977	159.8993304
cg04998202	2.80E-12	88.07874062	74.06643202	50.64254098	51.4579576	72.36396812	289.5970273
cg05033369	2.88E-16	217.3082918	336.1083777	95.22333246	10.96674845	347.0772034	199.1172354
cg05086021	1.07E-16	184.9773388	247.2720109	94.25979653	136.4447463	217.573791	106.2802744
cg05099186	2.32E-19	170.8249329	171.062722	223.719336	324.9280888	288.0201584	300.4058464
cg05228338	5.66E-15	120.2406228	349.2190263	162.3890727	30.1954853	341.9358823	77.62043937
cg05375333	2.47E-14	134.6774702	166.6743067	57.38761329	113.3593315	348.2474194	182.5371008
cg05423018	1.40E-22	169.2514392	126.158682	66.20585509	7.776089885	92.08385629	189.6597313
cg05460226	2.44E-14	214.4898498	89.31603674	107.1468953	96.23971825	146.4050711	298.3986132
cg05486191	1.98E-05	197.6938579	179.9749263	34.87921072	25.81805593	319.6546056	314.304075
cg05502766	3.42E-18	243.6986074	299.6214683	110.0897805	25.57638045	349.5661757	110.7725009
cg05577016	1.05E-19	212.0783037	341.6341175	116.8940003	88.84685699	89.37486296	281.6619331
cg05591270	3.91E-08	84.75426983	124.3409594	76.76057076	54.60144656	308.4028324	181.0599962
cg05725404	3.12E-11	226.505695	37.59403935	105.5616313	32.82418534	27.2660915	41.53823429
cg05941376	3.11E-21	187.5844613	5.213192168	180.2289091	9.72213475	136.0288484	100.1262557
cg05961707	9.37E-10	198.5478667	111.8286243	109.1871413	71.30390216	280.6463293	213.9196493
cg05999692	4.87E-19	109.937992	210.2990072	47.11996784	159.8178471	322.6913729	231.1271231
cg06098530	2.53E-08	35.6024692	22.0279265	43.14998883	148.4724312	171.7517452	234.0458452
cg06151145	4.81E-20	184.8307378	93.94442744	86.78138847	26.20850543	215.1638535	309.5124324
cg06194421	6.34E-11	204.9323458	70.41961492	129.0864176	118.2804557	323.9364197	295.3870977
cg06349546	1.69E-21	0.071087598	236.3467931	1.311711678	95.95537172	120.8346551	70.44648266
cg06445016	9.31E-07	29.85578916	7.935542281	203.9259013	252.4660118	133.2102611	339.5568778
cg06874640	1.54E-15	348.3723795	331.1027936	8.354858765	7.039693569	342.7462844	82.74762842
cg06879746	3.08E-19	89.54318689	259.8487424	23.3056953	71.42374313	204.190512	300.8994422
cg06908855	2.83E-14	135.3339432	137.5871125	90.30889587	56.66276682	319.5065262	178.572827
cg07065759	2.60E-09	152.4523211	62.12698219	109.966312	123.4709283	87.6822156	291.5900066
cg07072643	1.05E-15	346.4594476	194.7506529	46.40510016	38.02692903	152.5201299	246.9523
cg07118376	1.15E-21	125.2468943	55.348576	46.82916173	55.07325249	255.7420105	259.1565344
cg07128102	1.58E-19	20.2671702	264.3633417	18.61444015	141.0369439	238.7752232	98.38511966
cg07145988	1.47E-17	94.35956779	223.7089561	73.09933605	41.61067262	332.3836941	327.4248524
cg07212747	1.17E-15	9.587562968	21.85174496	57.19544196	24.48810641	195.4456797	199.5240954
cg07381872	4.63E-19	5.12E-07	26.79074962	1.524526728	74.40602733	104.251777	68.91559059
cg07504763	1.60E-16	178.1529754	320.4101944	106.3940169	58.23422592	257.4362115	325.5734132
cg07772781	1.34E-10	213.7244491	69.49632021	62.68234048	65.78938943	157.5040403	296.7255623
cg07929642	2.00E-18	322.58744	133.5328767	20.14801088	9.615387188	156.5503757	112.0363939
cg08113187	5.58E-17	34.00751792	19.15869035	103.7219131	17.31015487	128.0317941	269.0412039
cg08123444	5.14E-19	298.0604587	182.6411703	52.4089224	58.42097527	195.0605993	326.0256529
cg08134863	2.29E-18	124.8127571	274.4368517	21.46564755	34.10388054	316.6865002	164.6784608
cg08226047	2.69E-13	87.46946109	183.154004	37.05232989	136.3549375	238.4960985	239.1342198
cg08247053	2.03E-18	291.7158374	343.6363189	110.1280474	12.55477577	341.6897793	128.6202858
cg08306955	7.11E-23	124.9819677	332.3174437	55.7993552	172.5701676	178.4727245	223.2653001
cg08455089	1.88E-13	256.3792563	263.1709256	52.71339439	8.640111282	329.266433	259.5990202
cg08568561	9.62E-16	101.9455754	124.9286562	94.55202723	191.2597726	165.7111177	166.2540588
cg08575688	2.25E-19	224.8685034	296.7804451	25.43310294	113.9489527	325.9164634	278.6524087
cg08577341	2.46E-15	131.864036	217.2560272	34.17533865	63.13817431	319.668147	152.623174
cg08634082	3.49E-20	61.14637183	36.90936014	30.88615475	30.66204297	149.4242537	349.3935981
cg08649216	3.10E-15	32.51007192	176.3234353	133.9744788	137.6524087	191.4084107	138.8574334
cg08858441	0.002756554	85.85344661	125.0807633	78.03281249	88.70938626	298.5430415	277.0456488
cg08861115	6.75E-14	299.1947988	343.9670049	44.40882631	37.78873543	286.723224	226.5312684
cg08944236	2.33E-18	117.6946742	54.23546783	19.03674798	26.24771455	248.9877834	313.9849611
cg08946713	3.97E-13	26.58681298	11.3826426	37.84184028	82.95639001	153.7423391	262.6948189
cg09048334	4.29E-16	176.1408076	177.8004068	73.53066995	191.1710652	244.449975	244.6951092
cg09244071	4.18E-11	169.3558547	348.8058606	99.15413589	129.3592191	267.9104248	165.2758482
cg09340198	4.21E-10	220.1680107	162.751502	97.96473723	180.8202326	255.3285515	337.4878538
cg09451574	1.85E-17	77.36973179	295.8342468	9.173272446	236.4662738	197.4447509	280.0722181
cg09479286	2.35E-18	17.6329464	179.2535508	7.180272134	10.6570571	320.2762812	278.4995734
cg09514545	7.49E-19	341.73836	146.1542811	91.31770293	31.03319844	277.0444555	286.3005913
cg09545443	2.22E-14	301.3083339	251.432716	41.56787927	28.28096121	78.46476071	301.4097598
cg09635768	1.60E-16	342.8863229	250.0613082	108.6741828	49.07234993	220.937007	214.4815203
cg09639931	9.96E-14	0.072241322	80.37762193	13.90673448	24.26035834	180.4680763	226.7818244
cg09789584	7.47E-13	317.189397	80.73178762	236.0416508	70.5284133	271.7927745	223.9669216
cg09800500	1.31E-18	293.8128779	190.6646297	15.00001086	19.45997414	151.1002955	231.8226514
cg09987993	5.85E-13	313.029357	195.0288306	252.440262	30.77240509	228.6094597	222.8783269
cg10036013	4.94E-19	33.36465635	21.70610336	127.1026158	11.8101311	236.0933964	302.6559986
cg10078703	2.70E-15	162.8102453	152.2935519	118.2093112	152.2024311	324.99934	106.6685328
cg10203922	2.11E-17	212.4855027	275.7745328	327.1365874	65.40360143	240.8610531	172.4882947
cg10274682	2.20E-19	3.67E-05	66.30898064	5.486953681	29.5395824	184.4886008	107.7178965
cg10312296	5.74E-12	103.0589526	172.0162051	34.03347967	19.17100684	269.8807027	239.3033417
cg10469659	7.21E-15	82.34274932	172.4687508	126.6378076	269.8538902	250.7597735	147.6330608
cg10536529	5.25E-18	65.17007201	333.8176711	30.9035628	49.817712	261.48968	200.8838114
cg10761639	1.58E-14	212.4656788	82.70192809	136.9454747	105.567296	119.2662262	184.0137464
cg10784548	2.36E-17	49.08950118	109.0394539	87.4726714	111.1722522	286.9687661	207.3342686
cg10861953	1.33E-16	161.0207499	245.9371402	175.4580103	119.1127822	224.6368702	252.3334072
cg10892950	7.29E-16	280.9410132	267.9141192	109.2387894	8.803346667	165.8797764	172.9469492
cg10895875	1.68E-18	129.2898373	192.697543	297.1847235	179.3301154	59.45712296	265.048735
cg10995381	2.42E-15	314.2491904	60.29597422	30.63743094	44.89419712	155.3347628	319.2104978
cg11006453	8.83E-12	164.5658274	254.8797431	63.57669141	123.7564563	340.5116051	298.9729867
cg11031737	2.85E-20	293.5095834	329.8763912	67.74512483	187.2603027	230.8407646	246.9781846
cg11057824	5.91E-10	113.1479926	40.11445284	283.3992373	173.6710265	162.0654857	171.0265502
cg11151251	3.58E-12	114.1901366	45.72618993	53.1905139	29.04177813	279.1617506	214.5869972
cg11300809	2.27E-16	59.84913754	114.8851218	51.93509118	12.87905672	344.8363392	115.2921738
cg11356004	4.83E-17	45.30863961	188.7179667	65.32155934	36.15894821	340.1750942	207.762481
cg11412036	1.74E-14	17.73484597	22.25480455	118.6374669	228.8028407	318.271401	113.9632512
cg11556164	4.53E-18	138.2597772	142.2763174	41.67406389	87.46293906	190.4693994	348.3379507
cg11737318	4.30E-15	246.2125816	267.8210084	128.1644589	118.4808976	277.8080837	231.2616572
cg11767757	6.27E-20	238.7747475	302.1768357	26.1509018	12.48716294	239.286027	333.5793318
cg11783497	9.78E-10	137.8603155	182.1570757	89.09955024	68.25190863	247.6009189	181.9921558
cg11911769	1.27E-10	115.9859241	333.8706677	133.8567806	165.8449526	327.9997834	204.8227854
cg12019814	7.75E-24	0.000261968	70.38028746	1.42586575	62.54352712	122.2514816	194.2808984
cg12050434	3.17E-11	175.2485104	97.02647506	102.643302	129.361291	312.1246941	172.6755884
cg12177922	7.07E-21	0.019063667	103.8165498	0.385875061	29.94146737	39.17197592	49.75329484
cg12201380	7.56E-13	309.6757643	161.8619978	213.1540162	193.067962	295.3926549	293.5513935
cg12263794	4.88E-20	177.9589808	88.33628383	3.951234824	81.42637003	247.2512501	227.3291882
cg12299554	1.02E-15	109.7168647	0.362415017	15.92894079	33.53297755	222.8051327	330.8084953
cg12306086	1.96E-17	311.349811	182.0426157	38.73752452	138.9951867	219.598989	307.2575688
cg12344600	2.73E-13	141.3209587	176.2035723	28.31763367	152.1939749	326.31757	238.0180331
cg12592365	2.52E-15	266.3383215	284.384757	110.9152762	10.84224226	230.4903325	172.3984951
cg12598524	2.21E-13	248.2013401	294.2415631	5.643701096	57.20174615	154.2160273	322.6155343
cg12628061	5.18E-12	18.71272372	317.6192862	41.66862946	73.5698225	330.4483725	174.913533
cg12691488	3.80E-21	7.41E-10	4.254536719	50.16099097	196.5245044	127.1313021	183.4509506
cg12705693	1.69E-16	268.1805572	332.4728757	50.15865925	39.5402302	324.1855802	74.96125808
cg12813441	5.30E-19	111.9112893	128.6223191	13.93023229	140.7319535	186.8014722	345.9835619
cg12820627	4.17E-16	64.47703223	131.5486984	127.6518931	113.2623486	298.8420179	296.2410214
cg12829666	3.70E-21	182.1550366	260.0595695	5.791186492	170.8989381	292.459437	111.4032549
cg13146484	1.14E-16	285.7579941	94.41089089	26.37025682	46.06950594	240.2939084	194.8220975
cg13219008	1.15E-21	342.7700354	347.2698031	122.1313203	168.2310223	282.8252475	287.6357057
cg13299325	1.46E-21	237.8506444	7.99083893	7.315994851	4.131576398	191.0477397	114.3215505
cg13615971	1.97E-16	274.2554074	289.8776407	23.88766138	190.0952308	200.8384443	322.06721
cg13619522	1.41E-14	94.5840611	15.08050378	55.25656271	46.96324569	264.8729895	330.0366899
cg13710613	4.11E-16	201.4336817	17.90234355	174.6931171	64.7331088	341.3762722	294.6132389
cg13749822	1.52E-10	19.35078063	108.1280118	48.62625377	32.59504522	333.9789708	296.4357254
cg13913085	1.13E-12	311.392146	181.0460588	283.4737966	16.55047737	178.3713371	81.3526292
cg13943141	2.35E-20	70.03421021	233.3302208	182.5626209	188.7917772	98.81530373	136.9164693
cg13978347	4.65E-15	270.2632308	127.9659556	159.9421938	36.60348299	280.2783068	273.1438937
cg14189441	1.19E-17	344.3754582	221.4589821	58.73005666	56.09821003	339.8163061	299.4702297
cg14193653	1.58E-16	155.5722001	206.0533533	35.73519556	60.62859116	247.8844242	274.3642648
cg14199837	5.67E-17	33.17372225	344.3411116	16.05426155	18.50185791	231.09639	289.2710638
cg14276584	3.48E-11	27.68080783	14.18611212	36.72646272	143.3423641	110.8111116	274.2263434
cg14356440	1.42E-17	198.0674114	313.2980578	96.56609042	175.5936943	206.8214158	262.233023
cg14361741	9.55E-19	334.0203522	305.5726329	111.4221308	211.2326032	195.8893833	231.1319526
cg14375111	6.28E-15	218.6751525	215.8382408	57.0291364	65.95384685	269.9800315	149.3863503
cg14426660	1.55E-06	35.4392832	2.524119396	311.6012715	144.4764192	219.2362722	245.5730454
cg14531436	3.14E-19	76.44123436	183.2828412	69.76493121	158.1602416	210.5817533	142.6457753
cg14711743	7.20E-13	25.19746188	7.577337715	272.0263415	4.509246289	176.9435578	273.1765235
cg14734614	5.43E-15	147.9762518	154.7275378	37.20410398	98.53957366	220.9700831	264.1342503
cg14762436	4.36E-15	108.6052091	89.71092725	11.74045942	52.63394648	88.26776178	215.2585363
cg14774438	2.94E-12	9.408211381	20.97683679	16.68850473	13.60739708	262.4115308	289.0448483
cg14783904	3.10E-11	227.4141122	237.0511537	34.46886482	111.2559658	310.6980274	167.8246887
cg14898127	5.39E-10	18.94123068	95.64199344	87.54529071	70.52765088	233.2750603	329.8414681
cg14914552	1.46E-22	153.5107572	23.41515861	105.5429536	1.258878894	303.8411811	328.6193741
cg14983135	7.31E-12	282.1692089	263.8142294	72.44040139	38.83555508	329.1992743	339.3087054
cg15006843	7.02E-17	61.46334345	195.7888596	262.6809817	307.314655	131.7064642	141.5365389
cg15009198	5.82E-15	167.4735009	54.99810859	79.50778095	56.51176556	148.602363	340.4277795
cg15011899	6.97E-13	60.56452603	61.73078489	43.86630381	125.8884555	153.4366367	149.3568227
cg15046123	3.35E-17	200.7758277	161.5484513	5.2120378	15.13265509	151.8289118	214.269469
cg15118835	1.87E-19	127.2885437	124.4815881	146.0483619	240.3523376	306.3825459	265.6587013
cg15123819	2.14E-14	48.7893956	158.3042354	26.62079803	31.34105806	105.6061304	283.9912943
cg15146122	3.11E-18	308.9673188	170.0310159	27.93944082	0.810424352	321.8962238	127.550758
cg15188939	3.64E-16	41.23062424	19.68637739	109.2549522	2.157477054	286.1565484	122.1981117
cg15323084	1.44E-19	347.6577548	296.2306392	83.09659333	125.122649	256.0388514	223.5392502
cg15374754	0.000403384	217.2697712	73.80237528	253.4410914	307.616546	291.4546083	313.8491259
cg15447825	9.96E-13	196.9098874	131.7488335	115.4045085	56.53087032	293.0228366	233.7379661
cg15514380	1.00E-14	75.91546836	14.94125731	84.07176198	25.13734947	86.04503803	201.1138283
cg15607708	6.82E-17	117.7512463	81.82235779	184.9766477	201.7931374	253.232657	139.7326948
cg15747825	8.54E-15	2.214181741	23.59352302	331.5270131	162.1043822	194.2692188	126.0679385
cg15755348	4.00E-10	207.0359635	227.0178221	138.3006969	156.772148	290.1101318	211.8162806
cg15775914	7.37E-18	176.0571451	104.9493092	87.13697105	11.80346905	182.0682523	292.8837172
cg15867698	3.24E-22	180.8111903	93.72673906	105.3594451	5.32684228	230.8254821	271.7893917
cg15891076	4.91E-18	33.06626351	117.1258999	190.9982765	257.6299697	168.6236565	187.5203776
cg15966610	1.01E-19	177.2894117	346.2749768	44.29904222	99.26660162	244.1812584	341.7152458
cg16111924	1.01E-36	171.4786515	219.0384884	344.1545606	156.6094005	89.30275658	162.4719814
cg16240816	3.72E-11	15.50474858	202.5696608	74.30194485	48.8290014	104.5028858	327.9420683
cg16292016	1.88E-37	202.0764575	85.5164454	14.09437228	136.8471959	335.436115	229.3103999
cg16306870	2.25E-08	48.05064215	186.8215384	22.9199413	247.2668169	120.4541673	287.7598093
cg16324306	1.29E-20	248.7085172	41.02701863	8.667007556	6.093219938	236.8055486	233.1268423
cg16476382	8.31E-19	343.9559731	194.0456896	63.59356841	66.41654453	326.7521944	198.1288894
cg16517298	1.09E-14	59.85051958	36.14042794	107.2393394	60.76521035	187.5374976	162.9089755
cg16565409	1.81E-15	49.97588168	53.70019261	27.01375428	6.128719659	330.8979499	236.0822512
cg16712679	3.66E-18	27.06363988	286.8480613	25.52279484	133.3377629	97.190358	47.96313062
cg16810031	2.23E-18	0.09326248	21.33082306	17.05893544	23.66347441	120.8109434	348.5230358
cg17092349	2.78E-16	216.9294027	39.44275415	90.55459405	143.0127403	323.4068845	264.3458548
cg17163729	2.24E-19	281.439563	328.0678873	7.100900991	5.419211271	199.6526637	275.7000667
cg17226602	2.99E-17	17.55098144	346.1051629	34.70316567	195.5525567	206.8391244	57.85895564
cg17479131	5.70E-13	92.23143301	240.9090777	37.48720305	204.4750821	224.4853082	317.9552622
cg17534034	1.51E-20	106.739708	203.738919	24.48883657	42.59144686	226.3476491	229.3209154
cg17704839	4.78E-10	161.8273597	241.3256415	99.42589793	73.01933816	185.2233566	165.3746446
cg17741339	7.28E-22	95.27167247	333.7341191	35.45043896	3.886629688	262.0715331	288.0962154
cg17766305	6.27E-16	308.3450437	178.6880955	45.67743157	84.57302338	189.2629826	317.3998592
cg17934470	5.82E-18	233.8117651	349.9045072	88.50937287	154.3573427	287.4724172	226.8410021
cg18132851	7.41E-19	43.01318693	93.2804703	24.86463038	1.964118769	71.04293274	248.5348641
cg18417954	3.08E-05	10.4218858	7.606095047	269.8098309	216.6452666	291.4926387	150.0680343
cg18482303	4.46E-23	241.9415569	71.41005137	110.7842323	4.208510818	242.7187066	160.7240846
cg18556587	4.18E-13	300.0517997	286.8004663	82.02342688	62.75599003	226.0163164	118.4628611
cg18731803	4.71E-17	112.5938813	264.7231038	106.2602153	66.104282	205.0704463	225.5388084
cg18878210	3.34E-17	189.2160556	228.5911465	117.8594192	79.91751579	279.0274114	172.0217177
cg18882449	8.75E-14	5.811009477	40.77187718	60.20995552	23.43161816	236.8505931	314.1973444
cg19140262	2.07E-12	97.99414446	18.59576462	47.69576927	57.75162876	147.2668408	180.3548119
cg19266387	3.14E-18	137.3403203	25.48638952	95.9097338	61.87897971	173.5035213	184.8659522
cg19389852	9.87E-19	151.8004413	168.2103624	39.30419432	95.27541567	332.6422753	255.4450631
cg19780570	4.13E-20	211.6785742	289.2759285	68.17697442	58.0067261	310.9958053	120.5331616
cg19795616	2.33E-17	269.9166741	183.2895237	25.48015256	29.68983018	332.8531694	329.5916774
cg19851487	6.94E-20	9.737017097	63.69258541	271.7875693	11.38108138	171.6145457	345.8205782
cg19925215	2.24E-19	158.2150391	234.4892755	12.67622013	23.88269204	145.7583459	195.2988702
cg19945957	3.69E-15	123.2844976	245.9335548	197.3023443	147.8232957	186.0567465	158.6914695
cg19988492	4.38E-20	67.26250294	11.32937612	26.20022098	60.17905836	180.1062883	129.0204414
cg20187173	1.17E-12	8.71274435	311.5235917	18.98508963	112.6694408	242.5519289	220.6824843
cg20222519	1.27E-16	58.7119569	236.6468267	28.62754738	109.7970887	235.6339328	185.7887267
cg20228731	1.13E-19	141.0896201	314.9436295	74.98376457	120.4357405	40.94542498	67.67676373
cg20250700	5.71E-15	155.5450838	291.5568212	124.3260383	171.5894835	245.2385048	142.0160799
cg20427318	6.27E-15	293.7621135	85.94718954	52.88918362	39.10581982	170.1135208	251.0714858
cg20460227	7.83E-18	103.4336487	47.40474943	30.77533023	31.93598938	98.63889317	225.9296315
cg20587236	2.14E-12	15.67274082	74.89775915	71.37924929	33.02905685	347.5482489	301.4394821
cg20592700	1.05E-15	104.2095544	196.6161638	157.7044746	255.0611188	131.0925527	112.0033532
cg20750319	1.98E-16	327.9113228	169.0798462	35.31466075	40.08093377	185.6395	199.8167214
cg20838429	1.22E-13	241.6890672	199.0364033	127.2014002	31.9590253	330.8665031	169.2379509
cg20874210	6.18E-11	183.2348687	52.11758561	187.895631	16.64051339	158.7173103	118.0273007
cg20944521	1.20E-14	146.4763332	327.1462789	62.04151211	139.1535603	349.2760883	156.935642
cg20956548	8.41E-22	39.89697828	317.6647725	20.73478846	107.3650554	47.05849988	107.4249343
cg21156970	2.60E-14	185.8952652	193.4229937	20.97966704	51.00908389	220.9037712	107.7435875
cg21164050	3.82E-09	329.3112277	288.1794969	136.880697	36.53552101	333.5351969	295.6472634
cg21406217	1.27E-15	84.21986927	188.0411646	47.37252394	130.3708149	302.321024	163.0404598
cg21487856	3.41E-13	95.24845268	34.59549465	73.78627256	50.52856047	163.9009708	267.7154744
cg21542922	1.21E-10	322.2247066	214.515766	139.9661545	83.54565801	331.6097883	248.2391328
cg21579239	2.49E-17	151.4778551	198.9702477	20.2039846	9.096373141	55.79023548	199.8713476
cg21585138	1.33E-16	158.5933163	279.2000854	19.64547293	2.394222221	91.50052798	263.4306812
cg21700582	1.16E-15	111.6682824	130.9349973	119.2739881	149.2598821	218.9196265	214.6269828
cg21751540	5.93E-22	135.2537375	196.1274829	115.3951405	68.72743956	276.4858573	270.5059734
cg21811450	8.41E-13	166.8814496	98.83938459	79.25061355	60.73192191	322.5011579	204.2076703
cg22110158	2.38E-07	177.2860333	137.5508013	87.16095026	69.47496581	300.9547759	242.691844
cg22143698	1.13E-14	199.4343917	40.0853523	27.17553441	73.77407402	139.1371103	272.0712396
cg22281935	4.10E-13	172.2697796	248.7697693	139.1720879	190.1440949	236.4487456	105.15417
cg22301128	4.28E-14	122.1588852	40.42990931	45.83851997	178.2526502	296.4256198	157.7544009
cg22344162	2.14E-13	341.5779695	277.7548125	24.50461262	33.14331411	174.9621637	192.625005
cg22475353	7.66E-17	190.5625613	159.1060196	94.72284833	109.2161861	306.5741316	186.7081773
cg22515654	4.59E-17	55.71435239	230.6223714	18.41238926	37.64129313	95.99671524	308.1035533
cg22547775	1.85E-17	225.0792096	271.1260626	83.01673318	5.143554848	161.4236411	280.9487935
cg22675447	5.28E-23	330.3604178	322.441945	22.52033549	186.7800016	170.9307498	308.2846797
cg22707529	5.70E-12	112.9866745	9.100750306	25.6922478	57.96569289	228.0681987	235.3835812
cg22747380	1.35E-17	36.12798741	5.592154306	83.00145975	19.311642	153.0886987	270.5238212
cg22872033	4.15E-16	26.42022066	88.96705571	35.90726833	295.9908544	303.4907804	172.2837331
cg22876402	2.97E-17	316.2349006	199.3265049	124.5081539	65.62428286	312.8340001	196.7362253
cg22945413	1.92E-12	94.73107116	31.52982096	54.95553333	45.17962063	129.2025013	233.4687451
cg23004466	2.47E-12	155.0263397	194.8533855	88.92852389	222.058059	338.462263	247.6088488
cg23017594	1.03E-15	277.063128	263.8952617	47.41173483	152.9499243	343.6087375	161.1945252
cg23044884	2.48E-17	224.8618516	175.2536506	25.7045876	41.84738311	115.8098975	294.1452227
cg23102014	1.20E-16	313.9505963	252.2274221	40.99634721	26.79454916	180.786158	343.3145263
cg23157190	0.000201101	12.22380391	67.42180229	4.739680499	43.17463455	274.3951177	195.3411822
cg23311108	7.39E-18	83.70859628	197.3773445	62.04613667	188.1081439	178.5951409	164.2454082
cg23486701	1.20E-16	54.58983928	12.27855501	51.72106245	12.2450378	260.9715754	309.5592416
cg23493018	1.81E-23	161.0716483	254.2016832	85.28103097	74.40621044	245.493764	268.651542
cg23544996	7.42E-18	269.6973896	182.7902189	150.4336255	72.00199728	170.7494207	178.5212165
cg23679141	8.13E-14	58.14642336	195.0795014	160.5438129	151.6326131	214.100097	223.8494891
cg23824801	1.82E-15	103.4234308	21.15878207	111.7729023	58.6463128	154.7667319	147.4823242
cg23829949	4.43E-17	159.7249599	177.440405	85.60597746	15.19180785	219.9660596	203.9294857
cg23837109	1.95E-18	146.6123859	126.2431966	111.1336013	9.615571019	142.1809528	241.3086086
cg23857976	4.00E-19	71.82399321	217.0672103	187.6258081	178.634058	50.09417949	90.65490128
cg23880736	3.78E-21	6.934223764	209.7792632	5.827584071	123.3919378	249.2666814	257.9360006
cg23981150	4.32E-45	313.0661083	239.5509028	235.0021267	245.4759606	278.8876146	266.279005
cg24056269	4.34E-19	0.02986603	154.4170692	1.654465678	120.3398904	157.068845	148.5323007
cg24065504	4.02E-19	198.6368933	108.9059706	41.73454443	91.24677091	122.5007439	341.694429
cg24232444	4.52E-15	179.9852065	51.56159229	23.94287523	43.75357391	333.8071021	345.1910085
cg24284882	9.78E-19	203.168166	305.5433948	86.3805995	179.2081566	209.7464276	303.4125861
cg24304617	1.08E-18	56.48166631	221.6531116	12.1147876	16.15446586	263.6964215	289.3238534
cg24376286	4.30E-13	81.4714377	225.9206829	91.87744616	117.8275869	198.9540033	135.1464309
cg24383056	8.73E-44	327.1693574	12.16457643	169.4939445	149.0159639	331.725337	160.7438404
cg24449629	4.55E-15	43.56023235	126.4254239	104.6615335	128.9292565	321.9593454	288.7238659
cg24576298	7.61E-15	142.2854155	122.8187478	85.86227857	114.1566789	330.8502208	215.755695
cg24640156	5.60E-11	1.18100259	10.71367153	3.265804603	27.74590215	50.36970113	98.15492957
cg24742520	1.66E-21	81.38629753	6.125815173	114.8205229	31.12839783	217.6012318	346.9356325
cg24783785	1.97E-16	18.86965453	156.7349298	8.950342298	128.2469424	294.667912	163.2897425
cg24958366	1.46E-13	118.8954504	164.8997853	51.54750662	164.3182015	119.7904575	85.94439407
cg25104397	9.18E-18	266.653627	92.2658463	35.34403144	89.93607936	168.5320002	174.567198
cg25135755	1.76E-14	101.3436811	97.00886482	61.83339405	66.9618707	256.0100669	239.2656045
cg25195795	1.09E-14	133.6431732	153.0678898	39.43762097	85.85388316	302.5323657	309.4037264
cg25279586	7.39E-19	181.8591541	124.2260322	41.66186907	12.55335203	109.2433014	227.1533089
cg25364972	1.93E-18	240.9725548	185.1423786	37.73640719	202.1203956	219.9552925	318.5598687
cg25522867	5.20E-18	276.0486797	285.2362644	50.73745339	55.12263807	140.165319	333.6959914
cg25683268	7.25E-18	195.3400489	72.897836	28.89328195	183.8144503	244.2290268	116.107682
cg25708982	5.81E-18	338.6441145	236.5575559	11.65417021	25.85881832	137.2423631	327.7756064
cg26009832	1.03E-21	155.0184524	285.9350976	46.53677725	130.254406	254.7629796	244.9133839
cg26250154	1.46E-20	29.73019639	79.12187295	282.9169617	333.3172278	296.5808275	55.80226664
cg26401541	2.20E-15	346.5912294	89.14592145	63.90825384	22.86243092	151.0975113	95.7146513
cg26405097	5.95E-21	118.9493396	75.28498596	34.93300318	18.53585058	205.6880026	293.3569036
cg26407558	1.50E-15	321.5873809	312.6299436	56.97523027	61.91304674	302.5577616	107.6490316
cg26576206	6.42E-09	341.7113346	297.5568707	49.23034102	122.9451142	252.1531082	192.3362431
cg26923863	1.05E-11	328.3032417	125.1954548	124.5594056	103.1882309	349.5821345	283.4442702
cg27010159	3.98E-05	149.4656374	40.65058265	155.5750024	218.2784952	338.5151414	25.33708773
cg27057509	5.57E-16	43.05751154	267.3637335	21.73501025	101.6813714	226.9124278	225.9554814
cg27089675	1.33E-14	107.6425322	180.557569	24.32653259	102.4816492	224.976642	203.5649635
cg27090007	3.07E-16	72.02113995	128.0616911	213.9859407	299.5064533	107.4364646	104.3920195
cg27120934	4.26E-18	138.0851986	137.8459212	102.6422555	223.2740815	149.9449692	208.4804681
cg27143049	5.18E-16	99.65144264	253.8919169	159.5424647	242.7281807	167.579672	130.9289783
cg27186013	7.71E-17	184.2495769	32.60142611	19.52907461	95.9248045	223.9513424	298.9128375
cg27284331	4.04E-16	227.8324039	145.2399897	58.85306061	165.9006677	124.6939159	253.1820836
cg27296330	1.96E-17	55.22548912	214.5513058	162.7327959	133.2011376	208.5765045	183.7267549
cg27408285	7.33E-14	35.35500632	1.980524549	72.02188616	67.95358283	57.91541731	139.3246279
cg27457290	1.79E-07	75.93078385	202.9755041	127.243604	182.7376207	233.1267327	336.4001869
cg27544294	3.24E-22	0.000802151	51.1241384	0.077503289	9.943191953	119.1507223	94.69861532
cg27588356	6.83E-16	289.8741338	297.8030574	95.36528885	6.945406615	294.9820546	335.0217195
cg27638509	3.72E-09	103.962567	110.8544732	238.1281266	226.6105109	231.0718875	166.8581266
cg27644327	4.52E-20	294.1650507	122.931447	33.64966772	84.21438238	85.72923484	325.4843257
