# Supplementary material for: The signature of liver cancer in immune cells DNA methylation
Source: Clin Epigenetics. 2018 Jan 18;10:8. doi: 10.1186/s13148-017-0436-1 (PMC5774119; doi:10.1186/s13148-017-0436-1)
Supplement: Supplementary file 11 — Differentially methylated CG sites in T cell DNA between healthy controls and HCC. (CSV 1586 kb) [file 13148_2017_436_MOESM11_ESM.csv]

Target ID	T-CTRL_AVG	T-CANCER_AVG	deltaBeta	P.Value	adj.P.Val
cg00000321	0.229173245	0.437554958	0.208381713	1.95E-08	5.94E-07
cg00000363	0.380581061	0.51018078	0.129599719	9.02E-08	1.64E-06
cg00000905	0.043954051	0.087436102	0.043482051	1.91E-09	1.46E-07
cg00002810	0.128050601	0.296020683	0.167970083	3.71E-08	9.09E-07
cg00002930	0.017107982	0.069639718	0.052531736	3.71E-08	9.09E-07
cg00003513	0.955035037	0.874836441	-0.080198596	7.58E-09	3.30E-07
cg00004072	0.011262335	0.03559629	0.024333955	1.79E-08	5.62E-07
cg00004082	0.060488698	0.207412008	0.14692331	3.73E-12	6.22E-09
cg00005040	0.052478833	0.162558783	0.11007995	1.58E-09	1.30E-07
cg00006081	0.297504035	0.50468186	0.207177824	1.73E-08	5.51E-07
cg00006090	0.85549449	0.719597408	-0.135897082	2.95E-08	7.79E-07
cg00006243	0.029191557	0.062157955	0.032966398	3.94E-08	9.45E-07
cg00007032	0.03313621	0.074141444	0.041005234	4.24E-09	2.34E-07
cg00007420	0.439703994	0.630187575	0.190483581	4.28E-11	1.92E-08
cg00008033	0.114975943	0.228531403	0.113555461	3.34E-08	8.46E-07
cg00008629	0.09928535	0.312498084	0.213212734	6.86E-12	8.49E-09
cg00008647	0.252091787	0.487547251	0.235455465	2.68E-09	1.77E-07
cg00008713	0.024619748	0.057005322	0.032385574	8.22E-11	2.70E-08
cg00009167	0.027376383	0.065941055	0.038564672	3.63E-10	5.79E-08
cg00009196	0.273308697	0.381706636	0.10839794	6.76E-09	3.08E-07
cg00009293	0.915305086	0.776886863	-0.138418223	2.50E-08	6.99E-07
cg00010654	0.330125717	0.456124277	0.12599856	4.39E-10	6.37E-08
cg00010946	0.440453131	0.632845109	0.192391978	8.23E-09	3.47E-07
cg00011459	0.861786185	0.958104765	0.09631858	6.07E-08	1.26E-06
cg00011578	0.036782969	0.089876	0.05309303	1.62E-12	4.71E-09
cg00014561	0.485087241	0.647528521	0.16244128	4.31E-09	2.36E-07
cg00014638	0.883491408	0.561815315	-0.321676093	2.69E-09	1.78E-07
cg00015024	0.049182776	0.137610954	0.088428179	1.10E-10	3.10E-08
cg00015530	0.05256585	0.092908449	0.040342599	3.46E-08	8.68E-07
cg00018696	0.98633304	0.94784596	-0.03848708	5.51E-10	7.28E-08
cg00018845	0.101294167	0.284897152	0.183602985	1.42E-08	4.85E-07
cg00018866	0.967408918	0.918079819	-0.049329099	6.35E-08	1.30E-06
cg00019377	0.044677102	0.083024812	0.038347709	1.11E-09	1.07E-07
cg00019778	0.041306638	0.070124533	0.028817894	4.48E-08	1.03E-06
cg00020474	0.453169672	0.732155116	0.278985444	3.74E-08	9.14E-07
cg00021476	0.624561698	0.795259036	0.170697338	8.57E-08	1.59E-06
cg00022858	0.04190636	0.093819656	0.051913296	9.30E-08	1.68E-06
cg00022911	0.053921583	0.153986733	0.10006515	2.61E-08	7.21E-07
cg00024494	0.085418013	0.203159958	0.117741945	4.41E-09	2.39E-07
cg00024989	0.212328616	0.401011694	0.188683078	4.94E-10	6.81E-08
cg00025680	0.229368191	0.416755915	0.187387724	1.24E-09	1.14E-07
cg00025795	0.95433229	0.914804468	-0.039527822	1.69E-08	5.42E-07
cg00026362	0.522318924	0.641248206	0.118929282	5.46E-10	7.25E-08
cg00027083	0.119936445	0.368926624	0.248990179	1.30E-08	4.61E-07
cg00027400	0.15516636	0.310271915	0.155105555	3.22E-10	5.43E-08
cg00027637	0.103659408	0.239970255	0.136310847	3.86E-10	5.98E-08
cg00027674	0.148002162	0.392463608	0.244461445	7.35E-09	3.24E-07
cg00028135	0.829858997	0.941050334	0.111191337	4.93E-08	1.10E-06
cg00028749	0.030093069	0.054588264	0.024495195	5.18E-08	1.14E-06
cg00030047	0.235432077	0.449283153	0.213851077	1.25E-08	4.48E-07
cg00030604	0.573740939	0.74346788	0.169726941	3.67E-09	2.14E-07
cg00030774	0.257715259	0.34501723	0.087301971	5.48E-09	2.72E-07
cg00032036	0.025034852	0.052599085	0.027564233	4.60E-09	2.45E-07
cg00033666	0.243650388	0.412308742	0.168658355	3.83E-10	5.96E-08
cg00033877	0.679964166	0.857088691	0.177124524	1.31E-08	4.63E-07
cg00034559	0.654081296	0.806346894	0.152265598	3.69E-08	9.07E-07
cg00034604	0.960998882	0.874949882	-0.086049001	1.15E-08	4.26E-07
cg00034852	0.036613417	0.087160771	0.050547355	2.37E-08	6.75E-07
cg00036110	0.258460901	0.491321879	0.232860978	8.58E-11	2.76E-08
cg00036788	0.285750728	0.463414283	0.177663555	5.52E-08	1.18E-06
cg00037223	0.820412214	0.722819683	-0.097592531	9.34E-09	3.76E-07
cg00037441	0.156658438	0.325235113	0.168576675	2.69E-08	7.34E-07
cg00038298	0.963647479	0.888432951	-0.075214528	3.21E-10	5.42E-08
cg00038436	0.030752235	0.061152655	0.03040042	1.15E-08	4.25E-07
cg00038675	0.482386432	0.262364078	-0.220022354	9.29E-09	3.74E-07
cg00039480	0.858576298	0.726098607	-0.132477692	8.22E-08	1.54E-06
cg00039564	0.037910601	0.093515024	0.055604423	6.67E-08	1.34E-06
cg00040423	0.039065838	0.073007024	0.033941187	8.09E-10	8.97E-08
cg00040862	0.880914436	0.811861507	-0.069052929	1.90E-08	5.84E-07
cg00041989	0.581303563	0.740222207	0.158918643	4.75E-08	1.07E-06
cg00042409	0.34327939	0.529560548	0.186281158	1.32E-09	1.18E-07
cg00043510	0.111625437	0.25638085	0.144755413	9.56E-08	1.71E-06
cg00043564	0.234994138	0.362324859	0.127330721	5.15E-09	2.63E-07
cg00044107	0.114509569	0.225486136	0.110976567	7.02E-08	1.39E-06
cg00044871	0.293053833	0.495347282	0.202293449	5.41E-10	7.21E-08
cg00046560	0.020772405	0.047137117	0.026364712	1.78E-08	5.61E-07
cg00047694	0.225750086	0.400306399	0.174556313	5.25E-08	1.14E-06
cg00049047	0.173007866	0.341566921	0.168559054	3.80E-08	9.23E-07
cg00051307	0.946238172	0.887317181	-0.058920991	3.39E-08	8.54E-07
cg00051782	0.01994514	0.046467389	0.026522249	6.40E-08	1.31E-06
cg00052964	0.558641451	0.886636737	0.327995287	1.56E-09	1.29E-07
cg00053373	0.046646859	0.1271075	0.080460641	5.40E-09	2.70E-07
cg00054173	0.914866701	0.835971126	-0.078895575	1.98E-08	6.00E-07
cg00054741	0.972759374	0.929125884	-0.04363349	2.28E-09	1.62E-07
cg00055073	0.174202819	0.310697953	0.136495134	2.24E-08	6.51E-07
cg00055679	0.205051413	0.348917642	0.143866229	1.66E-08	5.37E-07
cg00056676	0.031561018	0.078875273	0.047314254	1.93E-09	1.47E-07
cg00059024	0.025820988	0.066191975	0.040370987	6.50E-09	3.01E-07
cg00059225	0.462851069	0.641892708	0.179041639	3.11E-08	8.07E-07
cg00062873	0.979070212	0.946656389	-0.032413823	4.04E-08	9.61E-07
cg00063773	0.495186688	0.718459425	0.223272738	4.59E-10	6.52E-08
cg00064020	0.830162969	0.914701473	0.084538504	3.31E-09	2.00E-07
cg00064235	0.091467489	0.188037242	0.096569754	3.48E-09	2.07E-07
cg00064261	0.146975346	0.290286079	0.143310733	2.47E-08	6.94E-07
cg00064778	0.439534309	0.656195745	0.216661436	9.90E-09	3.88E-07
cg00064950	0.030165278	0.062381298	0.03221602	1.84E-10	4.04E-08
cg00065408	0.020822824	0.048182289	0.027359465	1.15E-08	4.26E-07
cg00065957	0.032657421	0.070182323	0.037524902	1.62E-09	1.32E-07
cg00066817	0.967971859	0.891962636	-0.076009224	7.13E-09	3.18E-07
cg00067720	0.551081445	0.725054165	0.17397272	5.70E-08	1.21E-06
cg00067758	0.098019562	0.225351238	0.127331676	5.77E-10	7.45E-08
cg00068408	0.083128505	0.196946066	0.113817561	1.18E-08	4.34E-07
cg00070680	0.1098656	0.195950355	0.086084755	3.05E-08	7.96E-07
cg00072426	0.572087308	0.684760431	0.112673123	7.80E-08	1.49E-06
cg00072720	0.156672065	0.395703279	0.239031214	9.24E-11	2.87E-08
cg00074313	0.991002338	0.866077285	-0.124925053	8.52E-08	1.58E-06
cg00074771	0.718063794	0.485148029	-0.232915764	3.00E-08	7.87E-07
cg00075620	0.966887993	0.930558364	-0.036329629	3.74E-08	9.15E-07
cg00076195	0.053268064	0.187390323	0.134122258	3.32E-08	8.43E-07
cg00076653	0.424012806	0.615502705	0.191489899	9.47E-10	9.76E-08
cg00078245	0.447396988	0.701472667	0.254075679	1.37E-08	4.75E-07
cg00078334	0.070274366	0.197313484	0.127039118	2.40E-09	1.67E-07
cg00080312	0.02170934	0.045653508	0.023944168	6.03E-08	1.25E-06
cg00080333	0.174761884	0.247815263	0.073053378	1.65E-08	5.34E-07
cg00081975	0.06511788	0.178298175	0.113180295	2.00E-08	6.05E-07
cg00083018	0.207735664	0.406226288	0.198490624	2.96E-11	1.62E-08
cg00085013	0.465515953	0.602499205	0.136983252	8.27E-09	3.48E-07
cg00085493	0.288225486	0.494071827	0.205846341	2.85E-08	7.62E-07
cg00086297	0.03219963	0.083244909	0.051045279	2.29E-08	6.61E-07
cg00088885	0.383076416	0.571688829	0.188612413	2.33E-10	4.56E-08
cg00089091	0.147012064	0.374715191	0.227703127	4.58E-09	2.45E-07
cg00089550	0.461324581	0.596676797	0.135352215	5.56E-10	7.31E-08
cg00089719	0.047432467	0.105177183	0.057744716	7.54E-08	1.46E-06
cg00090147	0.126864564	0.215404811	0.088540247	3.48E-09	2.07E-07
cg00091596	0.016458306	0.078438019	0.061979713	1.63E-08	5.30E-07
cg00094359	0.072232457	0.196066443	0.123833986	6.79E-08	1.36E-06
cg00095976	0.061596066	0.192417172	0.130821107	4.87E-08	1.09E-06
cg00096307	0.900611665	0.77355093	-0.127060735	1.78E-08	5.60E-07
cg00096328	0.074804071	0.260606621	0.185802551	8.01E-10	8.92E-08
cg00096447	0.10902098	0.223808588	0.114787608	3.52E-08	8.78E-07
cg00097452	0.201952216	0.313425431	0.111473216	1.00E-07	1.77E-06
cg00099766	0.368490306	0.560108713	0.191618408	2.32E-08	6.67E-07
cg00100800	0.173457267	0.359197728	0.185740461	7.00E-08	1.39E-06
cg00101715	0.372801023	0.549465838	0.176664816	4.48E-08	1.03E-06
cg00106565	0.797069734	0.583405629	-0.213664105	6.82E-09	3.10E-07
cg00106609	0.955416156	0.812374739	-0.143041417	3.78E-11	1.80E-08
cg00107187	0.115547186	0.276574273	0.161027087	1.20E-08	4.38E-07
cg00107630	0.179871633	0.289694421	0.109822787	3.97E-08	9.50E-07
cg00109302	0.317644616	0.48951497	0.171870354	5.24E-08	1.14E-06
cg00110623	0.036439067	0.077550662	0.041111595	7.98E-08	1.51E-06
cg00111977	0.943266454	0.892044042	-0.051222412	6.53E-08	1.32E-06
cg00111978	0.977152055	0.94650219	-0.030649865	5.32E-08	1.16E-06
cg00115194	0.904143024	0.705509716	-0.198633308	9.89E-10	9.96E-08
cg00115288	0.172451581	0.315954829	0.143503248	4.59E-09	2.45E-07
cg00115629	0.024636146	0.050105796	0.02546965	2.32E-08	6.66E-07
cg00115654	0.199094972	0.353519946	0.154424974	4.92E-10	6.79E-08
cg00116554	0.050850852	0.114460933	0.063610081	7.62E-09	3.31E-07
cg00118966	0.981591198	0.946055865	-0.035535333	3.90E-08	9.38E-07
cg00119073	0.341106043	0.518640877	0.177534834	7.98E-08	1.51E-06
cg00119117	0.041593213	0.085579628	0.043986415	3.35E-08	8.48E-07
cg00121876	0.219060168	0.475542364	0.256482196	4.78E-11	2.04E-08
cg00122406	0.378434254	0.541307312	0.162873058	5.79E-09	2.81E-07
cg00122659	0.335853531	0.605452892	0.269599361	7.01E-08	1.39E-06
cg00123057	0.305379391	0.465576265	0.160196874	4.91E-13	2.84E-09
cg00123104	0.492335693	0.671892098	0.179556405	3.13E-08	8.10E-07
cg00124004	0.508980134	0.666386962	0.157406828	3.82E-09	2.19E-07
cg00126173	0.674325826	0.848736055	0.174410229	5.56E-08	1.19E-06
cg00127167	0.127273983	0.32474731	0.197473328	2.47E-08	6.95E-07
cg00127214	0.031911787	0.08380768	0.051895893	3.36E-10	5.55E-08
cg00132584	0.032761766	0.065027409	0.032265643	8.97E-08	1.64E-06
cg00133624	0.492800515	0.678224707	0.185424191	9.42E-09	3.77E-07
cg00134041	0.988917594	0.941383166	-0.047534428	6.93E-08	1.38E-06
cg00134843	0.029866012	0.062436629	0.032570617	8.53E-09	3.54E-07
cg00135056	0.195245374	0.273298434	0.07805306	5.39E-08	1.17E-06
cg00136947	0.028531892	0.077926967	0.049395075	3.11E-09	1.93E-07
cg00137491	0.028805005	0.054980869	0.026175864	1.02E-08	3.96E-07
cg00139726	0.948595347	0.830179726	-0.118415621	5.55E-11	2.22E-08
cg00141548	0.032819931	0.075347218	0.042527287	4.32E-08	1.01E-06
cg00142150	0.015167253	0.047608801	0.032441548	4.08E-08	9.67E-07
cg00143643	0.156272847	0.299056374	0.142783527	1.49E-08	5.00E-07
cg00144335	0.548706045	0.766210803	0.217504758	3.52E-11	1.74E-08
cg00144550	0.099472861	0.239437804	0.139964943	5.35E-08	1.16E-06
cg00145253	0.240450046	0.429612283	0.189162237	7.34E-10	8.53E-08
cg00145757	0.019403194	0.045719221	0.026316027	5.30E-09	2.67E-07
cg00147160	0.432766785	0.553163917	0.120397132	3.53E-08	8.79E-07
cg00150848	0.909616899	0.81259232	-0.097024579	3.48E-10	5.65E-08
cg00150882	0.188191425	0.475345608	0.287154183	2.07E-10	4.29E-08
cg00151914	0.13866352	0.320849902	0.182186382	1.17E-09	1.10E-07
cg00152259	0.28202355	0.408896858	0.126873308	2.88E-08	7.67E-07
cg00152838	0.064929507	0.149663856	0.08473435	3.99E-10	6.06E-08
cg00152946	0.254472496	0.371211215	0.116738719	3.39E-08	8.54E-07
cg00157477	0.156378649	0.398753848	0.242375199	2.41E-08	6.82E-07
cg00157572	0.195597953	0.350165752	0.154567799	1.24E-09	1.14E-07
cg00157638	0.135768592	0.205631059	0.069862467	2.93E-08	7.76E-07
cg00157668	0.219863727	0.413513985	0.193650258	7.24E-08	1.42E-06
cg00158227	0.206403701	0.386157569	0.179753868	3.66E-08	9.01E-07
cg00160301	0.974293719	0.93012537	-0.044168349	7.84E-10	8.80E-08
cg00160619	0.210560754	0.399402564	0.188841809	9.70E-08	1.73E-06
cg00160962	0.973492119	0.927104042	-0.046388077	1.18E-09	1.10E-07
cg00161225	0.112667796	0.401835238	0.289167442	3.92E-09	2.22E-07
cg00163037	0.045015925	0.101152561	0.056136637	3.35E-08	8.49E-07
cg00163365	0.16991778	0.287866154	0.117948374	6.27E-09	2.95E-07
cg00163459	0.790569358	0.531791994	-0.258777364	1.64E-08	5.32E-07
cg00165981	0.020207115	0.131435332	0.111228217	1.06E-08	4.04E-07
cg00166750	0.026638417	0.052433873	0.025795456	6.18E-08	1.27E-06
cg00166836	0.947066309	0.904641634	-0.042424675	1.38E-08	4.76E-07
cg00167275	0.510840974	0.127222891	-0.383618083	1.14E-08	4.24E-07
cg00168785	0.226098418	0.548437681	0.322339263	4.20E-10	6.23E-08
cg00171203	0.021055782	0.048324581	0.027268799	3.34E-08	8.46E-07
cg00171290	0.984154524	0.956011013	-0.028143511	1.32E-08	4.64E-07
cg00171565	0.012470875	0.051434961	0.038964087	1.95E-10	4.17E-08
cg00172672	0.161202081	0.307479394	0.146277312	4.47E-08	1.03E-06
cg00174428	0.252426643	0.434968355	0.182541713	8.23E-08	1.54E-06
cg00174573	0.170324104	0.363869961	0.193545858	2.36E-08	6.73E-07
cg00174851	0.485013561	0.598140395	0.113126834	6.10E-08	1.26E-06
cg00177388	0.180789037	0.44046516	0.259676122	4.00E-08	9.55E-07
cg00177496	0.014549597	0.046629033	0.032079436	1.32E-10	3.43E-08
cg00177797	0.12995013	0.28513335	0.15518322	3.01E-09	1.90E-07
cg00178249	0.224981164	0.437872494	0.21289133	4.05E-10	6.11E-08
cg00178429	0.030778424	0.056030114	0.02525169	4.21E-08	9.88E-07
cg00178790	0.01387771	0.033188991	0.019311281	2.87E-08	7.65E-07
cg00179374	0.500591124	0.650407214	0.14981609	5.48E-09	2.72E-07
cg00180762	0.263085872	0.437254328	0.174168456	1.29E-10	3.37E-08
cg00181432	0.667604905	0.840738931	0.173134026	4.19E-08	9.85E-07
cg00182727	0.245128316	0.369569098	0.124440782	1.14E-08	4.23E-07
cg00184203	0.296135329	0.534123255	0.237987926	1.56E-10	3.74E-08
cg00184376	0.180946925	0.304772356	0.123825431	7.03E-09	3.16E-07
cg00185566	0.040170719	0.124804619	0.0846339	4.67E-08	1.06E-06
cg00186499	0.463978492	0.621580929	0.157602437	4.77E-08	1.08E-06
cg00186815	0.931684239	0.864475978	-0.067208261	2.16E-09	1.57E-07
cg00186909	0.585401413	0.783864007	0.198462594	3.02E-08	7.90E-07
cg00187414	0.151173362	0.355075336	0.203901974	2.13E-09	1.55E-07
cg00187671	0.041082564	0.075276945	0.034194382	6.47E-08	1.32E-06
cg00187686	0.469828764	0.695162774	0.225334009	7.13E-13	3.29E-09
cg00188315	0.973566097	0.94801103	-0.025555067	4.28E-08	9.98E-07
cg00188547	0.070021799	0.130329116	0.060307317	1.06E-10	3.05E-08
cg00189101	0.169936089	0.371164974	0.201228885	8.27E-12	9.18E-09
cg00190319	0.010636321	0.028023573	0.017387253	6.93E-08	1.38E-06
cg00193200	0.2477916	0.46815863	0.220367031	6.92E-09	3.12E-07
cg00194126	0.261219194	0.484581068	0.223361874	1.25E-08	4.50E-07
cg00196012	0.090528343	0.17818519	0.087656847	3.09E-08	8.04E-07
cg00196407	0.43953997	0.656297387	0.216757417	7.70E-10	8.74E-08
cg00196671	0.091742766	0.210786438	0.119043672	3.38E-08	8.54E-07
cg00199091	0.432710152	0.563187583	0.130477431	1.49E-08	5.01E-07
cg00200755	0.104990098	0.216671362	0.111681264	5.60E-10	7.34E-08
cg00203037	0.722236985	0.893200721	0.170963736	4.06E-08	9.65E-07
cg00203124	0.329288105	0.476820888	0.147532782	7.29E-08	1.42E-06
cg00206063	0.962173573	0.891627668	-0.070545905	5.39E-08	1.16E-06
cg00207352	0.461610596	0.656518629	0.194908032	6.45E-10	7.94E-08
cg00207833	0.247350843	0.412220366	0.164869523	3.08E-10	5.31E-08
cg00210098	0.013697858	0.055300396	0.041602538	7.98E-11	2.66E-08
cg00213052	0.168942649	0.333043593	0.164100945	6.38E-08	1.30E-06
cg00213606	0.989028018	0.969983459	-0.019044559	1.80E-08	5.65E-07
cg00215350	0.029240647	0.056939109	0.027698463	7.72E-08	1.48E-06
cg00217306	0.308340241	0.446864478	0.138524236	8.16E-09	3.45E-07
cg00217859	0.279877114	0.411058226	0.131181112	9.32E-08	1.68E-06
cg00218103	0.164768789	0.25977533	0.095006541	1.11E-09	1.07E-07
cg00218742	0.028528779	0.073577716	0.045048937	1.94E-08	5.92E-07
cg00219282	0.105705493	0.245305602	0.139600109	1.32E-08	4.64E-07
cg00220721	0.325153141	0.467700565	0.142547423	7.13E-10	8.37E-08
cg00221035	0.037670731	0.063409159	0.025738429	3.80E-08	9.24E-07
cg00221525	0.037903864	0.12201659	0.084112725	7.39E-08	1.44E-06
cg00221718	0.509813662	0.710540876	0.200727214	5.45E-08	1.17E-06
cg00222799	0.671962305	0.800668811	0.128706506	8.96E-10	9.45E-08
cg00223681	0.171272958	0.283462474	0.112189516	4.97E-08	1.10E-06
cg00223899	0.61740978	0.408374832	-0.209034947	9.07E-09	3.69E-07
cg00224671	0.061233761	0.196834367	0.135600606	8.48E-08	1.58E-06
cg00226904	0.912814954	0.819758696	-0.093056258	6.89E-09	3.11E-07
cg00227222	0.9866837	0.967667913	-0.019015787	4.29E-09	2.35E-07
cg00229754	0.31244511	0.457172511	0.1447274	9.32E-08	1.68E-06
cg00231389	0.308639816	0.492982925	0.184343109	3.36E-08	8.50E-07
cg00231644	0.160945074	0.276780676	0.115835602	8.37E-08	1.56E-06
cg00236919	0.311726095	0.465199481	0.153473386	2.20E-08	6.42E-07
cg00238543	0.861750954	0.96537413	0.103623176	9.65E-10	9.81E-08
cg00238994	0.043896742	0.081829332	0.03793259	6.20E-08	1.28E-06
cg00239685	0.076948355	0.195146064	0.11819771	5.54E-08	1.19E-06
cg00240860	0.965381125	0.931260081	-0.034121043	5.68E-08	1.21E-06
cg00240880	0.93598132	0.823045158	-0.112936162	9.39E-11	2.87E-08
cg00241002	0.916300616	0.746091814	-0.170208802	1.28E-08	4.56E-07
cg00241482	0.650027491	0.834842726	0.184815234	6.38E-11	2.38E-08
cg00241663	0.146456218	0.282406631	0.135950413	1.02E-08	3.96E-07
cg00247471	0.096413465	0.193686501	0.097273036	2.56E-08	7.10E-07
cg00247748	0.019448176	0.053765835	0.034317659	2.66E-08	7.29E-07
cg00247963	0.854487477	0.926608697	0.07212122	8.18E-08	1.54E-06
cg00251405	0.227963922	0.425217038	0.197253116	2.24E-12	5.09E-09
cg00252032	0.052680149	0.120085332	0.067405183	4.56E-08	1.04E-06
cg00252781	0.090250815	0.163581761	0.073330946	3.56E-08	8.84E-07
cg00253248	0.016160572	0.04743649	0.031275918	2.10E-08	6.23E-07
cg00253851	0.121888546	0.307645247	0.185756701	2.29E-08	6.61E-07
cg00254133	0.084230376	0.282484433	0.198254057	7.75E-08	1.48E-06
cg00254886	0.13923436	0.300817252	0.161582893	4.70E-08	1.06E-06
cg00257775	0.413824613	0.755622873	0.34179826	1.34E-09	1.19E-07
cg00258316	0.553300011	0.764789133	0.211489121	1.07E-09	1.05E-07
cg00258409	0.286188168	0.421389994	0.135201826	1.93E-08	5.89E-07
cg00261665	0.214476293	0.320962672	0.106486378	8.46E-08	1.57E-06
cg00263326	0.990345386	0.965377245	-0.024968141	6.39E-08	1.30E-06
cg00264133	0.952412369	0.900444989	-0.05196738	7.77E-08	1.49E-06
cg00266604	0.947534661	0.841121495	-0.106413166	4.51E-08	1.04E-06
cg00266902	0.955047697	0.892444247	-0.06260345	1.19E-08	4.36E-07
cg00267512	0.320598868	0.409127757	0.08852889	8.65E-08	1.60E-06
cg00271311	0.369276542	0.636380039	0.267103497	5.61E-10	7.34E-08
cg00273359	0.337075729	0.513294769	0.17621904	2.62E-08	7.22E-07
cg00278547	0.215801036	0.429037323	0.213236287	1.38E-08	4.77E-07
cg00283535	0.978300732	0.926316351	-0.051984381	3.64E-08	8.98E-07
cg00284328	0.023065905	0.047218793	0.024152888	5.61E-08	1.20E-06
cg00284516	0.041117107	0.075126468	0.034009362	1.13E-08	4.21E-07
cg00287541	0.927281436	0.971753319	0.044471883	6.65E-08	1.34E-06
cg00288050	0.024184441	0.055711378	0.031526937	5.38E-08	1.16E-06
cg00290355	0.875957103	0.956042724	0.080085621	9.60E-08	1.71E-06
cg00290892	0.087548197	0.212630814	0.125082618	7.11E-08	1.40E-06
cg00290974	0.183910716	0.365246702	0.181335987	2.06E-08	6.15E-07
cg00292029	0.160386177	0.316170722	0.155784545	9.63E-09	3.82E-07
cg00292107	0.477102945	0.66472406	0.187621115	6.41E-09	2.98E-07
cg00292432	0.643498838	0.771190448	0.12769161	8.44E-09	3.52E-07
cg00292947	0.941395393	0.86743631	-0.073959082	6.52E-09	3.02E-07
cg00293940	0.381592282	0.58614201	0.204549728	3.74E-08	9.14E-07
cg00296018	0.636674192	0.783104247	0.146430055	1.21E-08	4.39E-07
cg00297075	0.427433161	0.669763457	0.242330296	3.42E-10	5.60E-08
cg00297721	0.117534149	0.267987643	0.150453494	2.91E-08	7.72E-07
cg00298065	0.604093534	0.823657677	0.219564143	1.13E-09	1.08E-07
cg00298481	0.019168501	0.043899919	0.024731418	5.43E-08	1.17E-06
cg00300216	0.700354377	0.915049222	0.214694845	3.10E-08	8.06E-07
cg00300627	0.366289387	0.565920734	0.199631346	1.12E-11	1.07E-08
cg00301660	0.477389967	0.639220677	0.161830709	5.15E-08	1.13E-06
cg00302494	0.169929418	0.292851232	0.122921814	9.81E-10	9.92E-08
cg00302793	0.031029887	0.078455072	0.047425185	6.72E-10	8.11E-08
cg00303183	0.11516272	0.231813239	0.116650518	8.21E-09	3.46E-07
cg00303776	0.03187496	0.068437528	0.036562568	1.39E-08	4.79E-07
cg00305193	0.229796845	0.473197572	0.243400727	1.39E-10	3.51E-08
cg00306311	0.503577538	0.616772967	0.113195429	2.54E-08	7.07E-07
cg00306421	0.029127816	0.074731052	0.045603236	2.77E-11	1.58E-08
cg00308631	0.461268325	0.585867955	0.124599629	6.60E-08	1.33E-06
cg00308665	0.568178745	0.799410544	0.231231799	1.53E-10	3.71E-08
cg00308914	0.218544819	0.422204859	0.20366004	2.33E-09	1.64E-07
cg00310940	0.366744806	0.58734568	0.220600873	4.76E-10	6.66E-08
cg00311883	0.013319667	0.051317103	0.037997436	3.54E-09	2.09E-07
cg00311921	0.576080899	0.688605204	0.112524306	9.89E-11	2.95E-08
cg00313185	0.017773554	0.041631493	0.023857938	2.80E-08	7.55E-07
cg00313685	0.755987049	0.860779872	0.104792823	1.12E-08	4.19E-07
cg00313876	0.267300731	0.421236558	0.153935827	2.45E-10	4.66E-08
cg00313973	0.025949192	0.05588436	0.029935168	7.92E-09	3.39E-07
cg00314427	0.190956723	0.356011044	0.165054321	5.96E-10	7.59E-08
cg00316485	0.210555544	0.376054905	0.165499361	1.43E-11	1.20E-08
cg00317355	0.081326953	0.210896977	0.129570024	1.68E-08	5.40E-07
cg00317648	0.057181949	0.212899456	0.155717507	3.52E-08	8.78E-07
cg00318573	0.211946648	0.348030687	0.13608404	2.62E-08	7.22E-07
cg00319223	0.384448126	0.598584779	0.214136653	7.79E-09	3.36E-07
cg00319655	0.202576828	0.457387334	0.254810506	5.63E-12	7.71E-09
cg00320035	0.146069705	0.297190472	0.151120767	7.49E-09	3.28E-07
cg00320597	0.908376906	0.781643061	-0.126733845	5.60E-09	2.76E-07
cg00321480	0.139254281	0.267600051	0.128345769	3.77E-08	9.19E-07
cg00321614	0.610814279	0.323292569	-0.28752171	6.57E-09	3.03E-07
cg00321996	0.949170902	0.827279346	-0.121891556	1.41E-08	4.83E-07
cg00323962	0.927022993	0.8123316	-0.114691393	7.29E-09	3.22E-07
cg00324693	0.035616824	0.062357813	0.026740989	2.50E-09	1.71E-07
cg00324725	0.512182353	0.640788099	0.128605746	6.50E-08	1.32E-06
cg00325750	0.058842196	0.145968507	0.087126311	2.09E-10	4.31E-08
cg00326464	0.233119568	0.372321748	0.139202181	3.50E-08	8.75E-07
cg00328376	0.488826285	0.639138949	0.150312663	3.53E-08	8.80E-07
cg00328724	0.251797756	0.407002756	0.155205	6.93E-09	3.13E-07
cg00329411	0.511609982	0.709776719	0.198166736	6.50E-10	7.98E-08
cg00330825	0.842442116	0.665320428	-0.177121687	1.63E-09	1.33E-07
cg00332048	0.487047541	0.697813917	0.210766376	1.79E-11	1.32E-08
cg00332153	0.084183138	0.230881871	0.146698733	3.25E-08	8.31E-07
cg00332950	0.964766241	0.89159909	-0.073167151	2.64E-10	4.84E-08
cg00333824	0.115726164	0.264812166	0.149086002	3.48E-08	8.71E-07
cg00334257	0.009457863	0.029226705	0.019768842	7.79E-09	3.36E-07
cg00335219	0.369672599	0.56315881	0.193486211	1.17E-08	4.30E-07
cg00336700	0.330987923	0.512989564	0.182001641	2.06E-09	1.53E-07
cg00336791	0.974881166	0.928245693	-0.046635473	8.48E-09	3.53E-07
cg00339657	0.462846204	0.637277745	0.174431541	1.05E-10	3.03E-08
cg00339739	0.979182301	0.941215578	-0.037966723	3.00E-08	7.87E-07
cg00340584	0.084254961	0.19593153	0.111676569	3.53E-08	8.79E-07
cg00341606	0.02302552	0.049613495	0.026587975	1.07E-08	4.08E-07
cg00343312	0.083172317	0.285854508	0.202682191	8.82E-09	3.62E-07
cg00344260	0.021852816	0.077326301	0.055473485	4.79E-09	2.51E-07
cg00344577	0.362157295	0.474936071	0.112778775	2.33E-08	6.68E-07
cg00344920	0.943278345	0.87173717	-0.071541175	5.69E-08	1.21E-06
cg00346716	0.970505219	0.909056707	-0.061448512	3.42E-08	8.61E-07
cg00347620	0.301216982	0.425869145	0.124652163	2.93E-08	7.76E-07
cg00347643	0.089543573	0.269910829	0.180367256	5.40E-09	2.70E-07
cg00347677	0.054798449	0.122656755	0.067858306	8.62E-08	1.59E-06
cg00349361	0.968502182	0.86249669	-0.106005493	4.40E-10	6.37E-08
cg00349608	0.963898318	0.934083017	-0.029815301	3.72E-09	2.16E-07
cg00350296	0.465001989	0.651880154	0.186878165	3.70E-08	9.08E-07
cg00350607	0.506387235	0.682411028	0.176023794	1.83E-11	1.34E-08
cg00351735	0.97037615	0.900015614	-0.070360535	3.15E-08	8.13E-07
cg00352150	0.089325044	0.184905666	0.095580622	4.97E-08	1.10E-06
cg00352218	0.075811348	0.159969842	0.084158493	2.75E-08	7.44E-07
cg00352780	0.467111776	0.681984829	0.214873053	5.46E-11	2.21E-08
cg00353571	0.8100996	0.926908968	0.116809368	1.66E-08	5.36E-07
cg00353923	0.29323821	0.509351698	0.216113488	1.26E-08	4.50E-07
cg00355613	0.367698847	0.509781707	0.142082859	7.03E-10	8.30E-08
cg00357213	0.48717034	0.647433354	0.160263014	1.80E-09	1.41E-07
cg00357551	0.697446902	0.86570255	0.168255648	4.34E-08	1.01E-06
cg00357971	0.664856786	0.783162972	0.118306186	1.18E-08	4.32E-07
cg00359911	0.032423094	0.149408366	0.116985272	5.69E-08	1.21E-06
cg00361343	0.025784544	0.096005014	0.07022047	9.15E-08	1.66E-06
cg00361696	0.041948714	0.081864162	0.039915448	1.12E-09	1.07E-07
cg00361992	0.979586225	0.93951424	-0.040071985	4.51E-08	1.04E-06
cg00364026	0.424400178	0.7224212	0.298021023	6.38E-11	2.38E-08
cg00365880	0.135738912	0.203070185	0.067331273	2.28E-08	6.57E-07
cg00366531	0.469518688	0.634633575	0.165114887	8.21E-09	3.46E-07
cg00366594	0.665021955	0.788576391	0.123554436	6.01E-10	7.61E-08
cg00366722	0.064918629	0.141318607	0.076399979	2.38E-09	1.66E-07
cg00367546	0.017892514	0.044340529	0.026448014	2.32E-09	1.63E-07
cg00367615	0.082160015	0.222848791	0.140688775	7.30E-08	1.43E-06
cg00367659	0.033605519	0.062506439	0.028900919	2.95E-08	7.79E-07
cg00369181	0.787109052	0.896767428	0.109658376	4.77E-09	2.51E-07
cg00369613	0.980545888	0.963228753	-0.017317135	6.86E-08	1.37E-06
cg00375132	0.551506998	0.706344624	0.154837626	4.99E-08	1.11E-06
cg00376625	0.057957816	0.159417671	0.101459855	8.89E-08	1.63E-06
cg00377953	0.885941572	0.756559364	-0.129382208	4.21E-09	2.33E-07
cg00378218	0.056968976	0.121440095	0.06447112	4.08E-08	9.67E-07
cg00379528	0.738323038	0.839707852	0.101384814	3.08E-08	8.02E-07
cg00380172	0.122452934	0.211623056	0.089170121	6.54E-08	1.32E-06
cg00384205	0.517878703	0.745670988	0.227792284	5.42E-10	7.21E-08
cg00387090	0.294195541	0.439920139	0.145724598	5.70E-08	1.21E-06
cg00387445	0.18473297	0.334023711	0.149290742	1.66E-08	5.35E-07
cg00387524	0.129097843	0.266603797	0.137505954	3.49E-09	2.07E-07
cg00388391	0.141053963	0.268751216	0.127697253	1.57E-09	1.30E-07
cg00388812	0.228669615	0.412642092	0.183972477	1.48E-08	4.98E-07
cg00388897	0.965231122	0.913508126	-0.051722996	4.28E-08	1.00E-06
cg00390735	0.015300234	0.032147079	0.016846845	4.86E-08	1.09E-06
cg00391025	0.45420806	0.55788085	0.103672791	5.33E-08	1.16E-06
cg00391320	0.604861666	0.777133854	0.172272188	1.44E-09	1.23E-07
cg00393373	0.945058328	0.977872891	0.032814563	7.94E-08	1.51E-06
cg00393376	0.110931491	0.289246515	0.178315025	5.20E-08	1.14E-06
cg00394823	0.086229899	0.202057045	0.115827146	3.12E-09	1.93E-07
cg00395063	0.327819141	0.510663732	0.182844592	9.39E-09	3.77E-07
cg00395140	0.696769767	0.808296336	0.111526569	3.51E-08	8.76E-07
cg00398816	0.840747167	0.734350888	-0.106396279	1.75E-08	5.55E-07
cg00399483	0.259600911	0.477998488	0.218397578	2.59E-09	1.74E-07
cg00399683	0.938996897	0.535093587	-0.403903309	2.70E-09	1.78E-07
cg00400733	0.247711775	0.382657489	0.134945714	7.46E-08	1.45E-06
cg00402737	0.957878265	0.886310607	-0.071567658	6.94E-08	1.38E-06
cg00404641	0.282820061	0.604080006	0.321259946	9.57E-08	1.71E-06
cg00407231	0.795681528	0.913812267	0.118130739	4.91E-08	1.10E-06
cg00407944	0.481351184	0.67887949	0.197528307	5.72E-08	1.21E-06
cg00409201	0.968549326	0.93047663	-0.038072696	6.33E-08	1.30E-06
cg00409684	0.2631621	0.38978154	0.12661944	2.16E-09	1.56E-07
cg00410600	0.334922561	0.486086488	0.151163927	1.42E-08	4.85E-07
cg00413617	0.209357411	0.4206253	0.211267889	2.65E-10	4.84E-08
cg00415065	0.185302728	0.320087318	0.13478459	1.41E-09	1.22E-07
cg00415822	0.27071837	0.413741591	0.143023221	6.91E-08	1.37E-06
cg00416409	0.952390653	0.866150537	-0.086240116	4.25E-08	9.94E-07
cg00418027	0.094574712	0.181867519	0.087292807	8.19E-08	1.54E-06
cg00418943	0.149719905	0.342597033	0.192877129	1.86E-11	1.35E-08
cg00420847	0.625327035	0.734141917	0.108814882	2.05E-09	1.52E-07
cg00420869	0.076616369	0.169125215	0.092508845	8.26E-08	1.55E-06
cg00421815	0.918918739	0.735053981	-0.183864758	1.77E-10	3.95E-08
cg00422578	0.481313046	0.710570277	0.229257231	1.75E-08	5.54E-07
cg00422935	0.310102265	0.445353596	0.135251331	1.87E-08	5.78E-07
cg00423486	0.427759704	0.639030077	0.211270373	5.46E-09	2.72E-07
cg00424276	0.296087845	0.450859264	0.154771419	4.83E-08	1.08E-06
cg00426720	0.452118125	0.740999164	0.28888104	3.87E-10	6.00E-08
cg00429830	0.072439589	0.127713676	0.055274088	4.40E-08	1.02E-06
cg00430036	0.506669349	0.725817006	0.219147657	4.67E-09	2.47E-07
cg00430945	0.033847718	0.077922443	0.044074724	1.77E-11	1.31E-08
cg00431894	0.515265252	0.819747461	0.304482208	5.42E-08	1.17E-06
cg00434010	0.21798379	0.387485256	0.169501466	1.56E-09	1.30E-07
cg00434461	0.258825803	0.574721565	0.315895762	8.19E-12	9.16E-09
cg00436603	0.831159734	0.693508299	-0.137651435	1.82E-08	5.68E-07
cg00439384	0.700257391	0.854530838	0.154273447	5.38E-09	2.70E-07
cg00439658	0.160973116	0.34793478	0.186961664	1.71E-08	5.46E-07
cg00440217	0.652170672	0.831309713	0.179139041	6.02E-09	2.87E-07
cg00441231	0.030141325	0.061747677	0.031606352	4.11E-09	2.29E-07
cg00441573	0.110121367	0.287259625	0.177138258	4.31E-08	1.00E-06
cg00441918	0.934769645	0.868350146	-0.066419499	3.58E-08	8.88E-07
cg00445142	0.951247519	0.875560827	-0.075686693	4.57E-08	1.04E-06
cg00446413	0.223692061	0.420190668	0.196498607	3.28E-08	8.36E-07
cg00447324	0.929975403	0.832434718	-0.097540685	9.21E-08	1.67E-06
cg00449608	0.966455434	0.915930558	-0.050524876	5.08E-08	1.12E-06
cg00452133	0.272307846	0.58182366	0.309515814	7.54E-13	3.34E-09
cg00453111	0.079889566	0.175453162	0.095563596	7.92E-08	1.51E-06
cg00453202	0.013076951	0.027997843	0.014920892	6.65E-08	1.34E-06
cg00454577	0.10183045	0.206555657	0.104725207	4.89E-08	1.09E-06
cg00456326	0.400126519	0.540410191	0.140283672	6.76E-08	1.36E-06
cg00456387	0.029908835	0.050060686	0.020151851	9.50E-08	1.70E-06
cg00457913	0.237105121	0.411138964	0.174033842	2.40E-09	1.67E-07
cg00458833	0.154814863	0.332455235	0.177640372	5.74E-09	2.80E-07
cg00458927	0.961728636	0.928912856	-0.032815781	3.46E-10	5.63E-08
cg00458932	0.579375845	0.315823722	-0.263552123	8.06E-08	1.52E-06
cg00459944	0.080340665	0.17246273	0.092122064	2.89E-09	1.85E-07
cg00459975	0.112071211	0.249738299	0.137667088	2.11E-08	6.25E-07
cg00459997	0.286814342	0.424427396	0.137613053	1.74E-08	5.52E-07
cg00460807	0.023436939	0.056108676	0.032671737	4.19E-09	2.32E-07
cg00460983	0.719990043	0.85792447	0.137934427	3.55E-08	8.83E-07
cg00463052	0.965079742	0.863104935	-0.101974807	2.76E-09	1.81E-07
cg00466268	0.272948645	0.507168214	0.234219569	3.09E-09	1.93E-07
cg00466334	0.16669649	0.418048246	0.251351755	1.87E-10	4.08E-08
cg00469287	0.04288688	0.102562708	0.059675828	3.20E-08	8.24E-07
cg00469602	0.21283271	0.38491788	0.17208517	5.34E-11	2.18E-08
cg00469814	0.183417265	0.421927771	0.238510506	9.72E-10	9.86E-08
cg00469856	0.191525269	0.363281021	0.171755752	8.12E-10	8.98E-08
cg00470766	0.100067018	0.16546908	0.065402062	7.07E-08	1.39E-06
cg00470786	0.559224218	0.686808227	0.127584009	5.04E-09	2.59E-07
cg00472029	0.614367249	0.808845081	0.194477832	7.21E-10	8.43E-08
cg00472801	0.181442159	0.40322523	0.221783071	1.81E-08	5.67E-07
cg00474746	0.254896428	0.41263661	0.157740182	5.29E-10	7.12E-08
cg00475820	0.144695297	0.278850356	0.134155059	6.82E-10	8.16E-08
cg00476317	0.036072124	0.131683665	0.09561154	4.67E-09	2.47E-07
cg00476358	0.033262068	0.071053193	0.037791125	5.51E-09	2.73E-07
cg00476771	0.435634886	0.609274217	0.173639331	2.13E-08	6.30E-07
cg00476955	0.442182801	0.635330144	0.193147344	1.79E-08	5.64E-07
cg00477061	0.01495775	0.029155328	0.014197578	9.95E-08	1.76E-06
cg00477302	0.057249793	0.103949948	0.046700155	6.65E-09	3.05E-07
cg00477387	0.940711242	0.878266086	-0.062445156	4.68E-09	2.48E-07
cg00478390	0.937478442	0.889654789	-0.047823653	4.15E-08	9.79E-07
cg00479101	0.103522438	0.189268027	0.085745589	8.85E-09	3.62E-07
cg00480161	0.034823307	0.070892122	0.036068815	8.56E-08	1.59E-06
cg00481227	0.30714915	0.446156159	0.139007009	1.76E-08	5.57E-07
cg00481350	0.16741007	0.313868734	0.146458664	9.41E-08	1.69E-06
cg00481605	0.024412637	0.050745147	0.026332511	3.62E-08	8.95E-07
cg00481637	0.97071429	0.921653927	-0.049060363	7.30E-09	3.22E-07
cg00481951	0.198679219	0.382406876	0.183727657	6.73E-11	2.44E-08
cg00482226	0.138154051	0.333646146	0.195492095	3.44E-08	8.65E-07
cg00483304	0.367791645	0.656784216	0.288992571	6.19E-10	7.73E-08
cg00484358	0.327240702	0.463883747	0.136643045	5.63E-09	2.77E-07
cg00485194	0.112128449	0.23808213	0.12595368	3.53E-08	8.78E-07
cg00487159	0.019869898	0.049345267	0.029475369	4.78E-08	1.08E-06
cg00487506	0.94327048	0.881438731	-0.061831749	1.52E-08	5.06E-07
cg00488501	0.151021291	0.253493842	0.102472551	4.33E-12	6.74E-09
cg00489467	0.978004163	0.953877437	-0.024126727	2.95E-08	7.78E-07
cg00491418	0.116736818	0.211440904	0.094704086	4.42E-08	1.02E-06
cg00491763	0.023020667	0.058560637	0.03553997	3.69E-10	5.83E-08
cg00492070	0.697397556	0.910545508	0.213147952	7.83E-08	1.49E-06
cg00492794	0.439394347	0.625759946	0.1863656	5.29E-08	1.15E-06
cg00492873	0.127508228	0.260307696	0.132799468	7.32E-10	8.52E-08
cg00493358	0.958857534	0.9080101	-0.050847434	5.67E-08	1.21E-06
cg00494337	0.095042931	0.20871855	0.113675619	7.54E-09	3.29E-07
cg00495311	0.254779599	0.534314192	0.279534594	5.82E-09	2.82E-07
cg00495443	0.657985045	0.903319567	0.245334522	2.40E-08	6.80E-07
cg00495462	0.039562883	0.06648376	0.026920877	8.40E-08	1.57E-06
cg00495896	0.903904167	0.829896745	-0.074007422	3.00E-08	7.88E-07
cg00497967	0.04282743	0.088570229	0.045742799	6.29E-09	2.95E-07
cg00498024	0.104019416	0.18674546	0.082726044	2.59E-08	7.16E-07
cg00500229	0.075742454	0.469292822	0.393550368	1.16E-13	1.20E-09
cg00501366	0.950345535	0.909333887	-0.041011648	1.08E-08	4.10E-07
cg00501711	0.807993339	0.900569322	0.092575983	7.46E-08	1.45E-06
cg00501779	0.003161278	0.030690561	0.027529283	8.00E-08	1.52E-06
cg00502077	0.236263985	0.407680032	0.171416048	1.34E-10	3.45E-08
cg00502972	0.036147531	0.087027225	0.050879693	1.09E-08	4.11E-07
cg00503017	0.583195085	0.764897442	0.181702357	1.19E-09	1.11E-07
cg00503090	0.102569809	0.177348508	0.074778699	3.63E-08	8.97E-07
cg00503554	0.97622297	0.929263073	-0.046959897	2.78E-08	7.50E-07
cg00503731	0.932832021	0.794825357	-0.138006664	4.72E-10	6.63E-08
cg00503840	0.180479484	0.323843933	0.143364449	2.92E-08	7.73E-07
cg00505045	0.230735236	0.371441396	0.14070616	7.27E-08	1.42E-06
cg00505979	0.03647078	0.065109048	0.028638268	3.41E-08	8.60E-07
cg00509136	0.161672523	0.264056399	0.102383875	1.48E-08	4.98E-07
cg00509616	0.273371721	0.444023344	0.170651623	1.44E-11	1.20E-08
cg00510437	0.233831199	0.491119392	0.257288193	8.85E-10	9.40E-08
cg00510718	0.011034598	0.093951178	0.08291658	3.94E-08	9.45E-07
cg00511632	0.974899114	0.905594686	-0.069304429	9.40E-08	1.69E-06
cg00511674	0.152375693	0.294962271	0.142586578	8.33E-09	3.50E-07
cg00512103	0.974745567	0.942701047	-0.03204452	5.72E-09	2.80E-07
cg00512404	0.04011158	0.112049558	0.071937978	2.41E-08	6.83E-07
cg00512602	0.715604601	0.630395236	-0.085209365	4.17E-09	2.31E-07
cg00512658	0.969368752	0.931013203	-0.03835555	6.80E-08	1.36E-06
cg00512872	0.447777933	0.689640334	0.2418624	2.56E-08	7.11E-07
cg00513220	0.240430931	0.440461574	0.200030643	5.97E-09	2.86E-07
cg00514723	0.559664077	0.788361061	0.228696984	4.63E-09	2.46E-07
cg00516222	0.032486254	0.085778901	0.053292647	1.80E-11	1.32E-08
cg00517532	0.165376148	0.34051777	0.175141622	2.39E-09	1.66E-07
cg00518152	0.48451249	0.610629691	0.126117201	6.26E-10	7.78E-08
cg00519346	0.018347105	0.039092349	0.020745244	4.80E-08	1.08E-06
cg00520380	0.531650239	0.685736945	0.154086706	2.00E-10	4.22E-08
cg00521703	0.454921355	0.60302385	0.148102495	2.54E-08	7.08E-07
cg00522893	0.060897934	0.123876542	0.062978608	9.08E-09	3.69E-07
cg00523683	0.191218966	0.41843505	0.227216084	3.86E-08	9.32E-07
cg00524288	0.02370514	0.047367694	0.023662555	1.04E-08	4.00E-07
cg00525011	0.317758726	0.478202772	0.160444046	1.45E-08	4.91E-07
cg00525277	0.398377188	0.674502325	0.276125137	7.21E-08	1.41E-06
cg00526629	0.928016536	0.830997531	-0.097019005	2.13E-08	6.29E-07
cg00527489	0.154062471	0.353682413	0.199619942	9.75E-10	9.88E-08
cg00528464	0.042897723	0.085142631	0.042244908	3.42E-08	8.61E-07
cg00530564	0.480885635	0.682893222	0.202007587	1.12E-08	4.18E-07
cg00531949	0.964796265	0.880372264	-0.084424001	4.90E-09	2.55E-07
cg00532802	0.313627711	0.489522294	0.175894584	9.81E-10	9.92E-08
cg00534343	0.875954568	0.817544991	-0.058409577	1.52E-10	3.69E-08
cg00534468	0.562546041	0.784584165	0.222038124	5.82E-08	1.23E-06
cg00536532	0.558677973	0.671815541	0.113137568	2.23E-08	6.49E-07
cg00538370	0.055816548	0.137399919	0.081583371	2.89E-11	1.61E-08
cg00538495	0.581609138	0.696344733	0.114735594	1.86E-10	4.07E-08
cg00539908	0.108146295	0.201569605	0.09342331	3.90E-08	9.39E-07
cg00540558	0.071132278	0.122236656	0.051104379	6.70E-10	8.10E-08
cg00541500	0.506155403	0.653821784	0.147666381	3.82E-10	5.95E-08
cg00541565	0.047503512	0.100138405	0.052634893	1.11E-11	1.07E-08
cg00543329	0.025541549	0.050810698	0.025269149	2.91E-08	7.72E-07
cg00546307	0.564869572	0.767354216	0.202484644	2.66E-11	1.56E-08
cg00547103	0.201724503	0.426216905	0.224492402	1.02E-09	1.02E-07
cg00547480	0.448588188	0.735374363	0.286786175	1.73E-12	4.79E-09
cg00548296	0.950878999	0.841896418	-0.108982581	8.63E-09	3.57E-07
cg00548625	0.046120049	0.08792828	0.041808231	2.63E-10	4.82E-08
cg00549433	0.42425937	0.614221214	0.189961844	7.34E-10	8.53E-08
cg00551140	0.043836847	0.103747989	0.059911142	9.55E-10	9.77E-08
cg00551153	0.959231334	0.916128217	-0.043103117	2.67E-08	7.31E-07
cg00552704	0.348249945	0.590586385	0.24233644	1.34E-10	3.45E-08
cg00553886	0.200494482	0.39374421	0.193249728	2.64E-10	4.84E-08
cg00554165	0.979658648	0.900852577	-0.078806072	1.57E-08	5.18E-07
cg00554539	0.985030288	0.913203931	-0.071826357	1.20E-11	1.11E-08
cg00555393	0.537178962	0.711014395	0.173835432	1.85E-08	5.74E-07
cg00555456	0.354187846	0.5820229	0.227835055	2.50E-08	7.00E-07
cg00555933	0.079545578	0.28400017	0.204454592	1.00E-11	1.01E-08
cg00558156	0.140478788	0.357127126	0.216648338	1.28E-10	3.36E-08
cg00558219	0.726396793	0.902297504	0.175900711	3.25E-09	1.98E-07
cg00558689	0.15014573	0.342981972	0.192836242	1.94E-09	1.48E-07
cg00559473	0.022522054	0.047414594	0.02489254	9.40E-09	3.77E-07
cg00559939	0.068902377	0.168519453	0.099617076	1.07E-10	3.06E-08
cg00560542	0.221233311	0.4348213	0.213587988	5.26E-08	1.15E-06
cg00560632	0.587325031	0.842215768	0.254890737	5.93E-11	2.30E-08
cg00561089	0.022500487	0.056211337	0.033710849	1.15E-08	4.25E-07
cg00561338	0.905347697	0.731468021	-0.173879676	9.55E-10	9.77E-08
cg00561634	0.741262156	0.89560316	0.154341005	1.26E-08	4.52E-07
cg00564164	0.386219995	0.529618672	0.143398677	7.49E-11	2.59E-08
cg00565558	0.056474886	0.145824175	0.089349289	7.79E-09	3.36E-07
cg00565831	0.03334969	0.077430635	0.044080945	6.22E-08	1.28E-06
cg00566208	0.203416122	0.361836882	0.158420759	4.64E-08	1.06E-06
cg00566759	0.057341492	0.190070484	0.132728992	7.40E-08	1.44E-06
cg00567132	0.848176932	0.801075018	-0.047101914	7.77E-10	8.78E-08
cg00568555	0.201063818	0.334068543	0.133004725	2.40E-10	4.62E-08
cg00568792	0.02153752	0.048041018	0.026503498	1.60E-08	5.23E-07
cg00569447	0.228752094	0.387491253	0.158739159	1.17E-09	1.10E-07
cg00570391	0.895266791	0.802235503	-0.093031287	4.75E-08	1.07E-06
cg00572089	0.228617009	0.494871571	0.266254562	6.01E-09	2.87E-07
cg00572243	0.535087816	0.71717093	0.182083114	7.85E-11	2.63E-08
cg00572560	0.228688087	0.395599903	0.166911817	5.01E-08	1.11E-06
cg00576121	0.044177771	0.11784559	0.07366782	1.74E-08	5.52E-07
cg00576435	0.645434387	0.795401312	0.149966925	6.53E-08	1.32E-06
cg00576525	0.791649923	0.916486067	0.124836144	4.01E-09	2.26E-07
cg00577167	0.962038963	0.889349136	-0.072689827	1.93E-08	5.89E-07
cg00578690	0.923936315	0.966126045	0.04218973	7.50E-09	3.28E-07
cg00580077	0.023729522	0.054232387	0.030502865	2.42E-11	1.50E-08
cg00580689	0.060272008	0.156202474	0.095930466	4.30E-10	6.31E-08
cg00581595	0.979152122	0.945793506	-0.033358616	2.46E-08	6.91E-07
cg00583001	0.289574449	0.453703451	0.164129001	4.44E-09	2.40E-07
cg00583291	0.899886844	0.79722765	-0.102659194	6.71E-09	3.07E-07
cg00583328	0.298158059	0.434518041	0.136359982	4.55E-08	1.04E-06
cg00583526	0.047160458	0.086090439	0.038929982	8.86E-08	1.62E-06
cg00583733	0.492186626	0.608331839	0.116145213	1.96E-08	5.96E-07
cg00584450	0.244323956	0.452862353	0.208538397	3.23E-11	1.69E-08
cg00584713	0.03405653	0.111005957	0.076949427	2.00E-08	6.04E-07
cg00585572	0.027287724	0.048152676	0.020864952	4.08E-08	9.67E-07
cg00585790	0.326556167	0.580343173	0.253787006	1.15E-08	4.25E-07
cg00587465	0.786341062	0.655123218	-0.131217844	6.69E-08	1.35E-06
cg00589251	0.107905109	0.227115464	0.119210355	1.21E-08	4.39E-07
cg00589371	0.118030854	0.334001635	0.215970781	5.04E-08	1.12E-06
cg00589412	0.942779405	0.850442322	-0.092337083	3.25E-09	1.98E-07
cg00589520	0.450152214	0.647249008	0.197096794	1.33E-10	3.44E-08
cg00590039	0.224889809	0.47860474	0.253714932	1.93E-09	1.47E-07
cg00593116	0.513875514	0.700835029	0.186959516	5.01E-09	2.58E-07
cg00593212	0.947946888	0.867687627	-0.080259261	4.65E-08	1.06E-06
cg00593462	0.619854386	0.791764409	0.171910023	1.70E-09	1.36E-07
cg00595212	0.867483498	0.731405848	-0.13607765	3.41E-08	8.60E-07
cg00597128	0.968318707	0.888003623	-0.080315084	5.39E-11	2.19E-08
cg00597687	0.347496436	0.5168489	0.169352464	1.38E-08	4.76E-07
cg00599770	0.15845882	0.286730518	0.128271697	1.21E-08	4.40E-07
cg00602295	0.489426593	0.63910375	0.149677157	5.23E-08	1.14E-06
cg00603617	0.041904428	0.089972146	0.048067718	1.43E-08	4.87E-07
cg00604209	0.056993798	0.195072482	0.138078683	2.14E-08	6.30E-07
cg00604840	0.386268078	0.591004267	0.204736188	1.86E-08	5.76E-07
cg00608169	0.030849056	0.070460108	0.039611053	5.57E-08	1.19E-06
cg00608299	0.323680311	0.566321636	0.242641325	3.62E-12	6.14E-09
cg00609834	0.096398457	0.275240888	0.178842432	2.72E-09	1.79E-07
cg00610844	0.286344851	0.454901725	0.168556874	6.87E-09	3.11E-07
cg00613649	0.031440113	0.123257548	0.091817435	5.01E-09	2.58E-07
cg00618450	0.080694763	0.220684665	0.139989902	8.79E-09	3.61E-07
cg00619126	0.076796116	0.268922368	0.192126252	8.38E-08	1.56E-06
cg00622170	0.905061288	0.725628969	-0.179432319	9.47E-09	3.79E-07
cg00625653	0.064933802	0.219641177	0.154707375	9.38E-08	1.69E-06
cg00627361	0.962378838	0.903645822	-0.058733016	1.39E-09	1.22E-07
cg00628277	0.497195302	0.633168323	0.135973022	5.02E-09	2.59E-07
cg00628788	0.545466576	0.708054255	0.162587679	2.60E-09	1.74E-07
cg00629427	0.203632873	0.385048391	0.181415518	2.39E-10	4.62E-08
cg00629585	0.160465132	0.419533877	0.259068745	6.75E-11	2.45E-08
cg00637636	0.830149677	0.907971685	0.077822008	3.84E-08	9.30E-07
cg00641792	0.039351239	0.074462455	0.035111216	4.28E-08	9.99E-07
cg00644317	0.309821418	0.418245086	0.108423668	2.54E-09	1.72E-07
cg00644823	0.14275101	0.323023158	0.180272148	2.78E-10	4.98E-08
cg00645579	0.581576579	0.762721575	0.181144996	1.99E-08	6.03E-07
cg00647233	0.88235014	0.770805986	-0.111544154	1.57E-08	5.16E-07
cg00650422	0.022232285	0.077937541	0.055705256	1.99E-11	1.38E-08
cg00651359	0.862155141	0.705941575	-0.156213566	1.11E-08	4.17E-07
cg00652264	0.03050486	0.060007647	0.029502787	1.43E-08	4.89E-07
cg00652332	0.917650807	0.878525843	-0.039124964	2.86E-08	7.64E-07
cg00652942	0.088835228	0.174296596	0.085461368	2.42E-08	6.84E-07
cg00653609	0.039268012	0.070520836	0.031252824	4.70E-08	1.06E-06
cg00654448	0.066274598	0.146510486	0.080235889	4.50E-09	2.42E-07
cg00654888	0.29634927	0.48109935	0.18475008	4.37E-09	2.38E-07
cg00657415	0.931718867	0.849269931	-0.082448937	3.38E-08	8.54E-07
cg00658740	0.533342985	0.688281442	0.154938457	4.92E-09	2.56E-07
cg00659953	0.014235179	0.044600652	0.030365473	2.88E-09	1.85E-07
cg00661523	0.213185356	0.420735044	0.207549688	2.05E-08	6.15E-07
cg00662556	0.258541749	0.427582179	0.16904043	6.50E-09	3.01E-07
cg00663077	0.137038797	0.314247987	0.17720919	2.71E-08	7.39E-07
cg00663739	0.016690695	0.04976055	0.033069856	1.39E-08	4.80E-07
cg00663972	0.092242902	0.245520041	0.153277139	7.16E-08	1.41E-06
cg00664418	0.024686293	0.060022225	0.035335932	3.55E-10	5.72E-08
cg00665420	0.089816024	0.18197257	0.092156546	8.18E-08	1.54E-06
cg00665650	0.02929734	0.053549118	0.024251778	7.82E-08	1.49E-06
cg00666014	0.052342842	0.098076997	0.045734155	4.79E-08	1.08E-06
cg00666845	0.640083802	0.785992754	0.145908952	1.46E-08	4.95E-07
cg00666849	0.015313335	0.037272377	0.021959041	1.59E-08	5.20E-07
cg00668150	0.843659492	0.687615018	-0.156044474	4.36E-08	1.01E-06
cg00672638	0.051112756	0.089618046	0.03850529	1.95E-09	1.48E-07
cg00673006	0.281727805	0.421944121	0.140216316	5.48E-09	2.72E-07
cg00673730	0.743217918	0.822758636	0.079540718	1.19E-09	1.11E-07
cg00674365	0.182847489	0.51001607	0.327168582	7.33E-08	1.43E-06
cg00674628	0.340728881	0.455936487	0.115207606	6.89E-08	1.37E-06
cg00675133	0.030889554	0.050333335	0.019443781	8.90E-08	1.63E-06
cg00676394	0.83230293	0.640397027	-0.191905903	3.55E-08	8.83E-07
cg00677866	0.133013322	0.242070388	0.109057065	8.14E-08	1.53E-06
cg00678668	0.561022907	0.75004398	0.189021073	1.32E-08	4.65E-07
cg00682367	0.296199269	0.479866054	0.183666785	8.80E-08	1.61E-06
cg00684824	0.214326514	0.346381822	0.132055308	5.06E-09	2.60E-07
cg00685014	0.260009745	0.418012104	0.15800236	2.29E-08	6.61E-07
cg00686880	0.254254798	0.422341655	0.168086857	1.70E-08	5.43E-07
cg00687612	0.945534134	0.902931608	-0.042602526	2.83E-10	5.04E-08
cg00688421	0.01476804	0.042080233	0.027312193	5.66E-08	1.20E-06
cg00689214	0.425905954	0.520177482	0.094271528	1.94E-08	5.91E-07
cg00690311	0.020399972	0.05379807	0.033398098	9.63E-09	3.82E-07
cg00690402	0.330148546	0.505127861	0.174979315	1.01E-08	3.92E-07
cg00691206	0.018392596	0.05175447	0.033361874	3.39E-09	2.03E-07
cg00692752	0.93450628	0.781126309	-0.153379972	7.78E-09	3.35E-07
cg00692780	0.706620235	0.896340738	0.189720502	7.70E-08	1.48E-06
cg00694557	0.980674661	0.885674938	-0.094999723	4.33E-09	2.37E-07
cg00697057	0.987381718	0.962889324	-0.024492394	7.90E-08	1.50E-06
cg00697658	0.307850999	0.490311885	0.182460886	1.98E-09	1.49E-07
cg00698204	0.197349673	0.350859027	0.153509354	5.17E-10	7.02E-08
cg00698906	0.051051347	0.108215494	0.057164147	2.44E-08	6.89E-07
cg00698916	0.457134444	0.635627457	0.178493014	1.85E-08	5.74E-07
cg00699569	0.574962878	0.769470884	0.194508006	4.21E-08	9.89E-07
cg00700485	0.147344131	0.300317635	0.152973504	2.81E-08	7.56E-07
cg00702126	0.13830764	0.301277877	0.162970237	5.36E-10	7.18E-08
cg00703513	0.376515117	0.488696719	0.112181602	5.63E-08	1.20E-06
cg00703798	0.034540598	0.1069606	0.072420002	7.67E-09	3.33E-07
cg00704633	0.051342564	0.102152196	0.050809632	2.07E-08	6.18E-07
cg00704796	0.966333022	0.887541805	-0.078791217	1.43E-08	4.87E-07
cg00705156	0.939377072	0.906547178	-0.032829894	3.68E-08	9.04E-07
cg00705908	0.032411127	0.080756245	0.048345118	2.89E-09	1.85E-07
cg00707452	0.056256453	0.135311565	0.079055113	7.30E-08	1.43E-06
cg00707741	0.516651351	0.712394472	0.19574312	3.72E-08	9.12E-07
cg00708380	0.025836786	0.103136415	0.077299628	2.88E-08	7.67E-07
cg00709110	0.008126692	0.147721374	0.139594682	6.60E-13	3.18E-09
cg00710456	0.89686715	0.785428027	-0.111439123	6.60E-08	1.33E-06
cg00711351	0.035601217	0.067552713	0.031951496	7.58E-10	8.67E-08
cg00711628	0.969744148	0.927143326	-0.042600823	7.35E-09	3.24E-07
cg00712181	0.046938955	0.094905298	0.047966342	8.73E-08	1.61E-06
cg00712686	0.038777531	0.074134848	0.035357317	3.88E-08	9.36E-07
cg00712717	0.046805311	0.084255293	0.037449982	5.65E-08	1.20E-06
cg00712965	0.961845087	0.91024886	-0.051596227	2.42E-09	1.68E-07
cg00713247	0.695054254	0.898506665	0.203452411	1.24E-12	4.18E-09
cg00713278	0.363006276	0.480975203	0.117968927	7.41E-08	1.44E-06
cg00713947	0.022308128	0.051811883	0.029503755	1.22E-08	4.43E-07
cg00715696	0.421165782	0.708083259	0.286917477	2.58E-10	4.79E-08
cg00716245	0.030167868	0.130859606	0.100691738	4.26E-09	2.34E-07
cg00716390	0.092574904	0.186514976	0.093940072	1.68E-11	1.29E-08
cg00716752	0.01603217	0.053998021	0.037965851	1.05E-09	1.03E-07
cg00722350	0.680251234	0.814437254	0.13418602	1.43E-08	4.88E-07
cg00723685	0.973784909	0.909462983	-0.064321926	9.72E-08	1.73E-06
cg00725244	0.046061997	0.07528226	0.029220264	9.93E-08	1.75E-06
cg00725388	0.038817569	0.080461382	0.041643813	1.03E-08	3.98E-07
cg00725635	0.199205786	0.463833593	0.264627806	1.47E-08	4.95E-07
cg00726151	0.807954935	0.935828034	0.127873099	9.41E-08	1.69E-06
cg00729627	0.889334096	0.946159412	0.056825315	1.03E-08	3.99E-07
cg00729885	0.395379191	0.613322334	0.217943143	1.01E-09	1.01E-07
cg00730561	0.624695629	0.770286964	0.145591335	3.03E-08	7.93E-07
cg00731201	0.666172287	0.765834994	0.099662706	9.84E-10	9.94E-08
cg00731411	0.041906903	0.094026109	0.052119206	2.12E-08	6.28E-07
cg00733315	0.42108171	0.595715174	0.174633464	1.71E-12	4.79E-09
cg00734904	0.12687129	0.255131329	0.128260039	5.58E-08	1.19E-06
cg00735667	0.176838178	0.466069949	0.289231771	7.96E-09	3.40E-07
cg00735923	0.085994545	0.240056461	0.154061916	1.21E-09	1.12E-07
cg00736459	0.375174288	0.493121695	0.117947407	1.04E-08	4.00E-07
cg00737344	0.949232999	0.908049866	-0.041183133	1.07E-09	1.05E-07
cg00737978	0.348319338	0.521122506	0.172803168	6.87E-09	3.11E-07
cg00739120	0.585247135	0.752967307	0.167720172	7.01E-09	3.15E-07
cg00739353	0.938486709	0.854677042	-0.083809667	8.87E-10	9.41E-08
cg00741624	0.290377444	0.478506867	0.188129423	4.71E-09	2.48E-07
cg00741900	0.26960191	0.482623727	0.213021816	5.22E-09	2.65E-07
cg00744866	0.451786305	0.744171657	0.292385352	8.08E-08	1.53E-06
cg00745725	0.163283355	0.398470035	0.23518668	1.62E-09	1.32E-07
cg00746446	0.979505281	0.961141199	-0.018364082	8.27E-08	1.55E-06
cg00746693	0.025801868	0.05678709	0.030985222	1.27E-09	1.15E-07
cg00746981	0.038102064	0.085104815	0.047002751	1.09E-10	3.08E-08
cg00747698	0.029647187	0.058156629	0.028509442	5.70E-08	1.21E-06
cg00747849	0.342589214	0.449084028	0.106494814	2.09E-08	6.22E-07
cg00747922	0.193066959	0.405738589	0.21267163	5.91E-09	2.84E-07
cg00747975	0.177741625	0.368496234	0.190754609	5.48E-09	2.72E-07
cg00748589	0.262548148	0.443608862	0.181060714	6.17E-08	1.27E-06
cg00748827	0.955131558	0.859437666	-0.095693892	9.20E-08	1.67E-06
cg00750088	0.127274586	0.289303161	0.162028575	5.97E-09	2.86E-07
cg00750555	0.674112922	0.856553487	0.182440566	8.44E-09	3.52E-07
cg00751021	0.064451628	0.19817549	0.133723862	2.28E-09	1.62E-07
cg00752195	0.223349535	0.386145989	0.162796453	2.81E-09	1.82E-07
cg00753089	0.210408379	0.381346394	0.170938015	2.43E-09	1.68E-07
cg00753248	0.25729062	0.431052426	0.173761806	6.64E-09	3.05E-07
cg00753630	0.157374635	0.32186444	0.164489805	7.95E-08	1.51E-06
cg00753739	0.026047033	0.050308485	0.024261452	4.45E-08	1.03E-06
cg00753885	0.681439762	0.817902981	0.136463219	1.39E-09	1.21E-07
cg00754027	0.057520234	0.197737734	0.1402175	1.52E-09	1.27E-07
cg00755043	0.096699499	0.218114244	0.121414745	5.31E-08	1.15E-06
cg00755661	0.953608488	0.895347734	-0.058260753	2.18E-08	6.38E-07
cg00755751	0.742965789	0.848386122	0.105420332	8.47E-08	1.57E-06
cg00755980	0.256567569	0.415403553	0.158835984	6.36E-09	2.97E-07
cg00758816	0.420094932	0.582884807	0.162789875	1.82E-08	5.69E-07
cg00759329	0.435325126	0.690289851	0.254964725	1.97E-13	1.71E-09
cg00759427	0.141973071	0.404778654	0.262805583	1.25E-09	1.14E-07
cg00759807	0.569222934	0.32545113	-0.243771803	3.75E-08	9.16E-07
cg00760203	0.475000956	0.735613755	0.2606128	3.46E-08	8.68E-07
cg00760729	0.61959188	0.81682141	0.19722953	9.14E-08	1.66E-06
cg00762678	0.169328266	0.262876039	0.093547773	1.64E-08	5.32E-07
cg00766914	0.106321081	0.247484657	0.141163577	6.37E-08	1.30E-06
cg00771084	0.381897229	0.528595836	0.146698606	7.03E-11	2.49E-08
cg00772407	0.27749951	0.515618769	0.238119259	1.02E-08	3.96E-07
cg00772585	0.820355563	0.88486855	0.064512987	1.44E-08	4.91E-07
cg00772991	0.447301989	0.756138748	0.308836759	9.23E-09	3.73E-07
cg00773060	0.597047274	0.836395229	0.239347956	2.58E-08	7.15E-07
cg00776237	0.585102726	0.679112539	0.094009814	1.08E-08	4.09E-07
cg00776770	0.974051833	0.951029251	-0.023022581	6.20E-08	1.28E-06
cg00776960	0.253271242	0.474050184	0.220778943	3.15E-09	1.94E-07
cg00777895	0.628890377	0.474130829	-0.154759548	6.18E-08	1.28E-06
cg00778107	0.02420099	0.053408868	0.029207878	7.71E-08	1.48E-06
cg00779166	0.175309152	0.365322173	0.190013021	4.57E-09	2.44E-07
cg00780845	0.274538393	0.438529257	0.163990865	1.18E-08	4.33E-07
cg00781388	0.896889887	0.807640166	-0.089249721	1.62E-09	1.32E-07
cg00781519	0.243619214	0.536490605	0.292871391	1.05E-10	3.04E-08
cg00782200	0.350963003	0.611102044	0.260139042	4.06E-09	2.27E-07
cg00782367	0.975402587	0.930113544	-0.045289043	8.63E-09	3.56E-07
cg00782503	0.122126706	0.294702766	0.172576059	4.42E-10	6.39E-08
cg00783748	0.14166927	0.314750013	0.173080743	6.04E-11	2.31E-08
cg00784718	0.018283687	0.062804239	0.044520552	6.65E-09	3.05E-07
cg00785892	0.956382012	0.891253754	-0.065128257	1.04E-08	3.99E-07
cg00787055	0.866067654	0.926346658	0.060279003	1.27E-08	4.53E-07
cg00787180	0.511406553	0.754761333	0.243354779	5.40E-08	1.17E-06
cg00789545	0.087076297	0.262207272	0.175130976	5.21E-09	2.65E-07
cg00790098	0.052492701	0.110355111	0.05786241	5.63E-09	2.77E-07
cg00791253	0.192059666	0.360100202	0.168040536	3.39E-08	8.56E-07
cg00791418	0.021337077	0.039710666	0.018373589	8.47E-08	1.57E-06
cg00791468	0.048827985	0.153948853	0.105120868	8.37E-08	1.56E-06
cg00792107	0.256005344	0.376979761	0.120974417	1.13E-09	1.08E-07
cg00793774	0.035232242	0.067095135	0.031862893	9.67E-11	2.92E-08
cg00794673	0.262993401	0.464587506	0.201594105	9.85E-08	1.75E-06
cg00794837	0.048788618	0.132323447	0.083534829	1.04E-08	4.00E-07
cg00795024	0.216612209	0.348756608	0.132144399	4.50E-09	2.42E-07
cg00796814	0.009994051	0.041134108	0.031140056	6.97E-08	1.38E-06
cg00796963	0.619481617	0.769198889	0.149717273	7.44E-10	8.58E-08
cg00799748	0.961282198	0.933397001	-0.027885197	3.10E-08	8.05E-07
cg00799826	0.011415522	0.066956324	0.055540802	6.13E-10	7.69E-08
cg00800383	0.039660954	0.170105413	0.130444458	5.71E-08	1.21E-06
cg00800512	0.068010591	0.288689815	0.220679224	5.29E-08	1.15E-06
cg00800759	0.664849353	0.765265676	0.100416322	7.70E-08	1.48E-06
cg00801339	0.916317049	0.829502399	-0.08681465	1.48E-09	1.25E-07
cg00803638	0.272737622	0.369977112	0.09723949	9.13E-09	3.70E-07
cg00804043	0.359096915	0.474437512	0.115340597	2.34E-09	1.64E-07
cg00804338	0.438294909	0.048667716	-0.389627192	1.87E-08	5.77E-07
cg00804354	0.381461416	0.614038213	0.232576796	2.72E-08	7.41E-07
cg00806009	0.038769163	0.098233203	0.059464039	4.34E-09	2.37E-07
cg00806929	0.987184038	0.940417405	-0.046766633	2.53E-08	7.06E-07
cg00808086	0.13557418	0.285252696	0.149678515	1.04E-08	4.00E-07
cg00808648	0.50760287	0.762742826	0.255139956	1.56E-08	5.15E-07
cg00809988	0.116142132	0.288790677	0.172648545	1.25E-08	4.49E-07
cg00812831	0.920250415	0.838679331	-0.081571085	2.79E-09	1.82E-07
cg00813752	0.262546595	0.496029115	0.23348252	9.00E-10	9.48E-08
cg00814239	0.966225256	0.895561135	-0.070664121	3.94E-08	9.45E-07
cg00814898	0.852775608	0.909443495	0.056667887	9.35E-08	1.68E-06
cg00815832	0.510886953	0.821939961	0.311053008	9.88E-08	1.75E-06
cg00816770	0.185037314	0.371208209	0.186170895	1.27E-09	1.15E-07
cg00817502	0.522816823	0.71919935	0.196382526	4.36E-09	2.38E-07
cg00819338	0.453862333	0.663901036	0.210038703	9.70E-11	2.92E-08
cg00819788	0.239659209	0.41207891	0.172419701	1.57E-09	1.30E-07
cg00820065	0.046535305	0.083671189	0.037135884	1.16E-08	4.27E-07
cg00820208	0.017073648	0.03688888	0.019815233	5.70E-08	1.21E-06
cg00821600	0.527658884	0.705058969	0.177400084	8.65E-09	3.57E-07
cg00821731	0.380365089	0.631689536	0.251324447	1.75E-09	1.38E-07
cg00822241	0.345073147	0.512557849	0.167484702	1.68E-11	1.29E-08
cg00822451	0.213275076	0.35224759	0.138972514	2.68E-08	7.33E-07
cg00822495	0.048086	0.126000688	0.077914687	5.42E-09	2.70E-07
cg00823110	0.928781829	0.880601486	-0.048180343	8.60E-09	3.56E-07
cg00824767	0.125476227	0.313162746	0.187686519	5.43E-10	7.22E-08
cg00825497	0.02885996	0.069520527	0.040660567	2.08E-10	4.30E-08
cg00825734	0.761595049	0.651907012	-0.109688037	8.03E-08	1.52E-06
cg00826203	0.372699699	0.646058197	0.273358498	4.94E-09	2.56E-07
cg00827392	0.032294485	0.058553152	0.026258667	8.00E-08	1.52E-06
cg00827893	0.840316182	0.943429161	0.103112979	2.57E-08	7.12E-07
cg00828618	0.453915722	0.657637338	0.203721616	8.94E-09	3.65E-07
cg00830435	0.966421024	0.908329696	-0.058091328	2.02E-08	6.09E-07
cg00830735	0.091956687	0.204256726	0.112300039	8.10E-09	3.44E-07
cg00830817	0.063406044	0.16811852	0.104712476	1.91E-08	5.86E-07
cg00831126	0.249844002	0.494431301	0.244587299	5.19E-09	2.64E-07
cg00832517	0.027072718	0.062574287	0.035501569	2.18E-09	1.57E-07
cg00833394	0.088883648	0.219898179	0.131014532	9.66E-08	1.72E-06
cg00833552	0.545707384	0.653091736	0.107384353	3.84E-08	9.30E-07
cg00834899	0.623738419	0.776251715	0.152513296	2.48E-08	6.96E-07
cg00839333	0.98591692	0.955218732	-0.030698188	4.15E-08	9.79E-07
cg00840960	0.137536335	0.378905135	0.2413688	5.20E-09	2.64E-07
cg00842595	0.505783881	0.696380228	0.190596348	9.30E-08	1.68E-06
cg00843623	0.213439302	0.500167956	0.286728654	7.80E-10	8.79E-08
cg00847044	0.067934039	0.133633098	0.065699059	2.19E-08	6.40E-07
cg00847250	0.992164373	0.939869176	-0.052295197	4.70E-09	2.48E-07
cg00847277	0.094233647	0.277786166	0.183552519	1.95E-10	4.16E-08
cg00848780	0.278578824	0.448033442	0.169454618	6.93E-11	2.47E-08
cg00850683	0.132625947	0.325524296	0.192898349	6.10E-12	7.93E-09
cg00850971	0.043214816	0.090589542	0.047374726	5.90E-10	7.54E-08
cg00850996	0.914868236	0.807031363	-0.107836874	6.01E-09	2.87E-07
cg00851173	0.221112216	0.335262176	0.11414996	8.37E-09	3.51E-07
cg00852846	0.228524302	0.395337825	0.166813523	6.38E-09	2.98E-07
cg00853242	0.86261955	0.726135433	-0.136484117	2.62E-08	7.22E-07
cg00854166	0.041033418	0.092090176	0.051056758	6.95E-09	3.13E-07
cg00854637	0.041039136	0.066830236	0.025791099	8.62E-08	1.59E-06
cg00856404	0.357311511	0.499504264	0.142192753	1.02E-08	3.96E-07
cg00856825	0.98207145	0.918937131	-0.063134319	3.43E-08	8.62E-07
cg00858738	0.978372052	0.908333852	-0.0700382	1.68E-09	1.35E-07
cg00858840	0.137148108	0.322089344	0.184941237	4.43E-08	1.02E-06
cg00858899	0.104936977	0.17911346	0.074176483	3.17E-08	8.17E-07
cg00860090	0.089311309	0.268929637	0.179618328	9.54E-08	1.71E-06
cg00860322	0.03763239	0.06576488	0.02813249	2.67E-08	7.30E-07
cg00864424	0.141554985	0.251252762	0.109697777	1.30E-08	4.60E-07
cg00865849	0.289667643	0.483574801	0.193907157	7.79E-09	3.36E-07
cg00865927	0.940076043	0.776129642	-0.163946401	1.46E-09	1.25E-07
cg00866321	0.982292293	0.93260355	-0.049688744	9.76E-08	1.73E-06
cg00866976	0.050513636	0.018873881	-0.031639756	6.47E-08	1.32E-06
cg00867391	0.042574481	0.123739483	0.081165002	5.07E-09	2.60E-07
cg00868652	0.143219621	0.365813976	0.222594355	5.78E-09	2.81E-07
cg00869530	0.576805995	0.784706729	0.207900734	1.68E-09	1.35E-07
cg00869996	0.857358361	0.732722058	-0.124636303	2.81E-09	1.82E-07
cg00870849	0.094780148	0.340397443	0.245617294	2.16E-09	1.56E-07
cg00871718	0.967029553	0.851140776	-0.115888778	2.76E-09	1.80E-07
cg00872371	0.021478426	0.044468599	0.022990173	3.95E-08	9.46E-07
cg00872865	0.436965805	0.596590321	0.159624516	1.37E-08	4.75E-07
cg00873050	0.109216636	0.352073114	0.242856478	5.21E-08	1.14E-06
cg00873533	0.062148651	0.164105745	0.101957095	3.90E-10	6.01E-08
cg00873850	0.026825465	0.055537604	0.028712139	6.32E-08	1.29E-06
cg00874051	0.396165589	0.674515259	0.278349669	1.70E-08	5.45E-07
cg00874581	0.173317284	0.281909671	0.108592387	7.83E-08	1.49E-06
cg00874835	0.012321443	0.038119872	0.025798429	4.41E-08	1.02E-06
cg00874873	0.985567413	0.959264271	-0.026303142	3.67E-08	9.04E-07
cg00876141	0.571496353	0.782522283	0.21102593	6.66E-10	8.09E-08
cg00876273	0.191882623	0.383540968	0.191658344	5.08E-08	1.12E-06
cg00878827	0.015557198	0.07139332	0.055836122	4.54E-08	1.04E-06
cg00879547	0.93847246	0.798033047	-0.140439414	6.77E-10	8.13E-08
cg00880918	0.392526669	0.150402506	-0.242124163	5.46E-08	1.18E-06
cg00883311	0.11821393	0.263749647	0.145535716	3.75E-09	2.17E-07
cg00883329	0.087542783	0.22310888	0.135566097	2.18E-10	4.41E-08
cg00883689	0.397660807	0.63256006	0.234899253	2.44E-08	6.87E-07
cg00887153	0.319966825	0.570751552	0.250784727	1.07E-08	4.08E-07
cg00887547	0.034330506	0.063516234	0.029185728	5.70E-09	2.79E-07
cg00887848	0.158604339	0.266553607	0.107949268	3.30E-08	8.40E-07
cg00888479	0.084378354	0.249437181	0.165058827	1.17E-08	4.31E-07
cg00891278	0.098489928	0.229558333	0.131068405	2.10E-08	6.24E-07
cg00891599	0.055258995	0.118726328	0.063467333	3.20E-11	1.69E-08
cg00893385	0.016546266	0.049953565	0.033407299	1.15E-08	4.26E-07
cg00896182	0.297664574	0.502293037	0.204628463	1.30E-10	3.38E-08
cg00898013	0.275514062	0.770789971	0.495275909	2.27E-08	6.56E-07
cg00898102	0.877714984	0.730425682	-0.147289301	8.69E-08	1.60E-06
cg00901161	0.913103328	0.727654773	-0.185448555	3.25E-10	5.45E-08
cg00903099	0.157072169	0.317507749	0.16043558	3.98E-08	9.52E-07
cg00903308	0.260971556	0.455888254	0.194916698	3.87E-08	9.34E-07
cg00904726	0.96567589	0.890934335	-0.074741555	1.10E-09	1.06E-07
cg00907274	0.953558903	0.886219353	-0.06733955	1.82E-08	5.69E-07
cg00908291	0.06411961	0.14571468	0.081595069	2.07E-08	6.17E-07
cg00909806	0.224699774	0.381517628	0.156817854	2.51E-08	7.01E-07
cg00910127	0.435369956	0.570961185	0.135591229	6.09E-09	2.89E-07
cg00910338	0.880745105	0.786554837	-0.094190268	8.52E-08	1.58E-06
cg00912191	0.137957143	0.352292983	0.214335841	4.12E-09	2.29E-07
cg00912247	0.987077265	0.967808747	-0.019268517	5.97E-08	1.24E-06
cg00912625	0.089091826	0.260434087	0.171342261	4.99E-08	1.11E-06
cg00913604	0.267943142	0.402135953	0.134192811	6.76E-08	1.36E-06
cg00915178	0.134607507	0.221734917	0.08712741	6.82E-09	3.10E-07
cg00915372	0.969854787	0.936334585	-0.033520202	1.12E-08	4.18E-07
cg00916899	0.30964517	0.573342458	0.263697287	4.84E-10	6.72E-08
cg00917569	0.205582276	0.354940184	0.149357908	3.86E-08	9.32E-07
cg00919013	0.40951701	0.656017937	0.246500927	4.29E-08	1.00E-06
cg00919715	0.032502152	0.071936418	0.039434266	1.01E-08	3.93E-07
cg00919857	0.207377675	0.380103225	0.17272555	7.23E-12	8.69E-09
cg00924144	0.960282408	0.932721641	-0.027560767	4.19E-09	2.32E-07
cg00924425	0.918236761	0.859555699	-0.058681063	7.65E-08	1.47E-06
cg00925557	0.049761326	0.082771383	0.033010058	6.78E-08	1.36E-06
cg00925717	0.165733617	0.281884665	0.116151048	8.56E-08	1.58E-06
cg00926238	0.040893691	0.094481687	0.053587996	2.50E-08	7.00E-07
cg00930455	0.134344665	0.224343017	0.089998352	3.65E-08	9.00E-07
cg00930615	0.036983127	0.119260116	0.082276989	3.37E-11	1.71E-08
cg00930628	0.156864327	0.298863193	0.141998866	1.33E-08	4.66E-07
cg00931181	0.55001405	0.734815241	0.184801191	1.35E-08	4.71E-07
cg00931520	0.614583111	0.75918905	0.144605939	4.20E-09	2.32E-07
cg00932128	0.0482179	0.094569029	0.046351129	5.66E-08	1.20E-06
cg00933210	0.049341676	0.090575986	0.04123431	4.01E-08	9.57E-07
cg00933538	0.182032947	0.362903049	0.180870101	4.49E-08	1.03E-06
cg00934092	0.011828675	0.032162629	0.020333954	1.03E-09	1.02E-07
cg00935653	0.46650762	0.664445324	0.197937704	9.47E-09	3.79E-07
cg00937681	0.559389947	0.732430436	0.173040489	2.60E-08	7.18E-07
cg00938929	0.121220054	0.229496853	0.108276799	6.38E-08	1.30E-06
cg00939627	0.588998555	0.729442333	0.140443778	1.19E-12	4.15E-09
cg00940020	0.033241042	0.076487743	0.043246701	1.12E-08	4.18E-07
cg00940546	0.258240238	0.451613347	0.193373109	2.39E-08	6.78E-07
cg00940867	0.946666633	0.853399321	-0.093267312	9.77E-09	3.86E-07
cg00942219	0.13016443	0.378126551	0.247962121	1.72E-10	3.90E-08
cg00942293	0.933712844	0.890051739	-0.043661104	5.53E-08	1.18E-06
cg00942814	0.91815726	0.826372349	-0.091784911	9.51E-08	1.70E-06
cg00942918	0.543291205	0.704736837	0.161445631	8.98E-08	1.64E-06
cg00944431	0.247995496	0.344692118	0.096696622	4.55E-08	1.04E-06
cg00945666	0.239040075	0.508746749	0.269706675	2.98E-09	1.89E-07
cg00945719	0.018133765	0.042308938	0.024175173	6.85E-09	3.11E-07
cg00947599	0.649364628	0.809699682	0.160335054	3.26E-08	8.33E-07
cg00948124	0.624720552	0.789996515	0.165275963	3.08E-11	1.66E-08
cg00949008	0.750232784	0.921190558	0.170957774	1.42E-09	1.23E-07
cg00949386	0.887223166	0.724057638	-0.163165528	4.32E-08	1.00E-06
cg00949753	0.231051229	0.365286713	0.134235484	2.14E-08	6.31E-07
cg00952292	0.853319473	0.749183793	-0.104135681	6.97E-08	1.38E-06
cg00952322	0.116956961	0.282400502	0.16544354	1.05E-08	4.01E-07
cg00953327	0.196960076	0.358015977	0.161055901	8.72E-08	1.60E-06
cg00954230	0.03269581	0.060581208	0.027885398	5.34E-08	1.16E-06
cg00955290	0.025419393	0.082875072	0.057455679	4.17E-08	9.82E-07
cg00955780	0.745498003	0.876470014	0.130972011	3.64E-09	2.13E-07
cg00956142	0.514145937	0.715842339	0.201696403	1.46E-08	4.94E-07
cg00956964	0.319052045	0.533725367	0.214673322	2.65E-09	1.76E-07
cg00957516	0.080167094	0.230245807	0.150078713	8.56E-11	2.76E-08
cg00957698	0.978672203	0.952685634	-0.025986568	2.15E-08	6.34E-07
cg00958334	0.178291214	0.279472274	0.10118106	4.96E-08	1.10E-06
cg00959635	0.069694363	0.207623271	0.137928908	8.41E-12	9.24E-09
cg00960263	0.051537102	0.137855718	0.086318616	3.27E-08	8.35E-07
cg00960395	0.098448389	0.215865954	0.117417564	4.88E-08	1.09E-06
cg00960580	0.425237639	0.526083913	0.100846275	2.01E-09	1.51E-07
cg00965469	0.200220286	0.412046318	0.211826032	1.75E-10	3.94E-08
cg00965748	0.204437108	0.359030563	0.154593456	3.26E-09	1.98E-07
cg00969254	0.559244117	0.671946162	0.112702045	2.37E-08	6.75E-07
cg00971110	0.908953958	0.959083393	0.050129435	5.26E-08	1.15E-06
cg00971364	0.020568089	0.061476511	0.040908422	6.13E-08	1.27E-06
cg00971695	0.469104236	0.636189946	0.16708571	3.23E-09	1.97E-07
cg00973876	0.415673428	0.569017484	0.153344057	2.14E-09	1.56E-07
cg00974685	0.927104066	0.769610601	-0.157493465	4.23E-09	2.33E-07
cg00975226	0.940763405	0.765041823	-0.175721582	2.20E-09	1.58E-07
cg00975605	0.921329919	0.849002882	-0.072327037	3.78E-09	2.18E-07
cg00976125	0.044491854	0.082800271	0.038308417	4.85E-08	1.09E-06
cg00977408	0.97137457	0.932703578	-0.038670991	1.16E-10	3.21E-08
cg00979076	0.128760174	0.246250578	0.117490403	4.78E-08	1.08E-06
cg00980649	0.342569034	0.560771148	0.218202114	1.22E-09	1.13E-07
cg00980772	0.934044152	0.795642192	-0.13840196	7.25E-08	1.42E-06
cg00981415	0.019577583	0.037312931	0.017735347	8.06E-08	1.52E-06
cg00982919	0.050279326	0.161754707	0.111475381	1.08E-08	4.10E-07
cg00984474	0.020728728	0.062263273	0.041534545	3.73E-08	9.13E-07
cg00984997	0.05625989	0.112041263	0.055781373	6.08E-08	1.26E-06
cg00985115	0.498731142	0.676758386	0.178027244	8.41E-08	1.57E-06
cg00986050	0.032134369	0.064564497	0.032430129	1.36E-08	4.73E-07
cg00986130	0.962571563	0.874868502	-0.087703061	1.70E-09	1.36E-07
cg00987743	0.909447792	0.851063378	-0.058384415	7.83E-08	1.49E-06
cg00989217	0.019829802	0.043447207	0.023617405	5.53E-08	1.19E-06
cg00990212	0.619971527	0.765922964	0.145951437	6.82E-08	1.36E-06
cg00990763	0.020179471	0.055508795	0.035329323	2.20E-09	1.58E-07
cg00991755	0.006597141	0.057482038	0.050884897	2.00E-11	1.38E-08
cg00992398	0.055478035	0.12900498	0.073526945	3.43E-11	1.71E-08
cg00993310	0.423070504	0.649054241	0.225983736	2.98E-10	5.21E-08
cg00994389	0.951771488	0.839055412	-0.112716076	8.55E-08	1.58E-06
cg00994601	0.157839236	0.243063041	0.085223805	6.81E-08	1.36E-06
cg00995986	0.20129898	0.360808078	0.159509098	4.55E-08	1.04E-06
cg00996986	0.046693447	0.108898463	0.062205016	5.03E-08	1.11E-06
cg00997234	0.513770048	0.631981077	0.11821103	8.28E-09	3.48E-07
cg00997262	0.674150177	0.792713999	0.118563822	5.99E-09	2.87E-07
cg00997551	0.262012756	0.429234581	0.167221825	2.19E-10	4.41E-08
cg01000489	0.036301467	0.08888244	0.052580973	4.01E-11	1.86E-08
cg01000615	0.031288923	0.078778144	0.047489221	2.93E-11	1.61E-08
cg01002030	0.39605532	0.665755826	0.269700506	1.53E-09	1.28E-07
cg01002622	0.598695214	0.755667381	0.156972167	1.74E-08	5.52E-07
cg01003961	0.139906106	0.407369465	0.267463359	2.48E-09	1.70E-07
cg01006193	0.121221223	0.196937742	0.075716519	5.14E-11	2.15E-08
cg01006587	0.979449267	0.926521989	-0.052927278	9.47E-09	3.79E-07
cg01010512	0.011555381	0.028882064	0.017326683	8.03E-08	1.52E-06
cg01010517	0.933136938	0.823065755	-0.110071184	7.94E-09	3.39E-07
cg01012560	0.048425007	0.083112457	0.03468745	1.00E-07	1.77E-06
cg01013590	0.113717289	0.302528366	0.188811077	1.13E-08	4.20E-07
cg01014029	0.949880593	0.915404775	-0.034475818	1.49E-08	5.01E-07
cg01014262	0.434421583	0.689559678	0.255138095	1.34E-09	1.19E-07
cg01014399	0.876814897	0.754965171	-0.121849726	8.49E-09	3.53E-07
cg01015090	0.074085607	0.1892255	0.115139893	2.78E-11	1.58E-08
cg01015401	0.198907919	0.43314235	0.234234431	2.82E-10	5.03E-08
cg01015507	0.910531031	0.824716885	-0.085814146	7.99E-09	3.41E-07
cg01017773	0.08497433	0.212258931	0.127284602	5.71E-08	1.21E-06
cg01018063	0.01941567	0.044331547	0.024915878	6.66E-08	1.34E-06
cg01018477	0.26373836	0.525944136	0.262205777	4.17E-10	6.21E-08
cg01019770	0.179015145	0.343980354	0.164965209	4.60E-09	2.45E-07
cg01020696	0.343641707	0.596610622	0.252968915	1.64E-10	3.81E-08
cg01020744	0.202429158	0.372581938	0.17015278	2.17E-08	6.38E-07
cg01025233	0.282468965	0.436924297	0.154455332	4.95E-09	2.57E-07
cg01029032	0.146989877	0.293926144	0.146936268	3.06E-09	1.92E-07
cg01029623	0.140939048	0.348738422	0.207799374	7.00E-09	3.15E-07
cg01029627	0.012593322	0.0346099	0.022016578	2.01E-09	1.50E-07
cg01031400	0.051441239	0.112918775	0.061477536	8.27E-08	1.55E-06
cg01032119	0.217665735	0.441608521	0.223942787	6.84E-11	2.46E-08
cg01032220	0.973537794	0.938086206	-0.035451587	1.33E-08	4.67E-07
cg01032675	0.258303443	0.529078924	0.270775481	1.41E-09	1.22E-07
cg01033160	0.020498208	0.043797325	0.023299116	8.20E-08	1.54E-06
cg01033871	0.293827088	0.461592476	0.167765388	4.84E-09	2.53E-07
cg01034737	0.088568792	0.221954275	0.133385483	9.10E-08	1.65E-06
cg01035422	0.738657136	0.840827128	0.102169992	1.09E-08	4.11E-07
cg01035815	0.552980972	0.758820185	0.205839213	5.86E-10	7.51E-08
cg01037768	0.710707837	0.828226517	0.117518681	6.38E-08	1.30E-06
cg01037823	0.475493146	0.620335026	0.14484188	2.26E-11	1.46E-08
cg01040499	0.973835296	0.929983892	-0.043851404	7.97E-09	3.40E-07
cg01040624	0.686519232	0.925998802	0.23947957	2.17E-08	6.37E-07
cg01040630	0.038411593	0.092368691	0.053957098	8.06E-08	1.52E-06
cg01040654	0.311955727	0.507074553	0.195118826	1.67E-11	1.29E-08
cg01044127	0.020378226	0.045841639	0.025463414	9.05E-09	3.68E-07
cg01044293	0.396190104	0.706098027	0.309907922	5.77E-09	2.81E-07
cg01045986	0.063995765	0.105130719	0.041134954	6.50E-08	1.32E-06
cg01046026	0.303593929	0.451127249	0.14753332	5.91E-10	7.55E-08
cg01046104	0.079732952	0.321180616	0.241447664	4.74E-08	1.07E-06
cg01048253	0.030398779	0.075249128	0.044850349	5.34E-12	7.50E-09
cg01052200	0.447890523	0.559936328	0.112045805	5.83E-08	1.23E-06
cg01052294	0.537763868	0.668645316	0.130881447	1.55E-09	1.29E-07
cg01052614	0.764440111	0.648664402	-0.115775708	4.59E-08	1.05E-06
cg01053260	0.133472881	0.3172106	0.183737719	3.13E-09	1.94E-07
cg01054478	0.058741895	0.130455226	0.071713331	3.25E-09	1.98E-07
cg01057527	0.976942706	0.896415867	-0.080526839	1.56E-08	5.14E-07
cg01058602	0.943616082	0.872975062	-0.070641019	5.65E-08	1.20E-06
cg01058931	0.031440547	0.07334599	0.041905443	1.86E-09	1.44E-07
cg01059126	0.026562105	0.053524135	0.026962031	2.05E-08	6.14E-07
cg01059449	0.245703302	0.414123386	0.168420084	7.31E-09	3.23E-07
cg01060016	0.050922014	0.118655074	0.067733059	9.97E-08	1.76E-06
cg01062834	0.093921384	0.21904842	0.125127036	3.52E-10	5.68E-08
cg01063524	0.013147897	0.038559688	0.025411792	2.93E-08	7.75E-07
cg01064902	0.147766136	0.307932293	0.160166156	2.06E-08	6.17E-07
cg01065599	0.350352523	0.484539142	0.134186619	1.07E-09	1.05E-07
cg01065960	0.330171661	0.452713359	0.122541698	4.26E-08	9.96E-07
cg01066431	0.295049551	0.518073714	0.223024163	2.11E-08	6.25E-07
cg01068944	0.072377829	0.303574111	0.231196282	5.67E-09	2.78E-07
cg01069159	0.373900689	0.558365821	0.184465132	8.66E-10	9.29E-08
cg01069459	0.980175073	0.947427802	-0.032747271	1.79E-08	5.64E-07
cg01069941	0.150185329	0.326046347	0.175861018	1.48E-08	4.98E-07
cg01070657	0.965635089	0.909576238	-0.056058851	1.97E-09	1.49E-07
cg01071966	0.229595855	0.34214879	0.112552935	3.73E-08	9.12E-07
cg01072942	0.238354667	0.367847517	0.12949285	2.96E-10	5.19E-08
cg01072952	0.322233331	0.430232842	0.107999511	7.13E-09	3.18E-07
cg01074104	0.969877232	0.934210442	-0.03566679	5.19E-08	1.14E-06
cg01076708	0.915510217	0.749260663	-0.166249554	2.38E-09	1.66E-07
cg01077274	0.474015035	0.66954313	0.195528095	1.78E-09	1.40E-07
cg01080902	0.614528846	0.768150555	0.15362171	1.06E-08	4.05E-07
cg01080998	0.16732471	0.315783953	0.148459243	1.83E-09	1.43E-07
cg01081883	0.030786828	0.076130182	0.045343354	6.35E-08	1.30E-06
cg01083061	0.043774507	0.093862534	0.050088027	7.07E-10	8.34E-08
cg01084435	0.195749153	0.446630577	0.250881424	1.37E-11	1.17E-08
cg01084918	0.620645124	0.790978336	0.170333212	8.63E-11	2.76E-08
cg01085125	0.106871996	0.190486715	0.083614719	1.53E-09	1.28E-07
cg01086978	0.05009269	0.10805266	0.05795997	5.60E-10	7.34E-08
cg01087008	0.311603272	0.415585538	0.103982265	3.94E-08	9.45E-07
cg01087594	0.02154086	0.052601881	0.03106102	2.19E-08	6.41E-07
cg01088239	0.796061505	0.719545676	-0.076515828	4.04E-08	9.61E-07
cg01088572	0.030387616	0.132585922	0.102198305	5.05E-10	6.88E-08
cg01091099	0.377164401	0.582955607	0.205791206	7.78E-11	2.63E-08
cg01093212	0.032908446	0.063694939	0.030786493	8.42E-10	9.15E-08
cg01096398	0.009160893	0.051468013	0.04230712	1.73E-08	5.50E-07
cg01096487	0.490124881	0.682968263	0.192843382	9.97E-08	1.76E-06
cg01100068	0.029582609	0.105355951	0.075773341	3.88E-08	9.35E-07
cg01100330	0.025450908	0.063571875	0.038120967	3.23E-08	8.28E-07
cg01100796	0.278961098	0.45381691	0.174855811	1.00E-09	1.00E-07
cg01101510	0.019945321	0.093371771	0.07342645	5.76E-09	2.80E-07
cg01101647	0.057364435	0.13896475	0.081600315	9.15E-08	1.66E-06
cg01102083	0.023755476	0.04741839	0.023662914	5.68E-08	1.21E-06
cg01102379	0.348228174	0.50251184	0.154283666	1.25E-09	1.14E-07
cg01104489	0.454287759	0.613735986	0.159448227	1.17E-08	4.31E-07
cg01106338	0.254073699	0.437758325	0.183684625	1.38E-08	4.76E-07
cg01106529	0.041850877	0.095424416	0.053573538	8.92E-10	9.44E-08
cg01106909	0.338447419	0.504307183	0.165859764	3.35E-08	8.48E-07
cg01108106	0.11085609	0.195960627	0.085104537	4.49E-08	1.03E-06
cg01108243	0.574763711	0.708482442	0.133718731	2.16E-08	6.34E-07
cg01108710	0.843057078	0.794744361	-0.048312717	4.67E-08	1.06E-06
cg01109287	0.019371613	0.048427	0.029055387	1.96E-08	5.96E-07
cg01109464	0.324799217	0.430308642	0.105509425	1.09E-08	4.11E-07
cg01109867	0.028242041	0.058162156	0.029920115	9.52E-08	1.70E-06
cg01110620	0.067878179	0.156030845	0.088152666	4.75E-09	2.50E-07
cg01112643	0.035804701	0.077879918	0.042075217	1.71E-09	1.36E-07
cg01112805	0.299656738	0.522426323	0.222769585	1.11E-10	3.13E-08
cg01113680	0.978648388	0.903822857	-0.074825531	2.13E-08	6.30E-07
cg01114486	0.909217245	0.795293697	-0.113923548	5.98E-09	2.86E-07
cg01116021	0.974015637	0.927462063	-0.046553574	6.50E-11	2.40E-08
cg01116137	0.509919289	0.838788321	0.328869032	3.08E-08	8.02E-07
cg01119407	0.076750658	0.249558661	0.172808003	2.07E-10	4.29E-08
cg01119686	0.950705289	0.90921978	-0.041485509	5.71E-08	1.21E-06
cg01120776	0.906256941	0.7987329	-0.107524041	5.02E-10	6.86E-08
cg01120953	0.445993589	0.607508534	0.161514945	6.39E-10	7.89E-08
cg01123739	0.541353449	0.738121316	0.196767867	5.44E-09	2.71E-07
cg01124132	0.333324132	0.823753139	0.490429007	3.26E-11	1.69E-08
cg01126162	0.289608816	0.466249702	0.176640886	5.36E-11	2.19E-08
cg01129459	0.196068382	0.419235693	0.223167311	1.47E-10	3.62E-08
cg01130092	0.72546371	0.835991787	0.110528077	6.53E-08	1.32E-06
cg01130127	0.075875789	0.238784331	0.162908543	3.62E-08	8.94E-07
cg01130406	0.065242879	0.148230988	0.082988109	1.57E-09	1.30E-07
cg01130580	0.042344397	0.078246161	0.035901764	2.95E-09	1.88E-07
cg01131076	0.02203783	0.051216419	0.029178588	3.01E-09	1.90E-07
cg01133215	0.245756682	0.491094305	0.245337622	3.66E-09	2.13E-07
cg01133446	0.255295712	0.383721312	0.1284256	1.38E-08	4.77E-07
cg01134967	0.216490302	0.38813198	0.171641678	3.44E-09	2.05E-07
cg01135546	0.526636747	0.267029767	-0.25960698	1.00E-09	1.00E-07
cg01135754	0.098941075	0.204233883	0.105292808	1.83E-08	5.70E-07
cg01137401	0.204557724	0.393513392	0.188955668	1.03E-11	1.02E-08
cg01138839	0.235398861	0.41099234	0.17559348	4.56E-10	6.49E-08
cg01139059	0.056683766	0.111050169	0.054366403	6.36E-09	2.97E-07
cg01139101	0.964037322	0.905864377	-0.058172946	1.97E-08	5.98E-07
cg01139553	0.699169534	0.596479215	-0.10269032	3.65E-08	8.99E-07
cg01142353	0.949350599	0.912826199	-0.036524399	2.88E-08	7.67E-07
cg01142475	0.587439506	0.794285075	0.206845569	2.57E-09	1.73E-07
cg01142596	0.125427441	0.25886654	0.133439098	8.22E-09	3.46E-07
cg01143068	0.533112914	0.72474891	0.191635995	9.24E-08	1.67E-06
cg01143838	0.980410398	0.945802021	-0.034608377	1.51E-08	5.04E-07
cg01145544	0.915654602	0.846466958	-0.069187644	9.71E-08	1.73E-06
cg01145583	0.025002447	0.060863385	0.035860938	4.13E-09	2.30E-07
cg01146232	0.182182093	0.365222864	0.183040771	7.20E-08	1.41E-06
cg01146320	0.254102247	0.432890434	0.178788187	5.97E-10	7.59E-08
cg01148781	0.179868361	0.365609922	0.185741561	6.18E-08	1.27E-06
cg01149449	0.070777636	0.162293955	0.09151632	2.17E-08	6.37E-07
cg01149896	0.019316517	0.042839279	0.023522762	7.62E-09	3.31E-07
cg01150411	0.907146464	0.960995113	0.053848649	2.77E-08	7.48E-07
cg01150683	0.287159541	0.445379536	0.158219995	2.72E-08	7.40E-07
cg01150799	0.275332191	0.513676966	0.238344775	1.72E-10	3.90E-08
cg01151135	0.045763408	0.088447315	0.042683908	2.60E-08	7.18E-07
cg01151584	0.603525346	0.336459201	-0.267066146	5.78E-08	1.22E-06
cg01152408	0.351388962	0.507684187	0.156295225	7.13E-08	1.40E-06
cg01152624	0.412159845	0.627800553	0.215640709	8.35E-08	1.56E-06
cg01152936	0.033879425	0.074496633	0.040617208	6.71E-08	1.35E-06
cg01153166	0.105214544	0.250490757	0.145276214	4.55E-08	1.04E-06
cg01154248	0.852454394	0.93904496	0.086590567	1.42E-09	1.23E-07
cg01156012	0.887432116	0.751945092	-0.135487023	1.18E-09	1.11E-07
cg01156077	0.107345969	0.212098177	0.104752208	2.18E-10	4.41E-08
cg01156834	0.255906029	0.423251307	0.167345277	1.41E-09	1.22E-07
cg01158679	0.952163481	0.845612367	-0.106551114	1.33E-08	4.67E-07
cg01158680	0.148044107	0.305952386	0.157908279	4.44E-08	1.02E-06
cg01159003	0.587653852	0.773036061	0.185382209	3.75E-08	9.16E-07
cg01159601	0.447505909	0.62758604	0.180080131	3.29E-08	8.39E-07
cg01160241	0.119663408	0.227686943	0.108023535	4.93E-08	1.10E-06
cg01161811	0.958805696	0.909864891	-0.048940806	1.15E-08	4.26E-07
cg01163848	0.783971997	0.898114716	0.114142719	4.43E-08	1.02E-06
cg01165909	0.971152259	0.863855251	-0.107297008	1.90E-09	1.46E-07
cg01167408	0.658812098	0.79598452	0.137172422	1.89E-09	1.45E-07
cg01168283	0.010685596	0.048459662	0.037774066	5.89E-08	1.23E-06
cg01169778	0.320275453	0.450463021	0.130187568	6.58E-08	1.33E-06
cg01171786	0.959521923	0.902946823	-0.056575101	2.99E-08	7.86E-07
cg01172682	0.363330487	0.469125724	0.105795237	3.90E-08	9.38E-07
cg01172735	0.136156923	0.283646162	0.147489239	6.47E-08	1.31E-06
cg01172899	0.336452288	0.580064168	0.24361188	2.58E-09	1.74E-07
cg01172965	0.048289869	0.107136829	0.05884696	7.48E-09	3.28E-07
cg01172972	0.206202066	0.355123168	0.148921102	4.36E-08	1.01E-06
cg01174441	0.936590705	0.819896953	-0.116693752	2.38E-08	6.76E-07
cg01175142	0.250634429	0.461415157	0.210780729	1.12E-09	1.07E-07
cg01176715	0.680199824	0.837598528	0.157398704	3.48E-08	8.71E-07
cg01177796	0.046093909	0.078831702	0.032737792	5.45E-08	1.18E-06
cg01178971	0.728760042	0.888196195	0.159436153	7.28E-09	3.22E-07
cg01179256	0.351083964	0.538430139	0.187346175	7.90E-08	1.50E-06
cg01180552	0.140631462	0.276066219	0.135434757	1.68E-10	3.86E-08
cg01182386	0.075242616	0.120493218	0.045250602	3.41E-08	8.59E-07
cg01183053	0.03457869	0.091727535	0.057148846	2.60E-08	7.17E-07
cg01184194	0.862020203	0.785663386	-0.076356817	9.31E-08	1.68E-06
cg01184975	0.110196407	0.345727007	0.235530601	9.56E-08	1.71E-06
cg01185087	0.650703336	0.747495364	0.096792028	5.31E-08	1.15E-06
cg01185278	0.340654233	0.462667416	0.122013183	7.61E-08	1.47E-06
cg01185345	0.436779988	0.64179702	0.205017032	3.97E-10	6.05E-08
cg01185530	0.092585082	0.052164644	-0.040420438	1.08E-08	4.10E-07
cg01186457	0.142922663	0.25939993	0.116477267	8.81E-09	3.61E-07
cg01187562	0.036599974	0.076282731	0.039682757	3.52E-08	8.77E-07
cg01194279	0.543778615	0.723380582	0.179601967	8.57E-08	1.59E-06
cg01194538	0.709050404	0.864750934	0.155700531	3.12E-11	1.67E-08
cg01195672	0.773396594	0.963319897	0.189923304	3.00E-10	5.23E-08
cg01196158	0.420384769	0.630390869	0.2100061	4.81E-08	1.08E-06
cg01196234	0.08675681	0.171113322	0.084356512	5.91E-09	2.85E-07
cg01196744	0.966800188	0.926290843	-0.040509345	1.61E-10	3.78E-08
cg01196788	0.19640357	0.374046483	0.177642913	3.53E-09	2.09E-07
cg01200051	0.778602976	0.537877162	-0.240725815	2.41E-09	1.67E-07
cg01200482	0.301218731	0.578776418	0.277557688	3.70E-09	2.15E-07
cg01201519	0.134347473	0.269326017	0.134978543	6.20E-08	1.28E-06
cg01201782	0.966737748	0.893414011	-0.073323738	2.13E-08	6.30E-07
cg01201932	0.948778148	0.83302608	-0.115752068	1.05E-10	3.04E-08
cg01202197	0.239381484	0.446609466	0.207227983	7.21E-09	3.20E-07
cg01202521	0.023177334	0.055368223	0.032190889	9.59E-09	3.81E-07
cg01202666	0.066183514	0.201893721	0.135710208	8.74E-08	1.61E-06
cg01203153	0.085856721	0.312296677	0.226439956	1.10E-08	4.13E-07
cg01203457	0.935489668	0.97273381	0.037244143	9.38E-09	3.77E-07
cg01204210	0.110441464	0.204891097	0.094449633	1.15E-08	4.26E-07
cg01204927	0.46292552	0.616904661	0.153979141	3.25E-08	8.32E-07
cg01206349	0.942190482	0.886729876	-0.055460606	5.30E-08	1.15E-06
cg01206398	0.789356602	0.868095816	0.078739214	6.34E-08	1.30E-06
cg01209278	0.041446497	0.070364937	0.02891844	3.29E-08	8.38E-07
cg01209296	0.172977209	0.382037277	0.209060068	1.86E-09	1.44E-07
cg01212089	0.96147115	0.893625868	-0.067845282	6.39E-09	2.98E-07
cg01212373	0.98748573	0.95107573	-0.03641	2.22E-08	6.46E-07
cg01214847	0.982377259	0.949492217	-0.032885042	8.84E-10	9.39E-08
cg01215695	0.442724959	0.585842836	0.143117877	5.01E-10	6.86E-08
cg01215976	0.911425695	0.828208199	-0.083217496	1.32E-08	4.65E-07
cg01216308	0.257821757	0.365710094	0.107888338	9.46E-08	1.70E-06
cg01219130	0.9810287	0.930983903	-0.050044797	1.95E-09	1.48E-07
cg01221836	0.005193402	0.030460738	0.025267335	6.04E-09	2.88E-07
cg01224884	0.982581923	0.917023245	-0.065558678	4.68E-09	2.48E-07
cg01228065	0.927395154	0.839460265	-0.087934888	5.19E-10	7.03E-08
cg01231165	0.050106862	0.084068656	0.033961794	2.37E-08	6.75E-07
cg01231381	0.625377047	0.874313181	0.248936134	1.30E-10	3.39E-08
cg01231921	0.442419455	0.635463737	0.193044282	3.60E-08	8.92E-07
cg01232748	0.473393787	0.749630073	0.276236286	1.70E-11	1.30E-08
cg01233141	0.957955904	0.866902722	-0.091053183	8.98E-08	1.64E-06
cg01234012	0.954991753	0.889628665	-0.065363088	7.61E-09	3.31E-07
cg01234379	0.907319906	0.873819486	-0.03350042	6.99E-08	1.39E-06
cg01234563	0.943721282	0.86850137	-0.075219911	3.09E-08	8.04E-07
cg01234645	0.035924461	0.069570982	0.033646521	9.20E-10	9.59E-08
cg01236063	0.310733194	0.529211941	0.218478746	6.21E-10	7.75E-08
cg01236132	0.241381916	0.418785305	0.17740339	1.47E-08	4.96E-07
cg01236961	0.638441278	0.760733182	0.122291904	2.06E-08	6.16E-07
cg01238502	0.01076313	0.052804592	0.042041462	2.91E-08	7.72E-07
cg01238991	0.445265727	0.672644879	0.227379152	2.29E-10	4.52E-08
cg01239717	0.206819567	0.098025733	-0.108793834	3.82E-08	9.27E-07
cg01242676	0.254873265	0.536235558	0.281362294	9.87E-12	1.00E-08
cg01243246	0.009178811	0.035671189	0.026492379	4.64E-08	1.06E-06
cg01243879	0.375682663	0.607168212	0.231485549	1.24E-10	3.31E-08
cg01243924	0.53665621	0.66790738	0.13125117	1.28E-10	3.36E-08
cg01244270	0.341963674	0.52104027	0.179076597	1.02E-08	3.95E-07
cg01245356	0.084852695	0.212642936	0.127790241	1.66E-11	1.29E-08
cg01246266	0.021934291	0.063121344	0.041187053	3.95E-10	6.05E-08
cg01246444	0.236094107	0.357315027	0.12122092	5.04E-10	6.88E-08
cg01246676	0.055908846	0.112500473	0.056591627	6.74E-09	3.08E-07
cg01247845	0.01323284	0.031094679	0.017861839	2.09E-08	6.21E-07
cg01248445	0.664134684	0.805720814	0.14158613	2.68E-08	7.33E-07
cg01249134	0.596835035	0.700907442	0.104072407	1.15E-08	4.26E-07
cg01251150	0.090682801	0.215073826	0.124391024	9.17E-09	3.71E-07
cg01251854	0.382908173	0.610879759	0.227971586	1.03E-08	3.97E-07
cg01252136	0.575739714	0.76823377	0.192494057	3.53E-08	8.79E-07
cg01253508	0.138424151	0.334775871	0.19635172	3.72E-11	1.78E-08
cg01254303	0.064262475	0.378418045	0.31415557	5.01E-08	1.11E-06
cg01254719	0.41560623	0.600051921	0.184445691	1.77E-08	5.60E-07
cg01255414	0.120508144	0.313123826	0.192615682	7.35E-08	1.43E-06
cg01255417	0.25610322	0.409254827	0.153151607	5.85E-09	2.83E-07
cg01255747	0.021789875	0.061337703	0.039547828	1.51E-08	5.05E-07
cg01257889	0.34822443	0.600933173	0.252708743	4.33E-08	1.01E-06
cg01259360	0.123020787	0.245725667	0.12270488	5.74E-08	1.21E-06
cg01260170	0.19411181	0.334114586	0.140002775	4.57E-08	1.05E-06
cg01260219	0.406348242	0.544618058	0.138269817	2.02E-08	6.09E-07
cg01260435	0.452982539	0.553849205	0.100866667	8.56E-08	1.59E-06
cg01260688	0.599096034	0.690239689	0.091143655	2.57E-08	7.13E-07
cg01261007	0.238027107	0.407954777	0.16992767	6.86E-08	1.37E-06
cg01262337	0.206574979	0.395744196	0.189169218	1.48E-09	1.25E-07
cg01263532	0.026268841	0.054368215	0.028099375	4.15E-09	2.31E-07
cg01264765	0.052559431	0.171232802	0.11867337	1.79E-10	3.98E-08
cg01267532	0.564975635	0.821090897	0.256115261	4.26E-08	9.96E-07
cg01267797	0.386285161	0.57808644	0.191801278	1.48E-08	4.99E-07
cg01268022	0.494166151	0.708564401	0.21439825	4.61E-13	2.80E-09
cg01269597	0.043920164	0.122010366	0.078090202	8.60E-10	9.25E-08
cg01270709	0.7278145	0.858046672	0.130232172	1.76E-08	5.56E-07
cg01271812	0.389540163	0.58863221	0.199092047	9.01E-09	3.67E-07
cg01272599	0.334810309	0.506129679	0.17131937	2.30E-11	1.47E-08
cg01273344	0.585622892	0.753871848	0.168248956	1.52E-08	5.06E-07
cg01274753	0.97672845	0.912377309	-0.064351141	3.90E-09	2.22E-07
cg01277615	0.143223669	0.32547214	0.182248471	1.98E-09	1.49E-07
cg01280913	0.964444658	0.902031396	-0.062413262	5.77E-09	2.81E-07
cg01281157	0.215351112	0.369162711	0.153811599	6.42E-08	1.31E-06
cg01281285	0.1702192	0.345998363	0.175779163	4.67E-11	2.01E-08
cg01282432	0.026214944	0.058657104	0.03244216	6.55E-11	2.41E-08
cg01283096	0.146191697	0.281830163	0.135638465	8.51E-10	9.21E-08
cg01283834	0.057814585	0.137224028	0.079409443	1.83E-08	5.71E-07
cg01286191	0.93443884	0.851201698	-0.083237142	1.39E-08	4.78E-07
cg01289206	0.30664044	0.42706318	0.120422741	6.28E-08	1.29E-06
cg01290791	0.900832484	0.805464221	-0.095368263	4.74E-08	1.07E-06
cg01291381	0.497637177	0.725137619	0.227500442	2.57E-09	1.73E-07
cg01293179	0.15320151	0.296761027	0.143559518	6.61E-08	1.33E-06
cg01295673	0.246162211	0.448208762	0.202046551	8.44E-10	9.17E-08
cg01296360	0.218999243	0.358024815	0.139025572	1.05E-09	1.04E-07
cg01297479	0.069014684	0.198736495	0.12972181	1.57E-10	3.74E-08
cg01297744	0.87316857	0.813218482	-0.059950088	1.12E-08	4.18E-07
cg01298731	0.720992217	0.886431209	0.165438992	6.92E-08	1.38E-06
cg01299997	0.43382867	0.615076411	0.181247742	5.25E-12	7.50E-09
cg01302119	0.806437676	0.891442374	0.085004698	5.79E-08	1.22E-06
cg01302656	0.219810536	0.398817704	0.179007169	4.86E-08	1.09E-06
cg01303372	0.104343945	0.285668716	0.181324771	5.58E-08	1.19E-06
cg01303721	0.596644396	0.782808541	0.186164145	9.60E-10	9.78E-08
cg01305421	0.390017979	0.75613724	0.366119261	2.37E-11	1.48E-08
cg01305801	0.903533268	0.820603507	-0.082929761	9.31E-08	1.68E-06
cg01305913	0.242754097	0.420470281	0.177716184	2.31E-08	6.65E-07
cg01305981	0.212671827	0.354742045	0.142070219	1.89E-08	5.82E-07
cg01307891	0.03151121	0.072549252	0.041038042	5.94E-09	2.85E-07
cg01310321	0.715534869	0.796149967	0.080615098	2.59E-08	7.16E-07
cg01311051	0.032282719	0.114437209	0.082154491	4.73E-09	2.49E-07
cg01311151	0.281332586	0.453344067	0.172011481	2.14E-08	6.32E-07
cg01311674	0.12128729	0.221499766	0.100212476	5.34E-08	1.16E-06
cg01311995	0.354452853	0.470959528	0.116506675	4.34E-10	6.33E-08
cg01312546	0.951960099	0.900226293	-0.051733805	1.04E-10	3.01E-08
cg01315139	0.982196373	0.962677785	-0.019518589	6.45E-08	1.31E-06
cg01317772	0.022118877	0.071625586	0.049506708	2.58E-08	7.14E-07
cg01318248	0.014425463	0.042892463	0.028467001	1.47E-08	4.96E-07
cg01324212	0.974046682	0.923014838	-0.051031844	6.16E-08	1.27E-06
cg01324550	0.346340226	0.53233658	0.185996354	1.73E-09	1.38E-07
cg01327602	0.395068416	0.632068668	0.237000252	2.45E-10	4.66E-08
cg01328500	0.727036388	0.520701217	-0.20633517	1.27E-08	4.52E-07
cg01328806	0.266562371	0.439349848	0.172787478	1.55E-08	5.14E-07
cg01329151	0.196131707	0.413470237	0.217338529	1.90E-09	1.46E-07
cg01329509	0.92353113	0.82721817	-0.09631296	2.31E-08	6.64E-07
cg01331554	0.195994912	0.010389673	-0.185605239	1.92E-10	4.12E-08
cg01333225	0.026113908	0.056116571	0.030002663	1.29E-09	1.16E-07
cg01334632	0.052545427	0.118365442	0.065820014	7.31E-08	1.43E-06
cg01334831	0.050659575	0.132831655	0.082172081	2.67E-10	4.85E-08
cg01336231	0.047119282	0.138338757	0.091219475	3.51E-08	8.76E-07
cg01337439	0.021136087	0.048925195	0.027789108	1.69E-09	1.35E-07
cg01338658	0.029667473	0.126050997	0.096383525	1.30E-10	3.38E-08
cg01339648	0.299758337	0.441132307	0.14137397	9.41E-08	1.69E-06
cg01339929	0.981972596	0.959561838	-0.022410758	8.35E-08	1.56E-06
cg01340163	0.390295871	0.581848141	0.19155227	1.77E-11	1.31E-08
cg01342196	0.033320058	0.077560404	0.044240346	5.93E-09	2.85E-07
cg01342746	0.123342951	0.278012455	0.154669504	3.97E-08	9.50E-07
cg01345406	0.028019702	0.055050648	0.027030946	9.33E-09	3.75E-07
cg01347702	0.964250657	0.923643886	-0.040606771	5.62E-08	1.20E-06
cg01350440	0.022136737	0.058434812	0.036298075	3.70E-08	9.08E-07
cg01350680	0.24932259	0.411424666	0.162102076	1.92E-09	1.47E-07
cg01351992	0.658826225	0.783480771	0.124654547	6.37E-08	1.30E-06
cg01352108	0.431927446	0.644325739	0.212398293	1.38E-09	1.21E-07
cg01352175	0.154808136	0.337692098	0.182883962	8.79E-08	1.61E-06
cg01353524	0.028863297	0.074191595	0.045328298	4.25E-09	2.34E-07
cg01354046	0.188819194	0.419585074	0.23076588	1.63E-08	5.30E-07
cg01354961	0.125095975	0.274885556	0.14978958	2.33E-08	6.68E-07
cg01356131	0.037624871	0.073773602	0.036148731	5.46E-08	1.18E-06
cg01356824	0.168899058	0.364618519	0.195719461	3.81E-10	5.95E-08
cg01357116	0.085041703	0.179099027	0.094057323	4.00E-08	9.55E-07
cg01358993	0.306538383	0.415750982	0.109212599	1.05E-08	4.04E-07
cg01359534	0.561552432	0.764033999	0.202481567	4.72E-09	2.49E-07
cg01359822	0.827659497	0.404790538	-0.42286896	9.52E-10	9.77E-08
cg01359962	0.612315975	0.808631974	0.196315999	6.87E-09	3.11E-07
cg01360627	0.587226173	0.343663036	-0.243563137	4.29E-08	1.00E-06
cg01362243	0.350394522	0.549511845	0.199117322	6.71E-08	1.35E-06
cg01362358	0.728150621	0.854082319	0.125931698	1.79E-08	5.64E-07
cg01364172	0.909844613	0.799494937	-0.110349676	6.41E-09	2.98E-07
cg01364581	0.580310635	0.775719963	0.195409328	3.28E-08	8.37E-07
cg01366454	0.120701257	0.308511596	0.187810339	5.70E-09	2.79E-07
cg01366985	0.396593351	0.716700895	0.320107545	4.89E-10	6.77E-08
cg01368075	0.524641622	0.773738753	0.249097131	5.95E-08	1.24E-06
cg01369522	0.946727061	0.88446999	-0.062257071	3.73E-08	9.13E-07
cg01370111	0.776962137	0.857601381	0.080639244	8.87E-08	1.62E-06
cg01370541	0.123839933	0.282526273	0.15868634	2.52E-08	7.03E-07
cg01370805	0.141865724	0.313852276	0.171986552	2.23E-09	1.60E-07
cg01371498	0.073991736	0.160857729	0.086865993	3.22E-10	5.43E-08
cg01371799	0.165721973	0.338992761	0.173270788	4.30E-08	1.00E-06
cg01376402	0.20920893	0.346133508	0.136924578	3.27E-10	5.46E-08
cg01378578	0.057969772	0.135279041	0.077309268	8.23E-08	1.54E-06
cg01379207	0.937709157	0.858970735	-0.078738422	8.77E-08	1.61E-06
cg01379846	0.399580592	0.517008139	0.117427547	9.99E-08	1.76E-06
cg01380285	0.043967496	0.081047827	0.037080331	4.19E-08	9.85E-07
cg01382110	0.170841729	0.36475483	0.193913101	8.48E-09	3.53E-07
cg01382414	0.142281118	0.281051999	0.13877088	7.73E-08	1.48E-06
cg01383128	0.961859561	0.886444948	-0.075414613	8.94E-08	1.63E-06
cg01385052	0.393623182	0.617667773	0.22404459	1.69E-09	1.36E-07
cg01386282	0.457007733	0.613327981	0.156320248	1.86E-12	4.89E-09
cg01386425	0.220204784	0.335684913	0.115480128	2.20E-09	1.58E-07
cg01387945	0.036513595	0.075191765	0.03867817	7.93E-08	1.51E-06
cg01388649	0.075324977	0.158406531	0.083081554	4.75E-08	1.07E-06
cg01388757	0.052894148	0.123634665	0.070740517	3.20E-08	8.23E-07
cg01390346	0.023022659	0.055006154	0.031983496	1.06E-09	1.04E-07
cg01390574	0.019052517	0.102006862	0.082954345	8.30E-13	3.57E-09
cg01391084	0.271472765	0.426987	0.155514235	6.28E-08	1.29E-06
cg01394013	0.866334515	0.816950897	-0.049383618	4.19E-08	9.85E-07
cg01395351	0.296435365	0.46287845	0.166443085	2.36E-09	1.65E-07
cg01396112	0.060222956	0.237885441	0.177662486	6.78E-08	1.36E-06
cg01396143	0.031025281	0.066736112	0.035710832	9.14E-08	1.66E-06
cg01396855	0.169876714	0.308418615	0.138541901	2.85E-09	1.84E-07
cg01397679	0.026639862	0.063343421	0.036703559	2.19E-08	6.40E-07
cg01399860	0.66660127	0.809791084	0.143189814	7.12E-08	1.40E-06
cg01401344	0.159956871	0.293977066	0.134020196	1.28E-09	1.16E-07
cg01401641	0.555680553	0.751503825	0.195823271	2.59E-10	4.79E-08
cg01404163	0.325519294	0.502047948	0.176528654	3.09E-09	1.92E-07
cg01404197	0.037879547	0.083962874	0.046083328	8.31E-11	2.71E-08
cg01404753	0.034574538	0.111212632	0.076638094	5.94E-08	1.24E-06
cg01405107	0.341425204	0.668197492	0.326772288	5.51E-13	3.10E-09
cg01407406	0.204313116	0.433314671	0.229001555	1.63E-08	5.29E-07
cg01407477	0.18411589	0.298795959	0.114680068	5.71E-08	1.21E-06
cg01408486	0.485904381	0.660045689	0.174141309	5.47E-08	1.18E-06
cg01409597	0.061358343	0.207047126	0.145688783	1.18E-10	3.22E-08
cg01410359	0.211847141	0.409395208	0.197548067	5.84E-11	2.29E-08
cg01410472	0.090579305	0.274139359	0.183560054	1.12E-08	4.19E-07
cg01411892	0.296548864	0.52238357	0.225834707	1.62E-09	1.32E-07
cg01413005	0.826610334	0.928418517	0.101808183	4.58E-08	1.05E-06
cg01413546	0.031947385	0.10620637	0.074258985	8.17E-08	1.54E-06
cg01413566	0.876907631	0.816201212	-0.060706419	2.57E-08	7.12E-07
cg01413790	0.388197835	0.701295648	0.313097814	1.00E-08	3.92E-07
cg01418033	0.017776076	0.043478175	0.025702099	7.98E-08	1.51E-06
cg01418910	0.973050205	0.92782216	-0.045228045	9.82E-08	1.74E-06
cg01419914	0.510098001	0.719926722	0.209828721	6.82E-10	8.16E-08
cg01420088	0.021669626	0.06029232	0.038622694	9.64E-10	9.81E-08
cg01421539	0.117153862	0.327114897	0.209961034	1.70E-11	1.30E-08
cg01422012	0.914922576	0.76610133	-0.148821246	2.02E-08	6.09E-07
cg01422467	0.598239672	0.809886764	0.211647092	2.00E-09	1.50E-07
cg01422881	0.141966844	0.343209875	0.201243031	3.91E-08	9.40E-07
cg01423077	0.019978458	0.051862959	0.031884501	7.29E-08	1.43E-06
cg01424901	0.449005998	0.549842643	0.100836645	5.68E-08	1.21E-06
cg01425186	0.011958919	0.030923819	0.0189649	7.12E-08	1.40E-06
cg01425731	0.081933364	0.220172922	0.138239557	5.14E-09	2.62E-07
cg01426808	0.243673157	0.516213329	0.272540172	2.22E-08	6.47E-07
cg01427869	0.959597537	0.91834309	-0.041254447	6.83E-08	1.37E-06
cg01428849	0.902881382	0.73060183	-0.172279552	4.46E-08	1.03E-06
cg01431873	0.920681927	0.861500049	-0.059181879	9.41E-09	3.77E-07
cg01432609	0.380160754	0.627882051	0.247721297	5.33E-10	7.14E-08
cg01434562	0.16788404	0.301115366	0.133231326	7.64E-10	8.70E-08
cg01435196	0.107937436	0.154450213	0.046512777	2.48E-08	6.96E-07
cg01435442	0.600421759	0.787956707	0.187534948	1.30E-09	1.17E-07
cg01435515	0.206383293	0.379529689	0.173146396	9.46E-10	9.75E-08
cg01436608	0.117040029	0.258106409	0.14106638	5.00E-09	2.58E-07
cg01438403	0.063867875	0.135513995	0.07164612	9.16E-08	1.66E-06
cg01439112	0.300287759	0.396231966	0.095944207	6.72E-08	1.35E-06
cg01439408	0.180046404	0.296618211	0.116571807	3.41E-08	8.60E-07
cg01439566	0.161804024	0.302155298	0.140351274	5.68E-09	2.78E-07
cg01439670	0.530820654	0.683199279	0.152378625	5.65E-09	2.78E-07
cg01440333	0.525908815	0.639490858	0.113582043	5.46E-08	1.18E-06
cg01442104	0.036188087	0.072552565	0.036364478	2.14E-08	6.31E-07
cg01442953	0.217131093	0.350632111	0.133501018	2.21E-08	6.45E-07
cg01443467	0.89006718	0.779909807	-0.110157373	5.48E-08	1.18E-06
cg01444541	0.108221673	0.236770345	0.128548672	1.91E-10	4.12E-08
cg01444574	0.125136524	0.392172966	0.267036442	1.39E-08	4.79E-07
cg01444716	0.5074446	0.727969336	0.220524736	3.22E-08	8.27E-07
cg01445240	0.891259414	0.948800384	0.057540971	9.90E-10	9.96E-08
cg01447475	0.185392921	0.450722766	0.265329845	1.35E-10	3.47E-08
cg01447674	0.355829862	0.438483668	0.082653806	1.42E-08	4.86E-07
cg01448881	0.887494908	0.766500524	-0.120994384	2.94E-08	7.77E-07
cg01449144	0.233403542	0.430611465	0.197207923	1.94E-11	1.38E-08
cg01449663	0.214017667	0.347259477	0.13324181	9.85E-08	1.75E-06
cg01450803	0.909469766	0.747494327	-0.161975439	8.59E-09	3.56E-07
cg01453281	0.474946597	0.62401208	0.149065483	3.29E-09	1.99E-07
cg01453469	0.133160077	0.249294575	0.116134498	2.82E-09	1.83E-07
cg01454487	0.036267648	0.131864063	0.095596416	5.08E-08	1.12E-06
cg01455981	0.696713929	0.804338044	0.107624115	8.64E-08	1.60E-06
cg01456626	0.957988935	0.851054235	-0.1069347	5.37E-09	2.70E-07
cg01456663	0.541018553	0.703109742	0.162091189	7.26E-08	1.42E-06
cg01460227	0.120040528	0.288454905	0.168414377	2.14E-09	1.56E-07
cg01460436	0.213093909	0.437449693	0.224355784	7.34E-08	1.43E-06
cg01461299	0.086648087	0.167559887	0.0809118	2.10E-09	1.54E-07
cg01464052	0.180858617	0.345147876	0.164289259	2.19E-09	1.58E-07
cg01464473	0.908689051	0.799093692	-0.109595359	5.28E-08	1.15E-06
cg01465323	0.902622338	0.80337279	-0.099249547	1.93E-09	1.47E-07
cg01467209	0.026237483	0.074340143	0.04810266	1.44E-09	1.23E-07
cg01468309	0.136287754	0.276683957	0.140396203	3.68E-08	9.05E-07
cg01470323	0.055213393	0.113170697	0.057957304	1.60E-08	5.24E-07
cg01470744	0.035547075	0.068188578	0.032641503	4.73E-08	1.07E-06
cg01471654	0.508565706	0.650624007	0.142058301	9.99E-08	1.76E-06
cg01471713	0.296217397	0.438141456	0.141924059	6.49E-10	7.98E-08
cg01473336	0.168784636	0.317964349	0.149179714	2.10E-09	1.54E-07
cg01473942	0.133511183	0.342602557	0.209091374	6.93E-10	8.24E-08
cg01475346	0.855631427	0.760648584	-0.094982843	4.34E-08	1.01E-06
cg01475649	0.221875084	0.378335267	0.156460184	6.89E-08	1.37E-06
cg01476003	0.02527327	0.072827942	0.047554672	8.51E-08	1.58E-06
cg01476568	0.17854911	0.455756821	0.27720771	1.45E-09	1.24E-07
cg01482313	0.631940631	0.527851165	-0.104089466	4.37E-08	1.01E-06
cg01483627	0.912289871	0.822119062	-0.090170808	8.10E-08	1.53E-06
cg01484487	0.355488065	0.554676432	0.199188368	1.27E-08	4.52E-07
cg01485075	0.099823546	0.397000675	0.29717713	5.70E-10	7.39E-08
cg01485117	0.213348541	0.387793734	0.174445193	3.51E-08	8.77E-07
cg01488159	0.179474809	0.344176012	0.164701204	1.44E-08	4.89E-07
cg01488300	0.327096252	0.488413059	0.161316807	2.09E-09	1.53E-07
cg01489177	0.934810884	0.840354414	-0.09445647	1.50E-08	5.02E-07
cg01490040	0.814954931	0.741775746	-0.073179184	5.40E-08	1.17E-06
cg01490283	0.044135726	0.081686106	0.03755038	5.99E-09	2.87E-07
cg01490733	0.504784586	0.637527048	0.132742462	1.89E-08	5.82E-07
cg01490828	0.06976573	0.13605506	0.06628933	8.23E-09	3.47E-07
cg01493016	0.121064435	0.233327	0.112262565	4.22E-08	9.91E-07
cg01493522	0.973465373	0.912108684	-0.061356689	1.51E-08	5.04E-07
cg01495321	0.161001739	0.277930424	0.116928685	7.31E-09	3.23E-07
cg01496203	0.281373306	0.442983488	0.161610182	8.01E-10	8.92E-08
cg01496220	0.562581405	0.68471118	0.122129775	6.00E-13	3.14E-09
cg01496491	0.036846494	0.083069814	0.046223321	1.14E-11	1.08E-08
cg01499197	0.160570803	0.316939231	0.156368428	6.24E-09	2.94E-07
cg01501009	0.077040056	0.246585857	0.169545801	5.31E-08	1.15E-06
cg01501312	0.164204829	0.278377675	0.114172846	1.59E-08	5.20E-07
cg01503348	0.087679989	0.214497292	0.126817303	1.21E-09	1.12E-07
cg01504784	0.975160435	0.941236965	-0.03392347	9.79E-09	3.86E-07
cg01505275	0.120216088	0.272978909	0.152762821	4.23E-08	9.91E-07
cg01505312	0.523002972	0.670890825	0.147887852	2.16E-08	6.35E-07
cg01506298	0.438019337	0.583822681	0.145803344	5.85E-10	7.50E-08
cg01508380	0.53624983	0.740882534	0.204632704	1.99E-08	6.02E-07
cg01509065	0.077338287	0.205240706	0.127902419	5.63E-09	2.77E-07
cg01509464	0.053867249	0.124619547	0.070752297	2.79E-11	1.58E-08
cg01511647	0.087106254	0.145815428	0.058709175	7.78E-08	1.49E-06
cg01511682	0.022620216	0.059672366	0.03705215	5.25E-08	1.15E-06
cg01512787	0.923198052	0.877847127	-0.045350925	9.21E-09	3.72E-07
cg01513060	0.967475844	0.924067099	-0.043408746	9.66E-08	1.72E-06
cg01513063	0.767301096	0.852769517	0.085468421	3.44E-08	8.64E-07
cg01513086	0.948573881	0.849340395	-0.099233485	7.28E-09	3.22E-07
cg01513307	0.195941415	0.308197848	0.112256434	9.78E-08	1.74E-06
cg01513392	0.358202369	0.493673872	0.135471503	1.04E-08	4.00E-07
cg01516372	0.387384593	0.61414664	0.226762047	9.99E-11	2.96E-08
cg01516466	0.047225527	0.094429014	0.047203487	1.44E-08	4.90E-07
cg01516580	0.046251313	0.101265375	0.055014062	4.27E-10	6.29E-08
cg01517364	0.93104984	0.895440874	-0.035608967	7.18E-08	1.41E-06
cg01518188	0.066001244	0.143199252	0.077198008	6.61E-09	3.04E-07
cg01518465	0.28119599	0.403388389	0.122192398	2.31E-08	6.65E-07
cg01518631	0.025737092	0.061284242	0.03554715	8.53E-08	1.58E-06
cg01518659	0.011535293	0.039318629	0.027783336	3.18E-09	1.95E-07
cg01519063	0.282142964	0.414303103	0.132160139	2.83E-08	7.59E-07
cg01519094	0.265287678	0.386344443	0.121056765	1.45E-08	4.92E-07
cg01519195	0.928637613	0.822621257	-0.106016356	1.37E-08	4.75E-07
cg01521220	0.464464346	0.706272394	0.241808048	1.08E-08	4.11E-07
cg01522425	0.989066017	0.968193269	-0.020872747	3.21E-08	8.25E-07
cg01523881	0.444523098	0.586669725	0.142146627	2.37E-08	6.74E-07
cg01524278	0.196001622	0.376436045	0.180434423	7.85E-08	1.50E-06
cg01527777	0.245941891	0.397821983	0.151880092	4.11E-08	9.73E-07
cg01528349	0.463358574	0.681842621	0.218484047	4.00E-08	9.55E-07
cg01530024	0.967207656	0.919197968	-0.048009688	6.29E-08	1.29E-06
cg01532010	0.374030741	0.460965155	0.086934414	8.42E-09	3.52E-07
cg01532284	0.937615301	0.855615266	-0.082000036	2.16E-08	6.35E-07
cg01534871	0.292184713	0.477445842	0.185261129	7.02E-08	1.39E-06
cg01535080	0.266286591	0.383341194	0.117054603	3.99E-08	9.54E-07
cg01535630	0.166551191	0.286830508	0.120279317	2.44E-09	1.68E-07
cg01537995	0.166614122	0.398825644	0.232211522	3.01E-08	7.89E-07
cg01538960	0.030200484	0.06085773	0.030657246	4.74E-09	2.50E-07
cg01539186	0.173923542	0.262125565	0.088202023	1.21E-08	4.40E-07
cg01541178	0.390124566	0.539418965	0.149294398	1.99E-08	6.02E-07
cg01541814	0.027459039	0.125510539	0.0980515	1.61E-10	3.78E-08
cg01542423	0.854896633	0.929983123	0.07508649	5.04E-09	2.59E-07
cg01543179	0.348908604	0.564869033	0.215960428	4.54E-09	2.43E-07
cg01543307	0.940660167	0.840629447	-0.10003072	4.25E-08	9.94E-07
cg01543603	0.2079965	0.438250443	0.230253943	2.23E-09	1.60E-07
cg01543654	0.224450202	0.362085923	0.137635721	1.07E-08	4.07E-07
cg01546568	0.084882281	0.21184025	0.126957969	3.28E-08	8.36E-07
cg01548300	0.043049597	0.089135308	0.046085711	3.50E-08	8.74E-07
cg01549940	0.373980164	0.610805184	0.23682502	1.85E-10	4.05E-08
cg01550148	0.425317923	0.607603594	0.18228567	3.04E-08	7.94E-07
cg01552197	0.085238575	0.265635769	0.180397194	6.87E-08	1.37E-06
cg01552272	0.224608958	0.450042057	0.225433099	5.24E-08	1.14E-06
cg01554304	0.969319456	0.907163629	-0.062155826	1.45E-08	4.91E-07
cg01554625	0.043506163	0.111823091	0.068316928	1.74E-10	3.93E-08
cg01555014	0.069571749	0.2541939	0.184622151	2.96E-08	7.81E-07
cg01557027	0.173784671	0.395807464	0.222022794	6.18E-09	2.92E-07
cg01557792	0.29639545	0.601596763	0.305201313	2.77E-09	1.81E-07
cg01558040	0.017212037	0.060190947	0.042978909	2.06E-09	1.52E-07
cg01558212	0.120337845	0.235880921	0.115543076	2.22E-08	6.46E-07
cg01558645	0.3726705	0.595819445	0.223148945	6.93E-10	8.24E-08
cg01559617	0.015545211	0.062437623	0.046892411	8.24E-08	1.55E-06
cg01560739	0.023057896	0.054339032	0.031281136	1.64E-08	5.32E-07
cg01563071	0.52130291	0.692586177	0.171283267	2.89E-08	7.68E-07
cg01563502	0.939354922	0.969020007	0.029665086	1.77E-08	5.59E-07
cg01563558	0.915587421	0.85686537	-0.058722052	2.25E-09	1.61E-07
cg01563663	0.030584623	0.067069811	0.036485188	1.01E-08	3.93E-07
cg01564671	0.031843233	0.056338968	0.024495735	7.41E-08	1.44E-06
cg01564977	0.015800228	0.047372946	0.031572718	2.98E-09	1.89E-07
cg01565028	0.018702931	0.056407641	0.037704709	1.01E-08	3.94E-07
cg01565291	0.64633364	0.399209712	-0.247123929	2.06E-09	1.53E-07
cg01565774	0.38454605	0.553938466	0.169392416	6.05E-09	2.88E-07
cg01566166	0.926025408	0.837769808	-0.088255599	4.56E-10	6.49E-08
cg01566592	0.018529773	0.097428429	0.078898656	1.87E-10	4.08E-08
cg01566965	0.330406609	0.524175227	0.193768618	1.06E-08	4.04E-07
cg01567482	0.292543704	0.40846798	0.115924276	8.21E-09	3.46E-07
cg01567509	0.160525573	0.319638988	0.159113415	1.12E-08	4.19E-07
cg01567634	0.127106445	0.216029415	0.08892297	1.35E-08	4.71E-07
cg01568919	0.268621318	0.433911364	0.165290046	1.62E-09	1.32E-07
cg01568973	0.349573941	0.476846142	0.127272201	2.21E-08	6.45E-07
cg01568998	0.079614467	0.2348396	0.155225133	1.64E-09	1.33E-07
cg01569076	0.364159213	0.472245624	0.108086411	4.05E-09	2.27E-07
cg01569709	0.248929444	0.478029028	0.229099585	3.35E-10	5.55E-08
cg01570504	0.453095106	0.527844412	0.074749306	2.77E-08	7.49E-07
cg01572694	0.616880018	0.828299829	0.211419811	1.39E-10	3.51E-08
cg01572696	0.273548062	0.428598837	0.155050775	3.85E-08	9.31E-07
cg01574390	0.582181133	0.784554381	0.202373248	3.49E-08	8.72E-07
cg01574673	0.101609878	0.242025959	0.140416082	2.32E-09	1.63E-07
cg01577604	0.561116022	0.689954293	0.128838272	3.40E-08	8.58E-07
cg01578017	0.091495586	0.309356644	0.217861057	1.31E-09	1.17E-07
cg01579884	0.487213268	0.669918828	0.182705559	6.98E-10	8.26E-08
cg01580176	0.974264785	0.949308293	-0.024956492	2.55E-08	7.09E-07
cg01580681	0.181068584	0.32690839	0.145839807	6.90E-08	1.37E-06
cg01581222	0.314589249	0.554666214	0.240076966	2.66E-10	4.85E-08
cg01583099	0.036568977	0.081795997	0.045227019	1.00E-07	1.77E-06
cg01584939	0.9696147	0.936614906	-0.032999794	2.11E-08	6.26E-07
cg01585293	0.10366107	0.20778978	0.10412871	3.04E-08	7.95E-07
cg01586116	0.1903032	0.372710676	0.182407476	8.11E-09	3.44E-07
cg01587682	0.112164198	0.239865288	0.127701089	5.90E-08	1.24E-06
cg01588438	0.030435627	0.075316787	0.04488116	1.01E-08	3.94E-07
cg01588826	0.328847151	0.495921948	0.167074797	7.61E-09	3.31E-07
cg01590848	0.2628152	0.417601799	0.154786599	5.69E-09	2.79E-07
cg01593673	0.651312042	0.805759553	0.154447511	6.52E-10	7.99E-08
cg01593886	0.105364632	0.258150389	0.152785757	1.41E-08	4.84E-07
cg01596289	0.608261783	0.76124406	0.152982277	4.74E-08	1.07E-06
cg01596834	0.333125762	0.536277087	0.203151326	8.16E-10	9.01E-08
cg01596963	0.555595986	0.693335536	0.13773955	3.30E-09	2.00E-07
cg01597255	0.293129811	0.102197729	-0.190932082	7.04E-10	8.30E-08
cg01597480	0.3089532	0.539969503	0.231016303	1.60E-08	5.23E-07
cg01597553	0.333021632	0.520905153	0.187883521	5.40E-09	2.70E-07
cg01597891	0.166271424	0.299168529	0.132897105	6.66E-08	1.34E-06
cg01598009	0.252998683	0.497248725	0.244250043	3.52E-08	8.78E-07
cg01598046	0.025735137	0.061171162	0.035436025	8.56E-08	1.58E-06
cg01598222	0.121876731	0.073090277	-0.048786454	8.18E-08	1.54E-06
cg01601155	0.029450452	0.064286777	0.034836326	7.44E-09	3.26E-07
cg01601658	0.325339217	0.501324517	0.1759853	1.17E-09	1.10E-07
cg01603247	0.934977824	0.875602393	-0.059375431	8.45E-10	9.18E-08
cg01603374	0.078883859	0.240267133	0.161383274	1.40E-08	4.81E-07
cg01603396	0.25002505	0.423126273	0.173101223	1.33E-10	3.44E-08
cg01603912	0.518465614	0.769410216	0.250944603	9.39E-12	9.82E-09
cg01604404	0.760603055	0.541001656	-0.219601399	8.72E-10	9.32E-08
cg01606023	0.208811587	0.310230843	0.101419256	2.69E-08	7.35E-07
cg01606998	0.019893554	0.05219706	0.032303506	6.02E-09	2.87E-07
cg01607187	0.960465514	0.77132701	-0.189138504	1.39E-08	4.78E-07
cg01608315	0.749904747	0.684434371	-0.065470376	6.84E-08	1.37E-06
cg01610231	0.069936845	0.174706345	0.1047695	4.63E-08	1.05E-06
cg01610605	0.179843131	0.341301492	0.16145836	4.09E-09	2.28E-07
cg01610632	0.227846982	0.506077522	0.27823054	7.60E-11	2.60E-08
cg01611017	0.357402003	0.553926344	0.196524341	1.00E-08	3.92E-07
cg01611141	0.401258059	0.574577575	0.173319516	6.88E-08	1.37E-06
cg01611548	0.492537955	0.597189971	0.104652016	1.23E-08	4.45E-07
cg01611626	0.413842969	0.558880897	0.145037927	4.96E-08	1.10E-06
cg01611777	0.48154299	0.756150964	0.274607974	1.90E-09	1.46E-07
cg01612730	0.068513243	0.251956651	0.183443408	9.23E-10	9.61E-08
cg01614020	0.016686138	0.107883945	0.091197807	1.51E-11	1.22E-08
cg01615333	0.397966142	0.582412501	0.184446359	8.95E-10	9.45E-08
cg01615339	0.336238369	0.517966308	0.181727939	5.02E-10	6.86E-08
cg01615815	0.952696421	0.833114369	-0.119582053	2.34E-09	1.64E-07
cg01616682	0.177040871	0.327491168	0.150450297	7.42E-08	1.44E-06
cg01617448	0.014653749	0.03947128	0.02481753	1.63E-08	5.30E-07
cg01620701	0.885693544	0.94507969	0.059386146	6.41E-08	1.31E-06
cg01620729	0.027597011	0.084199295	0.056602283	5.01E-09	2.58E-07
cg01621054	0.122490024	0.255442349	0.132952325	5.65E-10	7.35E-08
cg01621716	0.306821405	0.455778493	0.148957088	1.44E-09	1.23E-07
cg01622965	0.026821245	0.068377428	0.041556183	8.90E-11	2.81E-08
cg01624414	0.411898849	0.700642827	0.288743978	1.19E-09	1.11E-07
cg01626918	0.681579024	0.817905724	0.1363267	9.51E-09	3.79E-07
cg01626995	0.049515778	0.15663827	0.107122492	2.25E-08	6.51E-07
cg01627741	0.024480801	0.0589489	0.034468099	4.76E-09	2.50E-07
cg01628509	0.320076268	0.437074057	0.116997789	7.01E-09	3.15E-07
cg01629240	0.438055519	0.65664968	0.218594161	2.06E-08	6.16E-07
cg01629716	0.094841491	0.280655988	0.185814497	2.35E-09	1.65E-07
cg01630362	0.023260522	0.069513348	0.046252826	7.68E-08	1.48E-06
cg01631764	0.026519344	0.084213516	0.057694171	9.35E-08	1.68E-06
cg01632188	0.97514788	0.950192601	-0.024955279	1.46E-08	4.94E-07
cg01632497	0.018300653	0.044929005	0.026628352	4.98E-08	1.11E-06
cg01634388	0.249275407	0.410209901	0.160934493	5.54E-08	1.19E-06
cg01634664	0.432981684	0.565843235	0.132861551	5.16E-08	1.13E-06
cg01636003	0.039705616	0.093392792	0.053687176	1.99E-09	1.50E-07
cg01636799	0.043655476	0.082713196	0.03905772	9.13E-08	1.66E-06
cg01636873	0.96542344	0.908281791	-0.057141649	1.94E-08	5.91E-07
cg01637090	0.328192706	0.423133824	0.094941117	1.02E-08	3.95E-07
cg01637218	0.028595483	0.067793857	0.039198375	1.17E-08	4.32E-07
cg01637519	0.880822602	0.792610075	-0.088212527	7.23E-09	3.21E-07
cg01639898	0.331783971	0.438494742	0.106710771	6.33E-08	1.30E-06
cg01641286	0.96498119	0.917934183	-0.047047007	5.56E-08	1.19E-06
cg01641455	0.026841697	0.098590786	0.071749089	9.83E-09	3.87E-07
cg01642505	0.905399275	0.737710801	-0.167688474	1.38E-09	1.21E-07
cg01643091	0.040007725	0.075933641	0.035925916	3.27E-08	8.34E-07
cg01643580	0.240145362	0.397117761	0.156972398	5.13E-09	2.62E-07
cg01643624	0.91702006	0.782083194	-0.134936866	8.52E-11	2.75E-08
cg01644385	0.908611098	0.813863768	-0.09474733	2.00E-10	4.23E-08
cg01647314	0.251639349	0.438813714	0.187174366	2.14E-08	6.32E-07
cg01647561	0.139706294	0.35585602	0.216149726	1.62E-09	1.32E-07
cg01650776	0.355842234	0.506789266	0.150947032	2.56E-08	7.12E-07
cg01650904	0.117951527	0.307654132	0.189702604	5.66E-09	2.78E-07
cg01651715	0.959909811	0.901345895	-0.058563916	2.53E-08	7.05E-07
cg01652665	0.156950154	0.295216994	0.13826684	2.49E-11	1.51E-08
cg01653417	0.020690756	0.039687328	0.018996572	6.56E-08	1.33E-06
cg01653445	0.086605461	0.210783978	0.124178517	5.02E-09	2.59E-07
cg01654312	0.037323114	0.06518746	0.027864346	1.96E-08	5.96E-07
cg01654582	0.061173151	0.182976888	0.121803736	2.31E-10	4.54E-08
cg01655427	0.368429308	0.619772344	0.251343036	2.51E-08	7.01E-07
cg01656470	0.541737378	0.685743461	0.144006083	5.58E-08	1.19E-06
cg01658259	0.176155187	0.284569814	0.108414627	1.72E-08	5.48E-07
cg01658421	0.198726794	0.38697455	0.188247756	2.09E-08	6.22E-07
cg01658663	0.177260348	0.306458924	0.129198576	6.28E-08	1.29E-06
cg01660346	0.944701352	0.851566367	-0.093134985	3.50E-08	8.74E-07
cg01661567	0.354532306	0.524267604	0.169735298	2.94E-09	1.87E-07
cg01663295	0.042803004	0.088627887	0.045824882	4.04E-08	9.61E-07
cg01663825	0.751297378	0.630133558	-0.12116382	1.44E-09	1.23E-07
cg01664241	0.174532578	0.357456581	0.182924003	9.39E-11	2.87E-08
cg01664382	0.320770577	0.434298581	0.113528004	3.85E-08	9.32E-07
cg01664864	0.396140904	0.5507368	0.154595896	5.54E-09	2.74E-07
cg01666793	0.201823673	0.371259891	0.169436219	7.83E-09	3.37E-07
cg01675512	0.551534121	0.684801356	0.133267235	3.22E-08	8.27E-07
cg01678049	0.032360793	0.074326538	0.041965745	3.36E-08	8.50E-07
cg01679060	0.939525814	0.860770919	-0.078754895	9.23E-08	1.67E-06
cg01679690	0.152216959	0.30558414	0.153367181	3.03E-10	5.26E-08
cg01680010	0.042592588	0.090302723	0.047710135	3.03E-09	1.91E-07
cg01681525	0.392405019	0.614152868	0.22174785	1.24E-08	4.47E-07
cg01681881	0.202013266	0.352278251	0.150264985	3.27E-08	8.34E-07
cg01682285	0.432984541	0.682882037	0.249897496	1.18E-08	4.34E-07
cg01682663	0.960698926	0.888028411	-0.072670515	2.43E-08	6.86E-07
cg01683570	0.942418451	0.981630017	0.039211566	2.56E-10	4.75E-08
cg01684248	0.327602274	0.46969219	0.142089916	1.51E-10	3.67E-08
cg01684881	0.076919439	0.188293244	0.111373805	8.61E-08	1.59E-06
cg01690182	0.102160422	0.30906336	0.206902938	5.36E-08	1.16E-06
cg01690687	0.044009218	0.084838039	0.040828821	1.32E-08	4.65E-07
cg01691377	0.968688937	0.862663203	-0.106025734	1.59E-08	5.22E-07
cg01691530	0.01793272	0.039380801	0.021448081	4.86E-08	1.09E-06
cg01691710	0.250698373	0.358666845	0.107968473	1.01E-08	3.93E-07
cg01692968	0.400530268	0.625339634	0.224809366	5.06E-10	6.90E-08
cg01693598	0.637627444	0.809646085	0.172018642	4.43E-10	6.39E-08
cg01695643	0.446837219	0.705250492	0.258413273	7.47E-11	2.59E-08
cg01697719	0.018742887	0.049336504	0.030593617	2.07E-08	6.17E-07
cg01698708	0.015550526	0.040731414	0.025180887	2.30E-10	4.53E-08
cg01698954	0.054412579	0.151876646	0.097464066	1.51E-09	1.27E-07
cg01700290	0.194594134	0.36403452	0.169440386	4.48E-09	2.41E-07
cg01700462	0.565198805	0.794335112	0.229136307	8.45E-08	1.57E-06
cg01702365	0.135820541	0.262184009	0.126363468	4.16E-12	6.69E-09
cg01702517	0.926797278	0.857224588	-0.069572689	8.85E-08	1.62E-06
cg01704198	0.907314586	0.957612647	0.050298062	3.97E-08	9.50E-07
cg01705029	0.939040999	0.813706936	-0.125334063	1.75E-08	5.55E-07
cg01705131	0.363840415	0.541911094	0.178070679	3.35E-08	8.49E-07
cg01705458	0.022458701	0.052523363	0.030064661	8.57E-09	3.55E-07
cg01705853	0.949704766	0.984855538	0.035150772	6.02E-09	2.87E-07
cg01705934	0.26415868	0.391982713	0.127824033	2.05E-10	4.27E-08
cg01708344	0.896135019	0.826253578	-0.069881441	3.90E-10	6.01E-08
cg01708411	0.061949497	0.106583933	0.044634436	2.47E-08	6.95E-07
cg01714452	0.791831708	0.897042645	0.105210937	1.70E-10	3.89E-08
cg01716252	0.811790249	0.936343039	0.12455279	2.00E-08	6.04E-07
cg01717254	0.022755635	0.051432131	0.028676496	1.35E-08	4.70E-07
cg01718116	0.113194748	0.314816822	0.201622075	3.84E-08	9.29E-07
cg01718322	0.161580753	0.30183218	0.140251427	2.74E-08	7.43E-07
cg01718739	0.08701687	0.192910936	0.105894065	4.87E-08	1.09E-06
cg01719254	0.025047371	0.057933092	0.032885721	9.31E-08	1.68E-06
cg01719832	0.267526534	0.417164701	0.149638167	6.08E-11	2.32E-08
cg01719995	0.465155343	0.703849789	0.238694446	1.59E-08	5.20E-07
cg01720455	0.147554885	0.300095516	0.152540631	3.68E-08	9.04E-07
cg01721313	0.485154149	0.734989469	0.24983532	1.11E-09	1.07E-07
cg01721555	0.969069044	0.929228878	-0.039840166	2.85E-08	7.63E-07
cg01722297	0.074774388	0.246276701	0.171502312	7.46E-14	9.23E-10
cg01722868	0.925181354	0.796844955	-0.128336399	1.45E-08	4.91E-07
cg01723031	0.982765606	0.953146947	-0.029618659	5.01E-08	1.11E-06
cg01727346	0.744994202	0.8481572	0.103162998	1.24E-08	4.47E-07
cg01729066	0.406680221	0.539029634	0.132349413	9.85E-09	3.87E-07
cg01729491	0.241881448	0.422788489	0.180907041	1.25E-09	1.14E-07
cg01730064	0.70052295	0.872120195	0.171597245	1.90E-08	5.85E-07
cg01731360	0.182212987	0.255541173	0.073328186	2.51E-09	1.71E-07
cg01735318	0.06791506	0.109075824	0.041160764	8.82E-08	1.62E-06
cg01737304	0.928913101	0.860149838	-0.068763264	2.93E-08	7.74E-07
cg01737415	0.097167002	0.222605751	0.125438749	1.12E-09	1.07E-07
cg01738359	0.023454227	0.047238005	0.023783778	3.31E-08	8.42E-07
cg01738522	0.103265309	0.22059529	0.117329981	6.34E-09	2.97E-07
cg01738524	0.198118969	0.355118916	0.156999948	9.00E-08	1.64E-06
cg01741932	0.012381026	0.03490994	0.022528914	7.24E-10	8.46E-08
cg01745867	0.024385174	0.074687991	0.050302816	9.60E-10	9.78E-08
cg01747036	0.579553544	0.746151945	0.166598401	9.80E-09	3.86E-07
cg01747664	0.152622062	0.292896077	0.140274015	2.58E-10	4.79E-08
cg01748268	0.971537639	0.906826459	-0.06471118	2.64E-10	4.83E-08
cg01749436	0.074572523	0.171575628	0.097003104	8.91E-10	9.43E-08
cg01749651	0.235953574	0.351110915	0.115157341	3.38E-08	8.54E-07
cg01749784	0.111941318	0.271009884	0.159068566	9.38E-11	2.87E-08
cg01750019	0.955469538	0.822436456	-0.133033081	2.21E-09	1.59E-07
cg01750032	0.125047461	0.207199321	0.08215186	2.77E-08	7.48E-07
cg01751992	0.519893246	0.675483332	0.155590086	1.43E-09	1.23E-07
cg01752462	0.132148959	0.21528931	0.08314035	7.28E-08	1.42E-06
cg01754037	0.028630714	0.070507589	0.041876875	5.28E-08	1.15E-06
cg01754756	0.383026998	0.546947495	0.163920497	5.92E-08	1.24E-06
cg01756700	0.800718555	0.584671694	-0.216046861	2.38E-08	6.77E-07
cg01757168	0.619416344	0.887324787	0.267908443	1.39E-08	4.78E-07
cg01758512	0.193046891	0.428822635	0.235775745	7.16E-09	3.19E-07
cg01759256	0.902869771	0.80763267	-0.095237102	3.53E-08	8.79E-07
cg01759628	0.253645866	0.504391831	0.250745965	2.50E-09	1.70E-07
cg01759909	0.961885024	0.920924076	-0.040960948	4.83E-08	1.08E-06
cg01760846	0.068023	0.279768926	0.211745926	3.64E-10	5.79E-08
cg01760983	0.166449542	0.32914246	0.162692917	8.66E-08	1.60E-06
cg01761277	0.940566692	0.90875907	-0.031807622	6.78E-08	1.36E-06
cg01763749	0.30660961	0.502012113	0.195402504	2.02E-11	1.39E-08
cg01763890	0.293727996	0.381115602	0.087387606	3.67E-08	9.02E-07
cg01765545	0.130994391	0.4043428	0.273348409	5.52E-08	1.18E-06
cg01766943	0.688409332	0.889066917	0.200657585	3.46E-14	6.60E-10
cg01767200	0.972156234	0.948695854	-0.02346038	8.13E-08	1.53E-06
cg01770076	0.977422666	0.937802041	-0.039620625	4.89E-08	1.09E-06
cg01770296	0.799183879	0.941671467	0.142487588	3.29E-08	8.39E-07
cg01770362	0.676658039	0.830629616	0.153971577	1.67E-08	5.38E-07
cg01773518	0.913007407	0.845663349	-0.067344057	1.17E-08	4.32E-07
cg01775098	0.022939216	0.06148672	0.038547504	3.01E-08	7.89E-07
cg01775921	0.696473343	0.840008851	0.143535508	3.05E-09	1.91E-07
cg01776556	0.688905617	0.832229713	0.143324095	8.85E-08	1.62E-06
cg01776592	0.144265613	0.295969794	0.151704181	2.86E-09	1.84E-07
cg01776691	0.905584787	0.865290245	-0.040294541	1.69E-08	5.43E-07
cg01777121	0.354566684	0.535455942	0.180889259	2.40E-08	6.79E-07
cg01777228	0.046012632	0.108078804	0.062066171	6.88E-09	3.11E-07
cg01778589	0.495579241	0.678282482	0.182703241	1.58E-08	5.19E-07
cg01779340	0.974619642	0.947359546	-0.027260096	4.84E-08	1.09E-06
cg01781529	0.774959774	0.90540045	0.130440676	1.26E-09	1.15E-07
cg01781867	0.173044854	0.308018599	0.134973745	1.40E-08	4.80E-07
cg01782132	0.057467708	0.122173904	0.064706196	6.57E-10	8.02E-08
cg01782371	0.037331794	0.148027655	0.110695861	3.98E-10	6.06E-08
cg01782486	0.453277865	0.710013072	0.256735207	4.28E-09	2.35E-07
cg01783051	0.529090772	0.703000988	0.173910216	3.11E-09	1.93E-07
cg01784614	0.434498966	0.655265392	0.220766426	7.87E-11	2.63E-08
cg01785514	0.336445869	0.5802804	0.243834531	1.41E-09	1.22E-07
cg01787884	0.143223904	0.317321701	0.174097798	3.70E-09	2.15E-07
cg01788396	0.69726399	0.802293464	0.105029474	8.17E-08	1.54E-06
cg01788438	0.027483236	0.057768639	0.030285403	8.67E-09	3.58E-07
cg01788996	0.042680463	0.085659097	0.042978634	1.32E-09	1.18E-07
cg01789576	0.877670549	0.785343015	-0.092327535	4.74E-08	1.07E-06
cg01791232	0.235157743	0.412850888	0.177693145	4.51E-10	6.45E-08
cg01791441	0.464235236	0.639064381	0.174829145	4.85E-08	1.09E-06
cg01793320	0.6436977	0.364623882	-0.279073819	4.17E-08	9.82E-07
cg01794805	0.451458782	0.566958747	0.115499965	7.42E-08	1.44E-06
cg01794853	0.953009976	0.891607342	-0.061402634	2.04E-08	6.12E-07
cg01796075	0.877179495	0.810370062	-0.066809433	2.23E-08	6.48E-07
cg01797257	0.227215561	0.397659125	0.170443564	9.34E-08	1.68E-06
cg01798341	0.876878448	0.683660189	-0.193218259	5.58E-08	1.19E-06
cg01798595	0.242011963	0.448403418	0.206391455	1.89E-08	5.82E-07
cg01799075	0.703370525	0.864316474	0.16094595	5.03E-08	1.11E-06
cg01799602	0.726686897	0.848543956	0.121857059	1.48E-08	4.98E-07
cg01800521	0.201847256	0.36978	0.167932743	1.67E-09	1.35E-07
cg01801191	0.523242312	0.648057289	0.124814977	5.05E-09	2.60E-07
cg01802415	0.553395171	0.737430002	0.18403483	1.10E-08	4.13E-07
cg01802713	0.439528187	0.617051926	0.177523739	4.34E-08	1.01E-06
cg01802898	0.892349329	0.797495388	-0.094853941	7.36E-09	3.24E-07
cg01804429	0.551172343	0.678792111	0.127619767	4.65E-08	1.06E-06
cg01804528	0.957729899	0.880191213	-0.077538686	5.69E-08	1.21E-06
cg01807202	0.004297175	0.031052417	0.026755242	7.61E-08	1.47E-06
cg01807407	0.156493165	0.289498831	0.133005665	4.57E-08	1.05E-06
cg01807748	0.892660435	0.959515894	0.066855459	9.68E-08	1.72E-06
cg01807886	0.021374478	0.04669427	0.025319792	2.83E-09	1.83E-07
cg01808739	0.16751321	0.338238291	0.170725081	6.81E-09	3.09E-07
cg01809675	0.89807111	0.757572655	-0.140498455	2.08E-08	6.19E-07
cg01810863	0.648941329	0.783759326	0.134817997	5.61E-10	7.34E-08
cg01811325	0.139084957	0.311523867	0.17243891	3.33E-09	2.01E-07
cg01811416	0.037760316	0.076862318	0.039102002	1.44E-09	1.23E-07
cg01812045	0.261588273	0.386688623	0.125100351	1.48E-09	1.26E-07
cg01812599	0.18356622	0.327889102	0.144322881	4.92E-08	1.10E-06
cg01812947	0.973817261	0.942815044	-0.031002217	4.93E-08	1.10E-06
cg01813033	0.187076299	0.3138406	0.126764301	6.64E-09	3.05E-07
cg01813334	0.041854383	0.129848523	0.08799414	5.61E-11	2.23E-08
cg01814344	0.93888478	0.855988785	-0.082895995	1.82E-08	5.69E-07
cg01814969	0.10850204	0.184025492	0.075523452	9.32E-08	1.68E-06
cg01815833	0.021166114	0.044565103	0.023398989	1.63E-08	5.30E-07
cg01817521	0.214434543	0.442631418	0.228196875	1.23E-09	1.13E-07
cg01817965	0.137499992	0.293345058	0.155845066	1.60E-08	5.23E-07
cg01818795	0.140644472	0.234752238	0.094107766	3.93E-08	9.44E-07
cg01819137	0.098882088	0.219183152	0.120301063	9.55E-08	1.71E-06
cg01821022	0.620325274	0.812052592	0.191727318	8.21E-09	3.46E-07
cg01821161	0.255495458	0.446941058	0.1914456	3.40E-11	1.71E-08
cg01821226	0.987277441	0.954738558	-0.032538883	4.84E-09	2.53E-07
cg01821656	0.801009375	0.714967393	-0.086041983	2.76E-10	4.96E-08
cg01823958	0.521409203	0.756497762	0.235088559	9.13E-10	9.55E-08
cg01824804	0.071741651	0.181802733	0.110061082	5.09E-08	1.12E-06
cg01826211	0.14123686	0.333481252	0.192244392	5.90E-09	2.84E-07
cg01828328	0.596128524	0.799752976	0.203624452	2.36E-09	1.65E-07
cg01829672	0.401594142	0.640966691	0.239372549	1.89E-10	4.11E-08
cg01831107	0.026682824	0.0619625	0.035279676	5.20E-09	2.64E-07
cg01831454	0.407299794	0.554935273	0.147635479	5.30E-08	1.15E-06
cg01831959	0.564242781	0.668362714	0.104119934	4.18E-10	6.21E-08
cg01832012	0.612234381	0.798390907	0.186156526	1.22E-08	4.41E-07
cg01832346	0.970091443	0.916927017	-0.053164427	3.05E-08	7.95E-07
cg01832672	0.529474682	0.88621968	0.356744998	8.66E-09	3.57E-07
cg01833057	0.555563501	0.7820537	0.226490199	9.65E-09	3.83E-07
cg01833689	0.09397229	0.215067384	0.121095094	2.14E-08	6.30E-07
cg01835725	0.557013748	0.71550005	0.158486302	4.76E-09	2.50E-07
cg01836622	0.020610886	0.041296945	0.020686059	4.78E-08	1.08E-06
cg01836954	0.903279981	0.848797223	-0.054482758	1.06E-09	1.04E-07
cg01837367	0.930627291	0.875964774	-0.054662518	3.24E-08	8.30E-07
cg01838004	0.588858251	0.831676684	0.242818433	4.40E-08	1.02E-06
cg01839860	0.617195717	0.829384371	0.212188654	2.24E-09	1.60E-07
cg01840575	0.04259821	0.076286783	0.033688573	6.41E-08	1.31E-06
cg01841306	0.405714236	0.631966889	0.226252653	1.21E-09	1.12E-07
cg01842314	0.952699803	0.862109275	-0.090590527	4.75E-08	1.07E-06
cg01843946	0.094917004	0.237503815	0.142586811	5.72E-08	1.21E-06
cg01844514	0.669460111	0.84560356	0.176143449	2.86E-09	1.84E-07
cg01844642	0.490598541	0.625635815	0.135037273	5.08E-08	1.12E-06
cg01850269	0.163689784	0.352742866	0.189053082	4.64E-09	2.46E-07
cg01850505	0.108528045	0.214601757	0.106073712	8.42E-08	1.57E-06
cg01850783	0.04426774	0.108446284	0.064178544	6.03E-08	1.25E-06
cg01851450	0.128851848	0.36844617	0.239594322	7.20E-09	3.20E-07
cg01851632	0.956375538	0.908272529	-0.048103009	3.08E-08	8.01E-07
cg01851782	0.389318047	0.530133655	0.140815608	3.10E-09	1.93E-07
cg01852180	0.025312412	0.048170927	0.022858514	2.41E-08	6.82E-07
cg01854803	0.95291953	0.978186459	0.025266929	6.19E-08	1.28E-06
cg01855070	0.222438687	0.423911402	0.201472715	4.32E-12	6.74E-09
cg01855636	0.930360389	0.815092369	-0.11526802	2.11E-09	1.54E-07
cg01857260	0.152189163	0.296083652	0.14389449	2.03E-09	1.51E-07
cg01859340	0.113267273	0.22796958	0.114702307	5.52E-08	1.18E-06
cg01860328	0.141160701	0.31425808	0.173097379	8.16E-09	3.45E-07
cg01863266	0.023088846	0.048064409	0.024975562	1.51E-08	5.04E-07
cg01864982	0.302160043	0.458809427	0.156649384	1.21E-08	4.40E-07
cg01865118	0.934518098	0.849626608	-0.08489149	6.84E-08	1.37E-06
cg01866427	0.054498654	0.126071058	0.071572405	4.35E-10	6.34E-08
cg01866606	0.159849484	0.349872706	0.190023222	2.98E-09	1.89E-07
cg01867395	0.301363088	0.444907404	0.143544316	5.42E-08	1.17E-06
cg01868222	0.05391464	0.161673484	0.107758844	1.44E-09	1.23E-07
cg01868782	0.081567818	0.170718685	0.089150867	2.19E-08	6.40E-07
cg01870519	0.630485446	0.761736815	0.131251369	1.89E-10	4.10E-08
cg01871214	0.127043607	0.364853923	0.237810317	1.66E-12	4.78E-09
cg01871251	0.034524505	0.078897573	0.044373068	2.29E-08	6.60E-07
cg01872024	0.367178231	0.576214105	0.209035875	7.02E-10	8.30E-08
cg01874877	0.217931336	0.333930121	0.115998785	2.12E-08	6.28E-07
cg01875775	0.019122571	0.051446725	0.032324153	1.65E-09	1.33E-07
cg01875784	0.176537516	0.34111847	0.164580954	1.22E-09	1.13E-07
cg01876514	0.975945375	0.889221162	-0.086724213	3.39E-09	2.03E-07
cg01877352	0.399131506	0.567286379	0.168154874	9.98E-10	1.00E-07
cg01877814	0.211001105	0.353198542	0.142197437	9.98E-10	1.00E-07
cg01878940	0.970420202	0.928946563	-0.041473639	2.99E-08	7.86E-07
cg01879437	0.198827278	0.344378587	0.145551309	6.71E-08	1.35E-06
cg01879898	0.016771119	0.045856721	0.029085602	7.79E-09	3.36E-07
cg01880463	0.367798026	0.578964133	0.211166107	2.04E-08	6.12E-07
cg01881054	0.941280081	0.842303923	-0.098976158	4.91E-08	1.09E-06
cg01881182	0.498391382	0.766241776	0.267850394	2.42E-08	6.84E-07
cg01882866	0.09956258	0.213191067	0.113628487	1.80E-08	5.65E-07
cg01883025	0.027201704	0.062446786	0.035245083	3.43E-10	5.61E-08
cg01883635	0.153295018	0.326010251	0.172715233	1.09E-08	4.11E-07
cg01884912	0.963632926	0.901673382	-0.061959543	6.77E-08	1.36E-06
cg01885503	0.264670923	0.382105001	0.117434078	4.42E-10	6.39E-08
cg01885559	0.212110175	0.382573547	0.170463372	3.43E-10	5.61E-08
cg01885796	0.92521525	0.790591667	-0.134623584	4.52E-10	6.46E-08
cg01886385	0.934305575	0.86317374	-0.071131835	2.41E-09	1.67E-07
cg01886514	0.099119941	0.227090111	0.127970169	2.80E-09	1.82E-07
cg01887804	0.073471976	0.168856424	0.095384448	6.74E-08	1.35E-06
cg01893100	0.974384949	0.934021712	-0.040363238	4.17E-09	2.31E-07
cg01895124	0.929957486	0.84421696	-0.085740526	8.52E-09	3.54E-07
cg01897323	0.113491017	0.201700156	0.088209139	1.55E-08	5.13E-07
cg01898698	0.248781105	0.435367715	0.18658661	3.13E-08	8.10E-07
cg01898964	0.264827878	0.411091456	0.146263577	2.65E-08	7.27E-07
cg01899074	0.936898789	0.802404413	-0.134494375	2.77E-08	7.49E-07
cg01899937	0.91937917	0.965739414	0.046360245	3.52E-09	2.08E-07
cg01900413	0.376383477	0.585440693	0.209057216	1.32E-08	4.64E-07
cg01901867	0.587369253	0.744605786	0.157236533	5.57E-10	7.31E-08
cg01902036	0.95600124	0.883432603	-0.072568637	3.15E-08	8.14E-07
cg01902059	0.964538278	0.932298439	-0.032239838	2.96E-08	7.81E-07
cg01902845	0.493690519	0.703437933	0.209747414	1.36E-10	3.47E-08
cg01903503	0.95935166	0.888120683	-0.071230977	6.87E-08	1.37E-06
cg01903504	0.923851021	0.855660789	-0.068190232	4.96E-08	1.10E-06
cg01904063	0.139890624	0.26902404	0.129133416	1.01E-08	3.94E-07
cg01904243	0.248035237	0.404800379	0.156765142	5.05E-08	1.12E-06
cg01904727	0.963608396	0.807140393	-0.156468003	2.77E-11	1.58E-08
cg01905698	0.017826702	0.047541581	0.029714879	1.14E-08	4.24E-07
cg01906994	0.738976619	0.871567303	0.132590684	5.83E-11	2.28E-08
cg01908177	0.972204027	0.947358427	-0.0248456	6.71E-08	1.35E-06
cg01908444	0.619084693	0.736858789	0.117774096	3.08E-08	8.02E-07
cg01908954	0.224905482	0.503960167	0.279054685	2.22E-10	4.45E-08
cg01911386	0.740622485	0.851236615	0.11061413	6.91E-08	1.38E-06
[truncated: 22,663 more rows]
