# Supplementary material for: The signature of liver cancer in immune cells DNA methylation
Source: Clin Epigenetics. 2018 Jan 18;10:8. doi: 10.1186/s13148-017-0436-1 (PMC5774119; doi:10.1186/s13148-017-0436-1)
Supplement: Supplementary file 12 — Correlation of methylation of CG sites associated with the PD-1 gene and progression of HCC. (CSV 2 kb) [file 13148_2017_436_MOESM12_ESM.csv]

TargetID	r	P.Val	adj.P.Val	Chr	Start	End	Annotation
cg10994870	-0.85966295	0	0	chr2	242799553	242799554	intron (NM_005018, intron 1 of 4)
cg01632474	-0.866901338	0	0	chr2	242799312	242799313	intron (NM_005018, intron 1 of 4)
cg03903296	-0.828816056	0	0	chr2	242799562	242799563	intron (NM_005018, intron 1 of 4)
cg20805133	-0.690543354	5.19E-11	2.17E-10	chr2	242802192	242802193	Intergenic
cg14453145	-0.797954679	2.22E-16	2.40E-15	chr2	242801896	242801897	promoter-TSS (NM_005018)
cg19710184	-0.813564718	0	0	chr2	242805378	242805379	Intergenic
cg24870483	-0.839473009	0	0	chr2	242805437	242805438	Intergenic
cg21670983	-0.816119552	0	0	chr2	242799460	242799461	intron (NM_005018, intron 1 of 4)
cg03889044	-0.770209849	1.02E-14	7.98E-14	chr2	242802099	242802100	Intergenic
cg09031938	-0.766071618	1.73E-14	1.30E-13	chr2	242799489	242799490	intron (NM_005018, intron 1 of 4)
cg17322655	-0.666815698	3.97E-10	1.46E-09	chr2	242802127	242802128	Intergenic
cg19789753	-0.641660452	2.83E-09	9.32E-09	chr2	242805962	242805963	Intergenic
cg00795812	-0.713552654	5.95E-12	2.87E-11	chr2	242802009	242802010	promoter-TSS (NM_005018)
cg25150021	-0.655242264	1.00E-09	3.50E-09	chr2	242806033	242806034	Intergenic
cg11808423	-0.707747459	1.05E-11	4.86E-11	chr2	242804961	242804962	Intergenic
cg15153118	-0.645879507	2.06E-09	6.91E-09	chr2	242798478	242798479	intron (NM_005018, intron 1 of 4)
cg25798782	-0.611794293	2.34E-08	6.83E-08	chr2	242795282	242795283	intron (NM_005018, intron 1 of 4)
cg10057601	-0.71877569	3.53E-12	1.77E-11	chr2	242793078	242793079	3' UTR (NM_005018, exon 5 of 5)
cg16720890	-0.805039525	0	0	chr2	242795082	242795083	exon (NM_005018, exon 2 of 5)
cg01128412	-0.775133014	5.33E-15	4.39E-14	chr2	242787064	242787065	Intergenic
cg07281781	-0.698690474	2.47E-11	1.08E-10	chr2	242794854	242794855	exon (NM_005018, exon 2 of 5)
cg25958062	-0.815382183	0	0	chr2	242783729	242783730	Intergenic
cg09319815	-0.814121664	0	0	chr2	242794941	242794942	exon (NM_005018, exon 2 of 5)
cg10526431	-0.718120158	3.77E-12	1.88E-11	chr2	242794928	242794929	exon (NM_005018, exon 2 of 5)
cg11036279	0.682848632	1.03E-10	4.10E-10	chr2	242785270	242785271	Intergenic
cg06386983	0.830539882	0	0	chr2	242785184	242785185	Intergenic
cg18156831	0.835717559	0	0	chr2	242784034	242784035	Intergenic
cg04789125	0.754289269	7.28E-14	4.85E-13	chr2	242798512	242798513	intron (NM_005018, intron 1 of 4)
cg07728865	0.704051256	1.49E-11	6.76E-11	chr2	242787716	242787717	Intergenic
