# Supplementary material for: The signature of liver cancer in immune cells DNA methylation
Source: Clin Epigenetics. 2018 Jan 18;10:8. doi: 10.1186/s13148-017-0436-1 (PMC5774119; doi:10.1186/s13148-017-0436-1)
Supplement: Supplementary file 14 — Clinical data of second cohort. (CSV 11 kb) [file 13148_2017_436_MOESM14_ESM.csv]

sample ID	sex	age	pathology	anticancer therapy	BCLC stage	Child-Pugh	TNM stage	smoking	drinking	AFU(U/L)	AFP?ng/ml?	ALT(U/L)	AST(U/L)	TBIL(umol/L)	DBIL(umol/L)	ALB(g/L)	HBsAg(1=positive,0=negative)	anti-HBs(1=positive,0=negative)	HBeAg(1=positive,0=negative)	anti-Hbe(1=positive,0=negative)	anti-HBc(1=positive,0=negative)	HBV-DNA?copy/ml?	HCV-IgG?1=positive?0=negative?	HCV RNA (IU/ML)
I-11	M	68	single tunor,10mm	No	0	A	¢ñ	No	No			410.5	423.3	57.5	27.1	35.4	1	0	0	1	1	?500	0
I-14	M	50	single tunor,18mm	No	0	A	¢ñ	35 years	No	12.5	1.53	13.2	22	10.9	3.3	38.5	1	0	1	0	1	?500	0
I-18	M	65	single tunor,18mm	No	0	A	¢ñ	50 years	No	25.2	1.69	79.7	26.8	22.6	4.7	41	1	0	0	1	1	?500	0
I-19	M	80	single tunor,19mm	No	0	A	¢ñ	No	No	33.3	15.67	17.8	27.1	15.9	2.7	41.5	1	0	0	0	1	?500	0
I-22	M	57	single tunor,15mm	No	0	A	¢ñ	30 years	30 years	32.9	3.13	19.6	22.4	18.6	3	48.6	1	0	0	1	1	?500	0
I-23	M	62	single tunor,13*10mm	No	0	A	¢ñ	No	No	39.5	2355	41.2	64	26.1	6.1	33.5	1	0	1	0	1	10100000	0
I-24	M	54	single tunor,10mm	No	0	A	¢ñ	20 years	No			12.9	30.3	35.5	9.3	45.1	1	0	0	1	1		0
I-30	M	58	single tumor,13mm	No	0	A	¢ñ	No	No	36.2	2.86	54.2	90.8	13.4	3.2	36.7	1	0	0	1	1	?500	0
I-17	M	57	single tunor,19mm	No	A	B	¢ñ	No	No		1210	56.8	86.8	73.3	26.4	28.6	1	0	1	0	1	?500	0
I-28	M	72	single tuno,16mm	No	A	B	¢ñ	30 years	No	48	128.3	75.8	127.9	381.4	179.4	29	1	0	0	1	1	?500	0
I-12	M	43	single tunor,40mm	No	A	A	¢ñ	No	No	33.3	91.67	54.5	38	17.5	4.2	46.8	1	0	0	1	1	?500	0
I-13	M	41	single tunor,30mm	No	A	A	¢ñ	No	No	38.4	1.51	100.3	77.9	26.9	6.5	34.5	1	0	0	1	1	?500	0
I-16	F	54	single tunor,32mm	No	A	A	¢ñ	No	No	60.4	4578	36	59.4	15.6	2.7	33.9	1	0	0	1	1	?500	0
I-20	M	58	single tunor,30mm	No	A	A	¢ñ	No	No	31.2	3.01	41.7	40.1	16.1	2.7	46.6	1	0	0	1	1	?500	0
I-25	F	68	single tunor,48mm	No	A	A	¢ñ	No	No	15.2	0.8	49.1	72.2	12.3	3.8	32	1	0	0	1	1	?500	0
I-27	M	54	single tuno,30mm	No	A	A	¢ñ	No	40 years	66.2	5.07	179.2	174.9	13.2	4.5	19.1	1	0	0	1	1	2720000	0
II-11	M	47	multiple tumors,the biggest 29mm	No	A	A	¢ò	20 years	10 years	64.8	974.3	102.9	58.9	8.8	2.1	42.2	1	0	0	1	1	?500	0
II-13	M	45	multiple tumors,the biggest 30mm	No	A	A	¢ò	20 years	17 years	56.5	5.9	18.9	26.8	8.4	1.8	35.6	1	0	0	1	1	?500	0
II-15	M	62	multiple tumors,the biggest 30mm	No	A	A	¢ò	No	seldom	50.3	41.87	24.1	45.8	17.9	2.8	38.8	0	0	0	1	1	?500	0
I-15	M	71	single tunor,120mm	No	A	A	¢ñ	smoking for 30 years, quit smoking 10 years ago	No	70.1	59.11	44.3	90.9	38.7	20.5	27.2	1	0	0	1	1	?500	0
II-12	M	53	multiple tumors,the biggest 32mm	No	B	B	¢ò	20 years	20 years	10.3	9.67	39	33.6	20.5	5.4	39.1	1	0	1	0	1	4190000	0
III-16	M	54	multiple tumors,the biggest 160mm	No	B	A	¢ó	40 years	No	60.2	358.5	177.8	254.2	31.5	12.8	35.2	1	0	0	1	1	1400000	0
III-17	M	34	multiple tumors,the biggest 80mm	No	B	A	¢ó	10 years	5 years	60.8	41524	44.1	99.6	11.2	2.9	36.6	1	0	1	0	1	8200	0
II-14	M	64	multiple tumors,the biggest 46*39mm	No	B	A	¢ò	40 years	40 years	45.6	442.3	243	390.3	35.5	9.2	27.7	1	1	1	1	1	383000	0
II-16	M	52	multiple tumors,the biggest 3.5cm	No	B	A	¢ò	30 years	20 years	39.6	37.05	40.3	29.4	16.6	2.3	40	1	0	0	0	1	?500	0
II-17	M	47	multiple tumors,the biggest 45mm	No	B	B	¢ò	30 years	20 years	26.2	2.54	23.6	29.4	27.7	8.1	35.4	1	0	0	1	1		0
III-18	M	45	multiple tumors,the biggest 58mm	No	B	A	¢ó	No	20 years	31.2	796.6	50.7	32.5	16.8	3.3	44.7						?500
II-18	M	52	multiple tumors,the biggest 40mm	No	B	B	¢ò	40 years	30 years	36.1	4.35	127.5	65.3	18.2	4.1	32.9	1	0	0	1	1	1620	0
II-19	M	49	multiple tumors,the biggest 42mm	No	B	A	¢ò	30 years	No	41	4565	44.5	24.8	29.5	6	34.2	1	0	0	1	1	3020	0
II-20	M	45	multiple tumors,the biggest 3.5cm	No	B	B	¢ò	No	No	35.8	171.4	31.1	36.5	23.7	5.3	33.3	1	0	0	1	1	17600	0
I-21	M	45	multiple tumors,the biggest 159*170mm	No	B	A	¢ñ	20 years	20 years	199.8	852.3	77.7	286.9	14.4	3	35.1	1	0	0	1	1	3660	0
IV-13	M	56	the metastasis of carcinoma to kidney	No	C	A	¢ô	smoking for 20 years,quit smoking 3 years ago	10 years	55.6	230.9	25.1	32.4	7.7	1.8	41.1	1	0	0	1	1	?500	0
III-13	M	50	invasion of tumor to large vessels	No	C	B	¢ó	10 years	10 years	45.7	56.88	56.9	46.6	20.1	7.3	31.7	1	0	1	0	1	1070	0
IV-15	M	29	the metastasis of carcinoma to lung	No	C	B	¢ô	10 years	No	63.2	121000	38	72.9	43.4	10.4	41.4	1	0	0	1	1	2410	0
III-14	M	51	invasion of tumor to large vessels	No	C	A	¢ó	30 years	20 years	52.7	37182	46	90.7	22.8	5.8	37.3	1	0	0	1	1	?500	0
III-15	F	53	invasion of tumor to large vessels	No	C	A	¢ó	No	No	54	3.64	34.8	47.2	16.2	2.9	33.7	1	0	0	1	1	172000	0
IV-16	M	63	the metastasis of carcinoma to bone	No	C	A	¢ô	20 years	20 years	107.4	4282	57.8	68.9	25.7	8.1	36.9	1	1	0	1	1	394000	0
IV-17	M	64	the metastasis of carcinoma to lung	No	C	A	¢ô	No	No	91.5	243.6	54	71.8	19.1	5.4	35.9	1	0	0	1	1	2700	0
I-26	M	63	single tunor,180mm?invasion of tumor to large vessels?T4N0M0?IIIb?	No	C	A	¢ó	No	No	9.9	7399	37	39.2	16.5	3.4	36.4	0	0	0	1	1	?500	0
IV-18	M	42	the metastasis of carcinoma to lung	No	C	A	¢ô	No	No	83	4.95	20.6	87.7	12.1	2.7	32.6	1	0	0	1	1	1640	0
I-29	M	47	single tunor,130mm? the metastasis of carcinoma to lung	No	C	B	¢ô	No	No	131.9	12.46	80	133.9	49.4	10.9	28.1	1	0	0	1	1	470000	0
IV-19	M	50	the metastasis of carcinoma to lung	No	C	B	¢ô	20 years	17 years	70	1382	33.2	271.8	28.9	9.1	33.8	1	0	0	1	1	2350000	0
IV-20	M	50	the metastasis of carcinoma to lung	No	C	B	¢ô	No	30 years	74.9	4040	62.4	160	54.2	21.7	36.2	0	1	0	1	1	?500	0
III-19	M	60	invasion of tumor to large vessels	No	C	A	¢ó	40 years	seldom	55.8	30512	43.2	71.8	13.4	2	45.7	1	0	1	0	1	?500	0
III-12	M	55	invasion of tumor to large vessels	No	D	C	¢ó	30 years	30 years	67.4	23.47	76.9	106	49.9	22.1	29.4	1	0	0	1	1	1080	0
IV-14	M	42	the metastasis of carcinoma to lung	No	D	C	¢ô	20 years	No	58.5	745.9	48.3	37.1	39.4	17.1	34.2	1	0	0	1	1	215000	0
IV-11	M	53	the metastasis of carcinoma to lung	No	D	C	¢ô	smoking for 20 years,quit smoking 4 years ago	30 years	75.2	6.88	25.4	152.9	763.4	339.4	29.4	1	0	1	1	1	1800	0
IV-12	F	62	the metastasis of carcinoma to lung	No	D	C	¢ô	No	No	39.3	10.56	129.9	398.2	95.4	49.7	15	1	0	1	0	1	8080000	0
III-11	M	57	invasion of tumor to large vessels	No	D	C	¢ó	40 years	40 years	26.1	496.4	50.5	359.6	44	12.9	28	1	0	0	1	1	?500	0
III-20	F	72	multiple tumor,the biggest115mm	No	D	C	¢ó	smoking for 20 years, quit smoking 20 years ago	No	44.5	4.8	24.8	46.7	88.7	34.5	27.9	1	0	1	1	1	965000	0
B11	M	54	hepatitis B					No	No	37.4	181.9	194.6	118.8	579.7	272.2		1	0	1	0	1	26400000	0
B12	F	24	hepatitis B					No	No	27.2	0.94	21	44.2	10.8	1.8		1	0	0	1	1	?500	0
B13	M	26	hepatitis B					5 years	No	69	11.47	50.9	27	11.4	2.4		1	1	1	1	1	30700	0
B14	M	39	hepatitis B					No	No	37.7	3	431.8	163.6	15.3	3.4		1	0	1	0	1	?500	0
B15	M	55	hepatitis B					30 years	No	43.9	6.54	32.8	61.3	191.5	79.5		0	0	0	1	1	?500	0
B16	M	63	hepatitis B					No	No	64.7	20.73	62.7	49.9	12.4	1.5		1	0	0	1	1	21900000	0
B17	M	61	hepatitis B					40 years	No	35.4	4.67	19.3	20.6	16.5	3.5		1	0	0	1	1	?500
B18	F	27	hepatitis B					No	No	43.4	35.2	128.9	54	16.9	5.1		1	0	1	0	1	121500000	0
B19	M	34	hepatitis B					No	No	41.8	160.7	5	15.1	3.02	8.4		1	0	0	1	1	4775	0
B20	F	56	hepatitis B					smoking for 10 years, quit smoking 4 years ago	No		4.26	29.3	28.4	16.3	2.8		1	0	0	1	1	?500	0
C11	M	19	hepatitis C					No	No	51.2	1.72	289.5	126.5	10.7	2.6		0	1	0	0	0		1	2010000
C12	F	51	hepatitis C					No	No	33.2	8.67	66.8	40.8	20.4	2.2								1	1250000
C13	M	32	hepatitis B+C					No	No	31.4	3.12	58.7	31.4	11.9	2.3		0	1	0	1	1	?500	1	956000
C14	M	60	hepatitis C					30 years	No	68	37.98	30.4	35	14.6	5.3		0	0	0	0	0		1	1870000
C15	M	57	hepatitis C					30 years	20 years		4.25	84	49.5	15.5	2.7		0	0	0	0	0		1
C16	F	52	hepatitis C					No	No	23.3	4.25	55.1	48.6	20.2	4.3		0	0	0	0	0		1	222000
C17	F	48	hepatitis C					No	No	31.9	1.82	26.6	23.5	16.6	2.9		0	0	0	0	0		1	9660000
C18	F	62	hepatitis C					No	No	51	2.44	47.3	39.6	8	0.8		0	0	0	0	0		1	19800000
C19	M	69	hepatitis C?primary liver cancer recurrence	hepatectomy+TACE				No	drinking for 20 years,quit drinking 2 years ago	45.8	3.08	47.9	44.6	16.2	3.1		0	0	0	0	0		1	?100
C20	F	51	hepatitis C					No	No	8	3.4	62.5	45.7	16.6	3.3		0	1	0	0	1		1	64000
H11	M	31	healthy control					No	No
H12	M	37	healthy control					No	No
H13	M	25	healthy control					No	No
H14	M	44	healthy control					20 years	No
H15	M	38	healthy control					15 years	seldom
H16	F	42	healthy control					No	No
H17	F	44	healthy control					No	No
H18	F	23	healthy control					No	No
H19	M	39	healthy control					No	No
H20	F	32	healthy control					No	No
Abbreviations
TACE	Transarterial chemoembolization
RFA	Radiofrequency ablation
AFP	Alpha fetoprotein
AFU	alpha-L-fucosidase
ALT	Alanine aminotransferase
AST	Aspartate aminotransferase
TBIL	total bilirubin
DBIL	Direct bilirubin
HCV	Hepatitis C virus
HBV	Hepatitis B virus
