# Supplementary material for: The signature of liver cancer in immune cells DNA methylation
Source: Clin Epigenetics. 2018 Jan 18;10:8. doi: 10.1186/s13148-017-0436-1 (PMC5774119; doi:10.1186/s13148-017-0436-1)
Supplement: Supplementary file 15 — Clinical data of third cohort. (XLSX 10 kb) [file 13148_2017_436_MOESM15_ESM.xlsx]

## Sheet: Sheet1
ID	sex	age	diagnosis	anticancer therapy	AFP(ng/ml）	HBV DNA
H1	M	49	Healthy
H2	F	53	Healthy
H3	M	59	Healthy
H4	M	63	Healthy
H6	M	43	Healthy
H7	F	33	Healthy
H8	M	33	Healthy
H9	M	39	Healthy
H10	M	41	Healthy
H11	M	42	Healthy
H13	F	47	Healthy
H14	F	44	Healthy
H15	F	42	Healthy
H16	F	50	Healthy
H17	M	56	Healthy
H20	M	54	Healthy
T19	F	54	HepB		2.58	<100
T20	M	50	HepB		2
T151	F	34	HepB		1.53	1×108
T166	M	27	HepB		612.4	3.44×105
T174	M	55	HepB		2.53	2.96×107
T185	M	56	HepB		65.9	<2
T190	M	32	HepB		1.95	<100
T210	M	47	HepB		22.47	<100
342T	M	37	HepB		5.09	2.6
18	F	44	CAN1	RFA	97.28	<100
55	M	56	CAN1	NO	-	2.05×105
345	M	35	CAN1	VII segmental resection	-601.7	1.38×106
132	M	43	CAN1	TACE+RFA	-2.72	<20
52	M	50	CAN1	Hepatectomy+plenectomy	455	<100
8	M	44	CAN1	NO	4.72	<100
49	M	60	CAN1	TACE+RFA	512.4	9.03×106
48	M	65	CAN1	TACE+RFA	97.37	3.68×104
39	M	57	CAN1	TACE	10.33	2.9×103
24	M	49	CAN1	Hepatectomy	2.66	72.3
66	F	57	CAN1	Hepatectomy	2.22	<100
45	M	59	CAN1	TACE+RFA	151.5	<100
15	M	37	CAN2	Hepatectomy	19453	1.3×103
13	M	39	CAN2	TACE	7.54	<100
63	M	54	CAN2	TACE+RFA	-	-
60	F	45	CAN2	TACE+RFA	714.3	8.02×103
29	M	56	CAN2	NO	8.62	1.76×107
25	F	28	CAN2	V segmental resection	29751	<100
40	M	42	CAN2	TACE	2.51	7.83×104
53	M	58	CAN2	NO	-	-
57	M	62	CAN2	NO	489.9	<100
47	M	41	CAN2	Plenectomy+ RFA	36.21	<20
330	M	48	CAN2	NO	1399	<100
