# Supplementary material for: The signature of liver cancer in immune cells DNA methylation
Source: Clin Epigenetics. 2018 Jan 18;10:8. doi: 10.1186/s13148-017-0436-1 (PMC5774119; doi:10.1186/s13148-017-0436-1)
Supplement: Supplementary file 16 — Descriptive statistics for (Fig. 6a). (XLS 87 kb) [file 13148_2017_436_MOESM16_ESM.xls]

## Sheet: STAP1 first replication b
Table Analyzed	cg04398282							Number of families	1										Ctrl	HepB	HepC	St. 1	St. 2	St. 3	St. 4
								Number of comparisons per family	6									Number of values	10	10	10	7	12	8	22
ANOVA summary								Alpha	0.05
F	7.263																	Minimum	23.21	27.21	22.32	50.12	38.98	37.06	25.19
P value	< 0.0001							Dunnett's multiple comparisons test	Mean Diff.	95% CI of diff.	Significant?	Summary						25% Percentile	25.94	33.53	27.72	51.76	49.93	41.26	41.95
P value summary	****																	Median	34.84	36.53	39.67	53.13	51.47	44.42	45.87
Are differences among means statistically significant? (P < 0.05)	Yes							Ctrl vs. HepB	-4.515	-14.90 to 5.867	No	ns						75% Percentile	40.36	47.55	50.06	57.32	57.84	53.63	49.7
R square	0.377							Ctrl vs. HepC	-4.219	-14.60 to 6.163	No	ns						Maximum	52.04	57.58	53.71	70.87	73.01	61.91	65.76
								Ctrl vs. St. 1	-20.62	-32.06 to -9.184	Yes	****
Brown-Forsythe test								Ctrl vs. St. 2	-18.82	-28.76 to -8.883	Yes	****						Mean	34.94	39.45	39.15	55.56	53.76	47.15	45.1
F (DFn, DFd)	0.4660 (6, 72)							Ctrl vs. St. 3	-12.22	-23.23 to -1.205	Yes	*						Std. Deviation	8.974	9.202	10.99	7.101	8.474	8.253	8.37
P value	0.8312							Ctrl vs. St. 4	-10.16	-19.02 to -1.309	Yes	*						Std. Error of Mean	2.838	2.91	3.474	2.684	2.446	2.918	1.785
P value summary	ns
Significantly different standard deviations? (P < 0.05)	No																	Lower 95% CI of mean	28.52	32.87	31.29	48.99	48.37	40.25	41.39
								Test details	Mean 1	Mean 2	Mean Diff.	SE of diff.	n1	n2	q	DF		Upper 95% CI of mean	41.35	46.03	47.01	62.13	59.14	54.05	48.81
Bartlett's test
Bartlett's statistic (corrected)	1.673							Ctrl vs. HepB	34.94	39.45	-4.515	3.949	10	10	1.143	72		95% CI of median
P value	0.9472							Ctrl vs. HepC	34.94	39.15	-4.219	3.949	10	10	1.068	72		Actual confidence level	97.85%	97.85%	97.85%	98.44%	96.14%	99.22%	98.31%
P value summary	ns							Ctrl vs. St. 1	34.94	55.56	-20.62	4.351	10	7	4.74	72		Lower confidence limit	24.14	30.65	24.52	50.12	49.64	37.06	41.97
Significantly different standard deviations? (P < 0.05)	No							Ctrl vs. St. 2	34.94	53.76	-18.82	3.781	10	12	4.979	72		Upper confidence limit	41.47	47.89	51.08	70.87	58.58	61.91	49.61
								Ctrl vs. St. 3	34.94	47.15	-12.22	4.188	10	8	2.917	72
ANOVA table	SS	DF	MS	F (DFn, DFd)	P value			Ctrl vs. St. 4	34.94	45.1	-10.16	3.368	10	22	3.018	72		Sum	349.4	394.5	391.5	388.9	645.1	377.2	992.1
Treatment (between columns)	3398	6	566.3	F (6, 72) = 7.263	P < 0.0001
Residual (within columns)	5614	72	77.97
Total	9011	78
Data summary
Number of treatments (columns)	7
Number of values (total)	79
Table Analyzed	cg04398282							Number of families	1
								Number of comparisons per family	6
ANOVA summary								Alpha	0.05
F	7.26286
P value	< 0.0001							Dunnett's multiple comparisons test	Mean Diff.	95% CI of diff.	Significant?	Summary
P value summary	****
Are differences among means statistically significant? (P < 0.05)	Yes							HepB vs. Ctrl	4.515	-5.866569 to 14.89657	No	ns
R square	0.37704							HepB vs. HepC	0.296	-10.08557 to 10.67757	No	ns
								HepB vs. St. 1	-16.1093	-27.54922 to -4.669355	Yes	**
Brown-Forsythe test								HepB vs. St. 2	-14.3075	-24.24710 to -4.367905	Yes	**
F (DFn, DFd)	0.4660416 (6, 72)							HepB vs. St. 3	-7.70125	-18.71257 to 3.310066	No	ns
P value	0.8312							HepB vs. St. 4	-5.64727	-14.50070 to 3.206159	No	ns
P value summary	ns
Significantly different standard deviations? (P < 0.05)	No
								Test details	Mean 1	Mean 2	Mean Diff.	SE of diff.	n1	n2	q	DF
Bartlett's test
Bartlett's statistic (corrected)	1.67306							HepB vs. Ctrl	39.45	34.935	4.515	3.94882	10	10	1.14338	72
P value	0.9472							HepB vs. HepC	39.45	39.154	0.296	3.94882	10	10	0.0749592	72
P value summary	ns							HepB vs. St. 1	39.45	55.5593	-16.1093	4.35138	10	7	3.70211	72
Significantly different standard deviations? (P < 0.05)	No							HepB vs. St. 2	39.45	53.7575	-14.3075	3.7807	10	12	3.78435	72
								HepB vs. St. 3	39.45	47.1512	-7.70125	4.18835	10	8	1.83873	72
ANOVA table	SS	DF	MS	F (DFn, DFd)	P value			HepB vs. St. 4	39.45	45.0973	-5.64727	3.36756	10	22	1.67696	72
Treatment (between columns)	3397.53	6	566.254	F (6, 72) = 7.262860	P < 0.0001
Residual (within columns)	5613.53	72	77.9657
Total	9011.06	78
Data summary
Number of treatments (columns)	7
Number of values (total)	79

## Sheet: STAP1 3d replication
																			Ctrl	HepB	St. 1	St. 2
Table Analyzed	STAP1 3d replication						Number of families	1										Number of values	16	9	11	12
							Number of comparisons per family	3
ANOVA summary							Alpha	0.05										Minimum	29.05	20.66	45.18	40.94
F	6.983																	25% Percentile	36.15	30.11	45.41	44.55
P value	0.0006						Dunnett's multiple comparisons test	Mean Diff.	95% CI of diff.	Significant?	Summary							Median	40.92	37.41	47.31	46.96
P value summary	***																	75% Percentile	42.19	49.95	51.61	49.51
Are differences among means statistically significant? (P < 0.05)	Yes						HepB vs. Ctrl	0.2978	-6.112 to 6.708	No	ns							Maximum	48.76	56.9	58.18	51.4
R square	0.3226						HepB vs. St. 1	-9.013	-15.93 to -2.098	Yes	**
							HepB vs. St. 2	-7.217	-14.00 to -0.4332	Yes	*							Mean	39.16	39.46	48.47	46.67
Brown-Forsythe test																		Std. Deviation	5.073	11.67	4.092	3.236
F (DFn, DFd)	5.646 (3, 44)																	Std. Error of Mean	1.268	3.892	1.234	0.9342
P value	0.0023						Test details	Mean 1	Mean 2	Mean Diff.	SE of diff.	n1	n2	q	DF
P value summary	**																	Lower 95% CI of mean	36.45	30.48	45.72	44.62
Significantly different standard deviations? (P < 0.05)	Yes						HepB vs. Ctrl	39.46	39.16	0.2978	2.635	9	16	0.113	44			Upper 95% CI of mean	41.86	48.43	51.22	48.73
							HepB vs. St. 1	39.46	48.47	-9.013	2.842	9	11	3.171	44
Bartlett's test							HepB vs. St. 2	39.46	46.67	-7.217	2.788	9	12	2.588	44			95% CI of median
Bartlett's statistic (corrected)	19.46																	Actual confidence level	97.87%	96.09%	98.83%	96.14%
P value	0.0002																	Lower confidence limit	35.92	29.15	45.34	44.51
P value summary	***																	Upper confidence limit	42.32	52.34	52.8	49.95
Significantly different standard deviations? (P < 0.05)	Yes
																		Sum	626.5	355.1	533.1	560.1
ANOVA table	SS	DF	MS	F (DFn, DFd)	P value
Treatment (between columns)	837.6	3	279.2	F (3, 44) = 6.983	P = 0.0006
Residual (within columns)	1759	44	39.98
Total	2597	47
Data summary
Number of treatments (columns)	4
Number of values (total)	48

## Sheet: AKAP7 first replication
																		Ctrl	HepB	HepC	St. 1	St. 2	St. 3	St. 4
Table Analyzed	cg12700074						Number of families	1									Number of values	10	10	10	7	12	8	22
							Number of comparisons per family	6
ANOVA summary							Alpha	0.05									Minimum	17.31	22.27	19.7	38.15	41.74	33.79	22.05
F	2.71156																25% Percentile	33.39	26.51	32.13	54.87	51.71	37.05	33.41
P value	0.0198						Dunnett's multiple comparisons test	Mean Diff.	95% CI of diff.	Significant?	Summary						Median	40.09	38.99	47.62	63.42	54.35	44.53	46.9
P value summary	*																75% Percentile	56.51	55.29	60.59	72.95	60.77	60.86	51.84
Are differences among means statistically significant? (P < 0.05)	Yes						Ctrl vs. HepB	2.376	-13.83 to 18.58	No	ns						Maximum	67.75	66.31	71.53	76.53	74.01	76.71	67.68
R square	0.184315						Ctrl vs. HepC	-3.635	-19.84 to 12.57	No	ns
							Ctrl vs. St. 1	-19.09	-36.95 to -1.232	Yes	*						Mean	43.13	40.76	46.77	62.23	55.37	48.7	44.66
Brown-Forsythe test							Ctrl vs. St. 2	-12.24	-27.75 to 3.280	No	ns						Std. Deviation	15.43	15.56	17.67	13.52	8.271	14.91	12.23
F (DFn, DFd)	1.355893 (6, 72)						Ctrl vs. St. 3	-5.561	-22.75 to 11.63	No	ns						Std. Error of Mean	4.88	4.922	5.587	5.11	2.388	5.272	2.608
P value	0.2442						Ctrl vs. St. 4	-1.529	-15.35 to 12.29	No	ns
P value summary	ns																Lower 95% CI of mean	32.1	29.62	34.13	49.72	50.12	36.23	39.24
Significantly different standard deviations? (P < 0.05)	No																Upper 95% CI of mean	54.17	51.89	59.41	74.73	60.63	61.16	50.09
							Test details	Mean 1	Mean 2	Mean Diff.	SE of diff.	n1	n2	q	DF
Bartlett's test																	95% CI of median
Bartlett's statistic (corrected)	6.42454						Ctrl vs. HepB	43.13	40.76	2.376	6.165	10	10	0.3854	72		Actual confidence level	97.85%	97.85%	97.85%	98.44%	96.14%	99.22%	98.31%
P value	0.3773						Ctrl vs. HepC	43.13	46.77	-3.635	6.165	10	10	0.5897	72		Lower confidence limit	29.58	23.01	26.7	38.15	51.7	33.79	33.51
P value summary	ns						Ctrl vs. St. 1	43.13	62.23	-19.09	6.793	10	7	2.81	72		Upper confidence limit	63.48	58.42	70.88	76.53	62.08	76.71	51.65
Significantly different standard deviations? (P < 0.05)	No						Ctrl vs. St. 2	43.13	55.37	-12.24	5.902	10	12	2.073	72
							Ctrl vs. St. 3	43.13	48.7	-5.561	6.539	10	8	0.8505	72		Sum	431.3	407.6	467.7	435.6	664.5	389.6	982.6
ANOVA table	SS	DF	MS	F (DFn, DFd)	P value		Ctrl vs. St. 4	43.13	44.66	-1.529	5.257	10	22	0.2909	72
Treatment (between columns)	3091.41	6	515.236	F (6, 72) = 2.711555	P = 0.0198
Residual (within columns)	13681.1	72	190.015
Total	16772.5	78
Data summary
Number of treatments (columns)	7
Number of values (total)	79
Table Analyzed	cg12700074						Number of families	1
							Number of comparisons per family	6
ANOVA summary							Alpha	0.05
F	2.71156
P value	0.0198						Dunnett's multiple comparisons test	Mean Diff.	95% CI of diff.	Significant?	Summary
P value summary	*
Are differences among means statistically significant? (P < 0.05)	Yes						HepB vs. Ctrl	-2.376	-18.58308 to 13.83108	No	ns
R square	0.184315						HepB vs. HepC	-6.011	-22.21808 to 10.19608	No	ns
							HepB vs. St. 1	-21.467	-39.32633 to -3.607670	Yes	*
Brown-Forsythe test							HepB vs. St. 2	-14.6128	-30.12993 to 0.9042612	No	ns
F (DFn, DFd)	1.355893 (6, 72)						HepB vs. St. 3	-7.937	-25.12720 to 9.253201	No	ns
P value	0.2442						HepB vs. St. 4	-3.90518	-17.72662 to 9.916260	No	ns
P value summary	ns
Significantly different standard deviations? (P < 0.05)	No
							Test details	Mean 1	Mean 2	Mean Diff.	SE of diff.	n1	n2	q	DF
Bartlett's test
Bartlett's statistic (corrected)	6.42454						HepB vs. Ctrl	40.758	43.134	-2.376	6.16465	10	10	0.385423	72
P value	0.3773						HepB vs. HepC	40.758	46.769	-6.011	6.16465	10	10	0.975075	72
P value summary	ns						HepB vs. St. 1	40.758	62.225	-21.467	6.79312	10	7	3.16011	72
Significantly different standard deviations? (P < 0.05)	No						HepB vs. St. 2	40.758	55.3708	-14.6128	5.90221	10	12	2.47583	72
							HepB vs. St. 3	40.758	48.695	-7.937	6.5386	10	8	1.21387	72
ANOVA table	SS	DF	MS	F (DFn, DFd)	P value		HepB vs. St. 4	40.758	44.6632	-3.90518	5.25723	10	22	0.742821	72
Treatment (between columns)	3091.41	6	515.236	F (6, 72) = 2.711555	P = 0.0198
Residual (within columns)	13681.1	72	190.015
Total	16772.5	78
Data summary
Number of treatments (columns)	7
Number of values (total)	79

## Sheet: SLFN14first replication
																				Ctrl	HepB	HepC	St. 1	St. 2	St. 3	St. 4
Table Analyzed	cg00974761						Number of families	1											Number of values	15	15	15	7	12	8	22
							Number of comparisons per family	6
ANOVA summary							Alpha	0.05											Minimum	47.91	29.95	40.15	16.87	24.12	38.34	40.15
F	3.877																		25% Percentile	48.13	48.49	43.3	38.9	34.58	49.77	53.25
P value	0.0018						Dunnett's multiple comparisons test	Mean Diff.	95% CI of diff.	Significant?	Summary								Median	62.03	61.98	56.92	41.91	43.9	56.46	64.09
P value summary	**																		75% Percentile	65.22	72.26	71.91	55.64	58.84	64.02	71.51
Are differences among means statistically significant? (P < 0.05)	Yes						Ctrl vs. HepB	2.56	-10.15 to 15.27	No	ns								Maximum	94.23	74.85	87.82	57.67	64.3	69.67	82.95
R square	0.211						Ctrl vs. HepC	2.757	-9.955 to 15.47	No	ns
							Ctrl vs. St. 1	18.13	2.196 to 34.07	Yes	*								Mean	61.95	59.39	59.2	43.82	45.47	56.37	62.99
Brown-Forsythe test							Ctrl vs. St. 2	16.48	2.997 to 29.96	Yes	*								Std. Deviation	12.9	13.24	16.59	14.31	13.14	9.826	11.84
F (DFn, DFd)	0.7967 (6, 87)						Ctrl vs. St. 3	5.588	-9.654 to 20.83	No	ns								Std. Error of Mean	3.331	3.417	4.283	5.407	3.792	3.474	2.525
P value	0.5751						Ctrl vs. St. 4	-1.039	-12.70 to 10.62	No	ns
P value summary	ns																		Lower 95% CI of mean	54.81	52.06	50.01	30.59	37.13	48.15	57.74
Significantly different standard deviations? (P < 0.05)	No																		Upper 95% CI of mean	69.1	66.72	68.38	57.05	53.82	64.58	68.24
							Test details	Mean 1	Mean 2	Mean Diff.	SE of diff.	n1	n2	q	DF
Bartlett's test																			95% CI of median
Bartlett's statistic (corrected)	3.158						Ctrl vs. HepB	61.95	59.39	2.56	4.855	15	15	0.5273	87				Actual confidence level	96.48%	96.48%	96.48%	98.44%	96.14%	99.22%	98.31%
P value	0.7887						Ctrl vs. HepC	61.95	59.2	2.757	4.855	15	15	0.5678	87				Lower confidence limit	48.13	48.49	43.3	16.87	34.53	38.34	53.32
P value summary	ns						Ctrl vs. St. 1	61.95	43.82	18.13	6.086	15	7	2.979	87				Upper confidence limit	65.22	72.26	71.91	57.67	60.06	69.67	71.31
Significantly different standard deviations? (P < 0.05)	No						Ctrl vs. St. 2	61.95	45.47	16.48	5.15	15	12	3.2	87
							Ctrl vs. St. 3	61.95	56.37	5.588	5.821	15	8	0.9599	87				Sum	929.3	890.9	888	306.8	545.7	450.9	1386
ANOVA table	SS	DF	MS	F (DFn, DFd)	P value		Ctrl vs. St. 4	61.95	62.99	-1.039	4.452	15	22	0.2333	87
Treatment (between columns)	4113	6	685.5	F (6, 87) = 3.877	P = 0.0018
Residual (within columns)	15382	87	176.8
Total	19495	93
Data summary
Number of treatments (columns)	7
Number of values (total)	94
Table Analyzed	cg00974761						Number of families	1
							Number of comparisons per family	6
ANOVA summary							Alpha	0.05
F	3.877
P value	0.0018						Dunnett's multiple comparisons test	Mean Diff.	95% CI of diff.	Significant?	Summary
P value summary	**
Are differences among means statistically significant? (P < 0.05)	Yes						HepB vs. Ctrl	-2.56	-15.27 to 10.15	No	ns
R square	0.211						HepB vs. HepC	0.1967	-12.52 to 12.91	No	ns
							HepB vs. St. 1	15.57	-0.3644 to 31.51	No	ns
Brown-Forsythe test							HepB vs. St. 2	13.92	0.4366 to 27.40	Yes	*
F (DFn, DFd)	0.7967 (6, 87)						HepB vs. St. 3	3.028	-12.21 to 18.27	No	ns
P value	0.5751						HepB vs. St. 4	-3.599	-15.26 to 8.058	No	ns
P value summary	ns
Significantly different standard deviations? (P < 0.05)	No
							Test details	Mean 1	Mean 2	Mean Diff.	SE of diff.	n1	n2	q	DF
Bartlett's test
Bartlett's statistic (corrected)	3.158						HepB vs. Ctrl	59.39	61.95	-2.56	4.855	15	15	0.5273	87
P value	0.7887						HepB vs. HepC	59.39	59.2	0.1967	4.855	15	15	0.04051	87
P value summary	ns						HepB vs. St. 1	59.39	43.82	15.57	6.086	15	7	2.558	87
Significantly different standard deviations? (P < 0.05)	No						HepB vs. St. 2	59.39	45.47	13.92	5.15	15	12	2.703	87
							HepB vs. St. 3	59.39	56.37	3.028	5.821	15	8	0.5201	87
ANOVA table	SS	DF	MS	F (DFn, DFd)	P value		HepB vs. St. 4	59.39	62.99	-3.599	4.452	15	22	0.8083	87
Treatment (between columns)	4113	6	685.5	F (6, 87) = 3.877	P = 0.0018
Residual (within columns)	15382	87	176.8
Total	19495	93
Data summary
Number of treatments (columns)	7
Number of values (total)	94

## Sheet: SLFN14-CGs_region
																				Ctrl	HepB	HepC	St1	St. 2	St. 3	St. 4
Table Analyzed	SLFN14-CGs_region						Number of families	1											Number of values	30	30	30	57	24	48	18
							Number of comparisons per family	6
ANOVA summary							Alpha	0.05											Minimum	47.91	29.95	40.15	16.87	38.34	39.67	53.32
F	3.727																		25% Percentile	56.38	51.36	45.77	38.15	49.5	53.51	63.03
P value	0.0028						Dunnett's multiple comparisons test	Mean Diff.	95% CI of diff.	Significant?	Summary								Median	65.04	63.91	60.54	47	58.89	61.62	66.41
P value summary	**																		75% Percentile	70.13	73.79	71.9	58.5	64.72	69.58	69.56
Are differences among means statistically significant? (P < 0.05)	Yes						Ctrl vs. HepB	2.851	-11.75 to 17.45	No	ns								Maximum	94.23	86.13	87.82	67.1	76.38	84.4	79.51
R square	0.237						Ctrl vs. HepC	4.227	-10.37 to 18.83	No	ns
							Ctrl vs. St1	18.77	2.682 to 34.86	Yes	*								Mean	64.58	61.73	60.35	47.29	57.48	62.22	66.41
Brown-Forsythe test							Ctrl vs. St. 2	16.42	2.442 to 30.40	Yes	*								Std. Deviation	12.02	15.08	14.07	12.9	9.911	11.6	7.176
F (DFn, DFd)	0.5608 (6, 72)						Ctrl vs. St. 3	7.095	-8.392 to 22.58	No	ns								Std. Error of Mean	2.195	2.753	2.569	1.708	2.023	1.674	1.691
P value	0.7601						Ctrl vs. St. 4	1.212	-11.24 to 13.66	No	ns
P value summary	ns																		Lower 95% CI of mean	60.09	56.1	55.09	43.87	53.3	58.86	62.84
Significantly different standard deviations? (P < 0.05)	No																		Upper 95% CI of mean	69.07	67.36	65.6	50.71	61.67	65.59	69.97
							Test details	Mean 1	Mean 2	Mean Diff.	SE of diff.	n1	n2	q	DF
Bartlett's test																			95% CI of median
Bartlett's statistic (corrected)	3.146						Ctrl vs. HepB	64.58	61.73	2.851	5.554	10	10	0.5134	72				Actual confidence level	95.72%	95.72%	95.72%	96.69%	97.73%	97.07%	96.91%
P value	0.7904						Ctrl vs. HepC	64.58	60.35	4.227	5.554	10	10	0.7611	72				Lower confidence limit	58.06	60.05	48.47	41.44	54.11	56.4	63.57
P value summary	ns						Ctrl vs. St1	64.58	45.8	18.77	6.12	10	7	3.067	72				Upper confidence limit	68.43	72.26	67.39	55.64	64.68	66.1	68.71
Significantly different standard deviations? (P < 0.05)	No						Ctrl vs. St. 2	64.58	48.15	16.42	5.317	10	12	3.088	72
							Ctrl vs. St. 3	64.58	57.48	7.095	5.891	10	8	1.204	72				Sum	1937	1852	1810	2695	1380	2987	1195
ANOVA table	SS	DF	MS	F (DFn, DFd)	P value		Ctrl vs. St. 4	64.58	63.37	1.212	4.736	10	22	0.2558	72
Treatment (between columns)	3449	6	574.8	F (6, 72) = 3.727	P = 0.0028
Residual (within columns)	11104	72	154.2
Total	14553	78
Data summary
Number of treatments (columns)	7
Number of values (total)	79

## Sheet: AHNAK first replication
																					Ctrl	HepB	HepC	St. 1	St. 2	St. 3	St. 4
Table Analyzed	cg14171514						Number of families	1												Number of values	10	9	10	6	12	8	22
							Number of comparisons per family	6
ANOVA summary							Alpha	0.05												Minimum	15.99	11.97	12.46	7.48	14.67	9	17.54
F	2.461																			25% Percentile	30.12	29.67	26.77	12.85	21.83	14.88	25.42
P value	0.0323						Dunnett's multiple comparisons test	Mean Diff.	95% CI of diff.	Significant?	Summary									Median	43.33	47.75	35.89	26.39	25.96	34.58	36.49
P value summary	*																			75% Percentile	55.55	55.11	55.61	37.76	29.58	39.3	44.75
Are differences among means statistically significant? (P < 0.05)	Yes						HepB vs. Ctrl	0.133	-17.45 to 17.72	No	ns									Maximum	64.17	61.48	82.46	40.7	42.19	45.15	68.54
R square	0.1742						HepB vs. HepC	2.007	-15.58 to 19.59	No	ns
							HepB vs. St. 1	17.23	-2.942 to 37.40	No	ns									Mean	42.49	42.63	40.62	25.4	26.73	29.8	37.95
Brown-Forsythe test							HepB vs. St. 2	15.89	-0.9845 to 32.77	No	ns									Std. Deviation	15.51	16.53	20.48	12.68	7.218	13.32	13.92
F (DFn, DFd)	1.403 (6, 70)						HepB vs. St. 3	12.83	-5.773 to 31.42	No	ns									Std. Error of Mean	4.906	5.508	6.476	5.177	2.084	4.71	2.968
P value	0.2258						HepB vs. St. 4	4.673	-10.47 to 19.82	No	ns
P value summary	ns																			Lower 95% CI of mean	31.39	29.92	25.97	12.09	22.15	18.66	31.78
Significantly different standard deviations? (P < 0.05)	No																			Upper 95% CI of mean	53.59	55.33	55.27	38.7	31.32	40.94	44.12
							Test details	Mean 1	Mean 2	Mean Diff.	SE of diff.	n1	n2	q	DF
Bartlett's test																				95% CI of median
Bartlett's statistic (corrected)	10.06						HepB vs. Ctrl	42.63	42.49	0.133	6.684	9	10	0.0199	70					Actual confidence level	97.85%	96.09%	97.85%	96.88%	96.14%	99.22%	98.31%
P value	0.1219						HepB vs. HepC	42.63	40.62	2.007	6.684	9	10	0.3003	70					Lower confidence limit	28.58	23.71	18.38	7.48	21.15	9	25.65
P value summary	ns						HepB vs. St. 1	42.63	25.4	17.23	7.667	9	6	2.247	70					Upper confidence limit	57.56	56.02	57.49	40.7	29.74	45.15	44.09
Significantly different standard deviations? (P < 0.05)	No						HepB vs. St. 2	42.63	26.73	15.89	6.415	9	12	2.477	70
							HepB vs. St. 3	42.63	29.8	12.83	7.069	9	8	1.814	70					Sum	424.9	383.6	406.2	152.4	320.8	238.4	834.9
ANOVA table	SS	DF	MS	F (DFn, DFd)	P value		HepB vs. St. 4	42.63	37.95	4.673	5.756	9	22	0.8118	70
Treatment (between columns)	3125	6	520.8	F (6, 70) = 2.461	P = 0.0323
Residual (within columns)	14815	70	211.6
Total	17940	76
Data summary
Number of treatments (columns)	7
Number of values (total)	77
																					Ctrl	HepB	HepC	St. 1, 2	St. 3	St. 4
Table Analyzed	cg14171514						Number of families	1												Number of values	10	9	10	18	8	22
							Number of comparisons per family	5
ANOVA summary							Alpha	0.05												Minimum	15.99	11.97	12.46	7.48	9	17.54
F	2.987																			25% Percentile	30.12	29.67	26.77	20.76	14.88	25.42
P value	0.0167						Dunnett's multiple comparisons test	Mean Diff.	95% CI of diff.	Significant?	Summary									Median	43.33	47.75	35.89	26.06	34.58	36.49
P value summary	*																			75% Percentile	55.55	55.11	55.61	31.15	39.3	44.75
Are differences among means statistically significant? (P < 0.05)	Yes						HepB vs. Ctrl	0.133	-16.94 to 17.20	No	ns									Maximum	64.17	61.48	82.46	42.19	45.15	68.54
R square	0.1738						HepB vs. HepC	2.007	-15.06 to 19.08	No	ns
							HepB vs. St. 1, 2	16.34	1.171 to 31.51	Yes	*									Mean	42.49	42.63	40.62	26.29	29.8	37.95
Brown-Forsythe test							HepB vs. St. 3	12.83	-5.228 to 30.88	No	ns									Std. Deviation	15.51	16.53	20.48	9.024	13.32	13.92
F (DFn, DFd)	1.498 (5, 71)						HepB vs. St. 4	4.673	-10.03 to 19.37	No	ns									Std. Error of Mean	4.906	5.508	6.476	2.127	4.71	2.968
P value	0.2013
P value summary	ns																			Lower 95% CI of mean	31.39	29.92	25.97	21.8	18.66	31.78
Significantly different standard deviations? (P < 0.05)	No						Test details	Mean 1	Mean 2	Mean Diff.	SE of diff.	n1	n2	q	DF					Upper 95% CI of mean	53.59	55.33	55.27	30.77	40.94	44.12
Bartlett's test							HepB vs. Ctrl	42.63	42.49	0.133	6.639	9	10	0.02003	71					95% CI of median
Bartlett's statistic (corrected)	8.657						HepB vs. HepC	42.63	40.62	2.007	6.639	9	10	0.3023	71					Actual confidence level	97.85%	96.09%	97.85%	96.91%	99.22%	98.31%
P value	0.1235						HepB vs. St. 1, 2	42.63	26.29	16.34	5.899	9	18	2.77	71					Lower confidence limit	28.58	23.71	18.38	21.15	9	25.65
P value summary	ns						HepB vs. St. 3	42.63	29.8	12.83	7.021	9	8	1.827	71					Upper confidence limit	57.56	56.02	57.49	29.74	45.15	44.09
Significantly different standard deviations? (P < 0.05)	No						HepB vs. St. 4	42.63	37.95	4.673	5.717	9	22	0.8174	71
																				Sum	424.9	383.6	406.2	473.2	238.4	834.9
ANOVA table	SS	DF	MS	F (DFn, DFd)	P value
Treatment (between columns)	3118	5	623.6	F (5, 71) = 2.987	P = 0.0167
Residual (within columns)	14822	71	208.8
Total	17940	76
Data summary
Number of treatments (columns)	6
Number of values (total)	77

## Sheet: AKAP7
				Ctrl	Cancer
Table Analyzed	AKAP7		Number of values	10	10
Column B	Cancer		Minimum	13.21	37.2
vs.	vs.		25% Percentile	22.53	41.52
Column A	Ctrl		Median	30.52	49.98
			75% Percentile	32.18	55.56
Unpaired t test			Maximum	36.51	77.21
P value	< 0.0001
P value summary	****		Mean	27.59	50.72
Significantly different? (P < 0.05)	Yes		Std. Deviation	7.04	11.69
One- or two-tailed P value?	Two-tailed		Std. Error of Mean	2.226	3.696
t, df	t=5.361 df=18
			Lower 95% CI of mean	22.55	42.36
How big is the difference?			Upper 95% CI of mean	32.63	59.08
Mean ± SEM of column A	27.59 ± 2.226 N=10
Mean ± SEM of column B	50.72 ± 3.696 N=10		95% CI of median
Difference between means	23.13 ± 4.314		Actual confidence level	97.85%	97.85%
95% confidence interval	14.06 to 32.19		Lower confidence limit	20.88	38.83
R squared	0.6149		Upper confidence limit	33.3	59.77
F test to compare variances			Sum	275.9	507.2
F,DFn, Dfd	2.756, 9, 9
P value	0.1471
P value summary	ns
Significantly different? (P < 0.05)	No

## Sheet: STAP1
Table Analyzed	STAP1				Ctrl	Cancer
				Number of values	10	10
Column B	Cancer
vs.	vs.			Minimum	25.81	31.5
Column A	Ctrl			25% Percentile	26.64	33.99
				Median	37.48	48.85
Unpaired t test				75% Percentile	38.93	62.04
P value	0.0203			Maximum	50.28	80.69
P value summary	*
Significantly different? (P < 0.05)	Yes			Mean	35.17	49.99
One- or two-tailed P value?	Two-tailed			Std. Deviation	7.724	16.7
t, df	t=2.546 df=18			Std. Error of Mean	2.442	5.282
How big is the difference?				Lower 95% CI of mean	29.65	38.04
Mean ± SEM of column A	35.17 ± 2.442 N=10			Upper 95% CI of mean	40.7	61.93
Mean ± SEM of column B	49.99 ± 5.282 N=10
Difference between means	14.81 ± 5.819			95% CI of median
95% confidence interval	2.589 to 27.04			Actual confidence level	97.85%	97.85%
R squared	0.2647			Lower confidence limit	26.01	31.86
				Upper confidence limit	39.52	70.41
F test to compare variances
F,DFn, Dfd	4.676, 9, 9			Sum	351.7	499.9
P value	0.0312
P value summary	*
Significantly different? (P < 0.05)	Yes

## Sheet: SLFN14
																															Ctrl CG1	Cancer CG1	Ctrl CG2	Cancer CG2	Ctrl CG3	Cancer CG3
Number of families	1									Number of families	1									Number of families	1									Number of values	9	9	8	10	8	10
Number of comparisons per family	5									Number of comparisons per family	5									Number of comparisons per family	5
Alpha	0.05									Alpha	0.05									Alpha	0.05									Minimum	41.94	45.65	36.82	19.88	32.79	34.04
																														25% Percentile	52.05	57.43	41.13	24.78	40.36	37.11
Dunnett's multiple comparisons test	Mean Diff.	95% CI of diff.	Significant?	Summary						Dunnett's multiple comparisons test	Mean Diff.	95% CI of diff.	Significant?	Summary						Dunnett's multiple comparisons test	Mean Diff.	95% CI of diff.	Significant?	Summary						Median	64.86	62.73	57.08	27.88	63.53	42.96
																														75% Percentile	99.03	64.79	80.63	57.55	92.63	61.07
Ctrl CG1 vs. Cancer CG1	10.31	-12.14 to 32.75	No	ns						Ctrl CG2 vs. Ctrl CG1	-12.13	-35.27 to 11.00	No	ns						Ctrl CG3 vs. Ctrl CG1	-6.638	-29.77 to 16.50	No	ns						Maximum	100	67.37	91.56	65.03	100	67.22
Ctrl CG1 vs. Ctrl CG2	12.13	-11.00 to 35.27	No	ns						Ctrl CG2 vs. Cancer CG1	-1.825	-24.96 to 21.31	No	ns						Ctrl CG3 vs. Cancer CG1	3.669	-19.47 to 26.80	No	ns
Ctrl CG1 vs. Cancer CG2	34.01	12.13 to 55.89	Yes	***						Ctrl CG2 vs. Cancer CG2	21.88	-0.7049 to 44.46	No	ns						Ctrl CG3 vs. Ctrl CG2	5.494	-18.31 to 29.30	No	ns						Mean	71.06	60.75	58.93	37.05	64.42	46.89
Ctrl CG1 vs. Ctrl CG3	6.638	-16.50 to 29.77	No	ns						Ctrl CG2 vs. Ctrl CG3	-5.494	-29.30 to 18.31	No	ns						Ctrl CG3 vs. Cancer CG2	27.37	4.789 to 49.96	Yes	*						Std. Deviation	22.68	6.569	20.82	17.16	25.62	12.23
Ctrl CG1 vs. Cancer CG3	24.16	2.289 to 46.04	Yes	*						Ctrl CG2 vs. Cancer CG3	12.03	-10.55 to 34.62	No	ns						Ctrl CG3 vs. Cancer CG3	17.53	-5.057 to 40.11	No	ns						Std. Error of Mean	7.56	2.19	7.361	5.426	9.059	3.866
																														Lower 95% CI of mean	53.62	55.7	41.52	24.77	43	38.15
Test details	Mean 1	Mean 2	Mean Diff.	SE of diff.	n1	n2	q	DF		Test details	Mean 1	Mean 2	Mean Diff.	SE of diff.	n1	n2	q	DF		Test details	Mean 1	Mean 2	Mean Diff.	SE of diff.	n1	n2	q	DF		Upper 95% CI of mean	88.49	65.8	76.33	49.32	85.84	55.64
Ctrl CG1 vs. Cancer CG1	71.06	60.75	10.31	8.63	9	9	1.194	48		Ctrl CG2 vs. Ctrl CG1	58.93	71.06	-12.13	8.895	8	9	1.364	48		Ctrl CG3 vs. Ctrl CG1	64.42	71.06	-6.638	8.895	8	9	0.7462	48		95% CI of median
Ctrl CG1 vs. Ctrl CG2	71.06	58.93	12.13	8.895	9	8	1.364	48		Ctrl CG2 vs. Cancer CG1	58.93	60.75	-1.825	8.895	8	9	0.2051	48		Ctrl CG3 vs. Cancer CG1	64.42	60.75	3.669	8.895	8	9	0.4125	48		Actual confidence level	96.09%	96.09%	99.22%	97.85%	99.22%	97.85%
Ctrl CG1 vs. Cancer CG2	71.06	37.05	34.01	8.411	9	10	4.044	48		Ctrl CG2 vs. Cancer CG2	58.93	37.05	21.88	8.683	8	10	2.52	48		Ctrl CG3 vs. Ctrl CG2	64.42	58.93	5.494	9.153	8	8	0.6002	48		Lower confidence limit	48.85	57.34	36.82	23.94	32.79	35.95
Ctrl CG1 vs. Ctrl CG3	71.06	64.42	6.638	8.895	9	8	0.7462	48		Ctrl CG2 vs. Ctrl CG3	58.93	64.42	-5.494	9.153	8	8	0.6002	48		Ctrl CG3 vs. Cancer CG2	64.42	37.05	27.37	8.683	8	10	3.152	48		Upper confidence limit	100	65.33	91.56	61.31	100	63.56
Ctrl CG1 vs. Cancer CG3	71.06	46.89	24.16	8.411	9	10	2.873	48		Ctrl CG2 vs. Cancer CG3	58.93	46.89	12.03	8.683	8	10	1.386	48		Ctrl CG3 vs. Cancer CG3	64.42	46.89	17.53	8.683	8	10	2.018	48
																														Sum	639.5	546.8	471.4	370.5	515.4	468.9

## Sheet: SLFN14-2
Table Analyzed	SLFN14-2			Ctrl	Cancer
			Number of values	25	29
Column B	Cancer
vs.	vs.		Minimum	32.79	19.88
Column A	Ctrl		25% Percentile	44.39	35
			Median	59.82	45.95
Unpaired t test			75% Percentile	89.8	63.15
P value	0.0019		Maximum	100	67.37
P value summary	**
Significantly different? (P < 0.05)	Yes		Mean	65.05	47.8
One- or two-tailed P value?	Two-tailed		Std. Deviation	22.71	15.83
t, df	t=3.274 df=52		Std. Error of Mean	4.541	2.939
How big is the difference?			Lower 95% CI of mean	55.68	41.78
Mean ± SEM of column A	65.05 ± 4.541 N=25		Upper 95% CI of mean	74.43	53.82
Mean ± SEM of column B	47.80 ± 2.939 N=29
Difference between means	-17.25 ± 5.270		95% CI of median
95% confidence interval	-27.83 to -6.679		Actual confidence level	95.67%	97.59%
R squared	0.1709		Lower confidence limit	48.85	37.3
			Upper confidence limit	70.5	62.52
F test to compare variances
F,DFn, Dfd	2.058, 24, 28		Sum	1626	1386
P value	0.0681
P value summary	ns
Significantly different? (P < 0.05)	No
