# Supplementary material for: The signature of liver cancer in immune cells DNA methylation
Source: Clin Epigenetics. 2018 Jan 18;10:8. doi: 10.1186/s13148-017-0436-1 (PMC5774119; doi:10.1186/s13148-017-0436-1)
Supplement: Supplementary file 17 — Clinical data of first cohort. (XLSX 18 kb) [file 13148_2017_436_MOESM17_ESM.xlsx]

## Sheet: Sheet1
sample ID	gender(1=male,2=female)	age	diagnosis	smoking	drinking	anticancer therapy	AFU(U/L)	AFP（ng/ml）	ALT(U/L)	AST(U/L)	TBIL(umol/L)	DBIL(umol/L)	HCV-IgG（1=positive，2=negative）	HCV DNA(IU/ml)
C1	1	47	hepatitis C	No	No		46.8	2.65	26.9	14.4	29.7	6.3	1	＜1000
C6	1	54	hepatitis C	No	No		9.4	1.66	16.3	21.2	30	5.7	1	＜1000
C4	1	31	hepatitis C	10 years	No		29.5	2.68	64.5	41.4	24.2	5.5	1	102000
C7	2	43	hepatitis C	No	seldom		28.6	2.78	36.4	26.5	10.5	2	1	4050
C5	1	57	hepatitis C	No	No		51.3	4.35	164.6	67.8	17.5	5	1	121000
C2	1	33	hepatitis C	10 years	No		24.6	4.43	32.7	27.4	31.9	5.2	1	1250000
C10	2	26	hepatitis C	No	No				29	23.9	9	1.2	1	＜1000
C8	2	41	hepatitis C	10 years	No		25.9	1.5	16.7	29.1	17	3.6	1	25300000
C9	1	28	hepatitis C	No	seldom		31.9	2.09	11.8	29.4	41.9	8.1	1	＜1000
C3	1	17	hepatitis C	No	No		37.3	1.56	28.3	25.4	18.9	3.7	1	＜1000
													HBsAg(1=positive,0=negative)	anti-HBs(1=positive,0=negative)	HBeAg(1=positive,0=negative)	anti-Hbe(1=positive,0=negative)	anti-HBc(1=positive,0=negative)	HBV-DNA（copy/ml）
B3	1	53	hepatitis B	30 years	No		62.1	25	424.9	146.3	16.7		1	0	1	0	1	177000
B4	1	19	hepatitis B	No	No				24.7	18.3	16.7		1	0	1	0	1	18500000
B2	1	36	hepatitis B	No	10 years		51.5	3686	167.8	84.3	243.2	119.4	1	0	1	1	1	485000
B7	1	43	hepatitis B	30 years	No		64.5	48.42	98.7	311	122.2	63.9	1	0	1	0	1	202000000
B5	1	42	hepatitis B	20 years	seldom		56.3	99.1	44.8	75.3	410.4	202.1	1	0	0	1	1	60100
B1	1	40	hepatitis B	10 years	25 years		41.5	199.8	1636.6	1190	56.1	26.2	1	0	0	1	1	20900
B8	2	31	hepatitis B	No	No		46.5	17.72	51.1	36.2	6.2	1	1	1	0	1	1	25500
B9	1	37	hepatitis B	No	No		35.3	48.34	28	32.2	7.9	1.5	1	0	1	0	1	12900
B6	1	38	hepatitis B	10 years	14 years		48	2.78	92.3	159.2	40.9	15.1	1	0	0	1	1	1090
B10	2	30	hepatitis B	No	No				272.2	130.1	5.6	1.4	1	0	0	1	1	783.11
													HBsAg(1=positive,0=negative)	anti-HBs(1=positive,0=negative)	HBeAg(1=positive,0=negative)	anti-Hbe(1=positive,0=negative)	anti-HBc(1=positive,0=negative)	HCV-IgG（1=positive，2=negative）	HBV-DNA（copy/ml）	HCV-RNA(IU/ml)
1_9	1	52	HCC-BCLC-0	No	15 years	TACE	36.8	5.8	23.4	23.5	22.4	4	1	0	0	0	1	0	＜500
1_6	1	45	HCC-BCLC-0	No	No	No	31.2	2.25	41	23.1	13.3	2.5	0	0	0	1	1	0	＜500
1_5	1	55	HCC-BCLC-0	20 years	No	No	29	25.83	87.9	52.2	25.2	7.4	1	0	0	1	1	0	48000
1_10	1	61	HCC-BCLC-0	No	30 years	TACE	25	81.98	25.6	34	38.2	9	1	0	0	0	1	0	＜500
1_8	1	44	HCC-BCLC-0	25 years	No	No	39.4	50.12	185.7	55	10.2	2.5	1	0	0	1	1	0	12600
1_2	1	59	HCC-BCLC-0	15 years	seldom	No	41	7.34	112.4	112.6	23	6.5	1	0	0	0	1	0	＜500
1_1	1	52	HCC-BCLC-0	No	No	No	25.7	4.72	75.5	44.4	15.2	2.9	1	0	0	0	1	1	246000	＜1000
1_7	1	58	HCC-BCLC-0	No	No	Iodine[131I] Metuximab Injection	45.1	1.75	65.2	52.1	13.2	2	1	0	0	1	1		540.97
1_3	1	47	HCC-BCLC-0	20 years	20 years	No	45.9	3.07	54.6	44.3	33.6	7.7	1	0	0	1	1	0	392000
1_4	2	56	HCC-BCLC-0	No	seldom	No	34	13.4	34.5	17.6	22.4	5.6	1	0	0	1	1	1	＜500	586000
2_8	2	50	HCC-BCLC-A	No	No	TACE+ADV-TK,Sorafenib	29.9	9307	88.4	76	18.1	4.9	1	0	0	1	1	0	＜500IU/ml
2_3	1	55	HCC-BCLC-A	smoking for 30 years,quit smoking 2 years ago	No	TACE+RFA	40.3	5.01	16.8	37.3	42.3	6.7	1	0	0	1	1	0	＜500
2_4	1	56	HCC-BCLC-A	quit smoking 7 years ago	30 years	TACE	28.6	325.2	56.1	34.4	17.4	3.1	1	0	1	1	1		54100
2_1	1	46	HCC-BCLC-A	smoking for 20 years, quit smoking 3 years ago	seldom	No	20.5	0.82	11.1	8.7	17.6	4.4	1	0	0	1	1	0	＜500
2_2	1	34	HCC-BCLC-A	No	seldom	No	36.4	3176	48.6	58.5	23.5	4.7	1	0	1	0	1	0	10800
2_10	1	70	HCC-BCLC-A	No	No	TACE+RFA	33.6	50.79	16.5	20.5	15.1	2.5	0	0	0	0	0	1		＜1000
2_5	1	73	HCC-BCLC-A	No	No	No	43.9	16.38	77.1	57.6	27.4	8.4	1	0	1	0	1	0	＜500
2_6	1	41	HCC-BCLC-A	seldom	seldom	hepatectomy+RFA	39.7	2.31	18.4	37.7	13.2	3	1	0	1	0	1	0	858.95
2_7	2	53	HCC-BCLC-A	No	seldom	RFA	44.1	117.4	10.3	31	22.9	7.6	1	0	1	0	1	0	1080000
2_9	1	44	HCC-BCLC-A	25 years	No	Iodine[131I] Metuximab Injection	46.7	32.76	82.55	16.6	15	3	1	0	0	1	1	0	＜500
3_8	1	52	HCC-BCLC-B	No	No	TACE+RFA	92	46761	73.3	99.4	28.2	7.9	1	0	0	1	1	0	＜500
3_10	1	59	HCC-BCLC-B	No	No	TACE+RFA	29	86.72	111.4	77.1	32.4	5.5	1	0	0	1	1		270000
3_3	1	60	HCC-BCLC-B	40 years	No	TACE	57	43583	20.9	35.1	24.3	8.1	1	0	0	1	1	0	461000000
3_9	1	53	HCC-BCLC-B	30 years	30 years	No	41.8	3481	106	298.7	10.8	2.2	1	0	0	1	1	0	747000
3_1	1	53	HCC-BCLC-B	30 years	20 years	TACE	40.1	254.3	563.1	227.1	328.1	178.9	1	0	0	1	1	0	1180
3_7	1	46	HCC-BCLC-B	25 years	25 years	No	42.7	6.2	92	74.1	36.4	11.5	1	0	0	1	1		＜500
3_4	1	66	HCC-BCLC-B	smoking for 10 years,quit smoking 30 years ago	40 years	TACE	22.6	28.84	51.6	74.3	41.3	16.9	1	0	0	1	1	0	42600
3_5	1	55	HCC-BCLC-B	smoking for 30 years,quit smoking 4 years ago	30 years	TACE	35.2	4616	136.9	131	44.1	11	1	0	0	0	1	0	＜500
3_6	2	59	HCC-BCLC-B	No	No	hepatectomy	25.4	1.25	17.9	15.8	16.4	2.5	0	0	0	1	1	0	＜500
3_2	1	58	HCC-BCLC-B	No	30 years	TACE	95.9	31474	107	335.8	57.4	29	1	0	0	1	1	0	52500
4_3	1	48	HCC-BCLC-C+D	No	5 years	hepatectomy	41.1	1087	45.1	61.9	19.9	5.5	1	0	1	1	1	0	＜500
4_7	1	48	HCC-BCLC-C+D	No	No	TACE+RFA	36	1304	243	108.2	26.7	5.7	1	1	1	0	1	0	＜500
4_2	1	58	HCC-BCLC-C+D	smoking for 30 years,quit smoking 8 years ago	30 years	No	30.6	67.44	131.6	152.2	21.1	7.6	0	0	0	0	0	0
4_5	2	47	HCC-BCLC-C+D	No	No	hepatectomy+PECT+RFA	90.2	4325	154.6	122.7	235.2	133.9	1	0	0	1	1	0	＜500
4_8	1	37	HCC-BCLC-C+D	20 years	seldom	No	31.6	97.91	26.9	51.5	29.2	12	1	0	0	1	1	0	130000
4_9	1	76	HCC-BCLC-C+D	50 years	seldom	TACE+RFA	29.3	1.89	11.2	25.7	12.7	3.2	1	0	0	1	1	0	＜500
4_1	2	28	HCC-BCLC-C+D	No	No	hepatectomy	28.2	44740	47.8	79.9	10	3.4	1	0	0	1	1	0	＜500
4_4	1	59	HCC-BCLC-C+D	No	No	RFA	46.1	12.51	23.1	37.4	14.8	3.7	1	0	0	1	1		691.62
4_6	1	31	HCC-BCLC-C+D	No	No	hepatectomy+RFA	37.4	2.3	42.9	35.8	10.4	2.1	1	1	0	1	1	0	4160
H1	1	30	healthy control	10 years	seldom
H2	2	28	healthy control	No	No
H3	1	40	healthy control	18 years	seldom
H4	2	42	healthy control	No	No
H5	2	53	healthy control	No	No
H6	2	25	healthy control	No	No
H7	2	33	healthy control	No	No
H8	2	28	healthy control	No	No
H9	2	36	healthy control	No	No
H10	1	29	healthy control	No	No
