# Supplementary material for: The signature of liver cancer in immune cells DNA methylation
Source: Clin Epigenetics. 2018 Jan 18;10:8. doi: 10.1186/s13148-017-0436-1 (PMC5774119; doi:10.1186/s13148-017-0436-1)
Supplement: Supplementary file 18 — Pyrosequencing primers. (CSV 867 bytes) [file 13148_2017_436_MOESM18_ESM.csv]

gene	primer	sequence(5' -----3')
AHNAK	out F	GGATGTGTCGAGTAGTAGGGT
	out R	CCTATCATCTCCACACTAACGCT
	nest F	TGTTAGGGGTGATTTTTAGAGG
	nest R(biotin)	ATTAACCCCATTTCCATCCTAACTATCTT
	sequencing primer	TTTTAGAGGAGTTTTTTTTTTTTA
SLFN12L	out F	GTGATYTTGGTYAYTGTAAYYT
	out R	TCTCATCTTTCCATARACATTTATTTAR
	nest F	AGGGTTTYAYTATATTAGYYAGGTTGG
	nest R(biotin)	ATRCAAACCATRCARCCCTTTTRC
	sequencing primer	YYYAAAATAYTGAGATTATAGGTGT
AKAP7	out F	TAGGAGAAAGGGTTTATTGTGGT
	out R	ACACACCCTACCTTTTTCACTCCA
	nest F	GGTATTGATTTATGGTTAGGGATTTATAG
	nest R(biotin)	AAACAAAAAAAACTCCACCTCCAATCC
	sequencing primer	GGGATTTATAGTTTTGTGAGA
STAP1	out F	AGTYATGTYTTYTGYAAATAAAAATGGAYAYY
	out R	TTRCTTTTTAACCACCAACACTACC
	nest F	YYGTTTYTTTYATYTTYTGGTGATGTTAA
	nest R(biotin)	ARARRRCAATCTCTRRRTAATCCACATRTR
	sequencing primer	GGTGATGTTAATYTTYTGTTTA
